# Supplementary material for: Systematic evaluation and validation of reference and library selection methods for deconvolution of cord blood DNA methylation data
Source: Clin Epigenetics. 2019 Aug 27;11:125. doi: 10.1186/s13148-019-0717-y (PMC6712867; doi:10.1186/s13148-019-0717-y)
Supplement: Supplementary file 3 — Table S1. Overview of the sample filtering process. (XLSX 39 kb) [file 13148_2019_717_MOESM3_ESM.xlsx]

## Sheet: Sheet1
Additional Table S1. Descriptive overview of the references
		Bakulski	de Goede	Gervin	Lin
	No. cell fractions
	Bcell	15	7	11	13
	CD4T	15	7	11	14
	CD8T	14	6	11	14
	Gran	12	7	11	14
	Mono	15	12	11	14
	NK	14	6	11	14
	nRBC	4	7	NA	NA
	Sex (M/F)	8/7	5/2	6/5	10/4
	Array technology	450K	450K	450K	EPIC
	Isolation method	MACS	FACS	FACS	MACS
	Gestational age (range)	NA	NA	38.4-40.6	NA
	Nationality	Americans	Canadians	Norwegians	Mixed
	Purity estimates	NA	NA	97.1-98.8	NA
