# Supplementary material for: Systematic evaluation and validation of reference and library selection methods for deconvolution of cord blood DNA methylation data
Source: Clin Epigenetics. 2019 Aug 27;11:125. doi: 10.1186/s13148-019-0717-y (PMC6712867; doi:10.1186/s13148-019-0717-y)
Supplement: Supplementary file 4 — Table S2. pickCompProbes reference library probes using raw de Goede reference. (XLSX 36 kb) [file 13148_2019_717_MOESM4_ESM.xlsx]

## Sheet: Sheet1
Additional Table S2. Genomic and functional context of IDOL and pickCompProbes (raw and filtered) libraries
Probes	pickCompProbes automatic selection: raw	pickCompProbes automatic selection: filtered	IDOL
	n=666 (%)	n=662 (%)	n=517 (%)
Genomic context
CpG island	18 (2.7)	17 (2.6)	39 (7.5)
Shelves	95 (14.2)	101 (15.3)	76 (14.7)
Shores	100 (15)	107 (16.2)	119 (23)
Open sea	453 (68.1)	437 (66.1)	282 (54.5)
Functional context
TSS1500	72 (10.8)	74 (11.2)	71 (13.7)
TSS200	36 (5.4)	40 (6)	37 (7.2)
5'UTR	81 (12.2)	80 (12.1)	75 (14.5)
Exon1	18 (2.7)	18 (2.7)	19 (3.7)
Body	335 (50.3)	320 (48.3)	246 (47.6)
3'UTR	46 (6.9)	42 (6.3)	29 (5.6)
Intergenic	146 (21.9)	153 (23.1)	107 (20.1)
Enhancers (Phantom 5)	38 (5.7)	33 (5)	19 (3.7)
DNase hypersensitive sites	436 (65.5)	436 (65.9)	350 (67.7)
