# Supplementary material for: Systematic evaluation and validation of reference and library selection methods for deconvolution of cord blood DNA methylation data
Source: Clin Epigenetics. 2019 Aug 27;11:125. doi: 10.1186/s13148-019-0717-y (PMC6712867; doi:10.1186/s13148-019-0717-y)
Supplement: Supplementary file 8 — Table S6. pickCompProbes reference library probes using raw combined reference. (CSV 370 kb) [file 13148_2019_717_MOESM8_ESM.csv]

	chr	pos	strand	Name	AddressA	AddressB	ProbeSeqA	ProbeSeqB	Type	NextBase	Color	Probe_rs	Probe_maf	CpG_rs	CpG_maf	SBE_rs	SBE_maf	Islands_Name	Relation_to_Island	Forward_Sequence	SourceSeq	UCSC_RefGene_Name	UCSC_RefGene_Accession	UCSC_RefGene_Group	Phantom4_Enhancers	Phantom5_Enhancers	DMR	X450k_Enhancer	HMM_Island	Regulatory_Feature_Name	Regulatory_Feature_Group	GencodeBasicV12_NAME	GencodeBasicV12_Accession	GencodeBasicV12_Group	GencodeCompV12_NAME	GencodeCompV12_Accession	GencodeCompV12_Group	DNase_Hypersensitivity_NAME	DNase_Hypersensitivity_Evidence_Count	OpenChromatin_NAME	OpenChromatin_Evidence_Count	TFBS_NAME	TFBS_Evidence_Count	Methyl27_Loci	Methyl450_Loci	Random_Loci
cg25074794	chr10	45958885	-	cg25074794	78649900	3644317	CACAACTCTCCAACTCATAAAACCTATACAAACTACTAACACTCAAACCA	CGCAACTCTCCAACTCATAAAACCTATACAAACTACTAACGCTCAAACCG	I	T	Red	rs2291429	0.010933	NA	NA	NA	NA		OpenSea	GCAGGCGAGCAGCGCAGCTCTCCAGCTCATGGAACCTGTGCAGGCTGCTGGCGCTCAAGC[CG]TGCGAGAGTGAGAACAGGTACTGGAGCAGTTGCCGGCTTCGGGACGTGGCCTCACCATCC	CGGCTTGAGCGCCAGCAGCCTGCACAGGTTCCATGAGCTGGAGAGCTGCG	MARCH8;MARCH8;MARCH8	NM_001002265;NM_145021;NM_001002266	Body;Body;Body					10:45278694-45278927			MARCH8	ENST00000476962.1	TSS1500	MARCH8;MARCH8	ENST00000476962.1;ENST00000453424.1	TSS1500;1stExon	chr10:45958820-45959195	3						TRUE
cg17220933	chr1	206729613	-	cg17220933	97680937	10628885	CACACACCAAAACTAAATCCCAACACACATATTCTACCTATATAACTCCA	CACACACCAAAACTAAATCCCAACACACGTATTCTACCTATATAACTCCG	I	A	Red	rs2210517	0.24936	NA	NA	NA	NA	chr1:206730397-206730908	N_Shore	CGTAGGCAGCTGCACACACCAGGGCTGAGTCCCAGCACACGTGTTCTACCTGTGTGACTC[CG]AGCCTTACTTTTCTCATCTGTACACAGTCTCTGTCTCAAGGCTATTGGAATGAGTCAATG	CGGAGTCACACAGGTAGAACACGTGTGCTGGGACTCAGCCCTGGTGTGTG	RASSF5;RASSF5;RASSF5	NM_182663;NM_182665;NM_182664	Body;TSS1500;Body						1:206729515-206729703	Unclassified	RASSF5	ENST00000304534.8	TSS1500	RASSF5	ENST00000304534.8	TSS1500	chr1:206729520-206730735	3						TRUE
cg17117981	chr8	144410972	-	cg17117981	60738905	63614277	ACAACCCAACCAAAACCAAAAAAATACTACAAAACAAACAATCAAAAACA	GCGACCCGACCAAAACCAAAAAAATACTACGAAACAAACAATCAAAAACG	I	A	Red	rs35643226	0.456244	NA	NA	NA	NA		OpenSea	AACAGAGGAAACGCGACCCGGCCAGAGCCAGGAAGATGCTGCGGGACAAGCAGTCAGGGG[CG]AGCCTCGCAGGTGTGGGGCAGACAGAAACCCCGGAGGGCACAGAATCCGCGGCACACACA	CGCCCCTGACTGCTTGTCCCGCAGCATCTTCCTGGCTCTGGCCGGGTCGC	TOP1MT	NM_052963	Body					8:144482030-144482355									chr8:144410760-144410975	3						TRUE
cg17939040	chr17	35503956	-	cg17939040	48633875	98679245	AAAAACATACATTATCATTATTTCAATTTTCAAAAAAATCAACAAAATCA	AAAAACGTACATTATCATTATTTCAATTTTCAAAAAAATCAACAAAATCG	I	A	Red	NA	NA	NA	NA	NA	NA		OpenSea	TTGATGCAGTCAGGAGACGTGCATTATCATTATTTCAATTTTCAAAGGGGTCAACAGGAT[CG]GCACTTGCACACACAAGATTTTTTTCCCCTACAACCTCTGAACACCCCCACTCCTTATTC	GGAGACGTGCATTATCATTATTTCAATTTTCAAAGGGGTCAACAGGATCG	ACACA;ACACA;ACACA;ACACA;ACACA	NM_198838;NM_198839;NM_198837;NM_198834;NM_198836	Body;Body;Body;Body;Body				TRUE				ACACA	ENST00000361253.5	5'UTR	ACACA	ENST00000361253.5	5'UTR			chr17:35503594-35504757	6	chr17:35503483-35505194	6		TRUE
cg05923857	chr10	114911615	+	cg05923857	63785880	39647162	CCTAAAAAAAACATCACCTACCCTCCACCCAAAAATCTAATTAATAACCA	CCTAAAAAAAACGTCACCTACCCTCCGCCCAAAAATCTAATTAATAACCG	I	C	Grn	NA	NA	NA	NA	NA	NA		OpenSea	TGTTGTATATGAAGGAAATGAGAGCAAAGGTCGTAGCTGAGTGCACGTTGAAAGAAAGCG[CG]GCCATCAACCAGATCCTTGGGCGGAGGGTAGGTGACGCCCTTCTCAGGGAGAAGCGGGGG	CGGCCATCAACCAGATCCTTGGGCGGAGGGTAGGTGACGCCCTTCTCAGG	TCF7L2;TCF7L2;TCF7L2;TCF7L2;TCF7L2;TCF7L2	NM_001146284;NM_001146285;NM_030756;NM_001146274;NM_001146286;NM_001146283	Body;Body;Body;Body;Body;Body					10:114901603-114901669			TCF7L2;TCF7L2	ENST00000466338.1;ENST00000466338.1	1stExon;5'UTR	TCF7L2;TCF7L2;TCF7L2;TCF7L2	ENST00000480888.1;ENST00000466338.1;ENST00000470254.1;ENST00000466338.1	TSS1500;1stExon;1stExon;5'UTR					chr10:114910449-114914712	6		TRUE
cg07110949	chr4	1309878	+	cg07110949	2626151	36661215	AAAAAAACAATAAAACATATATCAACACAAAACCCAAAATACAAATATCA	GAAAAAACAATAAAACATATATCAACGCAAAACCCGAAATACAAATATCG	I	A	Red	rs6815464	0.199354	NA	NA	NA	NA	chr4:1309204-1309417	S_Shore	TCCAGGTTCTTCTCATTTCCCTGTGGTGTCTGCACACATCCTGCTTAGGATTTTCCCGCC[CG]ATACCTGTACCCCGGGTTTTGCGCTGACACATGCTCCATTGCTTCCTCGTGAGAGCTTTG	GAGGAAGCAATGGAGCATGTGTCAGCGCAAAACCCGGGGTACAGGTATCG	MAEA;MAEA	NM_005882;NM_001017405	Body;Body					4:1299140-1299968	4:1308999-1309983	Gene_Associated_Cell_type_specific				MAEA;MAEA;MAEA;MAEA	ENST00000503693.1;ENST00000512308.1;ENST00000513301.1;ENST00000509254.1	5'UTR;3'UTR;3'UTR;3'UTR	chr4:1309425-1309915	3						TRUE
cg14392283	chr8	144103587	-	cg14392283	38686275	84739435	TATACCTAACTATATACATAAATATACAATACACATAAAAACACATAACA	TATACCTAACTATATACGTAAATATACAATACACGTAAAAACACGTAACG	I	A	Red	NA	NA	NA	NA	NA	NA	chr8:144105675-144105879	N_Shelf	TCAGTAGGGATGTGTGCCTGGCTGTGTACGTGGGTGTGCAGTGCACGTGAGAGCACGTGG[CG]GCTTCTGGGGGCCATGTTTGGGGAGGGAGGTGTGCCAGCAGCCTGGAGAGCCTCAGTCCC	CGCCACGTGCTCTCACGTGCACTGCACACCCACGTACACAGCCAGGCACA	LY6E;LY6E	NM_001127213;NM_002346	3'UTR;3'UTR						8:144103497-144104116	Unclassified_Cell_type_specific	LY6E;LY6E;LY6E;LY6E;LY6E;LY6E;LY6E;LY6E;LY6E	ENST00000519615.1;ENST00000521182.1;ENST00000519546.1;ENST00000517503.1;ENST00000522971.1;ENST00000520466.1;ENST00000429120.2;ENST00000521699.1;ENST00000292494.6	TSS1500;3'UTR;3'UTR;3'UTR;3'UTR;3'UTR;3'UTR;3'UTR;3'UTR	LY6E;LY6E;LY6E;LY6E;LY6E;LY6E;LY6E;LY6E;LY6E	ENST00000519615.1;ENST00000521182.1;ENST00000519546.1;ENST00000517503.1;ENST00000522971.1;ENST00000520466.1;ENST00000429120.2;ENST00000521699.1;ENST00000292494.6	TSS1500;3'UTR;3'UTR;3'UTR;3'UTR;3'UTR;3'UTR;3'UTR;3'UTR	chr8:144103425-144103775	3						TRUE
cg00805874	chr6	31867847	-	cg00805874	3657356	29647573	AAACTTATAAACAAAACACACATCACAATAAAAACAACAATAAAACCACA	AAACTTATAAACGAAACGCACGTCGCAATAAAAACAACGATAAAACCGCG	I	C	Grn	NA	NA	NA	NA	NA	NA	chr6:31867691-31867957	Island	CCGCCTAATGGCAGGCTTGTGGGCGAAGCGCACGTCGCAGTAGGAGCAGCGGTAGGGCCG[CG]CTCCCGAGTGCAGGTTGAGGTGGTCGTGAAGGGTGGACTTCTGTGTGAAGCACTTGCCGC	CGCGGCCCTACCGCTGCTCCTACTGCGACGTGCGCTTCGCCCACAAGCCT	ZBTB12	NM_181842	Body					6:31975679-31976216			C2;C2;C2	ENST00000452323.2;ENST00000469372.1;ENST00000432397.2	TSS1500;5'UTR;5'UTR	C2;C2;C2;C2;C2	ENST00000452323.2;ENST00000452202.1;ENST00000469372.1;ENST00000497706.1;ENST00000432397.2	TSS1500;TSS1500;5'UTR;5'UTR;5'UTR	chr6:31867625-31868075	3						TRUE
cg04855678	chr3	195946921	-	cg04855678	84721955	99697847	ATTTAACCAACAAACCCTCCTAAAACAAAAAAACTACAAAAATAAATTCA	ATTTAACCAACGAACCCTCCTAAAACAAAAAAACTACGAAAATAAATTCG	I	A	Red	NA	NA	NA	NA	NA	NA		OpenSea	AGAGTGGGGAGGATTTGGCCAGCGGGCCCTCCTGGGACAGGGAAGCTGCGAGGATGAGTT[CG]GGGACGCCCCAGGCCCAGGGGAGCGAGGTCTGGCAGGATTCAAGGATCCTGGTGGAAGAG	ATTTGGCCAGCGGGCCCTCCTGGGACAGGGAAGCTGCGAGGATGAGTTCG	OSTalpha	NM_152672	Body					3:197431155-197431515						AC069257.9	ENST00000472653.1	5'UTR	chr3:195946660-195947090	3						TRUE
cg19835973	chr19	54746613	-	cg19835973	18786120	87730450	ACCAAAACAAAACAAAACTATAAAAACAAACATCATAACATCTCCTTCCA	ACCAAAACAAAACAAAACTATAAAAACGAACGTCATAACGTCTCCTTCCG	I	A	Red	rs200358619	0.01	NA	NA	NA	NA		OpenSea	TCTTGAAATCTCACCAAGGCAGAGCAGGGCTGTGAGGGCGGGCGTCATGGCGTCTCCTTC[CG]GTGACCCCGCGCTCTGCAGAGGGATGAGCCCTCAGTGCTGGCAGGACAGAGAGACACACA	ACCAAGGCAGAGCAGGGCTGTGAGGGCGGGCGTCATGGCGTCTCCTTCCG	LILRA6;LILRA6	NM_024318;NM_024318	1stExon;5'UTR								LILRA6;LILRA6;LILRA6;LILRA6;LILRA6;LILRA6;LILRA6;LILRA6	ENST00000421123.2;ENST00000396365.2;ENST00000440558.2;ENST00000421123.2;ENST00000396365.2;ENST00000440558.2;ENST00000245621.4;ENST00000419410.2	1stExon;1stExon;1stExon;5'UTR;5'UTR;5'UTR;5'UTR;TSS200	LILRA6;LILRA6;LILRA6;LILRA6;LILRA6;LILRA6;LILRA6;LILRA6;LILRA6;LILRA6;LILRA6;LILRA6;RPS9	ENST00000474697.1;ENST00000474697.1;ENST00000430421.1;ENST00000421123.2;ENST00000396365.2;ENST00000440558.2;ENST00000430421.1;ENST00000421123.2;ENST00000396365.2;ENST00000440558.2;ENST00000245621.4;ENST00000270464.5;ENST00000448962.1	3'UTR;1stExon;1stExon;1stExon;1stExon;1stExon;5'UTR;5'UTR;5'UTR;5'UTR;5'UTR;TSS200;3'UTR	chr19:54746265-54746650	3						TRUE
cg26681770	chr20	56247302	+	cg26681770	39768579	23756850	AAAACACAAAATACTTACCAAATAACAAAAACATACATACATCACTATCA	AAAACACGAAATACTTACCGAATAACGAAAACATACGTACGTCACTATCG	I	A	Red	NA	NA	NA	NA	NA	NA	chr20:56247249-56247651	Island	AAGACTCTCGCACGCGCACGTGTGTGCCTGCATGCACTCACATGTGTGTTTCCAACCGGC[CG]ACAGTGACGCACGTATGCCCTCGCCACTCGGCAAGCACCTCGTGCTCCTTGGTAACCAGC	GGAGCACGAGGTGCTTGCCGAGTGGCGAGGGCATACGTGCGTCACTGTCG	PMEPA1;PMEPA1;PMEPA1;PMEPA1	NM_199171;NM_199170;NM_199169;NM_020182	5'UTR;5'UTR;Body;Body		chr20:56247287-56247287			20:55680704-55681408			PMEPA1;PMEPA1;PMEPA1;PMEPA1	ENST00000472841.1;ENST00000395814.1;ENST00000395816.3;ENST00000265626.4	3'UTR;5'UTR;5'UTR;5'UTR	PMEPA1;PMEPA1;PMEPA1;PMEPA1	ENST00000472841.1;ENST00000395814.1;ENST00000395816.3;ENST00000265626.4	3'UTR;5'UTR;5'UTR;5'UTR	chr20:56247220-56247655	3						TRUE
cg09115713	chr16	88832476	-	cg09115713	77692368	21609109	AAAAACATCACATACAAATCAACACACAACTATATTCTCAATCAACAACA	AAAAACATCACATACGAATCAACGCACGACTATATTCTCAATCGACAACG	I	T	Red	NA	NA	NA	NA	NA	NA		OpenSea	GGAGGTGCGACCAGAGACATCACATGCGAGTCAGCGCACGGCTGTGTTCTCAGTCGGCAG[CG]TGGGTGCCGTGGTCACGCCTGCGGGTGGGGTGTGAGGGTTGATTCATGTGTCAGCGCTGC	CGCTGCCGACTGAGAACACAGCCGTGCGCTGACTCGCATGTGATGTCTCT	FAM38A	NM_001142864	Body					16:87359943-87360074									chr16:88832365-88832630	3						TRUE
cg08777095	chr2	87052406	-	cg08777095	22703142	29749254	AACATCCCCACATAAAAAAAACAAATATACAAATAATCCCAAAAATAACA	AACGTCCCCACATAAAAAAAACAAATATACAAATAATCCCAAAAATAACG	I	A	Red	NA	NA	NA	NA	NA	NA		OpenSea	GCCGCCCTACATAACGTCCCCACATAAAAGGGGCAGGTGTGCAGGTGGTCCCAGGGATGG[CG]GCAGCTCTGTCTGACTCCCCCCTACTGGGGGGCTATGGGGGCTGTGGGAGTGGAGGGTGA	AACGTCCCCACATAAAAGGGGCAGGTGTGCAGGTGGTCCCAGGGATGGCG	CD8B;CD8B;CD8B	NM_172213;NM_172101;NM_172102	Body;Body;Body						2:87052201-87052560	Unclassified_Cell_type_specific							chr2:87052240-87052555	3						TRUE
cg01591579	chr2	234111145	+	cg01591579	1618395	8760173	AATATAAACTCAAAAAACAAAAACAAAATATCATCCTCACACAAATACCA	AATATAAACTCAAAAAACAAAAACGAAATATCGTCCTCACACAAATACCG	I	A	Red	NA	NA	NA	NA	NA	NA	chr2:234112923-234113321	N_Shore	GTCAGGCTCCCTTTGGTGTGTCCCGGAGGCCAGCCTCCCTGGAGCTCCATGGCTTCTCAC[CG]GCACCTGTGTGAGGACGACATCCCGCCTTTGTCCCCTGAGCCCACACCTGCTCCCCAGAG	CGGCACCTGTGTGAGGACGACATCCCGCCTTTGTCCCCTGAGCCCACACC	INPP5D;INPP5D	NM_005541;NM_001017915	Body;Body														chr2:234111065-234111555	3						TRUE
cg11597902	chr17	75096239	-	cg11597902	92748307	6724102	CAAAAAACAAACATACTACACTACTTCTCTTTAAATCATCTAAATCCTCA	CGAAAAACGAACGTACTACGCTACTTCTCTTTAAATCATCTAAATCCTCG	I	C	Grn	NA	NA	NA	NA	NA	NA		OpenSea	TGGTTTTGTTTCCGAGGAGCGGGCGTGCTGCGCTGCTTCTCTTTGAGTCATCTGGGTCCT[CG]CCTGTTGACTTTCTTCCTGGTAGATGTGGACTGACCTCTTCCTGGTAGATGTGGACTGAC	CGAGGAGCGGGCGTGCTGCGCTGCTTCTCTTTGAGTCATCTGGGTCCTCG					chr17:75096190-75096190			17:72607734-72607984			SEC14L1	ENST00000392476.2	5'UTR	SEC14L1	ENST00000392476.2	5'UTR	chr17:75096105-75096435	3						TRUE
cg17768768	chr7	2948123	-	cg17768768	86614986	80719573	AATAACCACTCTCTTTTACATTTCCAACAACTATACACCAAATTCCAACA	AATAACCGCTCTCTTTTACATTTCCAACAACTATACACCGAATTCCGACG	I	T	Red	NA	NA	NA	NA	NA	NA	chr7:2946236-2946463	S_Shore	GCTGTCCTCCACAGTGGCCGCTCTCTTTTGCATTTCCAGCAGCTGTGCACCGGGTTCCGA[CG]TCTACCCTCCTCGTCAACACTTGTCAGTTTCTGTCCTTTTGGTCCTGGCCAGCCTAACGG	CGTCGGAACCCGGTGCACAGCTGCTGGAAATGCAAAAGAGAGCGGCCACT	CARD11	NM_032415	Body					7:2914583-2914663									chr7:2948040-2948455	3						TRUE
cg26209730	chr5	141674650	+	cg26209730	75751360	7668447	CAACTACTTTCATTCATTCCATAAACACATATTTTTACACATTTTAACCA	CGACTACTTTCATTCATTCCGTAAACGCGTATTTTTACGCGTTTTAACCG	I	A	Red	NA	NA	rs75600692	0.019548	NA	NA		OpenSea	AATCTTAGATGAGGAAAGCTGTAGGAAAAGCAGGCTGGGAGAGAAACCGAGACTTCGGCT[CG]GTTAAAACGCGTAAAAATACGCGTTTACGGAATGAATGAAAGCAGCCGCCGAATGCTGGG	CGGTTAAAACGCGTAAAAATACGCGTTTACGGAATGAATGAAAGCAGCCG								5:141654821-141654886																TRUE
cg17615629	chr6	30459867	+	cg17615629	91674103	46697183	TCCTTCATTATCACAAATACTTTACAAAAAAATAAATACAACTAAATACA	TCCTTCATTATCACAAATACTTTACAAAAAAATAAATACGACTAAATACG	I	A	Red	NA	NA	NA	NA	NA	NA	chr6:30457369-30458175	S_Shore	TGACTTTGTGATCTGCCTGCCTCGGCCTCCCAAAGTGCTGGGATTACAGTCGTGAGCCAC[CG]CACCCAGCCGCACCTACTCTTTTGTAAAGCACCTGTGACAATGAAGGACAGATTTATCAC	CGCACCCAGCCGCACCTACTCTTTTGTAAAGCACCTGTGACAATGAAGGA	HLA-E	NM_005516	Body														chr6:30459845-30460110	3						TRUE
cg27316811	chr16	1576146	+	cg27316811	49734134	75695251	TATCAATATACTTAACAATATAAAAAAATACAATAACCAATAACCTAACA	TATCAATATACTTAACGATATAAAAAAATACGATAACCGATAACCTAACG	I	T	Red	NA	NA	NA	NA	NA	NA	chr16:1574515-1574986	S_Shore	ATGAGGATGGGCAGGTGTCGTGCAGCCTCCACACACCCACGTCTCAAACACACTGTTCCA[CG]CCAGGCCACCGGTCACCGCACCTTCCCACACCGCCAAGCACACTGACACACGGGGCCGCT	CGCCAGGCCACCGGTCACCGCACCTTCCCACACCGCCAAGCACACTGACA	IFT140	NM_014714	Body					16:1515871-1516255	16:1576064-1576331	Promoter_Associated_Cell_type_specific				IFT140;IFT140;IFT140	ENST00000566818.1;ENST00000397417.2;ENST00000565298.1	3'UTR;3'UTR;3'UTR			chr16:1573321-1577594	6				TRUE
cg25605731	chr19	13054434	-	cg25605731	64617283	61630175	CACCAACAATAAAACATACACTAAAAAATTTAACAACAAAACATAAAACA	CACCAACGATAAAACATACGCTAAAAAATTTAACAACGAAACGTAAAACG	I	T	Red	NA	NA	NA	NA	NA	NA	chr19:13056458-13057125	N_Shelf	CAACTTCCTCATCACCAACGATGAGGCATACGCTGAGGAGTTTGGCAACGAGACGTGGGG[CG]TAACAAAGGTGAGGCCTGGTCCTGGTCCTGATGTCGGGGGCGGGCAGGGCTGGCAGGGGG	CGCCCCACGTCTCGTTGCCAAACTCCTCAGCGTATGCCTCATCGTTGGTG	CALR	NM_004343	Body	low-CpG:12915350-12915727							CALR	ENST00000316448.4	ExonBnd	CALR	ENST00000316448.4	ExonBnd	chr19:13054160-13054530	3						TRUE
cg07558704	chr2	73286489	+	cg07558704	78754896	33668268	AAAAAAATTTAAAACAAAACCCAAAATATAATAAAACATAAACCCCAACA	AAAAAAATTTAAAACAAAACCCGAAATATAATAAAACATAAACCCCAACG	I	A	Red	NA	NA	NA	NA	NA	NA		OpenSea	AGCTGAGCTCAAGGGGAAGACAGAGGGTGCCAAGCTCGGGGATGAAGGGGAAGCTGCAAT[CG]CTGGGGTTCATGCCTCACTACACTCCGGGCTCTGCCCCAAATTCCTCCCTGGAGCCCCAC	CGCTGGGGTTCATGCCTCACTACACTCCGGGCTCTGCCCCAAATTCCTCC	SFXN5	NM_144579	Body								SFXN5	ENST00000474528.1	TSS200	SFXN5;SFXN5;SFXN5;SFXN5;SFXN5;SFXN5;SFXN5;SFXN5;SFXN5;SFXN5;SFXN5	ENST00000474528.1;ENST00000487508.1;ENST00000461352.1;ENST00000488839.1;ENST00000472259.1;ENST00000484123.1;ENST00000416579.1;ENST00000497144.1;ENST00000479293.1;ENST00000485057.1;ENST00000475630.1	TSS200;TSS200;TSS200;TSS1500;3'UTR;3'UTR;3'UTR;3'UTR;3'UTR;3'UTR;3'UTR								TRUE
cg13448978	chr1	27961796	+	cg13448978	15759863	82669367	AAAAAATAAAAACAAATAAACCTAAAATCTAAAAACACCTCCTCACTACA	AAAAAATAAAAACGAATAAACCTAAAATCTAAAAACGCCTCCTCGCTACG	I	A	Red	NA	NA	NA	NA	NA	NA	chr1:27961559-27961810	Island	GGCCGGCGGGCGGTGATGGTGGCAGGGAGACAGTCACGCCCTAGCCCCAAGCCAGCTCCC[CG]CAGCGAGGAGGCGCCCCCAGATCCTAGGCCCACCCGCCCCCACCTTCCTCCTCCCTGGTT	GGAAGGTGGGGGCGGGTGGGCCTAGGATCTGGGGGCGCCTCCTCGCTGCG	FGR	NM_005248	TSS200					1:27833224-27834384			FGR;FGR	ENST00000545953.1;ENST00000374005.3	TSS200;TSS200	FGR;FGR;FGR	ENST00000475472.1;ENST00000545953.1;ENST00000374005.3	TSS200;TSS200;TSS200	chr1:27961380-27961815	3						TRUE
cg19066520	chr3	191046547	+	cg19066520	97784247	60680875	TTAAATACTATAAATAATAACAAAACATCAAACTTATCTCTATTATAACA	TTAAATACTATAAATAATAACGAAACGTCAAACTTATCTCTATTATAACG	I	C	Grn	NA	NA	NA	NA	NA	NA	chr3:191046948-191047710	N_Shore	AGGAGAGGTTGTCTATTTTAGAGAGATAGAAATGTCACAATTACAATCCAATGTGTGCAG[CG]CTATAACAGAGATAAGTCTGACGCCTCGTTATCACCCACAGTACCTAACATCACACTTGG	TTAGGTACTGTGGGTGATAACGAGGCGTCAGACTTATCTCTGTTATAGCG	CCDC50;UTS2D;CCDC50	NM_178335;NM_198152;NM_174908	TSS1500;5'UTR;TSS1500						3:191046355-191047917	Promoter_Associated	CCDC50;CCDC50;UTS2D;UTS2D	ENST00000392455.3;ENST00000392456.3;ENST00000490825.1;ENST00000340524.5	TSS1500;TSS1500;3'UTR;5'UTR	CCDC50;CCDC50;UTS2D;UTS2D;UTS2D;UTS2D	ENST00000392455.3;ENST00000392456.3;ENST00000490825.1;ENST00000464814.1;ENST00000432514.1;ENST00000340524.5	TSS1500;TSS1500;3'UTR;3'UTR;5'UTR;5'UTR	chr3:191046080-191048535	3						TRUE
cg07970799	chr6	6614719	+	cg07970799	25652251	88643834	AATAAACAACATAAAACTAAAAAAACCAAAACCAAAAAACCTAATATACA	AATAAACGACGTAAAACTAAAAAAACCAAAACCAAAAAACCTAATATACG	I	C	Grn	rs9392815	0.089345	NA	NA	NA	NA		OpenSea	TCATTGCTCTCCGCCCGAGCACAGAGCTCCCGCGAGCCTGCAGGCAGCCCAGGACTCCTG[CG]CATACCAGGCTCTCTGGTCTTGGCTCTCCCAGCCCCACGCCGCCCACTCACATCTGCCCA	AGTGGGCGGCGTGGGGCTGGGAGAGCCAAGACCAGAGAGCCTGGTATGCG	LOC285780;LY86	NR_026970;NM_004271	Body;Body					6:6559669-6559858	6:6614106-6615629	Promoter_Associated_Cell_type_specific	LY86-AS1	ENST00000435641.1	3'UTR	LY86-AS1;LY86-AS1	ENST00000429345.1;ENST00000435641.1	3'UTR;3'UTR	chr6:6614605-6615155	3						TRUE
cg00288598	chr8	141555295	+	cg00288598	80620348	51605919	TAAAAAAAACCTAAAAACCAACACAAACAATAATAAATTCAACTAAATCA	TAAAAAAAACCTAAAAACCAACGCAAACAATAATAAATTCGACTAAATCG	I	A	Red	NA	NA	NA	NA	NA	NA	chr8:141559164-141559368	N_Shelf	CTGTGACTCACTCTCCGCCCACATCCTCTCACTCCCATCGCCTGCCTTGCGGCAGAGCTC[CG]ACTCAGCCGAACCCATCACTGCTTGCGCTGGCTCCCAGGCCCCTTCTAGTCAGACTTCTC	TAGAAGGGGCCTGGGAGCCAGCGCAAGCAGTGATGGGTTCGGCTGAGTCG	EIF2C2;EIF2C2	NM_012154;NM_001164623	Body;Body		chr8:141555144-141555144		TRUE		8:141554874-141555329	Unclassified_Cell_type_specific				EIF2C2	ENST00000523609.1	3'UTR	chr8:141554880-141556135	3						TRUE
cg05171197	chr2	240230850	+	cg05171197	93665392	29695913	CCCCAACAAAACCACCAAAAAAACAAAACTTAAATTTCTCCTAAATTACA	CCCCAACGAAACCGCCGAAAAAACAAAACTTAAATTTCTCCTAAATTACG	I	A	Red	NA	NA	NA	NA	NA	NA		OpenSea	CAGACTTTCGCTTAATCCCGGAAACTGCTCCAAAGGCGTTTTTCTCAGGGCGTTCGGCGC[CG]TAACTCAGGAGAAACCCAAGTCCTGCTCTCCCGGCGGCCTCGCTGGGGAAGAATTCAGCC	CCCCAGCGAGGCCGCCGGGAGAGCAGGACTTGGGTTTCTCCTGAGTTACG	HDAC4	NM_006037	Body				TRUE	2:239895745-239895849	2:240230268-240231017	Unclassified_Cell_type_specific	HDAC4	ENST00000456922.2	5'UTR	HDAC4;HDAC4;HDAC4;HDAC4	ENST00000446876.1;ENST00000446876.1;ENST00000493582.1;ENST00000456922.2	1stExon;5'UTR;3'UTR;5'UTR	chr2:240230345-240231435	3						TRUE
cg19276014	chr10	133598638	+	cg19276014	61805858	68730931	ACTAATATACCATAAACCATATCATACAAACTACTATATCATAAACCACA	ACTAATATACCATAAACCGTATCGTACAAACTACTATATCGTAAACCGCG	I	T	Red	NA	NA	NA	NA	NA	NA		OpenSea	GATACGGCCCACGGCACAGCATCCTGCACGACGCAGCCCACGGCACAGCAGCCTGCAAGA[CG]CGGTCCACGACACAGCAGCCTGCACGACACGGTCCATGGCACACCAGCCTGCATGACACG	CGCGGTCCACGACACAGCAGCCTGCACGACACGGTCCATGGCACACCAGC								10:133448567-133448660																TRUE
cg13738327	chr11	68139233	-	cg13738327	17649127	36613262	CAACATAAAAAAAACATAAAATTCTATCACTTATTACAACTAACAACACA	CAACGTAAAAAAAACGTAAAATTCTATCGCTTATTACAACTAACAACACG	I	A	Red	NA	NA	NA	NA	NA	NA		OpenSea	CTCACCCAGGGGCAACGTGAAGAAAACGTGAAATTCTGTCGCTTGTTGCAGCTGACAGCA[CG]GCTGTGAGGTCCCAGTGGGCAGAGGCCTCGTGCAGGGCACCTCACCAGCCGGGATGTCAG	CAACGTGAAGAAAACGTGAAATTCTGTCGCTTGTTGCAGCTGACAGCACG	LRP5	NM_002335	Body					11:67895608-67895937									chr11:68138985-68140055	3						TRUE
cg22259797	chr11	118986860	+	cg22259797	76800526	48713900	CTTAATAAAACAACAAAAAAAACTACCAACCTTCTTTCAAACACTAAACA	CTTAATAAAACGACGAAAAAAACTACCGACCTTCTTTCGAACACTAAACG	I	T	Red	NA	NA	NA	NA	NA	NA		OpenSea	CTAGGCAGAAGGAAGCTGGCCTGAGCCAATCACACGATGACCTCTCCAACGCAACGGCCA[CG]CCCAGTGTCCGAAAGAAGGCCGGCAGCTTTTCTCGCCGCCTTATCAAGCGCTTTTCCTTC	CGCCCAGTGTCCGAAAGAAGGCCGGCAGCTTTTCTCGCCGCCTTATCAAG	C2CD2L	NM_014807	Body					11:118491976-118492093			C2CD2L	ENST00000528586.1	3'UTR	C2CD2L;C2CD2L	ENST00000525598.1;ENST00000528586.1	5'UTR;3'UTR	chr11:118986680-118986910	3						TRUE
cg04658841	chr16	85478651	+	cg04658841	19758244	28754596	ATAAAACCAAAAAAAATCAAAAACAAAACATACAAAAAAAACAACCCCCA	ATAAAACCAAAAAAAATCAAAAACAAAACGTACAAAAAAAACAACCCCCG	I	C	Grn	rs116552554	0.052563	NA	NA	NA	NA		OpenSea	CAGCCAGATCTTGAGCCGCTTTTCATGCTTCAGGTTTCCCGCCGCACGCAGGCAGGGGAG[CG]GGGGCTGTCTTTTCTGCACGCCTTGCCCTTGATCTTCCCTGGCTTTATCTTCCAGCCTGA	CGGGGGCTGTCTTTTCTGCACGCCTTGCCCTTGATCTTCCCTGGCTTTAT							TRUE	16:84036052-84036271	16:85478230-85479057	Unclassified_Cell_type_specific							chr16:85478325-85479395	3						TRUE
cg08418670	chr19	4374567	+	cg08418670	20805162	18735537	AAAAAAAACTATCCCAAAAAAAACACCAATTACCCCATCTAAAACAAACA	AAAAAAAACTATCCCGAAAAAAACGCCGATTACCCCATCTAAAACGAACG	I	A	Red	NA	NA	NA	NA	NA	NA	chr19:4371729-4371952	S_Shelf	CCTAAGGAACCCTGTGCAGGGCCTGCATCCCGGAAGGCCTCCACCAGCCCGAACCTGGCC[CG]TCCGCCCTAGATGGGGCAATCGGCGTTTCTCCCGGGACAGCCTCCTCCCTGGCCTCCTGG	GGAGGAGGCTGTCCCGGGAGAAACGCCGATTGCCCCATCTAGGGCGGACG	SH3GL1	NM_003025	Body			RDMR											chr19:4374440-4374930	3						TRUE
cg23244761	chr6	161796850	+	cg23244761	82661823	91741376	TAAAATAAAACAACTACAACAAATCTCCATTAAAACCAACACATCATTCA	TAAAATAAAACGACTACGACAAATCTCCATTAAAACCAACGCGTCGTTCG	I	A	Red	NA	NA	NA	NA	NA	NA		OpenSea	TGCAGAGGGGCGGGTGCTGTCCTGGCACTGACTCAGCTTTTCACAGCGCAAGGCCGAGCC[CG]AACGACGCGCTGGCTTTAATGGAGATCTGTCGCAGCCGTTCCATCCCATCTGCACATCCA	TGGGATGGAACGGCTGCGACAGATCTCCATTAAAGCCAGCGCGTCGTTCG	PARK2;PARK2;PARK2	NM_004562;NM_013987;NM_013988	Body;Body;Body					6:161716775-161716879						PARK2	ENST00000479615.1	3'UTR	chr6:161796245-161796935	3						TRUE
cg22193912	chr17	79881523	+	cg22193912	12725159	40702163	ACAACTCTCATAAAACACTATTAACTAACAAACCAAAAAATACAAACACA	ACGACTCTCGTAAAACGCTATTAACTAACGAACCAAAAAATACGAACGCG	I	A	Red	NA	NA	NA	NA	NA	NA	chr17:79880449-79880872	S_Shore	CAGAGCGCGGCTGTTCCTGGCGAGTCACGCTGACTCAGCACATTGCCTCTGCCTCCCCGC[CG]CGCCCGCACTCCCTGGCCCGCCAGCCAACAGCGCCCCACGAGAGCCGCAGCCCCCAGCCT	CGCGCCCGCACTCCCTGGCCCGCCAGCCAACAGCGCCCCACGAGAGCCGC	MAFG;MAFG	NM_002359;NM_032711	5'UTR;TSS200					17:77474657-77474823	17:79881504-79881549	Unclassified_Cell_type_specific	MAFG;MAFG	ENST00000357736.4;ENST00000392366.3	5'UTR;TSS200	MAFG;MAFG;MAFG	ENST00000574686.1;ENST00000357736.4;ENST00000392366.3	5'UTR;5'UTR;TSS200	chr17:79880660-79881595	3						TRUE
cg03146219	chr11	71189514	-	cg03146219	24664525	76700443	TAAAAAACATCCAAAACTACAAAACAAAAATTTCATCTCAAAACCTAACA	TAAAAAACGTCCGAAACTACAAAACGAAAATTTCATCTCGAAACCTAACG	I	A	Red	NA	NA	rs34989018	0.01282	NA	NA		OpenSea	CCACGCTGGATCTGGAGGACGTCCGGAGCTACAGGGCGGAGATTTCATCTCGAAACCTGG[CG]GTGAGTGCTCCAGTAGACACCTGTGTGGGATGCTCATCAAAGACGTGGAAAGTGGCCCCA	CGCCAGGTTTCGAGATGAAATCTCCGCCCTGTAGCTCCGGACGTCCTCCA	NADSYN1	NM_018161	Body					11:70867105-70867247			NADSYN1;NADSYN1	ENST00000530055.1;ENST00000319023.2	TSS1500;ExonBnd	NADSYN1;NADSYN1;NADSYN1;NADSYN1;NADSYN1;NADSYN1;NADSYN1	ENST00000530055.1;ENST00000529840.1;ENST00000529840.1;ENST00000319023.2;ENST00000530534.1;ENST00000525200.1;ENST00000524709.1	TSS1500;1stExon;5'UTR;ExonBnd;5'UTR;3'UTR;5'UTR	chr11:71189265-71189595	3						TRUE
cg15729230	chr1	172628514	+	cg15729230	36711543	98661985	TCTCTTCTTCAAAAATAACAACAATAATAAAAACAATAATAACAACAACA	TCTCTTCTTCAAAAATAACAACGATAATAAAAACAATAATAACGACGACG	I	A	Red	NA	NA	NA	NA	NA	NA		OpenSea	GAAGGCCTGGTCAAAGGAGGCCACCACCACCACCGCCACCGCCACCACTACCACCTCCGC[CG]CCGCCGCCACCACTGCCTCCACTACCGCTGCCACCCCTGAAGAAGAGAGGGAACCACAGC	CGCCGCCGCCACCACTGCCTCCACTACCGCTGCCACCCCTGAAGAAGAGA	FASLG	NM_000639	1stExon								FASLG;FASLG	ENST00000340030.3;ENST00000367721.2	1stExon;1stExon	FASLG;FASLG	ENST00000340030.3;ENST00000367721.2	1stExon;1stExon								TRUE
cg14997711	chr11	48065851	-	cg14997711	6637405	95613967	TCCTCACCCAACTAAACATAAAATTAACTACCTCAATAAATCCCACCTCA	TCCTCGCCCAACTAAACATAAAATTAACTACCTCAATAAATCCCACCTCG	I	A	Red	NA	NA	NA	NA	NA	NA		OpenSea	GGTTGAACTCATTCCTCGCCCAGCTGGACATAGAGTTGACTGCCTCAGTGGGTCCCACCT[CG]GGGGTGGGAAATGTAACCTCATGAGGGCCACTGTATGGTTGGGCAGATTCACAGCTGCTC	TCCTCGCCCAGCTGGACATAGAGTTGACTGCCTCAGTGGGTCCCACCTCG	PTPRJ;PTPRJ	NM_002843;NM_001098503	Body;Body				TRUE				PTPRJ	ENST00000526550.1	TSS1500	PTPRJ	ENST00000526550.1	TSS1500			chr11:48064862-48066678	6				TRUE
cg24408769	chr6	15506085	-	cg24408769	92705506	57651563	ACCATAATCTAAAACACATATAACTTCCACAACTACTTCCAAAACACACA	ACCGTAATCTAAAACACGTATAACTTCCGCAACTACTTCCAAAACACGCG	I	T	Red	NA	NA	NA	NA	NA	NA		OpenSea	GATGTCAGCTGAACCGTGGTCTAGGACACGTGTGGCTTCCGCAGCTGCTTCCAGAGCACG[CG]TTGCGTTTGTGGTAGAGATGTCAGGCGGAGGACACTTGGCTTTCTGGGGCTGAGCGTTGG	CGCGTGCTCTGGAAGCAGCTGCGGAAGCCACACGTGTCCTAGACCACGGT	JARID2	NM_004973	Body					6:15613912-15614065			JARID2	ENST00000474854.1	5'UTR	JARID2	ENST00000474854.1	5'UTR	chr6:15505940-15506210	3						TRUE
cg02963266	chr14	99681710	+	cg02963266	81693471	73608100	ACACCCCATAAAAAAAATAAACAAACTTACATTTTCTTTAACAAAAACCA	ACGCCCCATAAAAAAAATAAACAAACTTACGTTTTCTTTAACAAAAACCG	I	C	Grn	NA	NA	NA	NA	NA	NA		OpenSea	CTGTTATGGGTTAAAATAGCTTTTAAAAAATGTTTCGGAGACCGCAGTCTATTGTGGCCG[CG]GCCCCTGCCAAAGAAAACGCAAGCTTGCTTATTTTCTCCATGGGGCGCAACAGTGCCTAT	CGGCCCCTGCCAAAGAAAACGCAAGCTTGCTTATTTTCTCCATGGGGCGC	BCL11B;BCL11B	NM_022898;NM_138576	Body;Body				TRUE	14:98751461-98751551									chr14:99681605-99682075	3						TRUE
cg24788483	chr10	114911652	-	cg24788483	82640204	34776823	AAAAAAAAACACAACCATCAACCAAATCCTTAAACAAAAAATAAATAACA	AAAAAAAAACGCGACCATCAACCAAATCCTTAAACGAAAAATAAATAACG	I	C	Grn	NA	NA	NA	NA	NA	NA		OpenSea	TGAGTGCACGTTGAAAGAAAGCGCGGCCATCAACCAGATCCTTGGGCGGAGGGTAGGTGA[CG]CCCTTCTCAGGGAGAAGCGGGGGGCGGGTGGTGAGGGACCAGAGTGCAGCAGGTCAGGTG	GAAAGAAAGCGCGGCCATCAACCAGATCCTTGGGCGGAGGGTAGGTGACG	TCF7L2;TCF7L2;TCF7L2;TCF7L2;TCF7L2;TCF7L2	NM_001146284;NM_001146285;NM_030756;NM_001146274;NM_001146286;NM_001146283	Body;Body;Body;Body;Body;Body					10:114901603-114901669			TCF7L2;TCF7L2	ENST00000534894.1;ENST00000466338.1	ExonBnd;5'UTR	TCF7L2;TCF7L2;TCF7L2	ENST00000480888.1;ENST00000534894.1;ENST00000466338.1	TSS1500;ExonBnd;5'UTR					chr10:114910449-114914712	6		TRUE
cg19563355	chr15	28419658	+	cg19563355	87661343	95658838	CAAAAAACCCACACTCATACAAAACTTAAAAAACCAAAAAATCACACACA	CAAAAAACCCACACTCGTACAAAACTTAAAAAACCAAAAAATCACACGCG	I	T	Red	rs149592795	0.079672	NA	NA	NA	NA		OpenSea	CAGAGGGCGTGGCCACATCCACAGTTGTCCACGCCACACTGTGGGACGACCCACAAGCCA[CG]CGTGTGATCTTCTGGCCTTCTAAGCCTTGCACGAGTGTGGGCTTCCTGTTAACCGTGGTC	CGCGTGTGATCTTCTGGCCTTCTAAGCCTTGCACGAGTGTGGGCTTCCTG	HERC2	NM_004667	Body					15:26093239-26093341						HERC2	ENST00000569772.1	TSS200								TRUE
cg03831847	chr16	88832485	-	cg03831847	34776863	66661120	ACATACAAATCAACACACAACTATATTCTCAATCAACAACATAAATACCA	ACATACGAATCAACGCACGACTATATTCTCAATCGACAACGTAAATACCG	I	T	Red	rs111532330	0.026532	NA	NA	NA	NA		OpenSea	ACCAGAGACATCACATGCGAGTCAGCGCACGGCTGTGTTCTCAGTCGGCAGCGTGGGTGC[CG]TGGTCACGCCTGCGGGTGGGGTGTGAGGGTTGATTCATGTGTCAGCGCTGCTGGGCCACG	CGGCACCCACGCTGCCGACTGAGAACACAGCCGTGCGCTGACTCGCATGT	FAM38A	NM_001142864	Body					16:87359943-87360074									chr16:88832365-88832630	3						TRUE
cg25383568	chr19	39217721	+	cg25383568	80765370	80740275	AAACCAAAAAAATAACAAACTACTCACCTTATCAAAATAATTAAAAAACA	AAACCGAAAAAATAACAAACTACTCACCTTATCGAAATAATTAAAAAACG	I	C	Grn	NA	NA	NA	NA	NA	NA	chr19:39217530-39217857	Island	ACCAGATCCTCACCCGCGACGCCAAGGGCATCAGCCAGGAGCAGATGCAGGAGTTCCGGG[CG]TCCTTCAACCACTTCGACAAGGTGAGCAGCCTGCCACCTCCTCGGCCTCTCCCCTCCCGC	AGGCCGAGGAGGTGGCAGGCTGCTCACCTTGTCGAAGTGGTTGAAGGACG	ACTN4	NM_004924	Body					19:43909412-43909697	19:39217495-39217813	Gene_Associated_Cell_type_specific	ACTN4	ENST00000497637.1	TSS1500	ACTN4;ACTN4	ENST00000497637.1;ENST00000477174.1	TSS1500;TSS1500	chr19:39217205-39217735	3						TRUE
cg01598421	chr8	134132043	-	cg01598421	85796852	21754258	TAATTCCCTCAAAAACAAACAACTAATTAATTAACAATAACCCACCCACA	TAATTCCCTCGAAAACAAACAACTAATTAATTAACAATAACCCACCCGCG	I	A	Red	NA	NA	NA	NA	NA	NA		OpenSea	AGGAGTTCAACATGATTCCCTCGAGGACAAGCAGCTGGTTAGTTAGCAGTAACCCACCCG[CG]GCTTCTCTGAGCCTCAGAACTCTTTCCACTCTAACACGCGGTCTCTCTGCATAGAACTAT	CGCGGGTGGGTTACTGCTAACTAACCAGCTGCTTGTCCTCGAGGGAATCA	TG	NM_003235	Body				TRUE							TG	ENST00000523756.1	3'UTR	chr8:134131860-134132215	3						TRUE
cg11671363	chr5	148810177	+	cg11671363	32751846	7787320	AACCATAAAAACAAAATAAAAACAAATAACCTTCAACACCAAAACCACCA	AACCGTAAAAACAAAATAAAAACGAATAACCTTCAACGCCAAAACCGCCG	I	T	Red	NA	NA	NA	NA	NA	NA		OpenSea	CCCTGGCTGCTACAGATGGGGCTGGATGCAGAAGAGAACTCCAGCTGGTCCTTAGGGACA[CG]GCGGCCTTGGCGCTGAAGGCCACTCGCTCCCACCTTGTCCTCACGGTCCAGTTTTCCCAG	CGGCGGCCTTGGCGCTGAAGGCCACTCGCTCCCACCTTGTCCTCACGGTC	MIR145;LOC728264	NR_029686;NR_027180	TSS200;Body				TRUE		5:148809741-148811204	Unclassified	MIR145	ENST00000384967.1	TSS200	MIR145	ENST00000384967.1	TSS200	chr5:148809685-148810955	3						TRUE
cg16411445	chr21	40145923	-	cg16411445	91719900	3734575	TAACATCCACTTACCTCCCTAATATTACTCAAAAAACCTAAATCATAACA	TAACGTCCGCTTACCTCCCTAATATTACTCGAAAAACCTAAATCATAACG	I	C	Grn	NA	NA	NA	NA	NA	NA		OpenSea	ACACATGCAGGATGGCGTCCGCTTGCCTCCCTAGTGTTGCTCGAGAGGCCTGGGTCATGA[CG]CCTTCCCTTACTCATGCATTCTCACGGCACTTGCTGATTTATTTGAAGACTCCCCTATTC	TGGCGTCCGCTTGCCTCCCTAGTGTTGCTCGAGAGGCCTGGGTCATGACG	NCRNA00114	NR_027065	TSS1500				TRUE							TMPRSS3	ENST00000553129.1	3'UTR	chr21:40145705-40145990	3						TRUE
cg26852712	chr21	46890907	-	cg26852712	31697840	90658425	ATACAACAAACCATATACTACTAAACATAAATAACACACTACAAACTTCA	GTACAACAAACCGTATACTACTAAACGTAAATAACGCGCTACAAACTTCG	I	T	Red	rs4819122	0.241096	NA	NA	NA	NA	chr21:46890848-46891115	Island	GGCGTGGGTGGCGTGCAGCAGGCCGTGTGCTGCTGGGCGTGGGTGGCGCGCTACAGGCTT[CG]TGCTGCTGGGCCTGGGTGGCGTGCTACGGGCTTGTGCTGCTGGGTGTGGGTGGCGCGCTA	GTGCAGCAGGCCGTGTGCTGCTGGGCGTGGGTGGCGCGCTACAGGCTTCG	COL18A1;COL18A1;COL18A1	NM_130444;NM_030582;NM_130445	Body;Body;Body				TRUE	21:45715335-45715533	21:46890713-46891501	Unclassified_Cell_type_specific							chr21:46890640-46891435	3						TRUE
cg15956469	chr12	10465272	+	cg15956469	66703134	46810856	CCACTACACCCAACCACACTTTTTCTTAAAAACTAAATAATTAAAAACCA	CCACTACGCCCGACCGCACTTTTTCTTAAAAACTAAATAATTAAAAACCG	I	A	Red	NA	NA	NA	NA	NA	NA		OpenSea	CATGATCTGCCCACCTCTGCCTCCCAAAGTGCTGGGATTACAGGCGTGAGCCACCGTGCC[CG]GCCCCTAATTACCCAGTTCTTAAGAAAAAGTGCGGCCGGGCGCAGTGGCTGAAACCTGTA	CGGCCCCTAATTACCCAGTTCTTAAGAAAAAGTGCGGCCGGGCGCAGTGG	KLRD1;KLRD1;KLRD1	NM_002262;NM_001114396;NM_007334	Body;Body;Body											KLRD1;KLRD1	ENST00000539792.1;ENST00000540271.1	TSS1500;5'UTR								TRUE
cg00017826	chr2	30644955	-	cg00017826	22645581	76610891	AACTTAAAACACAACAAATCAACTTCAAATCTAAAAACAAAACTCCTCCA	AACTTAAAACACGACGAATCGACTTCAAATCTAAAAACAAAACTCCTCCG	I	A	Red	NA	NA	NA	NA	NA	NA		OpenSea	CTAAGGAGTTAAAACTTAAAACACGGCGAGTCGACTTCAGATCTGGGGACAAGGCTCCTC[CG]AGTCCACCCTGCAGGGCTGTGAGCCGATCCTTTATTTCTGCTTGGTTGTCATTGTTCAGT	CGGAGGAGCCTTGTCCCCAGATCTGAAGTCGACTCGCCGTGTTTTAAGTT							TRUE		2:30644398-30645729	Unclassified_Cell_type_specific									chr2:30643957-30645717	6	chr2:30643833-30645696	6		TRUE
cg21333217	chr3	129277321	-	cg21333217	10737207	75801966	TACCCAACTACAAATCAAAAATAAAACAAACATCAATAAAAACCTACACA	TACCCAACTACAAATCAAAAATAAAACAAACGTCGATAAAAACCTACGCG	I	A	Red	NA	NA	NA	NA	NA	NA		OpenSea	AACAGCTGACCTTGCCCAGCTGCAGGTCAGAGATGGAGCAGGCGTCGATGAAGGCCTGCG[CG]ATGACTGAAAGGCAGGCGTCGATGTGGTCTGTCTTGTCGATGTCAAAGACAAACTGGGGG	CGCGCAGGCCTTCATCGACGCCTGCTCCATCTCTGACCTGCAGCTGGGCA	PLXND1	NM_015103	Body				TRUE		3:129277222-129277552	Gene_Associated_Cell_type_specific	PLXND1;PLXND1	ENST00000393239.1;ENST00000504689.1	3'UTR;TSS1500	PLXND1;PLXND1;PLXND1;PLXND1;PLXND1;PLXND1	ENST00000393239.1;ENST00000504524.1;ENST00000512744.1;ENST00000501038.2;ENST00000504689.1;ENST00000504524.1	3'UTR;3'UTR;3'UTR;TSS1500;TSS1500;1stExon	chr3:129276960-129277435	3						TRUE
cg25898577	chr22	22292241	+	cg25898577	83704970	14732842	AAACCTCTATATAACTACCAATCAACCCCTCCCCAATAACTAAATCAACA	AAACCTCTATATAACTACCAATCAACCCCTCCCCGATAACTAAATCAACG	I	A	Red	NA	NA	rs61517217	0.011295	NA	NA	chr22:22292528-22292875	N_Shore	CCAGCCCACGGACTCCCCATGCCAAGGGCTGCAGCCCCGCAACCTCGCTTCTGGATTCTT[CG]CTGATCCAGTCACCGGGGAGGGGCTGACTGGCAGCCACACAGAGGTTTCAGCCACTCGCT	CGCTGATCCAGTCACCGGGGAGGGGCTGACTGGCAGCCACACAGAGGTTT	PPM1F	NM_014634	Body				TRUE	22:20622099-20622300	22:22292195-22293262	Promoter_Associated	PPM1F;LL22NC03-86G7.1;LL22NC03-86G7.1;PPM1F;PPM1F	ENST00000406981.2;ENST00000538634.1;ENST00000458178.1;ENST00000486259.1;ENST00000406981.2	5'UTR;TSS1500;TSS1500;3'UTR;1stExon	PPM1F;PPM1F;LL22NC03-86G7.1;LL22NC03-86G7.1;PPM1F;PPM1F	ENST00000406981.2;ENST00000445205.1;ENST00000538634.1;ENST00000458178.1;ENST00000486259.1;ENST00000406981.2	5'UTR;5'UTR;TSS1500;TSS1500;3'UTR;1stExon	chr22:22292065-22293175	3						TRUE
cg15348679	chr21	45626491	+	cg15348679	99799206	54653951	CAATATAAAATAAACACACATTCAAAATTTCCTTCAACTCATTATTAACA	CGATATAAAATAAACGCGCGTTCAAAATTTCCTTCAACTCATTATTAACG	I	C	Grn	NA	NA	NA	NA	NA	NA	chr21:45622218-45622500	S_Shelf	GTACACAGGTGCCTTTGTCACTTCTCCTTTGACCTGGCTGGCACATCTTACCGGTTTCTG[CG]CTAACAATGAGTTGAAGGAAATCTTGAACGCGCGTTCATTTTATATCGGTATCAGAGTCT	CGATATAAAATGAACGCGCGTTCAAGATTTCCTTCAACTCATTGTTAGCG									21:45626478-45627479	Unclassified	AP001058.3	ENST00000423967.1	3'UTR	AP001058.3	ENST00000423967.1	3'UTR	chr21:45626140-45627515	3						TRUE
cg26872907	chr6	161796854	+	cg26872907	58731113	48802146	CAAATAAAATAAAACAACTACAACAAATCTCCATTAAAACCAACACATCA	CAAATAAAATAAAACGACTACGACAAATCTCCATTAAAACCAACGCGTCG	I	T	Red	NA	NA	NA	NA	NA	NA		OpenSea	GAGGGGCGGGTGCTGTCCTGGCACTGACTCAGCTTTTCACAGCGCAAGGCCGAGCCCGAA[CG]ACGCGCTGGCTTTAATGGAGATCTGTCGCAGCCGTTCCATCCCATCTGCACATCCACTTA	CGACGCGCTGGCTTTAATGGAGATCTGTCGCAGCCGTTCCATCCCATCTG	PARK2;PARK2;PARK2	NM_004562;NM_013987;NM_013988	Body;Body;Body					6:161716775-161716879						PARK2	ENST00000479615.1	3'UTR	chr6:161796245-161796935	3						TRUE
cg27106643	chr18	77257352	+	cg27106643	25726915	34713287	ACTTTCCACAACTATACACCTCAAAACTAAAACAACCCCAAATAAAAACA	ACTTTCCACGACTATACGCCTCGAAACTAAAACGACCCCAAATAAAAACG	I	C	Grn	NA	NA	NA	NA	NA	NA	chr18:77255680-77256046	S_Shore	ACAAACACAGATGCATTCACTCAAGGAAGAGCGGCCCCAGGGGGAAGAACAGGATGGCAG[CG]TCTTCACTTGGGGCCGCTCCAGCCCCGAGGCGCACAGCCGTGGAAAGCCGGTGACAGCAC	GCTTTCCACGGCTGTGCGCCTCGGGGCTGGAGCGGCCCCAAGTGAAGACG	NFATC1;NFATC1;NFATC1;NFATC1	NM_006162;NM_172388;NM_172389;NM_172387	Body;Body;Body;Body				TRUE	18:75358340-75358510									chr18:77257085-77257490	3						TRUE
cg23189692	chr3	184050393	-	cg23189692	48630201	5762267	AAAAAAAAAACCAAACAATTTCCTATACTAACCTAAAATTAATACTAACA	AAAAAAAAAACCGAACAATTTCCTATACTAACCTAAAATTAATACTAACG	I	T	Red	NA	NA	NA	NA	NA	NA	chr3:184053565-184054263	N_Shelf	TGGCATGCTCACAGAGAGGAAGCCGAGCAATTTCCTGTGCTGGCCTGGAGTTAGTACTGG[CG]TGAGCAATGAGCCTGGGAAGACGGGTGCTCTCGGAGGGAGGACACCTGGTCTGAGGGGTA	CGCCAGTACTAACTCCAGGCCAGCACAGGAAATTGCTCGGCTTCCTCTCT	EIF4G1;EIF4G1;EIF4G1;EIF4G1;EIF4G1	NM_198241;NM_182917;NM_198242;NM_198244;NM_004953	Body;Body;Body;Body;Body				TRUE							EIF4G1;EIF4G1;EIF4G1	ENST00000460829.1;ENST00000475721.1;ENST00000442406.1	5'UTR;5'UTR;3'UTR	chr3:184050165-184050495	3						TRUE
cg19081101	chr1	203156625	-	cg19081101	81707222	34706235	CTCAATACTACAATAAAACACCATAAAAAAAATACAAACCCTACAAAACA	CTCGATACTACAATAAAACACCATAAAAAAAATACAAACCCTACGAAACG	I	A	Red	NA	NA	NA	NA	NA	NA		OpenSea	ATCTTTTGCAAGCTCGGTGCTGCAGTGAGGCACCATGGAGGAAATACAGGCCCTACGGGG[CG]GCTGCACGAGCATCTGACATCAGTCAGCTCCCCAACTCTCTCAGTGAGGCTTTGGAACCC	CGCCCCGTAGGGCCTGTATTTCCTCCATGGTGCCTCACTGCAGCACCGAG	CHI3L1	NM_001276	TSS1500				TRUE				CHI3L1	ENST00000255409.3	TSS1500	CHI3L1	ENST00000255409.3	TSS1500	chr1:203155480-203156730	3						TRUE
cg16802439	chr16	88907184	-	cg16802439	83683175	39753892	AAAAATAACAATAACAAACCTACAAAATCTAATACCACAAAATACTCACA	AAAAATAACGATAACAAACCTACGAAATCTAATACCGCAAAATACTCGCG	I	A	Red	NA	NA	NA	NA	NA	NA	chr16:88908433-88908698	N_Shore	GGCTGTGACTCGAGGGATGACGGTGACAGGCCTGCGGAGTCTGATGCCGCAGGATACTCG[CG]GCCGTGGGACCAGCCTGGTGACCTGAGATCCTGCTGGCAAGGTCACGCTGGCCTGCACAG	AGGGATGACGGTGACAGGCCTGCGGAGTCTGATGCCGCAGGATACTCGCG	GALNS	NM_000512	Body					16:87434579-87434994	16:88907164-88907296	Unclassified_Cell_type_specific	GALNS;GALNS	ENST00000439266.1;ENST00000565364.1	3'UTR;3'UTR	GALNS;GALNS;GALNS;GALNS;GALNS;GALNS	ENST00000567779.1;ENST00000562593.1;ENST00000567525.1;ENST00000568613.1;ENST00000439266.1;ENST00000565364.1	3'UTR;3'UTR;3'UTR;3'UTR;3'UTR;3'UTR			chr16:88903102-88911531	6	chr16:88905181-88907458	6		TRUE
cg17211761	chr17	1096626	+	cg17211761	66791846	73711539	ACCTAAAACATAAATACTAACAATACTCAAAACACATCAACCAAAAAACA	ACCTAAAACGTAAATACTAACGATACTCGAAACACGTCGACCGAAAAACG	I	T	Red	NA	NA	NA	NA	NA	NA		OpenSea	CTCCCCCTCAATACCCACAAGGATTCAGGACTCCCCCGCTCTCCCGGCGAGTTTGCTGAA[CG]CCCTTCGGCCGACGTGTCCCGAGCATCGCCAGTATTTACGTTCTAGGCACCCTGTTAAGC	CGCCCTTCGGCCGACGTGTCCCGAGCATCGCCAGTATTTACGTTCTAGGC								17:1043352-1043568						ABR	ENST00000575934.1	5'UTR								TRUE
cg16062483	chr14	98444417	+	cg16062483	39606556	94757846	AACAAAAACCAAAAAAACTACACTACACCAAACTTACACAAAACAAAACA	AACGAAAACCGAAAAAACTACACTACACCGAACTTACACAAAACGAAACG	I	A	Red	NA	NA	NA	NA	NA	NA		OpenSea	AGACCAAGCTGGTTTCCTCTCCGGTTTCCTCCGGGGTGGCTGGGTCCCAGGTCCTGCCCC[CG]CCTCGCCCTGTGCAAGCTCGGTGCAGTGCAGCCCCTCCGGCTCTCGCCCCACAATGCCGT	GGCGAGAGCCGGAGGGGCTGCACTGCACCGAGCTTGCACAGGGCGAGGCG	C14orf64	NR_015430	Body						14:98444107-98445301	Unclassified_Cell_type_specific	C14orf64	ENST00000499006.2	1stExon	C14orf64;C14orf64;C14orf64;C14orf64;C14orf64;C14orf64	ENST00000512901.2;ENST00000502187.1;ENST00000499006.2;ENST00000554822.1;ENST00000556462.1;ENST00000556138.1	1stExon;1stExon;1stExon;TSS200;TSS200;TSS200	chr14:98444340-98444655	3						TRUE
cg23819411	chr3	182929273	+	cg23819411	85622336	76801559	CTACCCTTAATCAACACCATATAAAACATATACTCACCCACTAAAAATCA	CTACCCTTAATCAACACCGTATAAAACATATACTCACCCGCTAAAAATCG	I	A	Red	NA	NA	rs73886281	0.030137	NA	NA		OpenSea	TGCACAAATGTTCTCAGGACCACACATATGACGGTATTGCCCATCTCCACGCCCAAGGTC[CG]ATCTCCAGCGGGTGAGCACATGCCCTACACGGTGCTGACCAAGGGCAGGCACACACACTG	CTGCCCTTGGTCAGCACCGTGTAGGGCATGTGCTCACCCGCTGGAGATCG	MCF2L2	NM_015078	Body		chr3:182928659-182928659									MCF2L2	ENST00000488149.1	3'UTR	chr3:182929200-182929470	3						TRUE	TRUE
cg12177944	chr3	129322537	-	cg12177944	3637106	15654574	CTTTCAAAATAACCAACCAAATAATAAACAATCATAAAAAACCAACCTCA	CTTTCAAAATAACCGACCAAATAATAAACAATCGTAAAAAACCGACCTCG	I	A	Red	NA	NA	NA	NA	NA	NA	chr3:129323915-129325332	N_Shore	CCGTGACCTTTACTTTCAGGGTGGCCGGCCAGATGGTGGGCAGTCGTGGGAGACCGACCT[CG]ACCTTGGGAGAAGGAATCTGCATTTTCTCAAAGCCCCAGTGTTGGGCCCGCCCACAGAGG	CGAGGTCGGTCTCCCACGACTGCCCACCATCTGGCCGGCCACCCTGAAAG	PLXND1	NM_015103	Body				TRUE										chr3:129322440-129323055	3						TRUE
cg14482811	chr9	139652837	-	cg14482811	81646903	92700493	AAACTCATTCTAACCTACACTACAAAAACTATAAACACTAATAAACAACA	AAACTCGTTCTAACCTACGCTACGAAAACTATAAACACTAATAAACAACG	I	A	Red	NA	NA	NA	NA	NA	NA	chr9:139654897-139655154	N_Shelf	ACTTGTTTTTTTGGGCTCGTTCTGGCCTGCGCTGCGAGGGCTGTGGGCACTGATGGGCAA[CG]GACCAGAGCCTCCAGCACTTTCCTGTGCCACCCCACGCCTGGCCCTTTGAAATGTGTGCC	GGGCTCGTTCTGGCCTGCGCTGCGAGGGCTGTGGGCACTGATGGGCAACG	LCN8	NM_178469	TSS200						9:139652739-139653135	Unclassified	LCN8;LCN8	ENST00000482893.1;ENST00000371688.3	TSS1500;TSS200	LCN8;LCN8;LCN8;LCN8	ENST00000480597.1;ENST00000479767.1;ENST00000482893.1;ENST00000371688.3	TSS1500;TSS1500;TSS1500;TSS200	chr9:139652505-139652855	3						TRUE
cg14011789	chr17	75452044	+	cg14011789	58730142	4738419	AAACAATACCAAAAATCTTCCAAAACAATCCCCTACCCCAAAAAAAATCA	AAACGATACCGAAAATCTTCCAAAACAATCCCCTACCCCGAAAAAAATCG	I	T	Red	rs72887156	0.02954	NA	NA	NA	NA		OpenSea	TCCTTGGGGGGTTTTTCAGAAAAAGGGCCAAAGAGCAGCATTTCCTCGGGGATTTGAACA[CG]ATCTCCCCCGGGGCAGGGGACTGCCCTGGAAGATTCCCGGCACCGCTTCCCATGCGCCAC	AAGCGGTGCCGGGAATCTTCCAGGGCAGTCCCCTGCCCCGGGGGAGATCG	SEPT9;SEPT9;SEPT9;SEPT9;SEPT9;SEPT9	NM_001113492;NM_001113496;NM_001113493;NM_001113491;NM_006640;NM_001113494	Body;5'UTR;Body;Body;Body;Body					17:72963527-72963701			SEPT9;SEPT9	ENST00000431235.1;ENST00000397613.4	5'UTR;5'UTR	SEPT9;SEPT9	ENST00000431235.1;ENST00000397613.4	5'UTR;5'UTR	chr17:75451445-75452075	3						TRUE
cg12297231	chr1	31531229	-	cg12297231	37761905	82671356	AAAAATCCTTTATTCCAAAAAAAATATTCTTAAAAATACATTATAAACCA	AAAAATCCTTTATTCCAAAAAAAATATTCTTAAAAATACGTTATAAACCG	I	A	Red	NA	NA	NA	NA	NA	NA		OpenSea	AACAGTAAAAAAAAGAATCCTTTGTTCCAAAAAAAGTGTTCTTAAAAATGCGTTGTAGGC[CG]GGCGCAGTGGCTCACGCCTGTAATCCCAGCACTTTGGGAGGCCGAGATGGGTGGATCACG	AAGAATCCTTTGTTCCAAAAAAAGTGTTCTTAAAAATGCGTTGTAGGCCG	PUM1;PUM1	NM_014676;NM_001020658	Body;Body						1:31530950-31531251	Promoter_Associated_Cell_type_specific				PUM1	ENST00000524516.1	3'UTR								TRUE
cg15658793	chr19	3398810	-	cg15658793	26761298	93618149	TTTATACAAAAACAACCAACCCACTTACATAAAAAAAAACCAAACCAACA	TTTATACAAAAACAACCGACCCGCTTACATAAAAAAAAACCGAACCAACG	I	C	Grn	NA	NA	NA	NA	NA	NA	chr19:3398628-3398935	Island	TTATGTAACCAGTTTATGCAAGGGCAGCCGGCCCGCTTACATAAGGGGAGGCCGGGCCAG[CG]CCCAGCTGGGGAGGGGGAGGCTCTTAAAGGGACCGGCGTCCCCCGCGGCTCCCTCCACGG	TTTATGCAAGGGCAGCCGGCCCGCTTACATAAGGGGAGGCCGGGCCAGCG	NFIC;NFIC	NM_005597;NM_205843	Body;Body					19:3349722-3349908									chr19:3398605-3398910	3						TRUE
cg07015803	chr14	99655593	+	cg07015803	96653487	69652152	CAAAAACTTCAATAATATCAAACTATACCTAACAAAATAACCACATCCCA	CGAAAACTTCGATAATATCAAACTATACCTAACGAAATAACCACGTCCCG	I	A	Red	NA	NA	NA	NA	NA	NA		OpenSea	ACTTCTGCGGCGCTTTGCCTCTGCCACCGTGCCAAGCTTCCTCCAGCCGCTGCTGGCTGC[CG]GGACGTGGTCATCTCGCCAGGCACAGCCTGACACCACCGAAGTTTCCGGGTGCCCGGATG	CGGAAACTTCGGTGGTGTCAGGCTGTGCCTGGCGAGATGACCACGTCCCG	BCL11B;BCL11B	NM_022898;NM_138576	Body;Body					14:98725296-98725501	14:99654966-99656469	Promoter_Associated_Cell_type_specific							chr14:99655545-99656155	3						TRUE
cg03339817	chr2	128458281	-	cg03339817	94706461	40656917	CAAAACACATAAATACAACCTAAAAACAAATCAAAATTAACCTACATACA	CAAAACACGTAAATACGACCTAAAAACAAATCAAAATTAACCTACGTACG	I	A	Red	NA	NA	NA	NA	NA	NA	chr2:128458844-128459937	N_Shore	TCTGAGAAACAGCAGGGCACGTGGGTGCGGCCTGGGAACAGATCAGGATTGACCTGCGTG[CG]AGCCAGCTTGTCACAGTGATGTGACGATGAGTCAGGACACCTGGGCGTGGCGCTGTCCAG	CGCACGCAGGTCAATCCTGATCTGTTCCCAGGCCGCACCCACGTGCCCTG	SFT2D3	NM_032740	TSS1500						2:128458239-128458520	Promoter_Associated	SFT2D3	ENST00000310981.4	TSS1500	SFT2D3	ENST00000310981.4	TSS1500	chr2:128458005-128458515	3						TRUE
cg26326621	chr14	77332983	-	cg26326621	3776133	27634222	AAAACCCAAACAAAAACAAATAAAACAATCAATACCCAATACCCAAACCA	GAAACCCAAACAAAAACGAATAAAACAATCGATACCCGATACCCAAACCG	I	A	Red	rs11159236	0.127273	NA	NA	NA	NA		OpenSea	GGAGAAGTTCCCGGGGCCCAGGCAGGGACGGATAAGGCAGTCGGTGCCCGGTGCCCAGGC[CG]GGGGTGAAGAGGCTGGCCAGGACTCAGCAGCAGGAAGTGAGAATGAACTTCACAGGATGC	GGGGCCCAGGCAGGGACGGATAAGGCAGTCGGTGCCCGGTGCCCAGGCCG	C14orf166B	NM_194287	Body				TRUE							C14orf166B;C14orf166B	ENST00000484640.1;ENST00000216450.3	3'UTR;3'UTR	chr14:77332765-77333275	3						TRUE
cg19993258	chr15	78914264	+	cg19993258	75607557	26621922	AACATAAACTCCCACAACTAAAAACCTTCATAACCTCCATACATTAACCA	AACGTAAACTCCCACAACTAAAAACCTTCGTAACCTCCATACGTTAACCG	I	C	Grn	NA	NA	NA	NA	NA	NA	chr15:78912246-78913616	S_Shore	GTGACAAAGTCAGGCGGAGTCAAAAGAATGAGAAAAGACAAGAGAGAAAGCGGGACCAGG[CG]GCCAACGTATGGAGGCTACGAAGGCCCCCAGCTGTGGGAGCCCACGCTATTTATTGGTGA	CGGCCAACGTATGGAGGCTACGAAGGCCCCCAGCTGTGGGAGCCCACGCT	CHRNA3;CHRNA3	NM_000743;NM_001166694	TSS1500;TSS1500								CHRNA3;CHRNA3	ENST00000326828.5;ENST00000348639.3	TSS1500;TSS1500	CHRNA3;CHRNA3;CHRNA3;CHRNA3	ENST00000561128.1;ENST00000559658.1;ENST00000326828.5;ENST00000348639.3	TSS1500;TSS1500;TSS1500;TSS1500	chr15:78913985-78914755	3						TRUE
cg05398700	chr14	102677141	-	cg05398700	60657843	30778281	AAAAAAAAATTAAATCAAAAAAACACATAACTCCTCCACACTTTATTTCA	AAAAAAAAATTAAATCAAAAAAACACGTAACTCCTCCGCGCTTTATTTCG	I	T	Red	NA	NA	NA	NA	NA	NA	chr14:102680287-102680519	N_Shelf	AGGTGCGGTGGGGGAGGGGGATTGGGTCAGAAAGGCACGTGACTCCTCCGCGCTTTGTTT[CG]TAAAGCCTGAGACTCCCCGAGTCTTCCGACTTCTCCCTGACATGGCCCTCGTTTGGGCTT	CGAAACAAAGCGCGGAGGAGTCACGTGCCTTTCTGACCCAATCCCCCTCC	WDR20	NM_181291	Body				TRUE	14:101746704-101747070						WDR20	ENST00000556094.1	3'UTR	chr14:102676845-102677235	3						TRUE
cg04828493	chr13	111328783	-	cg04828493	3790572	37719850	AAATACCACAATAAACCAAAAAAACAATATCATATAACTAAATAAAAACA	AAATACCGCAATAAACCAAAAAAACAATATCGTATAACTAAATAAAAACG	I	A	Red	rs2296654	0.068049	NA	NA	NA	NA	chr13:111331166-111331373	N_Shelf	TTCCAGAGTAGGGGATGCCGCAGTGGGCCAGGAGAGCAGTGTCGTGTGACTGAGTGGGGG[CG]GCAGGCAGCTGCGGTCCCAGGCAGACAGTGGGAAGAGGAGCTTTGGTGACAGAGGACCCA	CGCCCCCACTCAGTCACACGACACTGCTCTCCTGGCCCACTGCGGCATCC	CARS2	NM_024537	Body			CDMR			13:111328556-111328823	Unclassified_Cell_type_specific	CARS2;CARS2	ENST00000535398.1;ENST00000542993.1	3'UTR;5'UTR	CARS2;CARS2;CARS2;CARS2;CARS2	ENST00000481787.2;ENST00000535398.1;ENST00000543487.1;ENST00000465145.1;ENST00000542993.1	3'UTR;3'UTR;3'UTR;3'UTR;5'UTR	chr13:111328480-111329855	3						TRUE
cg02279108	chr7	156836773	-	cg02279108	84775157	6601917	AAATCACAAATACAAACATTTACTCAAAATAACTACCAAACTCAAACCCA	AAATCACAAATACAAACGTTTACTCGAAATAACTACCGAACTCAAACCCG	I	A	Red	rs117085579	0.02474	NA	NA	NA	NA	chr7:156832678-156832961	S_Shelf	GGGTTCTGAATTAGGTCACAGATGCAGACGTTTGCTCGAAGTGGCTGCCGAGCTCAGACC[CG]GCGAGATGGTGGCAGGCCTCCACCCACAGCCTCCCTTGGTCACCAGAACCACGGAACCGA	AGGTCACAGATGCAGACGTTTGCTCGAAGTGGCTGCCGAGCTCAGACCCG								7:156529502-156529594									chr7:156836560-156836830	3						TRUE
cg02212339	chr17	3493666	-	cg02212339	28725521	64791894	CATTCTCCACCAAAAAAATCACCAAAACCATATTACATCTCTCAATAACA	CGTTCTCCACCAAAAAAATCACCAAAACCATATTACGTCTCTCGATAACG	I	A	Red	NA	NA	NA	NA	NA	NA		OpenSea	GGACGTCTGCTCCGTTCTCCACCAGGAGGGTCACCAGGGCCATGTTGCGTCTCTCGATGG[CG]ATGTGCAGTGCTGTCTGGCCTACAGAGGACGCGCACGGTTGGCTTCGTGGTCACGGTCCT	CGCCATCGAGAGACGCAACATGGCCCTGGTGACCCTCCTGGTGGAGAACG	TRPV1;TRPV1;TRPV1;TRPV1	NM_080704;NM_018727;NM_080706;NM_080705	Body;Body;Body;Body					17:3440312-3440416			TRPV1	ENST00000399759.3	ExonBnd	TRPV1;TRPV1;RP11-235E17.2	ENST00000399759.3;ENST00000574085.1;ENST00000572919.1	ExonBnd;3'UTR;3'UTR	chr17:3493585-3493955	3						TRUE
cg16340422	chr17	17110120	+	cg16340422	83665826	78633216	CATAACTTAACACATAATAAAAAATAAAACCTAAAAAACATAACCAAACA	CGTAACTTAACACGTAATAAAAAATAAAACCTAAAAAACGTAACCGAACG	I	C	Grn	NA	NA	NA	NA	NA	NA	chr17:17109893-17110296	Island	CCACAGACACCCTCCACCCCCCAACGCCAGGCTGTGCCCCCCATTTTCCTTCCAGCCAGG[CG]CTCGGCCACGCCCTCCAGGTTCCACCTCCCACCACGTGCCAAGCCACGTCCCCAAGCCCG	CGTGGCTTGGCACGTGGTGGGAGGTGGAACCTGGAGGGCGTGGCCGAGCG	PLD6	NM_178836	TSS1500				TRUE	17:17049497-17051315	17:17108465-17110453	Promoter_Associated	PLD6;PLD6	ENST00000321560.2;ENST00000427497.2	TSS1500;TSS1500	PLD6;PLD6	ENST00000321560.2;ENST00000427497.2	TSS1500;TSS1500	chr17:17110025-17110555	3						TRUE
cg13617280	chr12	129299462	+	cg13617280	62652825	76696296	ACAAAACATCAACTTTATCACTAATTATACAATCCCCACTATCTACATCA	ACAAAACGTCAACTTTATCACTAATTATACGATCCCCACTATCTACGTCG	I	A	Red	NA	NA	NA	NA	NA	NA		OpenSea	CATCAGGAGGCTTGGTGATGAAAACGCTCTGGCCACAGAGGAAGACCACAAAAGCAAGGC[CG]ACGCAGACAGTGGGGATCGCATAACCAGTGACAAAGCTGACGTTCTGCTGAATATAGGCA	GCAGAACGTCAGCTTTGTCACTGGTTATGCGATCCCCACTGTCTGCGTCG	SLC15A4;MGC16384	NM_145648;NR_026666	Body;TSS200					12:127865285-127865458			SLC15A4	ENST00000539703.1	3'UTR	SLC15A4;SLC15A4;SLC15A4;SLC15A4	ENST00000366292.2;ENST00000366292.2;ENST00000539703.1;ENST00000376740.4	1stExon;3'UTR;3'UTR;5'UTR					chr12:129292711-129310219	6		TRUE
cg25596405	chr8	28961333	+	cg25596405	65802947	97770980	AACACTTCTAAACCTTCCTACTTTTCATTCTTAATTCCTTAAAATCCCCA	AACGCTTCTAAACCTTCCTACTTTTCGTTCTTAATTCCTTAAAATCCCCG	I	A	Red	NA	NA	NA	NA	NA	NA		OpenSea	GAGTTCCTCTTTAGAACCGAACCACTTTCCTCTCGCCTCCCACGTCCTCACTAAGTTACT[CG]GGGACCCCAAGGAACCAAGAACGAAAAGTAGGAAGGTCCAGAAGCGTTAACACAACTGTG	CGGGGACCCCAAGGAACCAAGAACGAAAAGTAGGAAGGTCCAGAAGCGTT	KIF13B	NM_015254	Body					8:29017225-29017299									chr8:28961145-28961395	3						TRUE
cg18758433	chr17	78623601	+	cg18758433	85758542	75781377	AATCAAAATTCTCACTAAACACAACACACACATAAAAAAACTTTCAAACA	AATCAAAATTCTCACTAAACACGACACGCACGTAAAAAAACTTTCAAACG	I	A	Red	rs59316918	0.013455	NA	NA	NA	NA		OpenSea	TTTTTGCCTTGGCCTCAGCAGTGCTCTCCCACTTCGTCTTCCCTCCTTTCTAGTGCTTCT[CG]CCTGAAAGCTTTTCCACGTGCGTGCCGTGTTCAGTGAGAACTCTGATTCATGCTCTTCAG	CGCCTGAAAGCTTTTCCACGTGCGTGCCGTGTTCAGTGAGAACTCTGATT	RPTOR;RPTOR	NM_001163034;NM_020761	Body;Body				TRUE		17:78623506-78624449	Promoter_Associated	RPTOR	ENST00000537330.1	5'UTR	RPTOR;RPTOR	ENST00000537330.1;ENST00000577161.1	5'UTR;5'UTR	chr17:78623560-78623855	3						TRUE
cg23474890	chr12	122467179	-	cg23474890	41720211	29720920	CACTAATATAATAAAAAAAACCAAACCATAACATCCTCTAATAAAACACA	CACTAATATAATAAAAAAAACCGAACCGTAACGTCCTCTAATAAAACACG	I	T	Red	NA	NA	NA	NA	NA	NA		OpenSea	GCTAGGAATGGCCACTGGTATAATAAGAAAAGCCGGGCCGTAGCGTCCTCTGATGGAACA[CG]TGGGACCCGAGCGGGCAGGGTTTTTGGGGGTGAGGTGTCTGTGGTTTCGGCTGGCTGGGT	CACTGGTATAATAAGAAAAGCCGGGCCGTAGCGTCCTCTGATGGAACACG	BCL7A;BCL7A	NM_001024808;NM_020993	Body;Body				TRUE	12:120951535-120951654						BCL7A	ENST00000432926.2	5'UTR	chr12:122467085-122467415	3						TRUE
cg21459713	chr8	623688	+	cg21459713	51609946	86686950	TTATAAAAAAAATAATATAAACACCAACAAAAAAAACCCAACACTAACCA	TTATAAAAAAAATAATATAAACACCAACGAAAAAAACCCGACACTAACCG	I	A	Red	rs61741834	0.022176	NA	NA	NA	NA	chr8:623372-623710	Island	GGTCTTCCTCGCTAGCGTCCGCACCATCTTCCTCCCTGGTATCTTTAACGTCTTCCTCCC[CG]GCCAGTGTCGGGTCTTCCTCGCTGGTGTCCACACCATCCTCCTCACAAGCCTCTCCCACG	TTGTGAGGAGGATGGTGTGGACACCAGCGAGGAAGACCCGACACTGGCCG	ERICH1	NM_207332	Body					8:613379-613710						ERICH1;ERICH1;ERICH1	ENST00000523415.1;ENST00000522893.1;ENST00000518895.1	TSS1500;TSS200;TSS1500	chr8:623660-623890	3						TRUE
cg07841371	chr1	1114912	+	cg07841371	93641404	21680982	AAAACTACCCTTCCAAAAATAATACCAACCAAACAAAACCCTAAACCACA	AAAACTACCCTTCCAAAAATAATACCAACCAAACGAAACCCTAAACCGCG	I	A	Red	NA	NA	NA	NA	NA	NA	chr1:1115574-1116006	N_Shore	GAGAGAGGGGCCAGCTGTGGGCGCCGGGCTCTGCAGGCACAGAGGGGAGCTGTCGCGCTC[CG]CGGCCCAGGGTTCCGCCTGGCTGGCACCACCCCTGGAAGGGCAGCCCCTCGTCTCCCGGC	CGCGGCCCAGGGTTCCGCCTGGCTGGCACCACCCCTGGAAGGGCAGCCCC	TTLL10;TTLL10	NM_001130045;NM_153254	Body;TSS200					1:1104210-1104834			TTLL10;TTLL10-AS1;TTLL10;TTLL10-AS1	ENST00000460998.1;ENST00000379317.1;ENST00000379288.3;ENST00000379317.1	TSS1500;1stExon;TSS200;3'UTR	TTLL10;TTLL10;TTLL10-AS1;TTLL10;TTLL10-AS1	ENST00000460998.1;ENST00000514695.1;ENST00000379317.1;ENST00000379288.3;ENST00000379317.1	TSS1500;TSS1500;1stExon;TSS200;3'UTR			chr1:1113976-1121466	6				TRUE
cg12655112	chr15	42261154	-	cg12655112	73785151	78768111	AAAAAAACTCCACACCCACTAACAATCATTCTCTATTTCATTTACATACA	AAAAAAACTCCACGCCCACTAACAATCATTCTCTATTTCGTTTACATACG	I	A	Red	NA	NA	NA	NA	NA	NA	chr15:42264156-42264861	N_Shelf	TCATCACATCAAAGAGAAACTCCACGCCCACTAACAGTCATTCTCTATTTCGTTTGCATG[CG]GCTATCCAGTTGTCCTAGCACCATTTGTTGAACTATAGTTTCCCCCATTGTTCTAATAGT	AGAGAAACTCCACGCCCACTAACAGTCATTCTCTATTTCGTTTGCATGCG	EHD4	NM_139265	Body											EHD4	ENST00000569223.1	3'UTR	chr15:42260980-42261295	3						TRUE
cg23128584	chr10	323649	+	cg23128584	14754558	80602151	CACCAAAAAATCTATATAAAAAACAATTAATAAACAACAAACAAAAAACA	CGCCAAAAAATCTATATAAAAAACGATTAATAAACGACAAACGAAAAACG	I	T	Red	NA	NA	NA	NA	NA	NA		OpenSea	TCCACTTGGCTCTCTCTGACCTGCCTGAGCACTGCCCGACAGTCTCCTCCGGCCTCTCCA[CG]TCCTCCGTCTGCCGCCCACTAATCGTTCCCCATACAGACTTCCTGGCGACAGCACCTGTC	CGTCCTCCGTCTGCCGCCCACTAATCGTTCCCCATACAGACTTCCTGGCG	DIP2C	NM_014974	Body					10:313625-313810																TRUE
cg00594040	chr2	8422258	+	cg00594040	17684173	44625282	AACTACCTCAATAACTACTCCTCAAAACTAAAAAAACAAACAAAAAATCA	AACTACCTCGATAACTACTCCTCAAAACTAAAAAAACGAACAAAAAATCG	I	A	Red	NA	NA	NA	NA	NA	NA		OpenSea	CTCCGCCAGCTAGCCGGCCCATCCCTTATCTCGTTCCGCGGGGCAAAGATGAGGAGAGAC[CG]ACCCTCTGCTCGCTTCTTCAGCTTTGAGGAGCAGCCACCGAGGCAGCCTCTCAGATGCCA	GGCTGCCTCGGTGGCTGCTCCTCAAAGCTGAAGAAGCGAGCAGAGGGTCG					chr2:8422131-8422131			2:8339652-8339784			LINC00299;LINC00299	ENST00000430192.1;ENST00000442956.1	3'UTR;3'UTR	LINC00299;LINC00299	ENST00000430192.1;ENST00000442956.1	3'UTR;3'UTR								TRUE
cg16596052	chr10	121271746	+	cg16596052	77738989	26604294	CATATTTAAAACCACAAAATTTCACAAAACTTTCAAAAACCTCTCCCACA	CATATTTAAAACCACAAAATTTCACGAAACTTTCAAAAACCTCTCCCGCG	I	A	Red	NA	NA	NA	NA	NA	NA		OpenSea	GGAAAGCGGCTGCTCTGCGGCTCCACCATGAAGCCCAGCAGTGCTCAGCAAAGCCAAAGC[CG]CGGGAGAGGCTTTTGAAAGTTCCGTGAAATCTTGTGGCTCCAAACATGTTCCCCTCAGCT	CGCGGGAGAGGCTTTTGAAAGTTCCGTGAAATCTTGTGGCTCCAAACATG	RGS10;RGS10	NM_001005339;NM_002925	Body;Body					10:121261653-121261875			RGS10	ENST00000469575.1	3'UTR	RGS10	ENST00000469575.1	3'UTR								TRUE
cg19001909	chr17	26205940	-	cg19001909	82781967	87760967	AACAAAACAAACTCACAAACAAAAAACTAAAACCCAATACAATACATACA	AACAAAACAAACTCGCAAACAAAAAACTAAAACCCGATACGATACATACG	I	A	Red	NA	NA	NA	NA	NA	NA		OpenSea	GCTACAAGCAGGGACAGGGCAAGCTCGCAAACAAAAAACTGAGACCCGATGCGGTGCATG[CG]GGGAGCAGAGCTGTGCAGGGCGCTGCAGGAGCAGAGGAGGGGGCGGGGCAGGACGGCTTC	GACAGGGCAAGCTCGCAAACAAAAAACTGAGACCCGATGCGGTGCATGCG	C17orf108	NM_001076680	3'UTR						17:26205763-26206136	Unclassified_Cell_type_specific	C17orf108;C17orf108	ENST00000379103.2;ENST00000460380.1	3'UTR;3'UTR	C17orf108;C17orf108	ENST00000379103.2;ENST00000460380.1	3'UTR;3'UTR	chr17:26205825-26206155	3						TRUE
cg14594459	chr8	110374675	-	cg14594459	62799253	92604550	CATACAAATCCCAAAAAAACAACCCAACAACAAAAACAAAACAAACCACA	CATACAAATCCCAAAAAAACAACCCGACAACAAAAACGAAACAAACCACG	I	A	Red	NA	NA	NA	NA	NA	NA	chr8:110374552-110374793	Island	TGTCCGCGCGCGCATGCAAATCCCAGAGGAGCAGCCCGACAGCAGGGGCGGGGCAGGCCA[CG]GGAGGGCGGCCCAGTTCCCCAGCTCTCCCGGGACGAAGCGGGCCCGCCAGCGAGTCGCAG	CATGCAAATCCCAGAGGAGCAGCCCGACAGCAGGGGCGGGGCAGGCCACG	PKHD1L1	NM_177531	TSS200				TRUE	8:110443745-110443953			PKHD1L1	ENST00000378402.5	TSS200	PKHD1L1	ENST00000378402.5	TSS200	chr8:110374505-110374835	3						TRUE
cg21248060	chr7	1039957	+	cg21248060	30803594	14632529	ACAAACACATCTCCCAAAAACTAAAATATATACACAACAAAACAAACACA	ACAAACACGTCTCCCGAAAACTAAAATATATACACGACGAAACAAACACG	I	T	Red	NA	NA	NA	NA	NA	NA	chr7:1039874-1040096	Island	GACCTCAGCCCCCAGGAGACGTGCCTGCCCCGCCGTGCACAGACCTCAGCCCCCGGGAGA[CG]TGCCTGCCCCGCCGTGCACACACCTCAGCCCCCGGGAGACGTGCCTGCCCCGCCGTGCAC	CGTGCCTGCCCCGCCGTGCACACACCTCAGCCCCCGGGAGACGTGCCTGC	C7orf50;C7orf50;C7orf50	NM_001134395;NM_032350;NM_001134396	Body;Body;Body					7:1005892-1006675			C7orf50	ENST00000488073.1	3'UTR	C7orf50	ENST00000488073.1	3'UTR			chr7:1038883-1041087	6	chr7:1038912-1042357	6		TRUE
cg00415665	chr8	123875036	-	cg00415665	63716534	3769990	ACTTTCAAAACAAACTAAACATAAAAAATAAAAACAATATACCCTCCACA	ACTTTCAAAACGAACTAAACGTAAAAAATAAAAACGATATACCCTCCGCG	I	A	Red	NA	NA	NA	NA	NA	NA		OpenSea	AAAACAAGTTTGGCTTTCAAGGCGGGCTGGGCGTGGGGAGTGAGAACGGTGTGCCCTCCG[CG]GCAGCTCCCTGGCTCGGTGGCTGCTCCGTGCACATGTGCGCCGCAGGTGGCCTCTGCCCT	CGCGGAGGGCACACCGTTCTCACTCCCCACGCCCAGCCCGCCTTGAAAGC	ZHX2	NM_014943	5'UTR					8:123944179-123944510			ZHX2	ENST00000314393.4	5'UTR	ZHX2;ZHX2	ENST00000534247.1;ENST00000314393.4	TSS1500;5'UTR	chr8:123874885-123875310	3						TRUE
cg05484949	chr17	38708465	+	cg05484949	75695313	6786207	AAAACAATACCAATATACATATATATCCCCAAAAAAAACCTACCAAAACA	AAAACAATACCAATATACGTATATATCCCCGAAAAAAACCTACCGAAACG	I	C	Grn	NA	NA	NA	NA	NA	NA		OpenSea	TTGTTTTCCCATCTGTAACCTCATTAGGATGTCCACACCAGCGGGCTCCACACGCACATG[CG]CTCCGGCAGGTTCCCCTCGGGGACACACACGCACACTGGCATTGCCCCCTGGCCACACGC	CGCTCCGGCAGGTTCCCCTCGGGGACACACACGCACACTGGCATTGCCCC					chr17:38708057-38708057	RDMR		17:35961983-35962222									chr17:38708105-38708890	3						TRUE
cg24955743	chr1	2454705	+	cg24955743	8655862	97615881	AAAAAATCAAATTAAACCTATAACACATCCACCAAACTATACACCAACCA	AAAAAATCAAATTAAACCTATAACGCGTCCACCAAACTATACGCCAACCG	I	T	Red	rs2494625	0.193598	NA	NA	NA	NA	chr1:2452795-2453007	S_Shore	AGGCCCCACAACAGCCATCCCAGGGCACCTCCTGCCTGGTGGTGAGGGCAGGCTCCCCGA[CG]GCTGGCGTACAGTCTGGTGGACGCGTCACAGGCTCAATCTGATCCCCTAGCCTGTGGCTT	CGGCTGGCGTACAGTCTGGTGGACGCGTCACAGGCTCAATCTGATCCCCT	PANK4	NM_018216	Body					1:2444562-2444672	1:2454639-2456091	Promoter_Associated	PANK4	ENST00000491212.1	3'UTR	PANK4;PANK4	ENST00000491212.1;ENST00000514922.1	3'UTR;3'UTR	chr1:2454680-2455130	3						TRUE
cg16278496	chr14	98444476	+	cg16278496	2708395	31729103	CTTAAACCAAACATTTAATCCTCAACTAAACTACTACCAACCTACACACA	CTTAAACCAAACGTTTAATCCTCAACTAAACTACTACCAACCTACGCACG	I	A	Red	NA	NA	NA	NA	NA	NA		OpenSea	CCGCCTCGCCCTGTGCAAGCTCGGTGCAGTGCAGCCCCTCCGGCTCTCGCCCCACAATGC[CG]TGCGCAGGCTGGCAGCAGTTCAGCTGAGGACTAAACGCTTGGCTCAAGTTCAACACGGCT	CTTGAGCCAAGCGTTTAGTCCTCAGCTGAACTGCTGCCAGCCTGCGCACG	C14orf64	NR_015430	TSS200						14:98444107-98445301	Unclassified_Cell_type_specific	C14orf64	ENST00000499006.2	TSS200	C14orf64;C14orf64;C14orf64;C14orf64;C14orf64;C14orf64	ENST00000554822.1;ENST00000556462.1;ENST00000556138.1;ENST00000512901.2;ENST00000502187.1;ENST00000499006.2	TSS200;TSS200;TSS200;TSS200;TSS200;TSS200	chr14:98444340-98444655	3						TRUE
cg05875239	chr14	99787559	+	cg05875239	56784992	96794426	CCTACCAAACACAATCAATAATACCTAAATTATATTTAAACAAAAACCCA	CCTACCGAACACGATCGATAATACCTAAATTATATTTAAACGAAAACCCG	I	A	Red	NA	NA	NA	NA	NA	NA		OpenSea	CCCTCAGTGATCAGCAGGTTCCTGGGCACACGGCTGGCTCCTGTGCAGCACCCGCAGGCT[CG]GGTCCTCGCCCAAACACAACCCAGGCACTACCGACCGTGCTCGGCAGGACCGGCCTTCAC	CGGGTCCTCGCCCAAACACAACCCAGGCACTACCGACCGTGCTCGGCAGG								14:98857116-98857423									chr14:99787445-99787595	3						TRUE
cg07679948	chr12	56329641	-	cg07679948	35641985	9733380	TACCAAAACTAATTCTATATCACACATCAAAAACACTAAAAATCATTACA	TACCAAAACTAATTCTATATCGCGCGTCAAAAACGCTAAAAATCGTTACG	I	T	Red	NA	NA	NA	NA	NA	NA	chr12:56329518-56329790	Island	GGCTAGGGACCTTGCCAGAGCTGGTTCTGTGTCGCGCGTCAGAAGCGCTAGAGGTCGTTG[CG]TGGCGTGGGTGGCTCGGGGAGTGGGTGGCTGAGCGGAGCTGGGGTCCCTGGCCAGAGGCG	CGCAACGACCTCTAGCGCTTCTGACGCGCGACACAGAACCAGCTCTGGCA	DGKA;DGKA;DGKA;DGKA	NM_201445;NM_201554;NM_001345;NM_201444	5'UTR;5'UTR;5'UTR;5'UTR					12:54615823-54616049	12:56329519-56329970	Unclassified_Cell_type_specific	DGKA;DGKA;DGKA;DGKA	ENST00000331886.5;ENST00000394147.1;ENST00000549323.2;ENST00000551156.1	5'UTR;5'UTR;5'UTR;5'UTR	DGKA;DGKA;DGKA;DGKA;DGKA;DGKA;DGKA;DGKA;DGKA;DGKA;DGKA;DGKA;DGKA;DGKA;DGKA;DGKA;DGKA;DGKA;DGKA;DGKA;DGKA;DGKA;DGKA;DGKA;DGKA;DGKA;DGKA;DGKA;DGKA;DGKA;DGKA	ENST00000552478.1;ENST00000550888.1;ENST00000549079.1;ENST00000551296.1;ENST00000551707.1;ENST00000551707.1;ENST00000546878.1;ENST00000546995.1;ENST00000547015.1;ENST00000331886.5;ENST00000555090.1;ENST00000549629.1;ENST00000548479.1;ENST00000547324.1;ENST00000553084.1;ENST00000547358.1;ENST00000548549.1;ENST00000548407.2;ENST00000554434.1;ENST00000555025.1;ENST00000394147.1;ENST00000551615.1;ENS…	TSS1500;TSS1500;TSS1500;1stExon;1stExon;5'UTR;5'UTR;5'UTR;5'UTR;5'UTR;5'UTR;5'UTR;5'UTR;5'UTR;5'UTR;5'UTR;5'UTR;5'UTR;5'UTR;5'UTR;5'UTR;5'UTR;5'UTR;5'UTR;5'UTR;5'UTR;5'UTR;5'UTR;5'UTR;5'UTR;5'UTR	chr12:56329465-56330095	3						TRUE
cg06022561	chr2	242702553	-	cg06022561	16778247	84713859	TCTCAACCTTTAAAACCCAAAACAACATAAATTCCAAATACAAACCACCA	TCTCAACCTTTAAAACCCGAAACAACGTAAATTCCGAATACAAACCGCCG	I	T	Red	rs4449174	0.129003	NA	NA	NA	NA		OpenSea	TAATCTCCACATTCTCAGCCTTTGGGACCCGAGGCAGCGTGAGTTCCGGGTGCAGGCCGC[CG]TTGCTCGGGAATACAGTTGGGTGTTGCTGAATGATGGGGATGCGTCCTGAGAAATGTGTC	CGGCGGCCTGCACCCGGAACTCACGCTGCCTCGGGTCCCAAAGGCTGAGA	D2HGDH	NM_152783	Body		chr2:242702443-242702443			2:242351151-242351423	2:242702218-242703163	Unclassified_Cell_type_specific	D2HGDH;D2HGDH	ENST00000486953.1;ENST00000544929.1	5'UTR;3'UTR	D2HGDH;D2HGDH;D2HGDH;D2HGDH;D2HGDH;D2HGDH;D2HGDH	ENST00000436747.1;ENST00000486953.1;ENST00000470343.1;ENST00000473126.1;ENST00000468064.1;ENST00000544929.1;ENST00000400769.2	3'UTR;5'UTR;5'UTR;5'UTR;5'UTR;3'UTR;3'UTR	chr2:242702225-242702795	3						TRUE
cg13496119	chr14	98341006	-	cg13496119	54728198	60778868	AAACATAACAATTTACAAAACACTTTACAATAATAAACTAAAAAATACCA	AAACGTAACGATTTACAAAACGCTTTACAATAATAAACTAAAAAATACCG	I	A	Red	rs116933784	0.017361	NA	NA	NA	NA		OpenSea	ACCACAGAGATTGGGCGTAACGATTTACAAAGCGCTTTGCAGTAATAGGCTGAGGAGTGC[CG]AAATATTTGTTGGTCCATTTTTGCCAAAATCAAAGTCCCTGTTTTTCTTTATTCAAGAGG	CGGCACTCCTCAGCCTATTACTGCAAAGCGCTTTGTAAATCGTTACGCCC							TRUE																	TRUE
cg11186858	chr17	75096382	-	cg11186858	5631442	30624980	ACCCTCCAAACACTATAATCATCTATACATACAACATTCACATTAATACA	ACCCTCCGAACACTATAATCATCTATACATACGACATTCACGTTAATACG	I	C	Grn	NA	NA	NA	NA	NA	NA		OpenSea	TTCCCCTTCTGCACCCTCCGAGCACTGTGGTCATCTGTACATGCGGCATTCACGTTAGTG[CG]CATGCGCAAAAGGTGCCTACCGCCCTGCGCTGCAGTGTGTGCATTCTGTATTGTTGTCCC	CGCACTAACGTGAATGCCGCATGTACAGATGACCACAGTGCTCGGAGGGT					chr17:75096190-75096190			17:72607734-72607984			SEC14L1	ENST00000392476.2	5'UTR	SEC14L1	ENST00000392476.2	5'UTR	chr17:75096105-75096435	3						TRUE
cg09914404	chr17	14215442	+	cg09914404	34621254	13776141	TAAATAAACACCTAACCCACTCACCTACACACAACAAATTCTTACATACA	TAAATAAACGCCTAACCCACTCGCCTACACACAACAAATTCTTACATACG	I	A	Red	rs76000899	0.046441	NA	NA	NA	NA	chr17:14212363-14212788	S_Shelf	AGTAAGAAGGGGCCAGAAAGTCAGCAACTGTGTGATTAAAAAAAAAAATGTCTTAGCCTC[CG]TATGCAAGAACTTGCTGTGTGCAGGCGAGTGGGCCAGGCGCTTACTTAATCTTAACAGCG	TAAGTAAGCGCCTGGCCCACTCGCCTGCACACAGCAAGTTCTTGCATACG	HS3ST3B1	NM_006041	Body														chr17:14215380-14215610	3						TRUE
cg14066207	chr14	73030666	-	cg14066207	15654854	19618275	TCTCTCTTAAAAACATATAAACAAAAAACATAAAAACAATAAAACAATCA	TCTCTCTTAAAAACATATAAACAAAAAACATAAAAACAATAAAACGATCG	I	C	Grn	NA	NA	NA	NA	NA	NA		OpenSea	TAAAAAAAAAAATCTCTCTTGGGAGCATATAAACAAAAAACATAGAAGCAATAAAGCGAT[CG]CTGGTATTTCTTTTCTCATGCAGCCAAATTCGCCAGCTGGTGACCAAAGGCTCAGATGCT	TCTCTCTTGGGAGCATATAAACAAAAAACATAGAAGCAATAAAGCGATCG	RGS6	NM_004296	3'UTR			CDMR					RP3-514A23.2	ENST00000555303.1	3'UTR	RP3-514A23.2	ENST00000555303.1	3'UTR								TRUE
cg15878616	chr20	52492209	+	cg15878616	79729258	27766828	AATACAAAACATAACAAAAATATCATAAAACATAACAAAAATAACTACCA	AATACAAAACGTAACAAAAATATCGTAAAACATAACGAAAATAACTACCG	I	C	Grn	rs6126998	0.196249	NA	NA	NA	NA		OpenSea	GCAGAACCTCGCTCTGGCGTTTACAATGCCATCTCCCTTCGTCACAGCACGACACCATGG[CG]GCAGTCACTTCCGCTATGCCTCACGACACTTCTGCTACGCCTTGCATCACTTACGGTGCA	CGGCAGTCACTTCCGCTATGCCTCACGACACTTCTGCTACGCCTTGCATC	SUMO1P1	NR_002189	Body														chr20:52491985-52492310	3						TRUE
cg26573274	chr13	110386152	-	cg26573274	67652934	8740590	AAAAAACCATAAAAAAAACATAACAAAACTATCAAAAAACCATAAAAACA	AAAAAACCGTAAAAAAAACGTAACGAAACTATCGAAAAACCGTAAAAACG	I	C	Grn	NA	NA	NA	NA	NA	NA		OpenSea	TGGGGAGAGCGTGGAGAGCCGTGGGGAGGGCGTGGCGGAGCTGTCGGGGAGCCGTGGGGG[CG]CGCGTGGTCAGCACTTGGGGAGCGCATTGAGAGCCGTGGGGAGCACTGAGGGAGGATGCG	CGCCCCCACGGCTCCCCGACAGCTCCGCCACGCCCTCCCCACGGCTCTCC								13:109184050-109184369									chr13:110385625-110386215	3						TRUE
cg05656688	chr1	25254088	+	cg05656688	64776166	35760235	AATACCTCAACCATCATAAAAAACCAAATAACCAAATTCAACAACCTTCA	AATACCTCGACCGTCATAAAAAACCAAATAACCAAATTCAACGACCTTCG	I	C	Grn	NA	NA	NA	NA	NA	NA	chr1:25255527-25259005	N_Shore	GCCAATGCTGAAATGGCGAGGCCTCCCTTCCACTTACCTCGCCCACTGCGGCCCACGAAG[CG]AAGGTCGTTGAACCTGGCCACCTGGTTCTTCATGACGGCCGAGGCATTGCGCAGCTCAGC	AATGCCTCGGCCGTCATGAAGAACCAGGTGGCCAGGTTCAACGACCTTCG	RUNX3;RUNX3	NM_001031680;NM_004350	Body;Body				TRUE	1:25126670-25126749			RUNX3	ENST00000496967.1	3'UTR	RUNX3	ENST00000496967.1	3'UTR			chr1:25253998-25262821	6	chr1:25241931-25272688	6		TRUE
cg23144445	chr8	57471162	-	cg23144445	13691240	70607135	TCACAACACTTACCACATAAATAAAATAAAAATCTCACAAAACAATTACA	TCGCAACACTTACCACATAAATAAAATAAAAATCTCACAAAACAATTACG	I	A	Red	NA	NA	NA	NA	NA	NA		OpenSea	GCTCTTCCCACTTCGCAGCACTTGCCACATAAGTAAGATGGAGGTCTCACAGAGCAGTTG[CG]AGTGCACTGTGGAGGCAGGTGGCTTTGAGTTTGGATTTCAGCTGTGCTCTGACTAGCCCT	CGCAACTGCTCTGTGAGACCTCCATCTTACTTATGTGGCAAGTGCTGCGA							TRUE				RP11-16M8.2;RP11-16M8.2;RP11-16M8.2;RP11-16M8.2;RP11-16M8.2;RP11-16M8.2;RP11-16M8.2	ENST00000499425.1;ENST00000523786.1;ENST00000521483.1;ENST00000523664.1;ENST00000524338.1;ENST00000518943.1;ENST00000519144.1	3'UTR;3'UTR;3'UTR;3'UTR;3'UTR;3'UTR;3'UTR	RP11-16M8.2;RP11-16M8.2;RP11-16M8.2;RP11-16M8.2;RP11-16M8.2;RP11-16M8.2;RP11-16M8.2	ENST00000499425.1;ENST00000523786.1;ENST00000521483.1;ENST00000523664.1;ENST00000524338.1;ENST00000518943.1;ENST00000519144.1	3'UTR;3'UTR;3'UTR;3'UTR;3'UTR;3'UTR;3'UTR	chr8:57471045-57471370	3						TRUE
cg24578857	chr17	17110207	+	cg24578857	46804868	53716890	CAATCTCTAACCTAAACAAATAACAAATATACTAAAACCCATAACCCACA	CGATCTCTAACCTAAACAAATAACGAATATACTAAAACCCGTAACCCGCG	I	A	Red	rs117545437	0.0701	NA	NA	NA	NA	chr17:17109893-17110296	Island	CTCCCACCACGTGCCAAGCCACGTCCCCAAGCCCGCGCCACCAGGCAGCACCTGCACACC[CG]CGGGCCACGGGCCCTAGCACACCCGTCACCTGCCCAGGCCAGAGACCGCTCTCCGCGCTA	CGCGGGCCACGGGCCCTAGCACACCCGTCACCTGCCCAGGCCAGAGACCG	PLD6	NM_178836	TSS1500				TRUE	17:17049497-17051315	17:17108465-17110453	Promoter_Associated	PLD6;PLD6	ENST00000321560.2;ENST00000427497.2	TSS1500;TSS1500	PLD6;PLD6	ENST00000321560.2;ENST00000427497.2	TSS1500;TSS1500	chr17:17110025-17110555	3						TRUE
cg05971678	chr10	125770089	-	cg05971678	48683249	61793852	TCAAAAAATTACAAAAAAATTCTACAACAAATACAAAATACCCACCCTCA	TCAAAAAATTACGAAAAAATTCTACGACGAATACAAAATACCCACCCTCG	I	A	Red	NA	NA	NA	NA	NA	NA		OpenSea	GTGGAAACACCATCAGGAAATTGCGAAGAAATTCTGCGGCGGGTGCAGGATGCCCACCCT[CG]GGGGAGCCCAGCTGGCATTTAATGATGATACAGCGTCTAAGGCTGACCTCAAGGATTCCC	TCAGGAAATTGCGAAGAAATTCTGCGGCGGGTGCAGGATGCCCACCCTCG	CHST15	NM_015892	Body					10:125760042-125760230																TRUE
cg24430034	chr13	110386176	-	cg24430034	4794276	46662844	AAAACTATCAAAAAACCATAAAAACACACATAATCAACACTTAAAAAACA	GAAACTATCGAAAAACCGTAAAAACGCGCGTAATCAACACTTAAAAAACG	I	C	Grn	NA	NA	NA	NA	NA	NA		OpenSea	GGAGGGCGTGGCGGAGCTGTCGGGGAGCCGTGGGGGCGCGCGTGGTCAGCACTTGGGGAG[CG]CATTGAGAGCCGTGGGGAGCACTGAGGGAGGATGCGGTGGCCACGGCTGCGTGGCACCCC	CGCTCCCCAAGTGCTGACCACGCGCGCCCCCACGGCTCCCCGACAGCTCC								13:109184050-109184369									chr13:110385625-110386215	3						TRUE
cg07721872	chr16	87735256	+	cg07721872	97781946	31726917	ATCTAAAACAAAATATTTATCCCAAATACCAAAAATAAACAAAACAAACA	ATCTAAAACAAAATATTTATCCCAAATACCAAAAATAAACGAAACGAACG	I	A	Red	NA	NA	NA	NA	NA	NA	chr16:87736652-87736907	N_Shore	GTTTCTGGGGTCGGCAGAGTGGGCCAGGCAACAACCTCACATGCCTACCTCACTGCCACT[CG]TCCGCCTCGTCCACTCCTGGCATTTGGGATAAACATCCTGTCTCAGACACACCCTTCTCG	CGTCCGCCTCGTCCACTCCTGGCATTTGGGATAAACATCCTGTCTCAGAC	LOC100129637	NR_024488	Body					16:86292569-86292981			AC010536.1	ENST00000446344.1	1stExon	KLHDC4;KLHDC4;KLHDC4;KLHDC4;AC010536.1	ENST00000568346.1;ENST00000568346.1;ENST00000567298.1;ENST00000567298.1;ENST00000446344.1	3'UTR;1stExon;ExonBnd;3'UTR;1stExon	chr16:87734340-87735895	3						TRUE
cg13917614	chr17	40125660	-	cg13917614	22785558	87628346	TAATATAAACAAACTATCACCCACTAACAACCTACCACAAAAAAACCACA	TAATATAAACAAACTATCACCCACTAACAACCTACCGCGAAAAAACCGCG	I	C	Grn	NA	NA	NA	NA	NA	NA		OpenSea	GTTGTGGCCGAGTGATGTGGACAAGCTGTCACCCACTGACAACCTGCCGCGGGGGAGCCG[CG]CCCACATCACCCTCGGCTGTGCAGCTGACGTAGAGGCCGTGCAGACGGGCCTTGACCTCT	CGCGGCTCCCCCGCGGCAGGTTGTCAGTGGGTGACAGCTTGTCCACATCA	CNP	NM_033133	Body					17:37379086-37379308			CNP	ENST00000472031.1	5'UTR	CNP;CNP	ENST00000472031.1;ENST00000486438.1	5'UTR;5'UTR	chr17:40125520-40126095	3						TRUE
cg08866665	chr6	169689892	-	cg08866665	8745336	45660834	CCCACAATTCTAAAAACTAAACACACCCTAAACTAAAATAAACAAAACCA	CCCGCGATTCTAAAAACTAAACACACCCTAAACTAAAATAAACAAAACCG	I	T	Red	NA	NA	NA	NA	NA	NA		OpenSea	AAGCATGTGCCTCCCGCGGTTCTAGGGGCTGAGCACACCCTGGACTGAGATGGACAAAGC[CG]TTCTCTTCCGCTGTTTAGGGCTGAGTCATTGAGCAAGTGATTACACGTGGAGTAAACGCT	CGGCTTTGTCCATCTCAGTCCAGGGTGTGCTCAGCCCCTAGAACCGCGGG								6:169431698-169431905			XXyac-YX65C7_A.3	ENST00000435612.1	TSS1500	XXyac-YX65C7_A.3	ENST00000435612.1	TSS1500	chr6:169689745-169690455	3						TRUE
cg20455854	chr5	139040849	-	cg20455854	18747896	65675206	CAAAACAAAATAAACTAAACAAACAAACAACAAAATTAACTCAAAAAACA	CAAAACAAAATAAACTAAACGAACGAACGACAAAATTAACTCAAAAAACG	I	T	Red	NA	NA	NA	NA	NA	NA	chr5:139040819-139041028	Island	CCATCAGCCCAGCAGAGCAGGGTGAGCTGGGCGGGCGGGCGGCAGGATTAGCTCAGGAGA[CG]TGAGTCACCCCATCCCCAGCAGCCCCGAGAGGCCCTGCGGCCTGGCAGTTAGAGTGCACA	CGTCTCCTGAGCTAATCCTGCCGCCCGCCCGCCCAGCTCACCCTGCTCTG	CXXC5	NM_016463	5'UTR		chr5:139040519-139040519		TRUE	5:139020929-139021199			CXXC5;CXXC5	ENST00000302517.3;ENST00000511048.1	5'UTR;5'UTR	CXXC5;CXXC5;CXXC5;CXXC5;CXXC5;CXXC5;CXXC5;CXXC5;CXXC5;CXXC5	ENST00000502295.1;ENST00000504944.1;ENST00000302517.3;ENST00000507139.1;ENST00000504844.1;ENST00000502336.1;ENST00000520967.1;ENST00000511048.1;ENST00000512816.1;ENST00000509238.1	5'UTR;5'UTR;5'UTR;5'UTR;5'UTR;5'UTR;5'UTR;5'UTR;5'UTR;5'UTR	chr5:139040220-139041110	3						TRUE
cg02923224	chr3	60133085	+	cg02923224	90708430	86678505	ATCAATTTCCTTCAAAACCCAAAACTACTACAATCTCTCCTCTTAAATCA	ATCGATTTCCTTCGAAACCCAAAACTACTACAATCTCTCCTCTTAAATCG	I	T	Red	NA	NA	NA	NA	NA	NA		OpenSea	TGAGATAGAGTTCAAATTTTAGAATAAGAACTCTTAATTCAAACTACAAGTCTTAACTGA[CG]ATTCAAGAGGAGAGACTGCAGCAGCTCTGGGTTTCGAAGGAAACCGATACATCCTGCCCT	ATCGGTTTCCTTCGAAACCCAGAGCTGCTGCAGTCTCTCCTCTTGAATCG	FHIT;FHIT	NM_001166243;NM_002012	Body;Body				TRUE										chr3:60133065-60133350	3						TRUE
cg18990407	chr3	184297380	-	cg18990407	1729593	67807985	ATTTACCAAAAAAATCAACATATCCTACATCAAAATCAAAAAAATAATCA	ATTTACCAAAAAAATCGACGTATCCTACGTCAAAATCGAAAAAATAATCG	I	A	Red	NA	NA	NA	NA	NA	NA	chr3:184301117-184302134	N_Shelf	GGCTGTTCGGGAGTTTGCCAAGGAGATCGACGTGTCCTGCGTCAAGATCGAGGAGGTGAT[CG]GAGCTGGTGAGTCTCCCGGGGCACAGTAGAGATGAGAAGCTGAGGCGGGCTGGGTACAGG	GTTTGCCAAGGAGATCGACGTGTCCTGCGTCAAGATCGAGGAGGTGATCG	EPHB3	NM_004443	Body					3:185780041-185780288			EPHB3	ENST00000330394.2	ExonBnd	EPHB3;EPHB3	ENST00000473079.1;ENST00000330394.2	TSS200;ExonBnd	chr3:184297345-184297550	3						TRUE
cg12811871	chr4	2322078	+	cg12811871	89766275	13807528	AACCATACTAAAACAATAACACTACAAAATCCCAACAAACATAATTTTCA	GACCGTACTAAAACAATAACGCTACAAAATCCCAACGAACGTAATTTTCG	I	C	Grn	NA	NA	NA	NA	NA	NA		OpenSea	GCCAGGATGTCAGGCCCTGTGGCCCCCTGGGTGCCGCGGACGGCCCAACTTAACCACCTG[CG]AAAACCACGCCCGCTGGGACTCTGCAGCGCCACTGTCCCAGCACGGCCGCCGCCTCATGC	GGCCGTGCTGGGACAGTGGCGCTGCAGAGTCCCAGCGGGCGTGGTTTTCG	ZFYVE28	NM_020972	Body					4:2291712-2291922									chr4:2321925-2322150	3						TRUE
cg22749642	chr11	857033	-	cg22749642	46714238	11684908	TAACACACACATATAACCACATATAATAATATAAAACATCTATAACAACA	TAACGCGCGCGTATAACCACGTATAATAATATAAAACGTCTATAACAACG	I	T	Red	rs116952074	0.010417	NA	NA	NA	NA	chr11:858575-858932	N_Shore	GTTGCAGGGCGGTAACGCGCGCGTGTGGCCACGTGTGATGGTGTGAGGCGTCTGTGGCAA[CG]TGGGCTGTTGTCTGTCACAGTGTGTGTGACCGAGCCCGTCTGGTGACAGTGGGTGTCTCT	TAACGCGCGCGTGTGGCCACGTGTGATGGTGTGAGGCGTCTGTGGCAACG	TSPAN4;TSPAN4;TSPAN4;TSPAN4;TSPAN4;TSPAN4;TSPAN4	NM_001025239;NM_001025237;NM_001025234;NM_001025235;NM_001025236;NM_001025238;NM_003271	5'UTR;Body;Body;Body;Body;Body;Body				TRUE	11:846942-847034			RP11-1391J7.1;TSPAN4;TSPAN4	ENST00000506172.2;ENST00000397396.1;ENST00000525201.1	3'UTR;5'UTR;5'UTR	RP11-1391J7.1;TSPAN4;TSPAN4;TSPAN4;TSPAN4;TSPAN4;TSPAN4	ENST00000506172.2;ENST00000397396.1;ENST00000525334.1;ENST00000525201.1;ENST00000526055.1;ENST00000524895.1;ENST00000464987.1	3'UTR;5'UTR;5'UTR;5'UTR;5'UTR;5'UTR;5'UTR	chr11:856880-857370	3						TRUE
cg25131632	chr10	94549040	-	cg25131632	24718593	8612490	CATCTAAATAACTAAAAACCCAAAAACAATACCTAACTCAACTCTATCCA	CATCTAAATAACTAAAAACCCAAAAACGATACCTAACTCGACTCTATCCG	I	A	Red	NA	NA	NA	NA	NA	NA		OpenSea	TGAGCAACTGAGCATCTGGGTGGCTGGAAACCCAAGAACGGTGCCTAGCTCGGCTCTGTC[CG]GCCTCGAGTCCCCTCATCCCAGACTGAACTGCTGGGGGTGCCCTCTGGAGGTTTATTCGT	CATCTGGGTGGCTGGAAACCCAAGAACGGTGCCTAGCTCGGCTCTGTCCG							TRUE										chr10:94548865-94549115	3						TRUE
cg03663120	chr7	2284600	-	cg03663120	31722945	78757317	ATAAAAAAATAAACTCAAAAAACTTAAAACAATACACAATATACAATACA	ATAAAAAAATAAACTCGAAAAACTTAAAACGATACGCGATATACGATACG	I	T	Red	rs34054418	0.023404	NA	NA	NA	NA	chr7:2281362-2282105	S_Shelf	TGTGAAGATAAAATGAGGAAATGAACTCGAAGGACTTAGAACGGTGCGCGGTGTGCGGTG[CG]TGCTGAGTGCGTGTTAGCTGTTGTGGTGCGGTGGTGCTGGGGGCTGCAGGGCGTATCTGG	CGCACCGCACACCGCGCACCGTTCTAAGTCCTTCGAGTTCATTTCCTCAT	NUDT1;NUDT1;NUDT1;NUDT1;NUDT1;NUDT1;NUDT1	NM_198948;NM_002452;NM_198952;NM_198950;NM_198954;NM_198953;NM_198949	Body;Body;Body;Body;Body;Body;Body					7:2251048-2251487						NUDT1	ENST00000471348.1	5'UTR	chr7:2284480-2284815	3						TRUE
cg23169883	chr10	72435301	-	cg23169883	86709951	55624165	TCATAACATAAACACAATTAACAACTACTATTATATCTTATAACATTACA	TCGTAACGTAAACACAATTAACGACTACTATTATATCTTATAACATTACG	I	A	Red	rs73276159	0.026508	NA	NA	NA	NA	chr10:72432242-72432738	S_Shelf	TCCCTGCCTGGCTCGTGGCGTGGGCACAGTTAGCGGCTGCTATTATGTCTTGTAACATTG[CG]ACGTCGTGTCCTTCCTCTTCTCCTCCCTGTCTCTCCTCCCAGAGCCAGCCTGCTCTTTCC	CGCAATGTTACAAGACATAATAGCAGCCGCTAACTGTGCCCACGCCACGA	ADAMTS14;ADAMTS14	NM_080722;NM_139155	Body;Body														chr10:72435085-72435835	3						TRUE
cg11699517	chr17	79419796	+	cg11699517	86738214	15721266	CCCCATAAAACATAAAACAAACAACAAACTTAAATATTTACACTTCCTCA	CCCCGTAAAACGTAAAACAAACAACGAACTTAAATATTTACGCTTCCTCG	I	A	Red	NA	NA	NA	NA	NA	NA	chr17:79420144-79420437	N_Shore	CTGCGGCCCCCAGGAGAGACGAGAGTTCACGGAGCCCTGCACGGCGGGGGCCTGGCCGGC[CG]AGGAAGCGCAAACACTCAAGCTCGCTGCCTGCCCCACGTCCCACGGGGCCGCTCCCCAGG	CCCCGTGGGACGTGGGGCAGGCAGCGAGCTTGAGTGTTTGCGCTTCCTCG	BAHCC1	NM_001080519	Body					17:77034334-77034456									chr17:79419605-79419855	3						TRUE
cg01154505	chr2	112940409	+	cg01154505	92789572	2663574	ATACAACAATAAAAACCCAAAATATTCACACAAACATACATACAAAACCA	ATACAACGATAAAAACCCGAAATATTCACGCAAACGTACATACAAAACCG	I	A	Red	NA	NA	NA	NA	NA	NA	chr2:112939287-112939563	S_Shore	TGAGCACTTCTGTCTGCAGACGTGAACGAGTGTGAGCTCTACGGGCAGGAGGGGCGCCCC[CG]GCTCTGCATGCACGCCTGCGTGAACACCCCGGGCTCTTACCGTTGCACCTGCCCCGGTGG	GTGCAACGGTAAGAGCCCGGGGTGTTCACGCAGGCGTGCATGCAGAGCCG	FBLN7;FBLN7	NM_153214;NM_001128165	Body;Body				TRUE		2:112938965-112940681	Unclassified_Cell_type_specific							chr2:112939665-112940595	3						TRUE
cg09201499	chr16	88838113	+	cg09201499	22627529	51632954	AAAATCTCAAAAAAACCTAAAACCACAAATAAACAAACATCTAAACATCA	AAAATCTCAAAAAAACCTAAAACCGCGAATAAACGAACATCTAAACGTCG	I	A	Red	NA	NA	NA	NA	NA	NA	chr16:88838112-88838459	Island	GAGCAGGGCCATAGGGAGGTGCTGGGTGGGACAAGGTTGCAGAGGTGACACTAGTGGAGC[CG]ACGTCCAGATGCCCGTCCACCCGCGGCCCCAGGCCCTCCTGAGACTCTATGCCCGTCCAC	AGAGTCTCAGGAGGGCCTGGGGCCGCGGGTGGACGGGCATCTGGACGTCG	FAM38A	NM_001142864	Body					16:87365614-87365880													chr16:88832352-88838137	6		TRUE
cg04957307	chr12	92180808	+	cg04957307	1607308		CTACCCAACATCAAAAACACTCAAAAAATCAAAACAAAATCAAATTCTAC		II			rs75062454	0.01477	NA	NA	NA	NA		OpenSea	CAATACCAACAGAGAAAACACAAACATGCCTATTAAGAAAAAGAATAAGAGAATCACTTC[CG]CAGAACTTGATTTTGTTTTGATCTCCTGAGTGTCTTTGATGTTGGGCAGAGCTGCTGCCT	CGCAGAACTTGATTTTGTTTTGATCTCCTGAGTGTCTTTGATGTTGGGCA							TRUE		12:92180638-92180965	Unclassified_Cell_type_specific														TRUE
cg21596498	chr19	42618407	-	cg21596498	68776123		TAAACAAAAATATCTACTACTCACAAAAATAATAACCTAACTAAATCTAC		II			NA	NA	NA	NA	NA	NA		OpenSea	CTAGGAGTGCATAGGCAAGAATGTCTGCTGCTCACAGAGATGGTGGCCTGGCTGGGTCTG[CG]CTAGGCTGCCCTGTTCTGCCTTCTATCCTCTAGTCTTTGTTCCTTCAACTGATATTTCCT	CGCAGACCCAGCCAGGCCACCATCTCTGTGAGCAGCAGACATTCTTGCCT	POU2F2	NM_002698	Body				TRUE		19:42617918-42618707	Unclassified	POU2F2	ENST00000526831.1	3'UTR	POU2F2;POU2F2	ENST00000526831.1;ENST00000530982.2	3'UTR;3'UTR	chr19:42617745-42618995	3						TRUE
cg22675702	chr17	20026062	-	cg22675702	62727193		CTCAATTCCTCATAAAAATAACATCACACAATATTTATCCTTTTACAACC		II			NA	NA	NA	NA	NA	NA		OpenSea	ATCTGACTGCTCTCAGTTCCTCATAGGAGTGGCATCACACAGTGTTTGTCCTTTTGCAAC[CG]GCTTATTTCACTCAGCATAATATCCTCAAGGTACATCCACACTGTAGCATGTGTCAGAAT	TCAGTTCCTCATAGGAGTGGCATCACACAGTGTTTGTCCTTTTGCAACCG	CYTSB;CYTSB	NM_152904;NM_001033553	Body;Body				TRUE							SPECC1	ENST00000472876.1	5'UTR	chr17:20025880-20026070	3						TRUE
cg01874152	chr12	55375859	+	cg01874152	85687599		AATTTATCCAATTCATAAACAAAAAAATATTAACTACTCTAAAATTTCCC		II			NA	NA	NA	NA	NA	NA		OpenSea	TGGCCCATAAGACCTTCTGCATCCACAGCCAAGATATACATCATTACCATCGCAGAGCTG[CG]GGAAATCCCAGAGTAGCTAACATTTCTCTGTTCATGAACTGGACAAACTCCACCTCAACC	CGGGAAATCCCAGAGTAGCTAACATTTCTCTGTTCATGAACTGGACAAAC	KIAA0748;KIAA0748	NM_001136030;NM_001098815	5'UTR;TSS1500								TESPA1;TESPA1	ENST00000316577.8;ENST00000449076.1	TSS1500;5'UTR	TESPA1;TESPA1;TESPA1;TESPA1;TESPA1	ENST00000316577.8;ENST00000449076.1;ENST00000528486.1;ENST00000524668.1;ENST00000533607.1	TSS1500;5'UTR;5'UTR;5'UTR;5'UTR	chr12:55375600-55375910	3						TRUE
cg13828440	chr12	10459972	-	cg13828440	4668158		CRTCCAAATAAAAAACCCATCCAATTCTACTTTTTTAAACTTTACCTATC		II			NA	NA	NA	NA	NA	NA		OpenSea	CGTGAATGAGGCGTCCAAGTGGGAAACCCATCCAGTTCTACTTTTTTGAACTTTGCCTGT[CG]TGGCCAGGATAATTAGGTAGAGATCAGAAGAACAGAGTGAGACATGGAAATCCCAATTTA	GTCCAAGTGGGAAACCCATCCAGTTCTACTTTTTTGAACTTTGCCTGTCG	KLRD1;KLRD1;KLRD1	NM_002262;NM_001114396;NM_007334	TSS1500;5'UTR;TSS1500								KLRD1;KLRD1;KLRD1;KLRD1;KLRD1	ENST00000381907.4;ENST00000350274.5;ENST00000538997.1;ENST00000543777.1;ENST00000544747.1	5'UTR;TSS1500;TSS1500;TSS1500;5'UTR	KLRD1;KLRD1;KLRD1;KLRD1;KLRD1;KLRD1;KLRD1	ENST00000381907.4;ENST00000381908.3;ENST00000538997.1;ENST00000344825.6;ENST00000539374.1;ENST00000544747.1;ENST00000540271.1	5'UTR;TSS1500;TSS1500;TSS1500;TSS1500;5'UTR;5'UTR								TRUE
cg15241779	chr12	10459912	+	cg15241779	50638954		ATTCAAAAAAATAAAACTAAATAAATTTCCCACTTAAACRCCTCATTCAC		II			NA	NA	NA	NA	NA	NA		OpenSea	GTGCTTAAAGAACTTTAAGAAAATGAAAATTGAGGTGTTGAAAAAAGCTTTTAAGGCTAA[CG]TGAATGAGGCGTCCAAGTGGGAAACCCATCCAGTTCTACTTTTTTGAACTTTGCCTGTCG	CGTGAATGAGGCGTCCAAGTGGGAAACCCATCCAGTTCTACTTTTTTGAA	KLRD1;KLRD1;KLRD1	NM_002262;NM_001114396;NM_007334	TSS1500;5'UTR;TSS1500								KLRD1;KLRD1;KLRD1;KLRD1;KLRD1	ENST00000381907.4;ENST00000350274.5;ENST00000538997.1;ENST00000543777.1;ENST00000544747.1	5'UTR;TSS1500;TSS1500;TSS1500;5'UTR	KLRD1;KLRD1;KLRD1;KLRD1;KLRD1;KLRD1;KLRD1	ENST00000381907.4;ENST00000381908.3;ENST00000538997.1;ENST00000344825.6;ENST00000539374.1;ENST00000544747.1;ENST00000540271.1	5'UTR;TSS1500;TSS1500;TSS1500;TSS1500;5'UTR;5'UTR								TRUE
cg05070273	chr3	48310897	-	cg05070273	32643549		ATATATACAACCAATATAAACRAAACTTTTATAATAAATCAACTCTCCTC		II			NA	NA	NA	NA	NA	NA		OpenSea	GGAAAAACCTTATGTGTGCAGCCAGTGTGGGCGAGGCTTTTGTGATAAATCAACTCTCCT[CG]CACACGAGCAGACACATTCAGGGGAGAAGCCTTATGTGTGTGGGGAATGTGGGCGGGGAT	TGTGTGCAGCCAGTGTGGGCGAGGCTTTTGTGATAAATCAACTCTCCTCG	ZNF589	NM_016089	3'UTR					3:48285377-48285969			ZNF589	ENST00000354698.3	3'UTR	ZNF589;ZNF589;ZNF589	ENST00000354698.3;ENST00000457782.1;ENST00000448461.1	3'UTR;3'UTR;3'UTR	chr3:48310645-48311155	3						TRUE
cg10278149	chr2	208016923	-	cg10278149	83721282		AAAACAAATCATATAAAATCCACTTCCACAAAAAAATAAACAATTACAAC		II			NA	NA	NA	NA	NA	NA		OpenSea	ACTTCCTCAGTGAAACAAGTCATATAAAATCCACTTCCACAAAAAAATAAGCAGTTACAG[CG]GTTAATGGAATTCTCTACAACATGCTTCTATGTCAGACTAAGAAAACTAAGAACTGGTTA	CGCTGTAACTGCTTATTTTTTTGTGGAAGTGGATTTTATATGACTTGTTT	KLF7	NM_003709	Body		chr2:208016492-208016492		TRUE										chr2:208016760-208017370	3						TRUE
cg18279004	chr3	111802305	+	cg18279004	96694362		AACAATTTATTCCTATATATTATCAAATAACAAACAATACTACTCCRAAC		II			NA	NA	NA	NA	NA	NA	chr3:111804865-111805570	N_Shelf	AGCAACCATTTCTCAATTGTTTTCTACTTGATTAGCTTGAGTGGCTGACCCAGTTGCTGA[CG]TTCGGAGTAGTATTGCTTGCCATCTGACAACACACAGGAACAAACTGTTGCGTATTCCAG	ACAGTTTGTTCCTGTGTGTTGTCAGATGGCAAGCAATACTACTCCGAACG																								TRUE
cg11336061	chr1	25254149	+	cg11336061	36662249		CRAATAATACRATAATAACTATAATAACAAACAATAACRAAAACTACTCC		II			NA	NA	NA	NA	NA	NA	chr1:25255527-25259005	N_Shore	GAAGGTCGTTGAACCTGGCCACCTGGTTCTTCATGACGGCCGAGGCATTGCGCAGCTCAG[CG]GAGTAGTTCTCGTCATTGCCTGCCATCACAGTCACCACCGTACCATCCGGCACGTCCCCC	GGATGGTACGGTGGTGACTGTGATGGCAGGCAATGACGAGAACTACTCCG	RUNX3;RUNX3	NM_001031680;NM_004350	Body;Body				TRUE	1:25126670-25126749			RUNX3	ENST00000496967.1	3'UTR	RUNX3	ENST00000496967.1	3'UTR			chr1:25253998-25262821	6	chr1:25241931-25272688	6		TRUE
cg22765299	chr2	197125372	+	cg22765299	45629235		TTAATCTACTCTCTTTACAAACAATAAACTAATACCTTCTTTATTTCTAC		II			NA	NA	NA	NA	NA	NA		OpenSea	AAGCGTGGTTAGGCTTTATACCTTCTCCCGGTCTAAACAGTTCTTTATAAAGTCCTTTCA[CG]TAGAAACAAAGAAGGCATTAGTTTACTGCCTGTAAAGAGAGCAGATCAAGGCTGAGGAAC	TGATCTGCTCTCTTTACAGGCAGTAAACTAATGCCTTCTTTGTTTCTACG	HECW2	NM_020760	Body				TRUE		2:197125343-197125467	Unclassified_Cell_type_specific	AC020571.3	ENST00000433933.1	5'UTR	AC020571.3;AC020571.3;HECW2	ENST00000430904.1;ENST00000433933.1;ENST00000462290.1	5'UTR;5'UTR;3'UTR	chr2:197124600-197125390	3						TRUE
cg14102437	chr2	33359688	-	cg14102437	90640134		TACTAAACTTCCTACTCCTATTTCAAAAACACCACTAAATACAAAACAAC		II			NA	NA	NA	NA	NA	NA		OpenSea	AGAGTTCTGTTTGCTAAGCTTCCTACTCCTGTTTCAGAGACACCACTGAATACAGAGCAG[CG]AGCACTGAAGGCTTCCCTCTTTCCTTAAACCTGTCGGGTTGTGGGCTCTCTCTTTTCCCC	CGCTGCTCTGTATTCAGTGGTGTCTCTGAAACAGGAGTAGGAAGCTTAGC	LTBP1;LTBP1;LTBP1;LTBP1;LTBP1;LTBP1;LTBP1;LTBP1;LTBP1	NM_001166264;NM_000627;NM_001166266;NM_001166264;NM_000627;NM_206943;NM_001166265;NM_001166266;NM_001166265	1stExon;5'UTR;5'UTR;5'UTR;1stExon;Body;1stExon;1stExon;5'UTR	low-CpG:33213111-33213215			TRUE		2:33359167-33360132	Unclassified_Cell_type_specific	LTBP1;LTBP1;LTBP1;LTBP1;LTBP1	ENST00000402934.1;ENST00000404525.1;ENST00000407925.1;ENST00000418533.2;ENST00000418533.2	TSS200;TSS200;TSS200;5'UTR;1stExon	LTBP1;LTBP1;LTBP1;LTBP1;LTBP1	ENST00000402934.1;ENST00000404525.1;ENST00000407925.1;ENST00000418533.2;ENST00000418533.2	TSS200;TSS200;TSS200;5'UTR;1stExon	chr2:33359245-33360230	3						TRUE
cg13932501	chr9	94060853	+	cg13932501	61628594		TTCCAACTCCCATTCATAATATTAAAACTCCTCACTAAATAACAACTCAC		II			NA	NA	NA	NA	NA	NA		OpenSea	AAGAAAGACATCTGCTCAAACAAGAAAGAAACTGTCCAAGTAGTTGCTGTGGCATTGGCC[CG]TGAGCTGTCATTTAGTGAGGAGCCCTAACATTATGAATGGGAGCTGGAAAACAATCAGGC	TCCAGCTCCCATTCATAATGTTAGGGCTCCTCACTAAATGACAGCTCACG	AUH	NM_001698	Body				TRUE				AUH	ENST00000478465.1	3'UTR	AUH	ENST00000478465.1	3'UTR	chr9:94060640-94060935	3						TRUE
cg25380464	chr6	52923340	-	cg25380464	29720972		CAAACTAAAACACAATTACACTATAATCCCAAAACRTATATAAATCATCC		II			NA	NA	NA	NA	NA	NA	chr6:52926278-52926863	N_Shelf	AAGCACAACCACAAACTAAGACACAATTACACTGTAATCCCAAAACGTGTATAAGTCATC[CG]GCACACACACACCTCTGTTTGCGCATTCTCCCTGATTCAACCACATCAACCATAAACACT	AAACTAAGACACAATTACACTGTAATCCCAAAACGTGTATAAGTCATCCG	ICK;ICK	NM_016513;NM_014920	5'UTR;5'UTR						6:52923291-52923347	Unclassified_Cell_type_specific	ICK;ICK	ENST00000350082.5;ENST00000356971.3	5'UTR;5'UTR	ICK;ICK;FBXO9;FBXO9	ENST00000350082.5;ENST00000356971.3;ENST00000459845.1;ENST00000498744.1	5'UTR;5'UTR;5'UTR;5'UTR	chr6:52923240-52923475	3						TRUE
cg06476926	chr17	80867707	-	cg06476926	7674372		CRTTCCCAAAACTTACTAATCATAAACAAAAATATAACCTCCCCAACCCC		II			NA	NA	NA	NA	NA	NA	chr17:80871287-80871504	N_Shelf	TCGCGTTTCCTCGTTCCCAGGACTTGCTGGTCATAGGCAGGGGTGTGGCCTCCCCAACCC[CG]AGATCTGGCCGGGTGCCTCCCTGAGGGTTTCCCTCTGTGCCTTTGCAGCCCAGGCAGCCT	CGGGGTTGGGGAGGCCACACCCCTGCCTATGACCAGCAAGTCCTGGGAAC	TBCD	NM_005993	Body					17:78460540-78461205	17:80867330-80867939	Unclassified_Cell_type_specific	TBCD	ENST00000269368.8	3'UTR	TBCD;TBCD;TBCD;TBCD	ENST00000574801.1;ENST00000269368.8;ENST00000571796.1;ENST00000571618.1	3'UTR;3'UTR;5'UTR;5'UTR	chr17:80867545-80867835	3						TRUE
cg04280772	chr2	235372807	+	cg04280772	75769205		AAAAACCACAAAAATATCACTACTATAATATCATCAATTCTCAACTACAC		II			NA	NA	NA	NA	NA	NA		OpenSea	AAGGCGCAGGTGGGAGCCGTTCTGCGGCACGGGAGGCTTATTATTCACGTGCATTTCCAC[CG]TGCAGTTGAGAACTGATGATATCACAGCAGTGATATCTCTGTGGTTTCTATGAGCAGAAC	GAAACCACAGAGATATCACTGCTGTGATATCATCAGTTCTCAACTGCACG					chr2:235372630-235372630			2:235037490-235037675	2:235372537-235373308	Promoter_Associated_Cell_type_specific							chr2:235372625-235373015	3						TRUE
cg10240150	chr2	204570067	+	cg10240150	85715202		TACTCTCTATATCCCTCAAAATTAAATAATAAAACACAAAAAAAAACTCC		II			rs3181096	0.319695	NA	NA	NA	NA		OpenSea	GCCTGGGAGTTGAAGAAGGGTGCAGTCGGGTGGTGGTTATGAATCTCAGAAATCCTGCCA[CG]GAGCCTCCTTTTGTGCCCTATTACTTAACCTTGAGGGACATAGAGAGCATGAGACACCAA	CGGAGCCTCCTTTTGTGCCCTATTACTTAACCTTGAGGGACATAGAGAGC	CD28	NM_006139	TSS1500						2:204569866-204570170	Unclassified_Cell_type_specific	CD28;CD28;CD28;CD28	ENST00000374481.3;ENST00000458610.2;ENST00000324106.7;ENST00000374478.4	TSS1500;TSS1500;TSS1500;TSS1500	CD28;CD28;CD28;CD28	ENST00000374481.3;ENST00000458610.2;ENST00000324106.7;ENST00000374478.4	TSS1500;TSS1500;TSS1500;TSS1500	chr2:204570060-204570290	3						TRUE
cg24961795	chr20	39769764	-	cg24961795	47621521		ACTCCACACTTTTTCTTCTAATATTTTCTAAATTAAAATAATTCAAACTC		II			NA	NA	NA	NA	NA	NA	chr20:39765229-39766832	S_Shelf	TCTAGGCTCTGGCTCCACACTTTTTCTTCTGGTGTTTTCTGAGTTGAGATGGTTCAGACT[CG]TGTTTAATGAGGTTGTCCATTTGAGGGTCTTTGTGGGCCCAGTAAACACTGGTGTAGACA	CGAGTCTGAACCATCTCAACTCAGAAAACACCAGAAGAAAAAGTGTGGAG	PLCG1;PLCG1	NM_002660;NM_182811	Body;Body				TRUE							PLCG1;PLCG1	ENST00000490253.1;ENST00000483646.1	5'UTR;5'UTR	chr20:39769465-39769815	3						TRUE
cg00103299	chr15	93362247	-	cg00103299	49620561		ACTACACATATTTTTATTTTACAATCACAATTCCTATCACATTAAATCRC		II			NA	NA	NA	NA	NA	NA		OpenSea	CACCAACTGCAGCTGCACATATTTTTGTTTTACAGTCACAGTTCCTATCACATTAAATCG[CG]TTCCCTTGAAGCTTCAAAGTGGATGACAGTTCTACACTACAACCTTTTCATTGCACGTAA	CGCGATTTAATGTGATAGGAACTGTGACTGTAAAACAAAAATATGTGCAG						CDMR	TRUE										chr15:93361860-93362490	3						TRUE
cg06815003	chr3	143847318	-	cg06815003	32696525		AACTTCACACTTATAAATCAAAAATATTTACTTTAAAAAATTACATTTTC		II			NA	NA	NA	NA	NA	NA		OpenSea	AGGAAGAAACAGACTTCACACTTGTGAGTCAGAGGTGTTTGCTTTGGAGGGTTGCATTTT[CG]CTTTCTATGCTGGGTGAAGTGAGGGTGTTGTCTTTCTGTGTCCCCTTCCTCCTATCTCCC	ACTTCACACTTGTGAGTCAGAGGTGTTTGCTTTGGAGGGTTGCATTTTCG							TRUE										chr3:143847200-143847635	3						TRUE
cg14520947	chr1	225942842	-	cg14520947	17763185		TACTTAACCTCTCTATTTCRTCATTTATACCTTAAAATATTACTATAAAC		II			NA	NA	NA	NA	NA	NA		OpenSea	CTTTGGGAAGTTACTTAACCTCTCTGTTTCGTCATTTGTACCTTAGAATGTTGCTGTGAG[CG]TTAAACTACAGTGCCCAGCACACAGTAACAGTTTAATAGATGTTAGCTGTTTTTATTGCT	CGCTCACAGCAACATTCTAAGGTACAAATGACGAAACAGAGAGGTTAAGT							TRUE										chr1:225942640-225942855	3						TRUE
cg07661835	chr16	89163578	-	cg07661835	54635965		AAAACTATACTCTAATAATATATACTATATATACTCAACRTATAATTAAC		II			NA	NA	NA	NA	NA	NA	chr16:89167116-89167482	N_Shelf	ATGCCAAAAGGGGGGCTGTGCTCTGGTAGTGTGTGCTGTGTGTGCTCAGCGTGTGGTTAG[CG]TGTGCTCAGCGTGTGGTTACCGTGTGCACAGCACGAGCTTGAACTCGCTTTGTCAGAACT	CGCTAACCACACGCTGAGCACACACAGCACACACTACCAGAGCACAGCCC	ACSF3;ACSF3;ACSF3	NR_023316;NM_001127214;NM_174917	Body;5'UTR;5'UTR					16:87690584-87691566	16:89163402-89163779	Promoter_Associated_Cell_type_specific	ACSF3;ACSF3;ACSF3	ENST00000317447.4;ENST00000406948.3;ENST00000378345.4	5'UTR;5'UTR;5'UTR	ACSF3;ACSF3;ACSF3;ACSF3;ACSF3;ACSF3;ACSF3	ENST00000537895.1;ENST00000317447.4;ENST00000537290.1;ENST00000540697.1;ENST00000406948.3;ENST00000378345.4;ENST00000541755.2	5'UTR;5'UTR;5'UTR;5'UTR;5'UTR;5'UTR;5'UTR	chr16:89163385-89163815	3						TRUE
cg08694574	chr16	86011615	-	cg08694574	34626122		AATACCCACCTAAATATCTTTCTACATAATACTAAACCTAAAATCCTAAC		II			NA	NA	NA	NA	NA	NA	chr16:86006195-86007687	S_Shelf	AAAATGGGGAAGATGCCCACCTGAGTATCTTTCTGCATAATACTGGGCCTGAGGTCCTGA[CG]CTAGGGAGGGGTGTTTGCCGCTTTGGGCAAATGTCCAAAATTCCACAGCAGGACACCCTG	ATGCCCACCTGAGTATCTTTCTGCATAATACTGGGCCTGAGGTCCTGACG									16:86011608-86011697	Unclassified_Cell_type_specific							chr16:86011200-86011715	3						TRUE
cg04163638	chr2	16832247	-	cg04163638	55655918		TTCTTTCTCTCTTACTTTCACTTTAAAAAAACATTCCATTCAACRAAAAC		II			rs75927537	0.036924	NA	NA	NA	NA		OpenSea	GCTTTATTATCTTCTTTCTCTCTTACTTTCACTTTAAAAAAACATTCCATTCAACGGGGG[CG]AGTGAGTCACCATAATCATTTATTTAGACGCATTTCAGGCTCGCTCTATGCTATCCGGCC	CGCCCCCGTTGAATGGAATGTTTTTTTAAAGTGAAAGTAAGAGAGAAAGA	FAM49A	NM_030797	5'UTR				TRUE				FAM49A;FAM49A	ENST00000406434.1;ENST00000381323.3	5'UTR;5'UTR	FAM49A;FAM49A;FAM49A;FAM49A	ENST00000406434.1;ENST00000381323.3;ENST00000445605.1;ENST00000451689.1	5'UTR;5'UTR;5'UTR;5'UTR	chr2:16831660-16832395	3						TRUE
cg08884752	chr1	2162001	-	cg08884752	75689249		ACTTTAAACTCACCCATTTCCTTCTCTCCCTCTAAAACRCAAAAAAATAC		II			NA	NA	NA	NA	NA	NA	chr1:2158212-2161173	S_Shore	GCCTGCGATTTGCTTTGGACTCACCCATTTCCTTCTCTCCCTCTGAAACGCAGAGGGGTG[CG]CCGGAGAGGGAGGCTGCTGGCCTGGCTTTGTTGTTTGCCAGTTGGAGGATCTATGGGATC	CTTTGGACTCACCCATTTCCTTCTCTCCCTCTGAAACGCAGAGGGGTGCG	SKI	NM_003036	Body			RDMR		1:2151716-2151955									chr1:2159625-2162395	3						TRUE
cg17232476	chr11	121440880	+	cg17232476	88681212		CCACCAAATACTATTAATACAATTCCCRTTACTACAACRATACTAATTAC		II			rs114921128	0.011286	NA	NA	NA	NA		OpenSea	AATAATATTGGTTTCATTTCCTCCCCTGCCGCACTCTGATGGGTAGAGAACACCTGTCTT[CG]CAACCAGTATCGCTGCAGCAACGGGAACTGTATCAACAGCATTTGGTGGTGTGACTTTGA	CGCAACCAGTATCGCTGCAGCAACGGGAACTGTATCAACAGCATTTGGTG	SORL1	NM_003105	Body					11:120946059-120946114	11:121440684-121441018	Gene_Associated_Cell_type_specific	SORL1	ENST00000260197.6	ExonBnd	SORL1	ENST00000260197.6	ExonBnd	chr11:121440760-121440990	3						TRUE
cg00440980	chr17	74639894	+	cg00440980	19722192		CCTTCCTTTAAACCACRCCAACTTATAAACCTTCATACAACAATAAAAAC		II			NA	NA	NA	NA	NA	NA		OpenSea	AACAATGAGCCACTCCGGCAAGTGCTGAGTTTATCAGTCTCTGCCTGGGAAGGGAGGAAC[CG]CCTTCACTGCTGTATGAAGGCTTATAAGCTGGCGTGGCTTAAAGGAAGGGAAACTCCTTG	CGCCTTCACTGCTGTATGAAGGCTTATAAGCTGGCGTGGCTTAAAGGAAG	ST6GALNAC1	NM_018414	TSS200						17:74639607-74640069	Unclassified_Cell_type_specific	ST6GALNAC1;ST6GALNAC1	ENST00000359088.4;ENST00000156626.6	TSS200;TSS200	ST6GALNAC1;ST6GALNAC1	ENST00000359088.4;ENST00000156626.6	TSS200;TSS200	chr17:74639645-74639970	3						TRUE
cg00376816	chr19	39332571	-	cg00376816	91715106		CATATATACTACAATACRATAATACRATACTTCTAACTATATAACRCTCC		II			NA	NA	NA	NA	NA	NA		OpenSea	TCACCTCCTCACATATGTGCTGCAGTGCGGTGGTGCGGTGCTTCTGGCTGTGTAGCGCTC[CG]TGTGCGTGTCTCCTGGTATGAGGTGTGCCAGTGGCCCCACTACGCTCGCGCTTTTGGCCT	CGGAGCGCTACACAGCCAGAAGCACCGCACCACCGCACTGCAGCACATAT	HNRNPL;HNRNPL	NM_001005335;NM_001533	Body;Body					19:44024386-44024494	19:39332510-39332842	Gene_Associated_Cell_type_specific							chr19:39332505-39332790	3						TRUE
cg02387618	chr5	133453480	-	cg02387618	26698188		TTTCACCTTTCAATCTTTCTCAAACTACAACAAATACATTTCTATATATC		II			NA	NA	NA	NA	NA	NA	chr5:133449320-133451260	S_Shelf	GGTCATTTATTTTTCACCTTTCAGTCTTTCTCAAGCTACAGCAGATACATTTCTATGTAT[CG]CACCTGCTCCTATAGGTACAAATCCCCTTGCCCTCCTCCCCGCGCAGCCACAGTCTCCAC	TTCACCTTTCAGTCTTTCTCAAGCTACAGCAGATACATTTCTATGTATCG	TCF7;TCF7;TCF7;TCF7;TCF7;TCF7;TCF7	NM_213648;NM_201634;NM_201632;NM_003202;NM_201633;NM_001134852;NM_001134851	Body;Body;Body;Body;Body;Body;Body											TCF7;TCF7	ENST00000522653.1;ENST00000519165.1	5'UTR;5'UTR					chr5:133446797-133456929	6		TRUE
cg19682870	chr14	99715826	+	cg19682870	22664134		TTTACAAATAAAACAACTAAATCATAAAAAAATACCTTACACAATTATCC		II			NA	NA	NA	NA	NA	NA	chr14:99711839-99713431	S_Shelf	TTCCTAATGCTCTCCCTCCCAGGAGCCTGGTCTCTAGGCGCAACTGAGCTGGTGACTCAC[CG]GACAACTGTGCAAGGTACCTCTCTATGACTCAGTTGCCTCATCTGCAAAATGAAAGGAAT	TTGCAGATGAGGCAACTGAGTCATAGAGAGGTACCTTGCACAGTTGTCCG	BCL11B;BCL11B	NM_022898;NM_138576	Body;Body														chr14:99715765-99715975	3						TRUE
cg14936008	chr14	107260014	-	cg14936008	56785157		AAAACAAAATAAAATCTTAATAATATCTTACAACCCCCTATTATCCCTCC		II			NA	NA	NA	NA	NA	NA		OpenSea	GCCTCTTGGGAGAGGCAGAATAAGGTCTTAATAATGTCTTACAACCCCCTGTTGTCCCTC[CG]CACTCTTGTCCATGGTCCTACAAGACCCAAACCAGGGCCTCCCTTCTTCCTACCCTTCTC	CGGAGGGACAACAGGGGGTTGTAAGACATTATTAAGACCTTATTCTGCCT																			chr14:107258879-107261380	6				TRUE
cg21554588	chr5	138720378	+	cg21554588	63605563		TTCATACTACTATAAATCTAAAACCRTATTCTCCACCTTATTCTCTATAC		II			NA	NA	NA	NA	NA	NA		OpenSea	AGCCCGACCCCCTGCAGATACGGCTCCATGGACACTCAATTCAACCCAAACCACACAACA[CG]CATAGAGAACAAGGTGGAGAACACGGTCCCAGATCCACAGTAGCATGAAGGGGCCCACAC	CGCATAGAGAACAAGGTGGAGAACACGGTCCCAGATCCACAGTAGCATGA	SLC23A1;SLC23A1	NM_005847;NM_152685	TSS1500;TSS1500						5:138720352-138721361	Promoter_Associated_Cell_type_specific	SLC23A1;SLC23A1;SLC23A1;SLC23A1	ENST00000353963.3;ENST00000348729.3;ENST00000503919.1;ENST00000339881.5	TSS1500;TSS1500;TSS1500;TSS1500	SLC23A1;SLC23A1;SLC23A1;SLC23A1;SLC23A1	ENST00000353963.3;ENST00000348729.3;ENST00000503919.1;ENST00000339881.5;ENST00000508270.1	TSS1500;TSS1500;TSS1500;TSS1500;TSS200	chr5:138720065-138720555	3						TRUE
cg05669832	chr2	37545562	+	cg05669832	97784357		TCTAATTCCCRCTCCACCTATTAATAACCATATACTACTAAACAAATTAC		II			NA	NA	NA	NA	NA	NA		OpenSea	GAAAGTTGACAGGGTAGAAATCATTTTTGTAGACAAGAAAATTGAAGCACAAGGCGATAA[CG]CAACTTGCCCAGCAGCACATGGTTATTAATAGGTGGAGCGGGAATTAGAAGCCAGGTTTT	CGCAACTTGCCCAGCAGCACATGGTTATTAATAGGTGGAGCGGGAATTAG	PRKD3	NM_005813	TSS1500				TRUE				PRKD3;PRKD3;PRKD3	ENST00000477132.1;ENST00000234179.2;ENST00000379066.1	3'UTR;TSS1500;TSS1500	PRKD3;PRKD3;PRKD3;PRKD3;PRKD3	ENST00000477132.1;ENST00000494667.1;ENST00000234179.2;ENST00000379066.1;ENST00000443187.1	3'UTR;TSS1500;TSS1500;TSS1500;5'UTR	chr2:37545480-37546015	3						TRUE
cg24402372	chr12	52997366	+	cg24402372	23633836		TAACCCAAAAACTAATAACAAAAATAATCACCAAAACCTAAAATAACACC		II			NA	NA	NA	NA	NA	NA	chr12:52994772-52995312	S_Shelf	AAAGGGGGTTGAGGCCTGGGAGGAGGGGTTCTCATTGCCTCTGCCTCTGACAGCAGCTTA[CG]GTGTCACCTCAGGCCTTGGTGACCACCTCTGTCATTAGTTCTTGGGTTAAAGCAACCCCT	CGGTGTCACCTCAGGCCTTGGTGACCACCTCTGTCATTAGTTCTTGGGTT									12:52997212-52997477	Unclassified_Cell_type_specific	RP11-641A6.2	ENST00000551089.1	5'UTR	RP11-641A6.2	ENST00000551089.1	5'UTR								TRUE
cg24729879	chr5	55288892	+	cg24729879	83769219		ATTTACAACTTAACTCCTAAAAAAACATAAAATATTCTCACAACTTCTCC		II			rs71624106	0.016453	NA	NA	NA	NA	chr5:55290335-55291389	N_Shore	AAATAATAAAGCACAATAGGAACCTCAACTCTGATCATTCTGCCTTTGCAATCAAAGAAA[CG]GAGAAGCTGTGAGAACATTCCATGCTTCTCTAGGAGCCAAGCTGCAAATGTATTAGGGCC	CGGAGAAGCTGTGAGAACATTCCATGCTTCTCTAGGAGCCAAGCTGCAAA	IL6ST;IL6ST	NM_002184;NM_175767	5'UTR;5'UTR		chr5:55288370-55288370	RDMR					IL6ST;IL6ST	ENST00000502326.2;ENST00000381298.1	3'UTR;5'UTR	IL6ST;IL6ST	ENST00000502326.2;ENST00000381298.1	3'UTR;5'UTR	chr5:55288880-55289215	3						TRUE
cg13438337	chr9	78774369	-	cg13438337	11681208		TAAAAACCACTTATTCTTAATCCTACAAAAAAATTACAAAACACTAACTC		II			NA	NA	NA	NA	NA	NA		OpenSea	AGTAGAAAAATTGAAGGCCACTTGTTCTTGATCCTACAAAAGAATTGCAGAGCACTAACT[CG]TAAGGCCTCTGATATCCCCTCCCCCACCATTAAGTATCTGTTGTCATTCGTTACAGATTA	CGAGTTAGTGCTCTGCAATTCTTTTGTAGGATCAAGAACAAGTGGCCTTC	PCSK5	NM_006200	Body				TRUE										chr9:78774320-78774510	3						TRUE
cg08985282	chr7	2089600	+	cg08985282	80784878		TATCCRCAAACRCTAAATAAAATACCCTATAAACRTATAATCTAATACCC		II			NA	NA	NA	NA	NA	NA	chr7:2089593-2089881	Island	CTCACCCAACATCTGCGGACACCAGACCACACGTTCACAAGGAACCTCACCCAACGTCTG[CG]GGCACCAGACCACACGTTCACAGGGCACCTCACCCAGCGTCTGCGGACACCAGACCACAC	CGGGCACCAGACCACACGTTCACAGGGCACCTCACCCAGCGTCTGCGGAC	MAD1L1;MAD1L1;MAD1L1	NM_003550;NM_001013837;NM_001013836	Body;Body;Body					7:2056120-2056368						MAD1L1;MAD1L1	ENST00000421113.1;ENST00000444373.2	5'UTR;5'UTR								TRUE
cg21762695	chr7	36022695	+	cg21762695	4660357		CCCTAAAAAAAACACACTCTATAAATACTTTCTTCATACTAAAATATAAC		II			NA	NA	NA	NA	NA	NA	chr7:36022319-36022576	S_Shore	TTCTCTATTTAGGGAAGAGGTTTAAGAATGTTACAAAAGCAACAGACGCCTGAAACAGAA[CG]TTACACCCCAGCATGAAGAAAGCACCCACAGAGTGTGCTTCCCCCAGGGGTTAAGCATAG	CCTGGGGGAAGCACACTCTGTGGGTGCTTTCTTCATGCTGGGGTGTAACG								7:35989220-35989377																TRUE
cg08786079	chr17	6931425	-	cg08786079	75609928		AAATAAAATCACAACTCTACTAACAAAAATTACTAACCCTTAACTCTCTC		II			NA	NA	NA	NA	NA	NA	chr17:6925400-6927527	S_Shelf	AGAAACACAGAAGGTGAGATCACAGCTCTGCTGGCAGAGATTACTAGCCCTTGGCTCTCT[CG]TTTGGCTTGGGTATTTTATATTATTTCTGTCATAACTTTTATCTTTAGAATTGTTCTTTC	CGAGAGAGCCAAGGGCTAGTAATCTCTGCCAGCAGAGCTGTGATCTCACC	BCL6B	NM_181844	3'UTR								BCL6B	ENST00000293805.5	3'UTR	BCL6B;BCL6B	ENST00000293805.5;ENST00000571729.1	3'UTR;5'UTR					chr17:6929478-6933951	5		TRUE
cg22381248	chr1	42003713	-	cg22381248	90614387		TAAAACCCTAACCTTAATCTCAAATATAACTAACAAACACTTAAAAAATC		II			NA	NA	NA	NA	NA	NA		OpenSea	ATAAAGCTAAATAAAACCCTGACCTTGGTCTCAAGTGTGACTAACAGGCACTTAAAAGAT[CG]TAAAGCAAAGAGATGGAAACAGTAATACAGACAATGAGCAAAGTGCTACGGATGATGAGA	CGATCTTTTAAGTGCCTGTTAGTCACACTTGAGACCAAGGTCAGGGTTTT	HIVEP3;HIVEP3	NM_024503;NM_001127714	Body;Body				TRUE				HIVEP3	ENST00000460604.1	3'UTR	HIVEP3	ENST00000460604.1	3'UTR	chr1:42003520-42003815	3						TRUE
cg25711558	chr7	101499638	-	cg25711558	60707568		AACCAAAATATTATTCCACRATTACRATTTATTTATTTCATCAAAATTAC		II			NA	NA	NA	NA	NA	NA		OpenSea	CGACCCATAATAACCAGAATGTTATTCCACGGTTGCGGTTTGTTTATTTCATCAGAGTTG[CG]TCTTCACCTATTTCCCTCCCTACTCTTAATTGTTTATCCAAGTTAGTGTTTTCCATTCTT	CGCAACTCTGATGAAATAAACAAACCGCAACCGTGGAATAACATTCTGGT	CUX1;CUX1;CUX1	NM_181500;NM_181552;NM_001913	Body;Body;Body			DMR					CUX1	ENST00000558469.1	5'UTR	CUX1;CUX1	ENST00000497815.1;ENST00000558469.1	5'UTR;5'UTR	chr7:101499520-101499710	3						TRUE
cg21792134	chr3	121491382	+	cg21792134	9643898		AATCAACACCAACRTTAAACAACTAATAAATATATACTCATTTTACTTTC		II			NA	NA	NA	NA	NA	NA		OpenSea	GGTTTCCTTCTAAAGGTTTTGGATGTCACAAACCTCGCATAGGTTGTTCCTTTTAGAGAA[CG]AAAGTAAAATGAGCACATACTCATTAGCTGTTCAACGTTGGTGCTGATCTGTGCTATCAG	ATCAGCACCAACGTTGAACAGCTAATGAGTATGTGCTCATTTTACTTTCG	IQCB1;IQCB1	NM_001023570;NM_001023571	Body;Body						3:121491126-121491383	Gene_Associated_Cell_type_specific				IQCB1	ENST00000393650.3	3'UTR								TRUE
cg22997362	chr6	132455023	-	cg22997362	64781218		AAAACAAATCTATCTATTTCACATAAAAAACCAATTAAATTATTCCTCAC		II			NA	NA	NA	NA	NA	NA		OpenSea	TAAACGTCTTAGAGACAAATCTGTCTATTTCACATAGGAAGCCAGTTGAGTTGTTCCTCA[CG]CTTTCCCCACGAAGCTGCATCTGAAGGACTTCCTCACCCCCCCGCTGTGATCACAAGTTA	AGACAAATCTGTCTATTTCACATAGGAAGCCAGTTGAGTTGTTCCTCACG											RP3-523C21.1	ENST00000422700.1	5'UTR	RP3-523C21.1;RP3-523C21.1;RP3-523C21.1	ENST00000422700.1;ENST00000443303.1;ENST00000458028.1	5'UTR;TSS1500;TSS200	chr6:132454940-132455150	3						TRUE
cg10796068	chr19	10957709	+	cg10796068	30662223		AATTTAAACCCAAAAAAAATATAACATATAATCATCAAACACCAAAATAC		II			rs11880504	0.060731	NA	NA	NA	NA		OpenSea	CAAAGGCCCTGAGGTTGGATTGAACTTTCTGTGTCCAAAGAAAAAAGTTTACTCTAATGA[CG]CATTTTGGTGTTTGATGACCACATGCCACATCCTTCTTGGGTCCAAACCCCCAAGCAAAC	CGCATTTTGGTGTTTGATGACCACATGCCACATCCTTCTTGGGTCCAAAC	C19orf38	NM_001136482	TSS1500								C19orf38	ENST00000397820.3	TSS1500	C19orf38	ENST00000397820.3	TSS1500								TRUE
cg02796279	chr2	208101334	+	cg02796279	22807589		AACAAAACATCTAAACCCTTCAAAAATAAACACCTCCCTAAATAATATAC		II			NA	NA	NA	NA	NA	NA		OpenSea	AATAGAGAGAGGCAGAGAAAGCATACTGGGACTAGGTAGAGGCCAGGGAGGGACAACCTA[CG]CACATCATTTAGGGAGGTGCTCATTCTTGAAGGGCCTAGATGTCTTGCTTTCCCCACCCT	CGCACATCATTTAGGGAGGTGCTCATTCTTGAAGGGCCTAGATGTCTTGC							TRUE				AC007879.3;AC007879.2;AC007879.2	ENST00000440545.1;ENST00000417096.1;ENST00000448786.1	3'UTR;TSS1500;TSS1500	AC007879.3;AC007879.2;AC007879.2	ENST00000440545.1;ENST00000417096.1;ENST00000448786.1	3'UTR;TSS1500;TSS1500								TRUE
cg01869288	chr15	31523257	-	cg01869288	1628885		ATCATACACCATTAACAAAACCTAAAACACRTACAAAAAACAAAATTCCC		II			NA	NA	NA	NA	NA	NA		OpenSea	GCTGGTGACTGGTCATGCACCATTGGCAGGGCCTGGAGCACGTGCAAGGAACAGAGTTCC[CG]GCTCTGCACACTCAACATGTGTGTTTCATACTGTCACCTGGCTGGCTCCTCTTTCTGGGT	TCATGCACCATTGGCAGGGCCTGGAGCACGTGCAAGGAACAGAGTTCCCG									15:31522931-31523433	Unclassified_Cell_type_specific	RP11-16E12.2	ENST00000559094.1	TSS1500	RP11-16E12.2;RP11-16E12.2	ENST00000559094.1;ENST00000558388.1	TSS1500;TSS1500	chr15:31523005-31523330	3						TRUE
cg24238409	chr10	93998677	+	cg24238409	75701102		CTACACATTTCAAATTATACAATCCTAAACTCAAAATACCRCCTACAAAC		II			NA	NA	NA	NA	NA	NA	chr10:93999131-94000015	N_Shore	GCACCACTCAAGGGTTGTTAACCTCTTTAAGAGTAAAGTCAGGGTGGTTTGGGTGTGGAC[CG]CTTGCAGGCGGCACCCTGAGCTCAGGATTGCATAACCTGAAATGTGTAGCTACTCAAAAT	TACACATTTCAGGTTATGCAATCCTGAGCTCAGGGTGCCGCCTGCAAGCG	CPEB3	NM_014912	Body						10:93998602-93998748	Unclassified_Cell_type_specific							chr10:93998525-93999035	3						TRUE
cg10163998	chr14	106657793	-	cg10163998	15701594		CTAAACCCACAACACATCTATCTCTATAATAACAACTACACCAACTTTAC		II			NA	NA	NA	NA	NA	NA		OpenSea	GCCGGTAAAGCCTGAACCCACAACACATCTGTCTCTGTGGTAACAGCTGCACCAGCTTTG[CG]TATCCCCTGTTCGAGAAAACTGCTGCCGTCGGTGAACACGGTGGCGTCCGCCTTTCTCAG	CGCAAAGCTGGTGCAGCTGTTACCACAGAGACAGATGTGTTGTGGGTTCA								14:105728780-105728879																TRUE
cg21191275	chr9	135907982	-	cg21191275	98655569		CCCTCTTAATTTTCATACTTCTTTCTCTTCAAACCTTTTTAACATATCTC		II			NA	NA	NA	NA	NA	NA	chr9:135905412-135906550	S_Shore	GAACAGTTTCCCCCTCTTGATTTTCATACTTCTTTCTCTTCAAACCTTTTTAGCATGTCT[CG]ACTTTGCTGTTCTTGGTTTTCTAAAAGTAGAAGTTTGTCTGAATAAGGCGGGGGGAAATT	CGAGACATGCTAAAAAGGTTTGAAGAGAAAGAAGTATGAAAATCAAGAGG	GTF3C5;GTF3C5	NM_001122823;NM_012087	Body;Body								GTF3C5;GTF3C5;GTF3C5	ENST00000372095.5;ENST00000372089.5;ENST00000460815.1	5'UTR;5'UTR;5'UTR	GTF3C5;GTF3C5;GTF3C5;GTF3C5;GTF3C5	ENST00000372095.5;ENST00000372089.5;ENST00000439697.1;ENST00000485692.1;ENST00000460815.1	5'UTR;5'UTR;5'UTR;5'UTR;5'UTR								TRUE	TRUE
cg10934870	chr2	70488000	+	cg10934870	97751462		AATACCAACTAAATTCAATTTAAAAACAAAAATATCAAACATACATCTTC		II			rs28372795	0.01361	NA	NA	NA	NA	chr2:70485231-70485679	S_Shelf	GCTGCCTCTGCTTCCGTTTCCTCCACGAGGGCGAAGGTATACCCAGAACAAATTATGCCA[CG]AAGATGCATGTCTGACATCTTTGTTTTTAAATTGAATTCAGTTGGTACTCTGGCTTTTTT	GTACCAACTGAATTCAATTTAAAAACAAAGATGTCAGACATGCATCTTCG	PCYOX1	NM_016297	Body				TRUE																	TRUE
cg22400420	chr1	183851242	-	cg22400420	99787151		AAAAATTACCTCAATTCCCATATACTTATTTTACCCAATTTTACTCCTAC		II			NA	NA	NA	NA	NA	NA		OpenSea	GCAGGGGAGAGGGAGATTGCCTCAGTTCCCATGTGCTTGTTTTACCCAATTTTACTCCTG[CG]GAAGAAGCAAGCTCTCCTATATGTTTTTAAAAAGTAAAATCGTGCTTCATGTTGTTACTT	CGCAGGAGTAAAATTGGGTAAAACAAGCACATGGGAACTGAGGCAATCTC	RGL1	NM_015149	Body				TRUE												chr1:183850446-183851317	6	chr1:183850503-183852031	6		TRUE
cg24885723	chr1	9030439	+	cg24885723	87611394		AAAAATTCTAAATACTATATCTCAAACATTATTCCAAAACTAATCTATCC		II			NA	NA	NA	NA	NA	NA		OpenSea	AATACTCATATAAAAAGCTGAAAAGAGAGCTTGTGTGCAGATACCTGTTGGAAGAATGCA[CG]GATAGATTAGTTCTGGAATAATGCCTGAGACACAGCACCCAGAACCTCCCCTGGACTTGA	CGGATAGATTAGTTCTGGAATAATGCCTGAGACACAGCACCCAGAACCTC	CA6	NM_001215	Body						1:9030388-9030479	Unclassified_Cell_type_specific	CA6	ENST00000476083.1	5'UTR	CA6;CA6	ENST00000475703.1;ENST00000476083.1	5'UTR;5'UTR								TRUE
cg06489037	chr3	107706245	+	cg06489037	43623973		TATTTCCACRCTAACTCTTACTCAATTCTTCTATAAAATCTATACCTTCC		II			NA	NA	NA	NA	NA	NA		OpenSea	AGAGGTGGGGCAGAGGAGAGGCCTTCTATCATTCTCTAAGACCTAGAAATCTACTTTCAC[CG]GAAGGCACAGACTTCACAGAAGAATTGAGCAAGAGCCAGCGTGGAAATATTGGACAGCTT	ATTTCCACGCTGGCTCTTGCTCAATTCTTCTGTGAAGTCTGTGCCTTCCG							TRUE										chr3:107706160-107706395	3						TRUE
cg10555744	chr1	25946258	-	cg10555744	23670828		AATAACTAAATAAAAAACATTCATTTCTCCCTTTCTTATTAAAAAACTAC		II			NA	NA	NA	NA	NA	NA	chr1:25944099-25944772	S_Shore	CTGGAACTTGCAGTAGCTAAGTAAGGGGCATTCATTTCTCCCTTTCTTGTTAAGGAACTA[CG]CTGTTGAATACTCACTTGGACCACCCATAGCTCTTTCTCAAAGCTGCTTCTGAGCACAGT	GTAGCTAAGTAAGGGGCATTCATTTCTCCCTTTCTTGTTAAGGAACTACG	MAN1C1	NM_020379	Body				TRUE		1:25945164-25946620	Promoter_Associated	MAN1C1;MAN1C1	ENST00000374331.5;ENST00000263979.3	5'UTR;5'UTR	MAN1C1;MAN1C1	ENST00000374331.5;ENST00000263979.3	5'UTR;5'UTR	chr1:25946040-25946595	3						TRUE
cg10611016	chr11	6225759	-	cg10611016	74772568		ATTTTTTCTCAAATTTACCTAAATAATTCTAACTTCCTAAAAATTCTCTC		II			NA	NA	NA	NA	NA	NA		OpenSea	AGCATGAAGAAATTTTTTCTCAAATTTACCTGGGTAATTCTGGCTTCCTGAAAATTCTCT[CG]TTACTAAGGCAACATTATCCCAATTATATTCTTACCCTCCACATTGTCACACTGCTCAGC	CGAGAGAATTTTCAGGAAGCCAGAATTACCCAGGTAAATTTGAGAAAAAA	C11orf42	NM_173525	TSS1500								C11orf42	ENST00000316375.2	TSS1500	C11orf42	ENST00000316375.2	TSS1500								TRUE
cg20538211	chr4	58027287	-	cg20538211	28667188		CCCTCRATATTCTACAAATTTCCTATAATTTTAACAATAAAACAAAAAAC		II			rs76049146	0.012587	NA	NA	NA	NA	chr4:58029841-58030526	N_Shelf	AACACCTCTACCCCTCGGTATTCTACAGATTTCCTGTAGTTTTGACAGTGAAACAAAAAA[CG]TCATAATTCTTCACATACTTCAATACTATTCTTGCAGTTCTAGTCTTGCATTACTGGTGG	CCTCGGTATTCTACAGATTTCCTGTAGTTTTGACAGTGAAACAAAAAACG											RP11-12A1.1;RP11-12A1.1	ENST00000499667.2;ENST00000508328.1	5'UTR;5'UTR	RP11-12A1.1;RP11-12A1.1	ENST00000499667.2;ENST00000508328.1	5'UTR;5'UTR								TRUE
cg03974193	chr2	102316442	-	cg03974193	34772879		ATATTACAACTCACTAAATAATTAATAACTAACTAAAAAACATTCTCCCC		II			NA	NA	NA	NA	NA	NA	chr2:102313549-102314478	S_Shore	TGGAAAAGATTGTGTTGCAACTCACTGAGTGGTTGGTAACTGGCTAAAAGACATTCTCCC[CG]GTCTGTTGTTTGTTTAAGCACCAGTCATTTTTTTTCTAACCCAGTTTTTTCTCGCCAAAT	CGGGGAGAATGTCTTTTAGCCAGTTACCAACCACTCAGTGAGTTGCAACA	MAP4K4;MAP4K4;MAP4K4	NM_145687;NM_004834;NM_145686	Body;Body;Body						2:102316344-102316509	Unclassified_Cell_type_specific							chr2:102314825-102317095	3						TRUE
cg12313149	chr2	136763629	+	cg12313149	45705947		ACCCAAACAATATCAAACTACTATCTATAATTCTAAAACAAATACCAAAC		II			NA	NA	NA	NA	NA	NA		OpenSea	AACAGCCACACAATTACAGTAACAGGTGGTCAGTTTCAAAACAAATTTCAAGGTCTGACT[CG]CCTGGCACCTGCTCTAGAACCACAGACAGCAGTTTGACACTGTCTGGGTCCAAGTTAGGT	CGCCTGGCACCTGCTCTAGAACCACAGACAGCAGTTTGACACTGTCTGGG							TRUE		2:136763576-136763749	Unclassified_Cell_type_specific	AC093391.2;AC093391.2;AC093391.2	ENST00000399447.2;ENST00000419808.1;ENST00000438432.1	5'UTR;5'UTR;5'UTR	AC093391.2;AC093391.2;AC093391.2	ENST00000399447.2;ENST00000419808.1;ENST00000438432.1	5'UTR;5'UTR;5'UTR	chr2:136763380-136763715	3						TRUE
cg18310515	chr2	85921529	-	cg18310515	8789353		TAAACTACAAACTCCCTACCCATAAAACAAAATATAAAAAACATCTCAAC		II			NA	NA	NA	NA	NA	NA		OpenSea	CTGAGAAAGATTAAGCTGCAGGCTCCCTGCCCATAAAACAGGGTGTGAAAGGCATCTCAG[CG]GCTGCCCCACCATGGCTACCTGGGCCCTCCTGCTCCTTGCAGCCATGCTCCTGGGCAACC	AAGCTGCAGGCTCCCTGCCCATAAAACAGGGTGTGAAAGGCATCTCAGCG	GNLY;GNLY;GNLY;GNLY	NM_012483;NM_012483;NM_006433;NM_006433	5'UTR;1stExon;1stExon;5'UTR								GNLY;GNLY;GNLY;GNLY;GNLY;GNLY;GNLY	ENST00000409696.3;ENST00000263863.4;ENST00000263863.4;ENST00000524600.1;ENST00000524600.1;ENST00000533041.1;ENST00000533041.1	TSS200;5'UTR;1stExon;5'UTR;1stExon;1stExon;5'UTR	GNLY;GNLY;GNLY;GNLY;GNLY;GNLY;GNLY;GNLY;GNLY;GNLY;GNLY;GNLY;GNLY;GNLY;GNLY;GNLY;GNLY;GNLY;GNLY;GNLY;GNLY	ENST00000491234.1;ENST00000531685.1;ENST00000526018.1;ENST00000534351.1;ENST00000263863.4;ENST00000263863.4;ENST00000489214.1;ENST00000489214.1;ENST00000482900.1;ENST00000482900.1;ENST00000464298.1;ENST00000464298.1;ENST00000470974.1;ENST00000470974.1;ENST00000489980.1;ENST00000489980.1;ENST00000524600.1;ENST00000524600.1;ENST00000533041.1;ENST00000533041.1;ENST00000488945.1	TSS1500;TSS1500;TSS1500;TSS200;5'UTR;1stExon;1stExon;5'UTR;1stExon;5'UTR;1stExon;5'UTR;1stExon;5'UTR;1stExon;5'UTR;5'UTR;1stExon;1stExon;5'UTR;5'UTR	chr2:85921240-85921575	3						TRUE
cg05541267	chr3	50647374	-	cg05541267	39642238		AAAAACAACATAAACAAACAACRCCAATATTACTTATAAAACAAAAAAAC		II			rs1872184	0.16	NA	NA	NA	NA	chr3:50648939-50649829	N_Shore	CCCCAGGTAGAGAGGACAGCATGGGCAAACAGCGCCAGTATTGCTTGTGAGGCAGGAAGG[CG]CAGGCAGGAGCTGGTGGCAGGAGCCAGACCTGACTCCTGTGTAGGTTATAGGTGACCCTC	CGCCTTCCTGCCTCACAAGCAATACTGGCGCTGTTTGCCCATGCTGTCCT	CISH;CISH	NM_145071;NM_013324	Body;Body						3:50647201-50647472	Promoter_Associated_Cell_type_specific				CISH;CISH	ENST00000491847.1;ENST00000491847.1	3'UTR;1stExon					chr3:50636420-50652286	6		TRUE
cg26227465	chr12	68553577	+	cg26227465	78648333		CATCCCTACCTATCTATCACCATCTCATCTTAAAAAACTTATAAAAATAC		II			NA	NA	NA	NA	NA	NA		OpenSea	ATGTGCTGCACCTCCTCTGGCTGCTGGTATTTATACCTAATTGAAGTCTCCTGAGGATTA[CG]TATTTTCACAAGTTTTTTAAGATGAGATGGTGACAGATAGGCAGGGATGATAGTTTGTAT	ATCCCTGCCTATCTGTCACCATCTCATCTTAAAAAACTTGTGAAAATACG	IFNG	NM_000619	TSS200								IFNG	ENST00000229135.3	TSS200	IFNG;GS1-410F4.2	ENST00000229135.3;ENST00000536914.1	TSS200;5'UTR			chr12:68553343-68554096	4			TRUE	TRUE
cg14615559	chr9	130911577	+	cg14615559	73629849		CACTTAACAAAATTTCTACACCTAATCAAAATTAAACAAAACAAAAAAAC		II			NA	NA	NA	NA	NA	NA		OpenSea	CAGAGGGAGTCGTTGTCCCTGCCAGAGGTGCAGCACTCCGGGAATGTCCCTCACTCTCCC[CG]TCCCTCTGTCTTGCCCAATCCTGACCAGGTGCAGAAATCTTGCCAAGTGTTTCCGCAGGA	ACTTGGCAAGATTTCTGCACCTGGTCAGGATTGGGCAAGACAGAGGGACG	LCN2	NM_005564	TSS200								LCN2;LCN2;LCN2;LCN2	ENST00000372998.1;ENST00000373017.1;ENST00000470902.1;ENST00000540948.1	TSS1500;5'UTR;TSS200;TSS200	LCN2;LCN2;LCN2;LCN2;LCN2	ENST00000372998.1;ENST00000373017.1;ENST00000470902.1;ENST00000540948.1;ENST00000487719.1	TSS1500;5'UTR;TSS200;TSS200;TSS200	chr9:130911185-130912035	3						TRUE
cg14843920	chr17	75451932	-	cg14843920	34690820		AAATTTTCAACTTTTATCCAAATAATTTATAATTTCTATAAAACTATCCC		II			rs72896181	0.033031	NA	NA	NA	NA		OpenSea	TGTGTGACCGCAGATTTTCAACTTTTATCCAAATAGTTTGTGGTTTCTGTGAGGCTATCC[CG]AGACAGTCTCACAAGAATCTCCATTCTCCCTGCACGCTCCGCACAAGGTCTCCTTGGGGG	CGGGATAGCCTCACAGAAACCACAAACTATTTGGATAAAAGTTGAAAATC	SEPT9;SEPT9;SEPT9;SEPT9;SEPT9;SEPT9	NM_001113492;NM_001113496;NM_001113493;NM_001113491;NM_006640;NM_001113494	Body;5'UTR;Body;Body;Body;Body		chr17:75451587-75451587			17:72963527-72963701	17:75451484-75451960	Unclassified	SEPT9;SEPT9	ENST00000431235.1;ENST00000397613.4	5'UTR;5'UTR	SEPT9;SEPT9	ENST00000431235.1;ENST00000397613.4	5'UTR;5'UTR	chr17:75451445-75452075	3						TRUE
cg23648239	chr14	52701606	-	cg23648239	86688562		CTCCTCCAAAATTCCTAAACAAATACAAAAATACAATCAAAACAAAAAAC		II			rs114243160	0.010426	NA	NA	NA	NA		OpenSea	AGTTCCTGTTTCTCCTCCAGGATTCCTGAACAGGTGCAGAGGTACAGTCAAGGCAGGGAG[CG]AGGAGCTGACCTATTGCCACATACAAGTCTGGGATGTGATGTTTTACTGACATCAACAGT	CGCTCCCTGCCTTGACTGTACCTCTGCACCTGTTCAGGAATCCTGGAGGA							TRUE																	TRUE
cg03402235	chr15	42749336	+	cg03402235	2622537		TAAATATCCCTCATCTCCCTCTTTCCCTAAAAACATTAATCATAAATACC		II			NA	NA	NA	NA	NA	NA		OpenSea	AACTGGCCAGAAATGTGCTTTGCATATGCAGAAAGACCCACTTCTGTGACCCCGCACACT[CG]GCACTCATGACTAATGTCCCTAGGGAAAGAGGGAGATGAGGGACATTCAATTCTCCCCAC	CGGCACTCATGACTAATGTCCCTAGGGAAAGAGGGAGATGAGGGACATTC	ZFP106	NM_022473	1stExon				TRUE				ZFP106;ZFP106	ENST00000263805.4;ENST00000565611.1	1stExon;5'UTR	ZFP106;ZFP106;ZFP106;ZFP106	ENST00000263805.4;ENST00000564754.1;ENST00000565611.1;ENST00000565948.1	1stExon;ExonBnd;5'UTR;5'UTR	chr15:42749260-42749455	3						TRUE
cg13356455	chr15	25962719	+	cg13356455	47765230		AACCCACAAAAAAACTACCATCTAAATAAAACTAATTTCRAATTTTAAAC		II			rs74003872	0.072669	NA	NA	NA	NA	chr15:25958877-25959240	S_Shelf	CCCTCCTGCCAAGCGTGAGAGCCCCCACTCCCAGGGGCCCTGTAGAAACCCACCAATCAG[CG]TCCAAAACTCGAAATCAGCCCTATTTAGATGGCAGCTTCTCTGTGGGTTTAGAAGCACAT	ACCCACAGAGAAGCTGCCATCTAAATAGGGCTGATTTCGAGTTTTGGACG	ATP10A	NM_024490	Body				TRUE		15:25962652-25962739	Unclassified_Cell_type_specific							chr15:25962520-25962810	3						TRUE
cg01804183	chr5	35856424	-	cg01804183	5614386		TTTAAATTTTTATCTTCAAATTCTTTTAAAATAAACCCTTAATCAAAAAC		II			NA	NA	NA	NA	NA	NA		OpenSea	CACTTTGTAAGTTTGAATTTTTGTCTTCAGATTCTTTTAAAGTGGGCCCTTAGTCAGGAG[CG]GTGGCTCATGCCTGTAGTCCTAGCACTTTGGGAGGCTGAGGCAGGCAGATCACTTGAGGT	TTGAATTTTTGTCTTCAGATTCTTTTAAAGTGGGCCCTTAGTCAGGAGCG	IL7R	NM_002185	TSS1500								IL7R;IL7R;IL7R;IL7R;IL7R	ENST00000303115.3;ENST00000343305.4;ENST00000506850.1;ENST00000511982.1;ENST00000511031.1	TSS1500;TSS1500;TSS1500;TSS1500;5'UTR	IL7R;IL7R;IL7R;IL7R;IL7R;IL7R;IL7R;IL7R	ENST00000508941.1;ENST00000303115.3;ENST00000514217.1;ENST00000506850.1;ENST00000511982.1;ENST00000515665.1;ENST00000515665.1;ENST00000511031.1	5'UTR;TSS1500;TSS1500;TSS1500;TSS1500;1stExon;5'UTR;5'UTR					chr5:35856389-35858431	6		TRUE
cg00637104	chr20	1785303	-	cg00637104	87689893		TAAACTAAAACCTACACAATAAAAAAAACTAACCATACAAAAAACTAAAC		II			NA	NA	NA	NA	NA	NA	chr20:1783824-1784552	S_Shore	GTGCAAGAGAGTAAGCTGAGGCCTGCACAGTGAGAGGAACTAGCCATGCAAAGAGCTGGG[CG]TGTCCAGCAGAGAAAACAGCAAGGGCAAAGGCCTTGAGGTGGGAGAGTAGATGTGGGGTT	CGCCCAGCTCTTTGCATGGCTAGTTCCTCTCACTGTGCAGGCCTCAGCTT							TRUE				RP5-968J1.1	ENST00000447206.1	3'UTR	RP5-968J1.1	ENST00000447206.1	3'UTR	chr20:1785125-1785495	3						TRUE
cg03258139	chr9	2013970	-	cg03258139	11735101		CCAAATAATCACAATACACTTTAAATAACTAATTTAAACCATTACATTAC		II			rs7040790	0.328283	NA	NA	NA	NA	chr9:2014831-2018105	N_Shore	AGAATCCTCAACCAGATAGTCACAGTGCACTTTGAATGACTAATTTAAGCCATTACATTA[CG]AAATAAGGGATAAATCATACTTTTCATAACACTACTGCATAGGAACAGTTTTAAGAGTCA	CGTAATGTAATGGCTTAAATTAGTCATTCAAAGTGCACTGTGACTATCTG	SMARCA2;SMARCA2	NM_003070;NM_139045	TSS1500;TSS1500								SMARCA2	ENST00000357248.2	TSS1500	SMARCA2;SMARCA2	ENST00000349721.2;ENST00000450198.1	TSS1500;TSS1500	chr9:2013745-2014055	3						TRUE
cg07781401	chr17	19773621	-	cg07781401	90780297		ACAAATATACTTCTCAAAATTCAAAATTAAACTTCAAAAACAAACTACCC		II			NA	NA	NA	NA	NA	NA	chr17:19771609-19771814	S_Shore	TAGATAAAGATACAGGTGTGCTTCTCAGAGTTCAAAGTTGGGCTTCAAAAGCAAACTACC[CG]CAGAACCAGGATCTCAAAGAGAACTGCCTTCCGTCTGTGCCCCTGCTTTGTTCTCTTGCC	CGGGTAGTTTGCTTTTGAAGCCCAACTTTGAACTCTGAGAAGCACACCTG									17:19773535-19773691	Unclassified_Cell_type_specific														TRUE
cg25599673	chr3	186738370	-	cg25599673	95618889		RACAAAATCTTAATCAAATAAAAACCAAAACCCCTACACCTATATAAAAC		II			NA	NA	NA	NA	NA	NA		OpenSea	AAACATACATCGGCAAAGTCTTAATCAGATGAAAGCCAAAACCCCTACACCTGTGTAAGG[CG]CCACATTATCTGGCTGCCCCTGTGTAGGTATTTTGCTGTTCCCTCTACTTGCAACCCTCT	GCAAAGTCTTAATCAGATGAAAGCCAAAACCCCTACACCTGTGTAAGGCG	ST6GAL1;ST6GAL1;ST6GAL1	NM_173216;NM_003032;NM_173217	5'UTR;TSS1500;5'UTR						3:186738206-186738508	Unclassified_Cell_type_specific	ST6GAL1;ST6GAL1;ST6GAL1	ENST00000448044.1;ENST00000169298.3;ENST00000457772.2	TSS1500;5'UTR;5'UTR	ST6GAL1;ST6GAL1;ST6GAL1;ST6GAL1;ST6GAL1;ST6GAL1;ST6GAL1;ST6GAL1;ST6GAL1;ST6GAL1;ST6GAL1	ENST00000440338.1;ENST00000448044.1;ENST00000169298.3;ENST00000457772.2;ENST00000455441.1;ENST00000427315.1;ENST00000458216.1;ENST00000430309.1;ENST00000417392.1;ENST00000438590.1;ENST00000448408.1	TSS1500;TSS1500;5'UTR;5'UTR;5'UTR;5'UTR;5'UTR;5'UTR;5'UTR;5'UTR;5'UTR	chr3:186738220-186738635	3						TRUE
cg21232015	chr12	133424221	-	cg21232015	92801255		ATAACAAACCTCAAAACCCCACCATTATATATACTATCAACAAAATACTC		II			NA	NA	NA	NA	NA	NA		OpenSea	CAGGTGTGTCTGTGGCAAGCCTCAAGGCCCCACCATTGTGTGTGCTGTCAGCAAAGTGCT[CG]GCAGGAGGGCGAATGCGCATGTTAAACATATGTAAATCCTAGAAACCGAGGTAGCTTCCT	TGGCAAGCCTCAAGGCCCCACCATTGTGTGTGCTGTCAGCAAAGTGCTCG	CHFR;CHFR;CHFR;CHFR;CHFR	NM_001161345;NM_001161347;NM_018223;NM_001161346;NM_001161344	Body;Body;Body;Body;Body				TRUE		12:133423975-133424503	Gene_Associated_Cell_type_specific	CHFR;CHFR;CHFR;RP11-46H11.10	ENST00000541228.1;ENST00000545659.1;ENST00000545659.1;ENST00000541341.1	3'UTR;3'UTR;1stExon;3'UTR	CHFR;CHFR;CHFR;CHFR;CHFR;CHFR;CHFR;CHFR;CHFR;RP11-46H11.10;CHFR	ENST00000536843.1;ENST00000545046.1;ENST00000544268.1;ENST00000541837.1;ENST00000545659.1;ENST00000544093.1;ENST00000538235.1;ENST00000545046.1;ENST00000545659.1;ENST00000541341.1;ENST00000535527.1	3'UTR;3'UTR;3'UTR;3'UTR;3'UTR;3'UTR;3'UTR;1stExon;1stExon;3'UTR;3'UTR	chr12:133423865-133424350	3					TRUE	TRUE
cg18651347	chr7	70102632	+	cg18651347	70651970		RCTAAACCTTCCTAAAACTACTTTTCTTACTCTAATATAAAAAAAACAAC		II			NA	NA	NA	NA	NA	NA		OpenSea	ATGTTACCCACAATTTGAGAACCCCTTTTTGTGAGGCCTCAGGAGGTAGGAAGAGGTAGG[CG]TTGTTCTTCCCACATTAGAGCAAGAAAAGCAGCCCCAGGAAGGCTCAGCGATTTCCCTAA	CTGAGCCTTCCTGGGGCTGCTTTTCTTGCTCTAATGTGGGAAGAACAACG	AUTS2;AUTS2	NM_015570;NM_001127231	Body;Body				TRUE																	TRUE
cg22488278	chr4	2321957	+	cg22488278	88678371		CAAATACAATAACCTCRTAATCTATACRAACRAACCTCTAAACTTAAACC		II			NA	NA	NA	NA	NA	NA		OpenSea	CTTATTTTCCGCAGCAACGTGTGGAAGGGCCGGAACAGCTCGGACATGTCTTCCACCTTG[CG]GTCCAAGTTCAGAGGTCCGTCCGCATAGACCACGAGGCCACTGCATTTGAGACACAAAAG	CGGTCCAAGTTCAGAGGTCCGTCCGCATAGACCACGAGGCCACTGCATTT	ZFYVE28	NM_020972	Body					4:2291712-2291922									chr4:2321925-2322150	3						TRUE
cg04468741	chr11	12181467	-	cg04468741	66611592		TAAACRCTCACAAAACCCAAAAAAAATCTATAAAAAAATCCACRCTTATC		II			NA	NA	NA	NA	NA	NA		OpenSea	AGTAAGCACAGTGGACGCTCACAGAGCCCAGAGAGGATCTGTGAAGGAATCCACGCTTGT[CG]CACCAGGCAGGGCACAGAGCCCCCTTCCCCAGTCTACTGAAGTTGCTGAGTGTCATAGAC	GGACGCTCACAGAGCCCAGAGAGGATCTGTGAAGGAATCCACGCTTGTCG	MICAL2	NM_014632	5'UTR				TRUE				MICAL2;MICAL2;MICAL2;MICAL2	ENST00000537344.1;ENST00000256194.4;ENST00000527546.1;ENST00000342902.5	5'UTR;5'UTR;5'UTR;5'UTR	MICAL2;MICAL2;MICAL2;MICAL2;MICAL2;MICAL2;MICAL2;MICAL2;MICAL2	ENST00000537344.1;ENST00000532179.1;ENST00000526065.1;ENST00000256194.4;ENST00000530823.1;ENST00000532420.1;ENST00000527546.1;ENST00000342902.5;ENST00000531732.1	5'UTR;5'UTR;5'UTR;5'UTR;5'UTR;5'UTR;5'UTR;5'UTR;5'UTR	chr11:12180920-12181515	3						TRUE
cg17679619	chr4	74542972	-	cg17679619	79781359		CTAAAACACTATCCTCTAACAAATATTTCTACTACTATATATTTACTAAC		II			NA	NA	NA	NA	NA	NA		OpenSea	GTGAAGGGAATCTGAGACACTGTCCTCTGACAGGTGTTTCTGCTACTATGTGTTTGCTAA[CG]TATTGGTGGTAGTCACGCGGAAAAGTGTGCCATGCTCCAGTAAGTTTGTGAAAGTCTGTG	CGTTAGCAAACACATAGTAGCAGAAACACCTGTCAGAGGACAGTGTCTCA							TRUE										chr4:74542540-74543015	3						TRUE
cg24008435	chr15	101137976	+	cg24008435	3726219		AAAATTCAATAAAATCTAAACAATATCACATCTATAAACAATTCCTCAAC		II			NA	NA	NA	NA	NA	NA	chr15:101141975-101143137	N_Shelf	AGTCTATGCCTTGTCCCTTTTCCATCTGCCCCCACAAACCCGCCACCAGTGGCAGGGTAG[CG]TTGAGGAACTGTCTATAGATGTGATACTGTCTAGATTTTACTGAACTCCTAAATTCTGTA	GAGTTCAGTAAAATCTAGACAGTATCACATCTATAGACAGTTCCTCAACG	LINS1;LINS1;LINS1;LINS1	NM_001040616;NM_018148;NM_001040615;NM_001040614	5'UTR;5'UTR;5'UTR;5'UTR								LINS;LINS;LINS;LINS	ENST00000559149.1;ENST00000561308.1;ENST00000560133.1;ENST00000314742.8	3'UTR;5'UTR;5'UTR;5'UTR	LINS;LINS;LINS;LINS;LINS;LINS;LINS;LINS;LINS;LINS	ENST00000559149.1;ENST00000561073.1;ENST00000560941.1;ENST00000559577.1;ENST00000561308.1;ENST00000560133.1;ENST00000559736.1;ENST00000314742.8;ENST00000559827.1;ENST00000560934.1	3'UTR;3'UTR;5'UTR;5'UTR;5'UTR;5'UTR;5'UTR;5'UTR;3'UTR;TSS1500					chr15:101136045-101138251	6		TRUE
cg25939861	chr2	87020937	+	cg25939861	96797464		ACTAACACTTTTCTAAACTACAAAACTAAAAAACCCCCAAACTAATTTCC		II			NA	NA	NA	NA	NA	NA	chr2:87015974-87018182	S_Shelf	GATGATGGCCAGATTTGGGGGTGTACTGCTTTAAAATAGACTAGTTCCATCTTAGTCTCA[CG]GAAATCAGCTTGGGGGCCTTCTAGCCCTGCAGCTCAGAAAAGTGTCAGCCAGTGGGGTGG	CGGAAATCAGCTTGGGGGCCTTCTAGCCCTGCAGCTCAGAAAAGTGTCAG	CD8A	NM_001145873	5'UTR			RDMR					CD8A	ENST00000456996.2	5'UTR	CD8A	ENST00000456996.2	5'UTR								TRUE
cg03605454	chr4	150806283	-	cg03605454	16612855		AACCACACTAATCCTAAATAAACAATATTATAAACTACTATCTACATAAC		II			rs77218172	0.018679	NA	NA	NA	NA		OpenSea	CCACTTGTTAAAACCACACTGGTCCTGAGTAGACAGTGTTATAAACTGCTATCTACATGG[CG]TGATGTTAAGCATGTCAGCAAGCTCCCCTCTTCCTATAAAGACCTTTCCACCAATTGACG	CGCCATGTAGATAGCAGTTTATAACACTGTCTACTCAGGACCAGTGTGGT							TRUE				RP11-526A4.1	ENST00000508106.1	3'UTR	RP11-526A4.1	ENST00000508106.1	3'UTR								TRUE
cg25386954	chr5	60640139	-	cg25386954	51712872		AATTTTTATCTAATATACRTTCAACCCAATAAACTAACCAATCTTTTCAC		II			NA	NA	NA	NA	NA	NA		OpenSea	ACCACTTGTGTAATTTTTGTCTGATATACGTTCAGCCCAGTGAACTAGCCAGTCTTTTCA[CG]ATTGTGGTTTATACTTTTCTCTAGACAGTGGTGAAGCTGATGAGTGAAATGACCAATGGC	CGTGAAAAGACTGGCTAGTTCACTGGGCTGAACGTATATCAGACAAAAAT	ZSWIM6	NM_020928	Body				TRUE																	TRUE
cg26275360	chr8	52852168	+	cg26275360	23762565		ATAAACTTAAACACACAACCCAAATAAAAACTACAATATTTCACATTCCC		II			NA	NA	NA	NA	NA	NA		OpenSea	GAGAGCTGCCAAAACAACTAAAATAACAGCCTAACCTTTCATTTTCATTTTCTCCTTGAG[CG]GGAATGTGAAACATTGCAGCTTTTATCTGGGTTGTGTGTTCAAGTTTATTTGCTTGCTTG	CGGGAATGTGAAACATTGCAGCTTTTATCTGGGTTGTGTGTTCAAGTTTA											RP11-110G21.1;RP11-110G21.1	ENST00000518942.1;ENST00000423716.1	5'UTR;5'UTR	RP11-110G21.1;RP11-110G21.1	ENST00000518942.1;ENST00000535440.1	5'UTR;5'UTR	chr8:52851600-52852315	3						TRUE
cg05593759	chr5	125695848	+	cg05593759	11756164		ATCTCAAAAATTTTCTCTTTCAACRTCTACTCAAAAAAATAACACCAACC		II			rs77944663	0.165017	NA	NA	NA	NA		OpenSea	AAAGGTCACATTGAATGTTTCTGTGGTCATTTGCTTTCTCACACATGTGGGTTTCAAGTG[CG]GCTGGTGCCATCCCTCTGAGCAGACGCTGAAAGAGAAAACTTCTGAGATAGCACTTGTGA	CGGCTGGTGCCATCCCTCTGAGCAGACGCTGAAAGAGAAAACTTCTGAGA	GRAMD3;GRAMD3	NM_001146319;NM_001146319	1stExon;5'UTR								GRAMD3;GRAMD3	ENST00000513040.1;ENST00000513040.1	5'UTR;1stExon	GRAMD3;GRAMD3	ENST00000513040.1;ENST00000513040.1	5'UTR;1stExon	chr5:125695680-125695930	3						TRUE
cg05627557	chr2	37418009	+	cg05627557	15696149		AAACCAAATACAAAACCCCAACTACAAAATCCTTATACTTAAAAAAAATC		II			NA	NA	NA	NA	NA	NA		OpenSea	TTTGGAGGTCTGGCTGGCATTATCTTGATTTCAGCCCAATGGTAGTGGAGAAAATGTTTG[CG]ACTCCCCCTAAGCACAAGGATTCTGTAGTTGGGGCTCTGCACTTGGTTTGTTTCAAGATT	AACCAAGTGCAGAGCCCCAACTACAGAATCCTTGTGCTTAGGGGGAGTCG							TRUE				SULT6B1	ENST00000407963.1	5'UTR	SULT6B1;SULT6B1;SULT6B1;SULT6B1	ENST00000420611.1;ENST00000416345.1;ENST00000433192.1;ENST00000407963.1	TSS1500;5'UTR;5'UTR;5'UTR					chr2:37416498-37418025	6		TRUE
cg13550410	chr1	36004549	-	cg13550410	87689115		CAACACTCCTAACTACCAAATTATCTAATATAAACTATCTCTAACTACAC		II			NA	NA	NA	NA	NA	NA		OpenSea	GGCAAATTGGTCAACACTCCTGACTGCCAAATTATCTAGTATAGACTATCTCTAACTGCA[CG]GAAACTGGCGTTTCCTTATCCTCATCTGTATAATGGCAACATTTCTCTGCTGCTTCAAAA	AACACTCCTGACTGCCAAATTATCTAGTATAGACTATCTCTAACTGCACG	KIAA0319L	NM_024874	Body				TRUE		1:36004490-36005424	Unclassified				KIAA0319L;KIAA0319L	ENST00000492888.1;ENST00000476329.1	3'UTR;3'UTR			chr1:36004094-36006074	6	chr1:36003888-36005945	6		TRUE
cg17487741	chr13	50107026	-	cg17487741	30741299		TCATAAACCAAAAAACAAAACAAAACATTACTCTTAAAAACAAACTCAAC		II			NA	NA	NA	NA	NA	NA		OpenSea	TGGAAATGAGTTCATGGACCAGAGAGCAAAGCAAAACATTGCTCTTAAAAGCAAGCTCAA[CG]GACACACATGATGAAACTCACAGTTGAACACTCTTACATCCCAAAGTCACCTTCCATAAC	CATGGACCAGAGAGCAAAGCAAAACATTGCTCTTAAAAGCAAGCTCAACG	RCBTB1	NM_018191	3'UTR								RCBTB1;RCBTB1	ENST00000258646.3;ENST00000378302.2	3'UTR;3'UTR	RCBTB1;RCBTB1	ENST00000258646.3;ENST00000378302.2	3'UTR;3'UTR	chr13:50106920-50107070	3						TRUE
cg07472373	chr10	50595181	+	cg07472373	37661844		TCCTCCACCTCCAATAAAAAATACATTTCACAACAAATAAATAAACTTAC		II			NA	NA	NA	NA	NA	NA		OpenSea	CGAATGCCCATAGTAAGGGTAAAAGCACTGTCTTGTGGAAATCCTTAACGTTGAGTCACA[CG]CAAGTTCATTTATTTGTTGTGAAATGTATTTCCTACTGGAGGTGGAGGATCACCAGCAAA	CGCAAGTTCATTTATTTGTTGTGAAATGTATTTCCTACTGGAGGTGGAGG	DRGX	NM_001080520	Body		chr10:50595145-50595145		TRUE										chr10:50595100-50595395	3						TRUE
cg02901136	chr1	153348305	+	cg02901136	16704837		AAACCTAAACCCTAACTCAAAACTAAAAAAAATTCAAAACACCCCTATAC		II			NA	NA	NA	NA	NA	NA		OpenSea	CCAGACTGAATTTTGCCCTCCTGCTCAGCCTGAAACAAAATCACCCCCACTCCACCCACC[CG]CACAGGGGTGCCCTGAACCTTTTTTAGCCCTGAGCCAGGGCCCAGGTTTCAGGTTTAGCT	AACCTGGGCCCTGGCTCAGGGCTAAAAAAGGTTCAGGGCACCCCTGTGCG	S100A12	NM_005621	TSS1500								S100A12;S100A12	ENST00000368737.3;ENST00000368736.1	TSS200;TSS1500	S100A12;S100A12	ENST00000368737.3;ENST00000368736.1	TSS200;TSS1500			chr1:153347902-153348424	4	chr1:153347878-153348494	6		TRUE
cg13482010	chr3	122703782	-	cg13482010	63660287		AAAAAAAATAATTTCCCCCTATTTCTCCCAAAAACTTCTTTAAAATACAC		II			NA	NA	NA	NA	NA	NA		OpenSea	AAATCACAGGGGAAAAAAATAATTTCCCCCTGTTTCTCCCAAAGACTTCTTTGAAATACA[CG]ATTTCAAATACGTTTCTGGATCCTAAAACTTTTTAGAATGAATAAAGTGTCTAGGATAGG	CGTGTATTTCAAAGAAGTCTTTGGGAGAAACAGGGGGAAATTATTTTTTT	SEMA5B	NM_001031702	5'UTR				TRUE				SEMA5B;SEMA5B;SEMA5B;SEMA5B	ENST00000465147.1;ENST00000418793.2;ENST00000195173.4;ENST00000357599.3	3'UTR;5'UTR;5'UTR;5'UTR	SEMA5B;SEMA5B;SEMA5B;SEMA5B;SEMA5B;SEMA5B;SEMA5B;SEMA5B	ENST00000465147.1;ENST00000477001.1;ENST00000418793.2;ENST00000393583.2;ENST00000421053.1;ENST00000195173.4;ENST00000357599.3;ENST00000475244.1	3'UTR;3'UTR;5'UTR;5'UTR;5'UTR;5'UTR;5'UTR;5'UTR					chr3:122703490-122703898	3		TRUE
cg11851792	chr6	125766385	-	cg11851792	82637451		AAACAACTATAAACAATACTCAACTATAAAAAAAAACCTTATAAAAAACC		II			NA	NA	NA	NA	NA	NA		OpenSea	GGCAGGGGCAAGGGCAGCTGTGGGCAGTGCTCAGCTGTGGGAAGGAACCTTGTGAGGAGC[CG]CCTCCTCTTTTCTAGCAGAGAGAAAAGAGCTGCCTGTTCTCTAGCCTTCCTCCCCAGGAA	CGGCTCCTCACAAGGTTCCTTCCCACAGCTGAGCACTGCCCACAGCTGCC							TRUE				RP11-138M12.1	ENST00000430672.1	TSS200	RP11-138M12.1	ENST00000430672.1	TSS200								TRUE
cg14791799	chr13	24227716	-	cg14791799	85693431		AAAATAATAACATTACRAAAAAACTCCAACAACTAAAATACAATCCTTAC		II			NA	NA	NA	NA	NA	NA		OpenSea	GAAGCCTCACTGAGGTGGTGACATTGCGGAAGGACTCCAGCAGCTGAGGTGCAGTCCTTG[CG]GCAGTCTAGGGGAGCATTGTGGACAGAGGCACTGACAGGTGAGGAAGATCTGTGGGAGGG	AGGTGGTGACATTGCGGAAGGACTCCAGCAGCTGAGGTGCAGTCCTTGCG	TNFRSF19;TNFRSF19	NM_018647;NM_148957	Body;Body				TRUE														chr13:24227448-24229362	6		TRUE
cg19696012	chr8	128745037	-	cg19696012	76782403		TAAAATTCACATACCCTACACTAAACTAACATAATTTAAAAATCAAATCC		II			NA	NA	NA	NA	NA	NA	chr8:128746250-128746480	N_Shore	TTATATCTGCCTGGGGTTCACATGCCCTACACTGGACTGGCATAATTTGAGAGTCAGATC[CG]AAGATGTGGTATATCCGCCATCTTTAGCAACTTTCAAAAACTACCCTATGAGGTCAAGCT	CGGATCTGACTCTCAAATTATGCCAGTCCAGTGTAGGGCATGTGAACCCC											RP11-1136L8.1	ENST00000502463.2	3'UTR	RP11-1136L8.1;RP11-1136L8.1;RP11-1136L8.1	ENST00000519071.1;ENST00000518376.1;ENST00000502463.2	3'UTR;3'UTR;3'UTR	chr8:128744820-128745055	3						TRUE
cg11972721	chr17	17394732	+	cg11972721	7742299		AAAACTCTTATACTTTTACAAAAACTCATTCTTAATCCTAACTTACTCCC		II			NA	NA	NA	NA	NA	NA	chr17:17398248-17400346	N_Shelf	AGCACCATGCCCGGCATCCACCTGAGCCCCGAACAGCAGCAGCAGCAGCTGCAGAGCCTC[CG]GGAGCAAGTCAGGACCAAGAATGAGCTTCTGCAAAAGTACAAGAGCCTCTGCATGTTCGA	CGGGAGCAAGTCAGGACCAAGAATGAGCTTCTGCAAAAGTACAAGAGCCT	MED9	NM_018019	Body																					TRUE
cg01692842	chr11	134126364	-	cg01692842	25752978		AACTATACCRTATATAAAAAATACTACAATAAATCCACTTTCACAACTTC		II			NA	NA	NA	NA	NA	NA	chr11:134122762-134122981	S_Shelf	TAGCTGTTAAAGGCTATACCGTGTATGGGAAATACTACAGTAGATCCACTTTCACAACTT[CG]TGGTGCTTCTTGTTGGCAACACCTTGTTGGCAACACTGACCCTGTCCTAGAACAGTATAT	GCTATACCGTGTATGGGAAATACTACAGTAGATCCACTTTCACAACTTCG	ACAD8	NM_014384	Body								ACAD8;ACAD8;ACAD8;ACAD8	ENST00000537423.1;ENST00000543332.1;ENST00000537915.1;ENST00000524547.1	5'UTR;5'UTR;5'UTR;5'UTR	ACAD8;ACAD8;ACAD8;ACAD8;ACAD8;ACAD8;ACAD8;ACAD8;ACAD8;ACAD8;ACAD8;ACAD8;ACAD8	ENST00000537423.1;ENST00000543332.1;ENST00000534433.1;ENST00000525961.1;ENST00000537915.1;ENST00000530533.1;ENST00000534240.1;ENST00000533387.1;ENST00000527082.1;ENST00000524547.1;ENST00000527665.1;ENST00000531338.1;ENST00000528325.1	5'UTR;5'UTR;5'UTR;5'UTR;5'UTR;5'UTR;5'UTR;5'UTR;5'UTR;5'UTR;TSS1500;TSS200;TSS200								TRUE
cg18066690	chr8	48344060	-	cg18066690	15703160		CACRTAAAATTTCTTTTAAAATTAAACATTTCATTACCCACTCACCTTCC		II			NA	NA	NA	NA	NA	NA		OpenSea	TGCTTTATTCTCACGTGGAATTTCTTTTAAAATTGGACATTTCATTGCCCACTCACCTTC[CG]AACAAGCTATTCCTACGGAATGAGTCACAGCGACATGCCTAGTGGGAGGTGGGGTCACTG	CGGAAGGTGAGTGGGCAATGAAATGTCCAATTTTAAAAGAAATTCCACGT	KIAA0146	NM_001080394	Body		chr8:48343978-48343978		TRUE				KIAA0146	ENST00000521214.1	5'UTR	KIAA0146;KIAA0146;KIAA0146;KIAA0146;KIAA0146;KIAA0146	ENST00000521918.1;ENST00000517824.1;ENST00000521550.1;ENST00000524006.1;ENST00000521214.1;ENST00000522117.1	5'UTR;3'UTR;5'UTR;5'UTR;5'UTR;3'UTR	chr8:48343940-48344430	3						TRUE
cg18149207	chr1	151805634	-	cg18149207	63723296		ACTAAATCTAAAAATATATACCTATACCTCTAAAACTCTAATTATCCCCC		II			NA	NA	NA	NA	NA	NA		OpenSea	GGACCTTCTGCACTGAGTCTAAGGGTATGTGCCTATGCCTCTGAGGCTCTGATTATCCCC[CG]TGTTCTTTTGGTAAATGTGGGCCCACGCATCCATGTATGCATCTCTGCACAGAACAGGAT	CGGGGGATAATCAGAGCCTCAGAGGCATAGGCACATACCCTTAGACTCAG	RORC	NM_005060	TSS1500								RORC;RORC	ENST00000392697.3;ENST00000318247.6	TSS1500;TSS1500	RORC;RORC	ENST00000392697.3;ENST00000318247.6	TSS1500;TSS1500			chr1:151801374-151805964	6	chr1:151802630-151805659	6	TRUE	TRUE
cg02606840	chr2	99280930	-	cg02606840	86606586		TAAACAACAAAAAATTATACCCAACTAAATTAAATTCAAAAAATTAAACC		II			NA	NA	NA	NA	NA	NA		OpenSea	CAAACACCAGGTGAACAACAGAAAATTGTACCCAGCTGAATTGAGTTCAGAAAATTAAAC[CG]AACCATGTAGAAATACTGCATACAAAATGCACGCACCTCAAAATACCTACCAGCTGTCTC	CGGTTTAATTTTCTGAACTCAATTCAGCTGGGTACAATTTTCTGTTGTTC	MGAT4A;MGAT4A	NM_001160154;NM_012214	TSS1500;Body						2:99280861-99281182	Unclassified_Cell_type_specific	MGAT4A	ENST00000414521.2	TSS1500	MGAT4A;MGAT4A	ENST00000414521.2;ENST00000484936.1	TSS1500;3'UTR	chr2:99280920-99281150	3						TRUE
cg14356919	chr21	46890997	-	cg14356919	75718380		CTAAATATAAATAACRCRCTACRAACCTTATACTACTAAACCTAAATAAC		II			NA	NA	NA	NA	NA	NA	chr21:46890848-46891115	Island	GGCTTGTGCTGCTGGGTGTGGGTGGCGCGCTACGGGCCTTGTGCTGCTGGGCCTGGGTGG[CG]CGCTACGGGCCGTGTGCTGCTGGGCCTGGGTGGCGCACTACGGGCCTTGTGCTGCTGGGC	TGGGTGTGGGTGGCGCGCTACGGGCCTTGTGCTGCTGGGCCTGGGTGGCG	COL18A1;COL18A1;COL18A1	NM_130444;NM_030582;NM_130445	Body;Body;Body					21:45715335-45715533	21:46890713-46891501	Unclassified_Cell_type_specific							chr21:46890640-46891435	3						TRUE
cg08692676	chr6	134299594	-	cg08692676	82665510		TAACTTACCCAAATTCTAATAACTATTAAATAATAAATCAAACATTACAC		II			NA	NA	NA	NA	NA	NA		OpenSea	CACAGGTTACATAACTTGCCCAAGTTCTGATAGCTATTAAGTGGTGAGTCAGACATTGCA[CG]TGCTTAAGACCAATGGTAATAAACTGGCCCTGTGCCTCTGCTTTTTAATCTGTCTGCTTA	CGTGCAATGTCTGACTCACCACTTAATAGCTATCAGAACTTGGGCAAGTT	TBPL1	NM_004865	5'UTR				TRUE		6:134299419-134299685	Unclassified_Cell_type_specific	TBPL1	ENST00000367871.1	5'UTR	TBPL1;TBPL1;TBPL1;TBPL1	ENST00000416965.1;ENST00000457715.1;ENST00000367871.1;ENST00000367869.1	5'UTR;5'UTR;5'UTR;5'UTR	chr6:134299440-134299715	3						TRUE
cg13613174	chr2	242702881	-	cg13613174	99661270		AAAAATAAAAATACCACACCTACCTAAAATACCCATCACRAATAAATCTC		II			NA	NA	NA	NA	NA	NA		OpenSea	AGTATGGTATAAAAGGTAAAAATGCCACACCTGCCTGGGGTGCCCATCACGAGTGGGTCT[CG]CGGGACTGGAGGTTGCTCTGGCGAGGCAGTGGGTGAGCGTGAGGGGTTGCGAAGGCCTAG	AAGGTAAAAATGCCACACCTGCCTGGGGTGCCCATCACGAGTGGGTCTCG	D2HGDH	NM_152783	Body					2:242351543-242351606	2:242702218-242703163	Unclassified_Cell_type_specific	D2HGDH;D2HGDH	ENST00000486953.1;ENST00000544929.1	5'UTR;3'UTR	D2HGDH;D2HGDH;D2HGDH;D2HGDH;D2HGDH;D2HGDH;D2HGDH	ENST00000436747.1;ENST00000486953.1;ENST00000470343.1;ENST00000473126.1;ENST00000468064.1;ENST00000544929.1;ENST00000400769.2	3'UTR;5'UTR;5'UTR;5'UTR;5'UTR;3'UTR;3'UTR			chr2:242702249-242702993	6	chr2:242701682-242704042	6		TRUE
cg12583076	chr12	65082713	-	cg12583076	50798880		CTAAAAAAACACATATACATCACAACACATTTCAACRTACTAATAAAAAC		II			NA	NA	NA	NA	NA	NA		OpenSea	AGATCTTGCGACTGGGGAGGCACATGTGCATCACAGCACATTTCAGCGTACTGATGGAAA[CG]GCCCAGCCCTGGGCTCTCCTGTTGCCTTAGCTTGTCTCACTTGGTGTTACGCCGGGACAT	TGGGGAGGCACATGTGCATCACAGCACATTTCAGCGTACTGATGGAAACG	RASSF3	NM_178169	Body				TRUE																	TRUE
cg11118440	chr12	125249923	+	cg11118440	16679961		TTACCATAAAACCTTAACCCTAACAAACTTCATAACATTTAAAAATCCTC		II			NA	NA	NA	NA	NA	NA		OpenSea	GTTCCTGAAAGGGGGAAGAAAAAAAAAAGCTCCCTCTTAAAAGCCTCCCTCTGCCTCAGT[CG]AGGACTTCTAAATGCTATGAAGTTTGCTAGGGCTAAGGCTTCATGGCAAACGTGTTGTGA	CGAGGACTTCTAAATGCTATGAAGTTTGCTAGGGCTAAGGCTTCATGGCA							TRUE		12:125248400-125250330	Unclassified											chr12:125248751-125249958	6		TRUE
cg06965373	chr11	100862794	+	cg06965373	39654523		TAAACTAAAACCACATAAATAATACCCTTTTCAACACAAACCAAAAAAAC		II			NA	NA	NA	NA	NA	NA		OpenSea	AGGCAAACAGATTTCTCACTATCATCCAGTGTACCCTGCTCACCTTCTCACTCCTAGCAC[CG]TTCTTCTGGTCTGTGTTGAAAAGGGTATCATTCATGTGGTTTCAGTTTAGAAGAGTCCCT	AAACTGAAACCACATGAATGATACCCTTTTCAACACAGACCAGAAGAACG	TMEM133	NM_032021	TSS200								TMEM133	ENST00000303130.2	TSS200	TMEM133	ENST00000303130.2	TSS200								TRUE
cg01476222	chr11	36522143	-	cg01476222	39798965		AATCTAAACAAAAATAACATCATCTTACTTATTTTACTAAATCCACTCCC		II			NA	NA	NA	NA	NA	NA		OpenSea	CCTGCTACAATGGTCTGAGCAGAGATGACATCATCTTACTTATTTTACTAGGTCCACTCC[CG]CTGCTGTATTGAGAACAGCCTGGAAGACAAGAATAGAAAGCAGGAGGCCTGTTAGAGAGC	CGGGAGTGGACCTAGTAAAATAAGTAAGATGATGTCATCTCTGCTCAGAC	TRAF6;TRAF6	NM_004620;NM_145803	Body;Body				TRUE		11:36522091-36522251	Gene_Associated_Cell_type_specific							chr11:36522005-36522275	3						TRUE
cg07023317	chr8	28961315	+	cg07023317	26736909		CTACTTTTCRTTCTTAATTCCTTAAAATCCCCRAATAACTTAATAAAAAC		II			NA	NA	NA	NA	NA	NA		OpenSea	ATTATTAGACCAAACTATGAGTTCCTCTTTAGAACCGAACCACTTTCCTCTCGCCTCCCA[CG]TCCTCACTAAGTTACTCGGGGACCCCAAGGAACCAAGAACGAAAAGTAGGAAGGTCCAGA	TACTTTTCGTTCTTGGTTCCTTGGGGTCCCCGAGTAACTTAGTGAGGACG	KIF13B	NM_015254	Body					8:29017225-29017299									chr8:28961145-28961395	3						TRUE
cg24954967	chr3	46130858	+	cg24954967	94724193		ACTATATAAATACTCAACAATAAACTAAATATTATAATCATAAAATCAAC		II			NA	NA	NA	NA	NA	NA		OpenSea	TGGAATAAGTCCAATCTAGTTGGAAGGATGAGAAAACAGAGACAGCTTGGCTTTGTCACT[CG]CTGACCCCATGACCACAACACTCAGCTCACTGCTGAGCACTCACATAGCCCAGGCCTCTC	CGCTGACCCCATGACCACAACACTCAGCTCACTGCTGAGCACTCACATAG					chr3:46130670-46130670		TRUE		3:46130857-46130993	Unclassified_Cell_type_specific							chr3:46130745-46131075	3						TRUE
cg25486399	chr12	55376897	-	cg25486399	3672214		CCTTACTATAACCCAAAAAAAATCTTATAAATCACAACATTAACTAAAAC		II			NA	NA	NA	NA	NA	NA		OpenSea	TGATCTTTTCCCCTTACTGTAGCCCAGAAGGAATCTTGTAAGTCACAGCATTGGCTGAGA[CG]AGACCTCCATACTAGAATCCAAATCAAACATTGAACTGAAAATGACGGTTGGGGCTTCAT	CTTACTGTAGCCCAGAAGGAATCTTGTAAGTCACAGCATTGGCTGAGACG	KIAA0748;KIAA0748	NM_001136030;NM_001098815	5'UTR;TSS1500								TESPA1;TESPA1	ENST00000316577.8;ENST00000449076.1	TSS1500;5'UTR	TESPA1;TESPA1;TESPA1;TESPA1;TESPA1	ENST00000316577.8;ENST00000449076.1;ENST00000528486.1;ENST00000524668.1;ENST00000533607.1	TSS1500;5'UTR;5'UTR;5'UTR;5'UTR					chr12:55376329-55379793	6		TRUE
cg10824972	chr6	11429244	-	cg10824972	50662296		CTATTTAAAAACAATACTAAATTCCAAAACTAAACCTATAAAATACCAAC		II			rs76690415	0.019097	NA	NA	NA	NA		OpenSea	ATCTCTTCTTCCTGTTTAGAGACAGTACTGAATTCCAGAGCTGGACCTGTGAAATACCAG[CG]CTCCTCTCCCTCTAGGGCTTAGAAACGAATCCCTGAGGGTGTTTGTGTGTTTAGACTTCA	TGTTTAGAGACAGTACTGAATTCCAGAGCTGGACCTGTGAAATACCAGCG							TRUE				RP11-716O23.1	ENST00000419796.1	5'UTR	RP11-716O23.1	ENST00000419796.1	5'UTR	chr6:11429080-11429610	3						TRUE
cg12431517	chr7	26428084	-	cg12431517	85764402		AATAAAATAAAAATACATTTATCCCTAAAAACATCCTATAATAAATCACC		II			NA	NA	NA	NA	NA	NA		OpenSea	CAAATTCTAGAGGTGGAGTGAAAGTGCATTTGTCCCTGAAAGCATCCTGTGGTAAATCAC[CG]CTCTTGCATATTCAGAAGTCGTCAGTTTCATAAGCAGAAGCGTGACTCTGTTGGGCAACT	GTGGAGTGAAAGTGCATTTGTCCCTGAAAGCATCCTGTGGTAAATCACCG							TRUE										chr7:26427905-26428335	3						TRUE
cg09837977	chr7	110731201	-	cg09837977	28809110		TTATTAATAACCRCTAAACAAACAACACCATATCAATATAACAACTAATC		II			NA	NA	NA	NA	NA	NA		OpenSea	AGGGTGTTCAGTTATTAATGACCGCTGAGCAGGCAGCACCATGTCAGTGTGACAACTGAT[CG]GGTGAACGATGCACCACTAACCACCATGGAAACAAGGAAAAATAAAGCCAGCTCACAGGA	TATTAATGACCGCTGAGCAGGCAGCACCATGTCAGTGTGACAACTGATCG	LRRN3;LRRN3;IMMP2L;LRRN3;LRRN3;LRRN3;LRRN3	NM_001099660;NM_018334;NM_032549;NM_001099658;NM_001099658;NM_001099660;NM_018334	5'UTR;1stExon;Body;5'UTR;1stExon;1stExon;5'UTR								LRRN3;LRRN3;LRRN3;LRRN3;IMMP2L;LRRN3;LRRN3	ENST00000308478.5;ENST00000422987.2;ENST00000464835.1;ENST00000464835.1;ENST00000489381.1;ENST00000308478.5;ENST00000422987.2	1stExon;1stExon;1stExon;5'UTR;3'UTR;5'UTR;5'UTR	LRRN3;LRRN3;LRRN3;LRRN3;LRRN3;IMMP2L;LRRN3;LRRN3;LRRN3	ENST00000308478.5;ENST00000422987.2;ENST00000421101.1;ENST00000464835.1;ENST00000464835.1;ENST00000489381.1;ENST00000308478.5;ENST00000422987.2;ENST00000421101.1	1stExon;1stExon;1stExon;1stExon;5'UTR;3'UTR;5'UTR;5'UTR;5'UTR	chr7:110730980-110731255	3					TRUE	TRUE
cg01502428	chr17	76850266	+	cg01502428	83678230		AACTAACRATATACAAACACATTATATAAACATACACACRCAATAAAACC		II			NA	NA	NA	NA	NA	NA	chr17:76851759-76851973	N_Shore	AGAACAGGCTAAGGTGGCTTTGGAAGCATTTTGCAAGACCACGCCCAGGCCGCCAAGCTT[CG]GTTTCATTGCGTGTGTATGTTTACATAATGTGCCTGTATATCGTCAGTTTATCTTTACAA	CGGTTTCATTGCGTGTGTATGTTTACATAATGTGCCTGTATATCGTCAGT	TIMP2	NM_003255	3'UTR	low-CpG:74361675-74361987							TIMP2	ENST00000262768.6	3'UTR	TIMP2	ENST00000262768.6	3'UTR	chr17:76850200-76850455	3						TRUE
cg24037651	chr8	143449800	+	cg24037651	63792149		CTAACRCTTCAACTATCTAATAAAACAAACCTTTTCRTATTATTAAATTC		II			NA	NA	NA	NA	NA	NA		OpenSea	TATACTGGTTCGGAGAGTTCCCCTTCTGCCCATGACTAGGAAGCTGGAGAGAGTGCTGCC[CG]AACCTAACAATACGAAAAGGCCTGTCTCATCAGACAGCTGAAGCGTCAGGGCCATGGAGT	TGACGCTTCAGCTGTCTGATGAGACAGGCCTTTTCGTATTGTTAGGTTCG	TSNARE1	NM_145003	5'UTR		chr8:143449565-143449565		TRUE				TSNARE1;TSNARE1;TSNARE1	ENST00000519651.1;ENST00000307180.3;ENST00000524325.1	5'UTR;5'UTR;5'UTR	TSNARE1;TSNARE1;TSNARE1;TSNARE1;TSNARE1	ENST00000520462.1;ENST00000519651.1;ENST00000307180.3;ENST00000524325.1;ENST00000518720.1	5'UTR;5'UTR;5'UTR;5'UTR;5'UTR	chr8:143449660-143450170	3						TRUE
cg03340036	chr4	89446409	+	cg03340036	85711343		ATAAAAATAACATAAAAACTTTACAATAATTTCCCTTAAAAATATATCCC		II			NA	NA	NA	NA	NA	NA	chr4:89444407-89445055	S_Shore	TTCACAGTCATAACTTTCCGTTATTAGAGTTACTAACGGACTAGAGAATAGGGCAGTTAT[CG]GGACATACCCTCAAGGGAAACTACTGTAAAGTTCCTATGTCACCTTCACACTATTTCCGA	CGGGACATACCCTCAAGGGAAACTACTGTAAAGTTCCTATGTCACCTTCA	PIGY;PIGY	NM_001042616;NM_032906	TSS1500;TSS1500								PIGY	ENST00000273968.4	TSS1500	PIGY;HERC3	ENST00000273968.4;ENST00000513325.1	TSS1500;5'UTR								TRUE
cg27216807	chr6	130788615	+	cg27216807	13622852		TAAAACAAAAATTTACAATCTTTATCAACCCACAACTATTAATACCCTTC		II			rs137978148	0.0188	NA	NA	NA	NA		OpenSea	TAGCCAGTCACTGTTAATATCTTATAGCTGCAGGAGGACTGAGGTTGGGGAGCATGGAAT[CG]AAGGGCACTAATAGCTGTGGGCTGACAAAGATTGCAAATCCCTGCTCTAATTCAGCCTCA	CGAAGGGCACTAATAGCTGTGGGCTGACAAAGATTGCAAATCCCTGCTCT							TRUE																	TRUE
cg10480329	chr2	27011850	+	cg10480329	79669875		AAATAAAAATATAAAATCAAAAAAACACTCCTACCCTTTCTCTTAAAATC		II			NA	NA	NA	NA	NA	NA	chr2:27008760-27009465	S_Shelf	ACCTTGGCCTCCCAGAGTGCTGGGATTACAGGCCTGAGCCGCTGCGCCTGGCCGTATTTA[CG]ATCTTAAGAGAAAGGGCAGGAGTGTTTCCTTGACCCCACATTCTCACTTCCCTATACCTC	CGATCTTAAGAGAAAGGGCAGGAGTGTTTCCTTGACCCCACATTCTCACT	CENPA;CENPA	NM_001809;NM_001042426	Body;Body								CENPA	ENST00000475662.1	5'UTR	CENPA;CENPA;CENPA	ENST00000472719.1;ENST00000460030.1;ENST00000475662.1	5'UTR;5'UTR;5'UTR	chr2:27011820-27012175	3						TRUE
cg09232358	chr14	23015657	+	cg09232358	98670164		AATACCAAACAAATATTAATTAAAACCACTAACCCTACCAAAATATAACC		II			NA	NA	NA	NA	NA	NA		OpenSea	TGCTTTCTGAGGGTGAAGGATAGACGCTGTGGCTCTGCATGACTCACTAGCACTCTATCA[CG]GCCATATTCTGGCAGGGTCAGTGGCTCCAACTAACATTTGTTTGGTACTTTACAGTTTAT	CGGCCATATTCTGGCAGGGTCAGTGGCTCCAACTAACATTTGTTTGGTAC							TRUE				TRAC	ENST00000478163.2	TSS1500	TRAC	ENST00000478163.2	TSS1500	chr14:23015460-23015910	3						TRUE
cg07205154	chr1	176147105	-	cg07205154	92702440		TTAACAAATCACAAAAACCTAAAAACTAAAATAAATACCAAACACATAAC		II			NA	NA	NA	NA	NA	NA		OpenSea	AACAGTGGTCTTTGGCAAATCACAGGGACCTAAAGACTGAAGTAAATGCCAGGCACATAA[CG]GATATGCAAATATCTACTGAAAAATGACCTGCACAATGTTCCAAAAACAGTATCATCACC	TGGCAAATCACAGGGACCTAAAGACTGAAGTAAATGCCAGGCACATAACG	RFWD2;RFWD2	NM_022457;NM_001001740	Body;Body						1:176147061-176147220	Gene_Associated_Cell_type_specific	RFWD2	ENST00000367665.3	5'UTR	RFWD2	ENST00000367665.3	5'UTR	chr1:176146900-176147430	3						TRUE
cg03131366	chr12	2041707	-	cg03131366	83715307		TTCCCAACCCTAACRAAAAACTAACAATAAAACCAAACTCAACRTACATC		II			NA	NA	NA	NA	NA	NA		OpenSea	AGGGCTGGAGCTTCCCAGCCCTGGCGGGGAGCTGGCAGTGAAGCCAGACTCAACGTGCAT[CG]TGCGTCTCTCTCCACAGCAGGGGAGATGGTGTGAGCTGGAGCGTGCACAACATTCAGGAG	TCCCAGCCCTGGCGGGGAGCTGGCAGTGAAGCCAGACTCAACGTGCATCG								12:1911668-1911969			RP5-1096D14.2	ENST00000418006.1	3'UTR	RP5-1096D14.2	ENST00000418006.1	3'UTR	chr12:2041425-2041995	3						TRUE
cg05816398	chr7	104623427	-	cg05816398	4805298		CACCTAATCCCCAAACCAACTATCCATAAACAATAACAAAAAACTAAAAC		II			NA	NA	NA	NA	NA	NA	chr7:104624337-104624848	N_Shore	CCCATCATCTGCACCTGGTCCCCAAACCAGCTGTCCATGAGCAATGACAAAGAACTAAAG[CG]GGGATGGGGGAGAGGGGGTGTAGGGCCCAAGAGCTGGGGAGCATTATGGCTTGCTGTCAG	ACCTGGTCCCCAAACCAGCTGTCCATGAGCAATGACAAAGAACTAAAGCG											RP11-325F22.3;RP11-325F22.3	ENST00000445184.1;ENST00000450686.1	3'UTR;3'UTR	RP11-325F22.3;RP11-325F22.3	ENST00000445184.1;ENST00000450686.1	3'UTR;3'UTR	chr7:104623260-104623495	3						TRUE
cg16586807	chr7	2948081	-	cg16586807	36602895		TTCTATTTTTAATTTTTAAAAACATCRCCATACTATCCTCCACAATAACC		II			rs41394548	0.031079	NA	NA	NA	NA	chr7:2946236-2946463	S_Shore	ATTATATAGTATTCTATTTTTAATTTTTGGGGGCATCGCCATGCTGTCCTCCACAGTGGC[CG]CTCTCTTTTGCATTTCCAGCAGCTGTGCACCGGGTTCCGACGTCTACCCTCCTCGTCAAC	CGGCCACTGTGGAGGACAGCATGGCGATGCCCCCAAAAATTAAAAATAGA	CARD11	NM_032415	Body					7:2914583-2914663									chr7:2948040-2948455	3						TRUE
cg01167323	chr1	90284686	-	cg01167323	84767597		CTATTTCTCCACATTTAACTATTTTCTAAATATCACTTTTTTCTTTTCTC		II			NA	NA	NA	NA	NA	NA	chr1:90286189-90287222	N_Shore	TGTGTGAGTGTCTATTTCTCCACATTTGACTGTTTTCTGAATATCACTTTTTTCTTTTCT[CG]ATTTATACCAATCTTAAAATCATGTTTTTCAAGTCTAGAATCACAATTTAAAACCCAGGG	CGAGAAAAGAAAAAAGTGATATTCAGAAAACAGTCAAATGTGGAGAAATA																					chr1:90284605-90291008	6		TRUE
cg16647844	chr1	232903627	-	cg16647844	56627914		AACATTTCTAACACCATATTTACAACRTTAACCCACAACCAAAATAAAAC		II			NA	NA	NA	NA	NA	NA		OpenSea	GTGCTCTCATAAGCATTTCTAGCACCATATTTACAACGTTGGCCCACAGCCAGAATAAGA[CG]TGATCTTCCTATTGGACTGGGTTCATAGGAGCGTTTGTTCCTTAAATAACTCTAGTCTAG	GCATTTCTAGCACCATATTTACAACGTTGGCCCACAGCCAGAATAAGACG							TRUE										chr1:232903185-232903730	3						TRUE
cg25235205	chr7	98970792	-	cg25235205	76698852		CRATTCACACACCTAAACACATTTAATCCTCCCAACTACCCTAAAAAATC		II			NA	NA	NA	NA	NA	NA	chr7:98971649-98973170	N_Shore	ACTGTATGACCCGATTCACACACCTGGACACATTTAATCCTCCCAACTACCCTAGGGGGT[CG]AATTCAGTGGAAAAGAGAGCGGCGGCTAAGGGCACCTCCAATGGGGAGGGTGTCGGGGCA	CGACCCCCTAGGGTAGTTGGGAGGATTAAATGTGTCCAGGTGTGTGAATC														ARPC1B;ARPC1B;ARPC1A	ENST00000443222.1;ENST00000414376.1;ENST00000441989.1	TSS1500;TSS1500;3'UTR					chr7:98969910-98970962	6		TRUE
cg06915826	chr12	56329903	-	cg06915826	60761837		AAAACAAACAAAAAACACACCCACAAAAACATATATAAACTAAAAAAACC		II			NA	NA	NA	NA	NA	NA	chr12:56329518-56329790	S_Shore	AAGAAAGCGCAGAAACAGACAAGGGACACACCCACAGAAACATATATAGACTGAGAAAGC[CG]GGTGCGGGTGGGAAGGTGAGGGTGGTCAGATGAATCAAGATAGGTTGGGGGAGAGGGAGA	AAACAGACAAGGGACACACCCACAGAAACATATATAGACTGAGAAAGCCG	DGKA;DGKA;DGKA;DGKA	NM_201445;NM_201554;NM_001345;NM_201444	5'UTR;5'UTR;5'UTR;5'UTR						12:56329519-56329970	Unclassified_Cell_type_specific	DGKA;DGKA;DGKA;DGKA	ENST00000331886.5;ENST00000394147.1;ENST00000549323.2;ENST00000551156.1	5'UTR;5'UTR;5'UTR;5'UTR	DGKA;DGKA;DGKA;DGKA;DGKA;DGKA;DGKA;DGKA;DGKA;DGKA;DGKA;DGKA;DGKA;DGKA;DGKA;DGKA;DGKA;DGKA;DGKA;DGKA;DGKA;DGKA;DGKA;DGKA;DGKA;DGKA;DGKA;DGKA;DGKA;DGKA;DGKA	ENST00000550888.1;ENST00000549079.1;ENST00000551296.1;ENST00000551707.1;ENST00000552478.1;ENST00000556344.1;ENST00000546878.1;ENST00000546995.1;ENST00000547015.1;ENST00000331886.5;ENST00000555090.1;ENST00000549629.1;ENST00000548479.1;ENST00000547324.1;ENST00000553084.1;ENST00000547358.1;ENST00000548549.1;ENST00000548407.2;ENST00000554434.1;ENST00000555025.1;ENST00000394147.1;ENST00000551615.1;ENS…	TSS1500;TSS1500;1stExon;5'UTR;TSS200;TSS1500;5'UTR;5'UTR;5'UTR;5'UTR;5'UTR;5'UTR;5'UTR;5'UTR;5'UTR;5'UTR;5'UTR;5'UTR;5'UTR;5'UTR;5'UTR;5'UTR;5'UTR;5'UTR;5'UTR;5'UTR;5'UTR;5'UTR;5'UTR;5'UTR;5'UTR	chr12:56329465-56330095	3						TRUE
cg06706813	chr3	194826411	+	cg06706813	87727450		AATCCCTTAACCCCCRCTAATAATTAAAACAAATCTCCAAATCACTACTC		II			rs77477285	0.03649	NA	NA	NA	NA		OpenSea	AGAGTCCATCCCTGAATGCTGCAGCCAAGTCTGCGCCTCCGCGTCCACTCACGGGGCCAC[CG]AGCAGTGATTTGGAGACCTGTTTCAACTATCAGCGGGGGCCAAGGGATCCCTGAGCCAGA	ATCCCTTGGCCCCCGCTGATAGTTGAAACAGGTCTCCAAATCACTGCTCG	C3orf21	NM_152531	Body				TRUE	3:196307679-196307875	3:194826295-194827844	Unclassified				XXYLT1;XXYLT1;XXYLT1	ENST00000473200.1;ENST00000418940.1;ENST00000491138.1	3'UTR;3'UTR;3'UTR	chr3:194826045-194827415	3						TRUE
cg09535475	chr2	42444827	+	cg09535475	13804207		CAACAATCAAACAATATAATTCAAATTACCTAACTACTCATTAAAACAAC		II			rs17029349	0.336119	NA	NA	NA	NA		OpenSea	TGAGGATTCTTAAAATATGCTTCTGGACTACATTTGGTCATGTTTGTGTGTCCACATATT[CG]TTGTCTTAATGAGTAGTTAGGTAATTTGAACTACATTGCTTGATTGCTGAACTGTAGTTT	CGTTGTCTTAATGAGTAGTTAGGTAATTTGAACTACATTGCTTGATTGCT	EML4;EML4	NM_001145076;NM_019063	Body;Body				TRUE				EML4	ENST00000482660.1	5'UTR	EML4;EML4	ENST00000409040.1;ENST00000482660.1	5'UTR;5'UTR					chr2:42443854-42445094	6		TRUE
cg13209388	chr1	6355060	+	cg13209388	22608597		TTATTTCCAAAATATAAAATAATCTCCTCTACCTCCRTATCTCATCTACC		II			rs56235663	0.029592	NA	NA	NA	NA		OpenSea	CACGATCCCGGCGACCTCATCCATGAGCTTCATGGTCACACCTGCGGAGAAAGGGACATG[CG]GCAGATGAGACACGGAGGCAGAGGAGATTATTTCACACCCTGGAAACAAGTTACAACTCG	CGGCAGATGAGACACGGAGGCAGAGGAGATTATTTCACACCCTGGAAACA	ACOT7;ACOT7;ACOT7;ACOT7	NM_181864;NM_181865;NM_007274;NM_181866	Body;Body;Body;Body					1:6277579-6277708			ACOT7	ENST00000473466.1	3'UTR	ACOT7;ACOT7;ACOT7	ENST00000481175.1;ENST00000481175.1;ENST00000473466.1	3'UTR;1stExon;3'UTR			chr1:6353722-6355703	6				TRUE
cg03658236	chr12	104063640	-	cg03658236	85723544		ATTCCRATAATATTACCTCTAATCTACTTCTCTATTACRAACTACAAAAC		II			rs78473188	0.011729	NA	NA	NA	NA		OpenSea	GGGAGAGAGAGATTCCGGTAATGTTGCCTCTAGTCTGCTTCTCTATTGCGGGCTGCAGGA[CG]TTGGGTAACTCAAGAAGGATCTCTGGGCCTCACGTTCCTCCTGTGGGAGATATCAGGGTT	CGTCCTGCAGCCCGCAATAGAGAAGCAGACTAGAGGCAACATTACCGGAA	STAB2	NM_017564	Body				TRUE				RP11-341G23.3;STAB2	ENST00000550175.1;ENST00000258495.7	TSS1500;5'UTR	RP11-341G23.3;STAB2	ENST00000550175.1;ENST00000258495.7	TSS1500;5'UTR								TRUE
cg20319945	chr12	133383753	+	cg20319945	91727530		TCRAAAAACAACTAAAAACCTTATCACTAAAAACRAATCAAATAACRAAC		II			NA	NA	NA	NA	NA	NA		OpenSea	ACCCAACAGAGGAGCCACACATGCTTTCCGACTTCGCCGCACGCTGAGATGTCAGTCGAA[CG]TCCGTTACCTGACTCGCCTCCAGTGACAAGGCTTCCAGCTGTCCTTCGAGTCGCATTTTC	CGTCCGTTACCTGACTCGCCTCCAGTGACAAGGCTTCCAGCTGTCCTTCG	GOLGA3	NM_005895	Body					12:131893692-131893979			GOLGA3	ENST00000204726.3	ExonBnd	GOLGA3	ENST00000204726.3	ExonBnd	chr12:133383605-133383950	3						TRUE
cg11344013	chr17	21322557	-	cg11344013	78709371		TACCTATATAAACCTACATACATACATATATAATACACACATACACACTC		II			NA	NA	NA	NA	NA	NA	chr17:21318650-21320041	S_Shelf	GTGGAGGCGTGTGCCTGTGTGAGCCTGCATGCATACATGTGTGGTGCACACATGCACACT[CG]GCTCTTCATGTGTATGACTGGGTTAGTAATACAGATACGTGATCTATACGTGTGTGTGTG	GCCTGTGTGAGCCTGCATGCATACATGTGTGGTGCACACATGCACACTCG	KCNJ12	NM_021012	3'UTR						17:21322422-21324116	Unclassified_Cell_type_specific									chr17:21302350-21331517	6				TRUE
cg18250453	chr8	73924925	+	cg18250453	90772332		TTTTTTACAAATTAAAAATTTACCRCAACCCAACTTAAACCAAATCTAAC		II			NA	NA	NA	NA	NA	NA	chr8:73920858-73921552	S_Shelf	CCATTGCACTCCAGCCTGGGCGACAGAGCGTGACTCTGTCTCAAAAAAAAAAAAAGGTGC[CG]TTAGACTTGGCTCAAGCTGGGCTGCGGTAAACTTTCAATTTGTAAAAAACATGCAATCTG	TTTTTACAAATTGAAAGTTTACCGCAGCCCAGCTTGAGCCAAGTCTAACG	TERF1;TERF1	NM_003218;NM_017489	Body;Body								TERF1	ENST00000538958.1	TSS1500	TERF1;TERF1	ENST00000517390.1;ENST00000538958.1	TSS200;TSS1500	chr8:73924820-73925235	3						TRUE
cg24365417	chr2	178939184	+	cg24365417	32644887		CTCATTACTTCATTTTCATCAAATCTCTACTCAATACTTTTCTTATCTCC		II			NA	NA	NA	NA	NA	NA	chr2:178937595-178937907	S_Shore	TAAGAACAAAAAACATTTACTACCCTGAGACTGGTGATAATACAGCAGCAGTGTTGTGCA[CG]GAGACAAGAAAAGCACTGAGTAGAGATCTGATGAAAATGAAGCAATGAGCTTCTCAGGGA	CGGAGACAAGAAAAGCACTGAGTAGAGATCTGATGAAAATGAAGCAATGA	PDE11A	NM_001077197	Body								PDE11A	ENST00000431253.2	5'UTR	PDE11A	ENST00000431253.2	5'UTR					chr2:178938571-178940110	6		TRUE
cg14124261	chr9	116262291	-	cg14124261	82677230		TCTTTCTACTTACCAAACACAAAAAAAATAATAATCAAAAAACCTCCCTC		II			NA	NA	NA	NA	NA	NA		OpenSea	CTTTCCTCCTCTCTTTCTACTTGCCAAGCACAGAGAGGATGGTGATCAGGGGGCCTCCCT[CG]TGATTCATGGAAATTACATGGGCATCAACACCGTAAGTTTGCTTCCTCCAACATCACAGG	CGAGGGAGGCCCCCTGATCACCATCCTCTCTGTGCTTGGCAAGTAGAAAG	RGS3;RGS3;RGS3	NM_130795;NM_144488;NM_017790	TSS1500;Body;Body								RGS3;RGS3	ENST00000343817.5;ENST00000394646.3	TSS1500;TSS1500	RGS3;RGS3;RGS3;RGS3	ENST00000466314.1;ENST00000343817.5;ENST00000394646.3;ENST00000478599.1	TSS1500;TSS1500;TSS1500;5'UTR	chr9:116262045-116262295	3						TRUE
cg02150910	chr14	25079357	+	cg02150910	59792162		TTTATTAAATATATACAACTCTACATACTACTAAAACAAATCCAACCTCC		II			NA	NA	NA	NA	NA	NA		OpenSea	TGGGGTTAGAGCACAAGATGGTAAGGGCCGTGGTGGGGAAATCTGCCTGTTGGTGTGAGA[CG]GAGGCTGGACTTGCCTTAGCAGTATGCAGAGTTGCACACACCCAACAAATACTGCAAATG	CGGAGGCTGGACTTGCCTTAGCAGTATGCAGAGTTGCACACACCCAACAA	GZMH	NM_033423	TSS1500								GZMH;GZMH;GZMH;RP11-104E19.1;RP11-104E19.1	ENST00000216338.4;ENST00000382547.3;ENST00000382548.4;ENST00000557736.1;ENST00000555300.1	TSS1500;TSS1500;TSS1500;5'UTR;5'UTR	GZMH;GZMH;GZMH;RP11-104E19.1;RP11-104E19.1	ENST00000216338.4;ENST00000382547.3;ENST00000382548.4;ENST00000557736.1;ENST00000555300.1	TSS1500;TSS1500;TSS1500;5'UTR;5'UTR							TRUE	TRUE
cg02707799	chr8	41814854	+	cg02707799	54804896		AACCATTTCTTCCTCCCTATATAAAAAACCTTACTAATTTCTAAATCTTC		II			rs10090379	0.053691	NA	NA	NA	NA		OpenSea	AGCCCGCCTCCACTCCCAGCTCCCCTGAGCAAGCCTCCACAGCAAGGGTGTTTCCTTTTA[CG]AAGATTTAGAAATCAGCAAGGCTCTCTACACAGGGAGGAAGAAATGGCTACACAGAAACC	CGAAGATTTAGAAATCAGCAAGGCTCTCTACACAGGGAGGAAGAAATGGC	MYST3;MYST3;MYST3	NM_001099413;NM_001099412;NM_006766	Body;Body;Body				TRUE		8:41814567-41814956	Promoter_Associated				KAT6A;KAT6A	ENST00000418721.1;ENST00000418721.1	1stExon;5'UTR	chr8:41814560-41814915	3						TRUE
cg00366435	chr12	6896105	+	cg00366435	98760972		AACATTAATATTTTAAACCCTACTCCATTCATTCATATACRTAATTAAAC		II			NA	NA	NA	NA	NA	NA		OpenSea	TATCTGTCTTCTTCAACATCACATCCCCAGCTACCTAGCAGAGTGCCTTGGGCTGGTACA[CG]CTTAACTACGTACATGAATGAATGGAGCAGGGCTCAAAACATCAATGCCTACCAGAGCCT	CGCTTAACTACGTACATGAATGAATGGAGCAGGGCTCAAAACATCAATGC							TRUE		12:6895517-6896249	Promoter_Associated_Cell_type_specific				CD4;CD4	ENST00000535707.1;ENST00000535707.1	1stExon;5'UTR	chr12:6895920-6896315	3						TRUE
cg09163720	chr10	134400506	-	cg09163720	98775921		CTAATTTTTCATCATCTATCRACTTCTACAAACCAATATCATCATTCCCC		II			NA	NA	NA	NA	NA	NA		OpenSea	CGGAGCTGGAGCTAGTTTTTCATCATCTGTCGGCTTCTGCAGACCAATGTCATCATTCCC[CG]TCCCCTGGGTGGCCCCTCCCCCGCCATCGTTACGCTGTCATCAGCAAGATCACTGTCACT	CGGGGAATGATGACATTGGTCTGCAGAAGCCGACAGATGATGAAAAACTA	INPP5A	NM_005539	Body					10:134250320-134250497			INPP5A	ENST00000432898.3	5'UTR	INPP5A	ENST00000432898.3	5'UTR	chr10:134400380-134400635	3						TRUE
cg13468144	chr17	4081428	+	cg13468144	46701834		AACTTCCRTAACCACCRTCTTCAACATTTTCACAAATATAACTAAATTAC		II			NA	NA	NA	NA	NA	NA		OpenSea	GAGAGAAGAAACGGGAGAGGCCATTTCACACCACCTGAGCAAACGTGAGGTCACCACCTA[CG]CAATCCAGTCACACTTGTGAAAATGCTGAAGACGGTGGTTACGGAAGCCTAAGACACCAA	CGCAATCCAGTCACACTTGTGAAAATGCTGAAGACGGTGGTTACGGAAGC	ANKFY1	NM_016376	Body		chr17:4081215-4081215			17:4027939-4028277						ANKFY1;ANKFY1	ENST00000572564.1;ENST00000572412.1	1stExon;3'UTR								TRUE
cg20602300	chr15	40846077	-	cg20602300	79612958		TTCCTTCAATAAATTTCTCCCTACTACTATCACTAAACTCCACRCTACTC		II			NA	NA	NA	NA	NA	NA		OpenSea	ATTTGGGTTTTTTCCTTCAGTGGATTTCTCCCTGCTGCTGTCACTGAGCTCCACGCTGCT[CG]CTCTGGACCCGAGACAGCTGCTCGGCGTGTGTGTGTGTGTGTGTGTGTGTGTGTGTGTGT	TCCTTCAGTGGATTTCTCCCTGCTGCTGTCACTGAGCTCCACGCTGCTCG	C15orf57;C15orf57;C15orf57	NM_052849;NM_001080792;NM_001080791	3'UTR;3'UTR;3'UTR								RP11-111A22.1;C15orf57;C15orf57	ENST00000561460.1;ENST00000358005.3;ENST00000416810.2	5'UTR;3'UTR;3'UTR	RP11-111A22.1;C15orf57;C15orf57;C15orf57;C15orf57	ENST00000561460.1;ENST00000559153.1;ENST00000559291.1;ENST00000358005.3;ENST00000416810.2	5'UTR;3'UTR;3'UTR;3'UTR;3'UTR	chr15:40845345-40846215	3						TRUE
cg10099758	chr2	68348796	-	cg10099758	30800938		TTTAACCACAATTTATTTTATATTACTTCTTTTAACTACATAATCCATAC		II			NA	NA	NA	NA	NA	NA		OpenSea	TGTGAGTCTCTTTTGACCACAGTTTATTTTGTGTTGCTTCTTTTAGCTGCATGGTCCATA[CG]CCAAAGGTGGGCAGGTGGAGGGCTGCTACTCACTAACTTGGTAGTGCAGAAATGGCTTTT	TTGACCACAGTTTATTTTGTGTTGCTTCTTTTAGCTGCATGGTCCATACG							TRUE		2:68348377-68348881	Unclassified_Cell_type_specific							chr2:68348165-68348870	3						TRUE
cg08284263	chr10	92958627	-	cg08284263	19771272		TTCTTCAAATAAATTATTTCTACCCCATAATCTTTAACTAAATATATTTC		II			NA	NA	NA	NA	NA	NA		OpenSea	ATGAAGAGCCCTTCTTCAGATGGGTTATTTCTACCCCATGGTCTTTGGCTGAGTGTGTTT[CG]TATTAGTCTTCTTCCTTTTCTTGCCAGGCCATTCTTGTTCTCCTCCTCTCTCAGATGTTC	CGAAACACACTCAGCCAAAGACCATGGGGTAGAAATAACCCATCTGAAGA							TRUE		10:92958599-92958880	Unclassified_Cell_type_specific							chr10:92958545-92958830	3						TRUE
cg05148385	chr2	213950646	+	cg05148385	59731968		ACTTTTAATCACCACCTTCTCAAATTTAAAAACTTAACCAAAATAATCCC		II			NA	NA	NA	NA	NA	NA		OpenSea	ATAGGTGTCAAGATCTCCAAAAGAGATGGACTTTACTCACTGGAAAATGTTGAGACTTTC[CG]GGATCACTCTGGCCAAGTTCTTAAACTTGAGAAGGTGGTGATTAAAAGTTAGCAAGTGGT	CGGGATCACTCTGGCCAAGTTCTTAAACTTGAGAAGGTGGTGATTAAAAG	IKZF2;IKZF2	NM_016260;NM_001079526	Body;Body				TRUE							IKZF2;IKZF2	ENST00000453575.1;ENST00000412444.1	3'UTR;3'UTR			chr2:213950415-213950772	4				TRUE
cg05524458	chr5	10566782	+	cg05524458	78605346		ATAACCTAAAAACTCAATCTATTAAACTCRAACCCCTAAAAATAATTTAC		II			NA	NA	NA	NA	NA	NA	chr5:10562816-10565680	S_Shore	TCCTTTAGGGGCAAAACATAAATGTTTGAAAACAGCTGCATTGAAGAAAACTGACAGCAA[CG]TAAACCATCCCCAGGGGCTCGAGCCTAACAGACTGAGTCTCCAGGCCACACAGCAGAGAG	TGGCCTGGAGACTCAGTCTGTTAGGCTCGAGCCCCTGGGGATGGTTTACG	ANKRD33B	NM_001164440	Body				TRUE		5:10566757-10566958	Promoter_Associated_Cell_type_specific									chr5:10562272-10567091	6	chr5:10562146-10568898	6		TRUE
cg02240030	chr7	2089880	+	cg02240030	75623508		AACCTCATACCTAACTTAACTCTCRTAAAAATACAACAAATAAAAAAAAC		II			NA	NA	NA	NA	NA	NA	chr7:2089593-2089881	Island	GTCTGCGGGCACCAGACCACACGTTCACGGGGCACCTCACCCAGCATCTGCGGGCATCAC[CG]CCCCTTCCACCTGTTGCACTCCTACGAGAGCTAAGCCAGGTATGAGGCCAGACCAGAAAC	CGCCCCTTCCACCTGTTGCACTCCTACGAGAGCTAAGCCAGGTATGAGGC	MAD1L1;MAD1L1;MAD1L1	NM_003550;NM_001013837;NM_001013836	Body;Body;Body											MAD1L1;MAD1L1	ENST00000421113.1;ENST00000444373.2	5'UTR;5'UTR			chr7:2089875-2090642	6				TRUE
cg08908131	chr10	118706938	-	cg08908131	99731933		ACTCCACCAAAACACTTCAATCCTAACTAACTTAAAAACTAATTTACTAC		II			NA	NA	NA	NA	NA	NA		OpenSea	CTTCACACACTGCTCCACCAGGGCACTTCAATCCTAACTGACTTAAGGACTGGTTTGCTG[CG]TAATGACATAGAATTTCAAACTCTGTACTCAATCTACAGCCTCTTCAGATGAAAGACTAA	CGCAGCAAACCAGTCCTTAAGTCAGTTAGGATTGAAGTGCCCTGGTGGAG	KIAA1598;KIAA1598	NM_018330;NM_001127211	Body;Body				TRUE				KIAA1598	ENST00000497044.1	3'UTR	KIAA1598;KIAA1598	ENST00000497044.1;ENST00000469231.1	3'UTR;3'UTR	chr10:118706740-118706950	3						TRUE
cg11978441	chr1	7902772	+	cg11978441	81600258		CAATCACTCAACAACTATCTTCTACCAAAACCTAACCACAAAATATAACC		II			NA	NA	NA	NA	NA	NA		OpenSea	TGCTTTGTTCTTTTTTGGAGGCCTGTGTCACTTGTGAAAATGAAGATTCAGCTGATGGTG[CG]GCCACATCCTGTGGTCAGGTTCTGGTAGAAGACAGCTGTTGAGTGACTGTGAGGATGAAC	CGGCCACATCCTGTGGTCAGGTTCTGGTAGAAGACAGCTGTTGAGTGACT	PER3	NM_016831	Body						1:7902699-7902839	Unclassified_Cell_type_specific				PER3	ENST00000494684.1	5'UTR	chr1:7902680-7902875	3						TRUE
cg09037630	chr6	31528239	-	cg09037630	60755966		AAATTCCCCTAAAATAAAAACTATTCACTTTCTCTAACCACATAATTTCC		II			NA	NA	NA	NA	NA	NA		OpenSea	AGCCCTGGTGGGGGTTCCCCTGAGATAAGGGCTGTTCACTTTCTCTGACCACATGGTTTC[CG]CTTCTGTGTCTCTTGTTTCCTAGGCTGATAAAAATACTGAGCCCTAGAGGCCCTGGCTTC	GGTTCCCCTGAGATAAGGGCTGTTCACTTTCTCTGACCACATGGTTTCCG							TRUE		6:31527646-31528349	Unclassified							chr6:31528025-31528470	3						TRUE
cg12159992	chr12	102059490	-	cg12159992	90798991		TTCCAATATAAAAAAATAAACTATTTTTATTCCCCCTCTAATCTTATTTC		II			NA	NA	NA	NA	NA	NA		OpenSea	AATTAAAGTGGTTCCAATGTGAAGAGATGGGCTATTTTTGTTCCCCCTCTGGTCTTGTTT[CG]TCCTGTTTTCTCTTGAAATTGTCTCTTTTACTAGTTCTTCACTCTTTTGTACATGTTTTC	TCCAATGTGAAGAGATGGGCTATTTTTGTTCCCCCTCTGGTCTTGTTTCG	MYBPC1;MYBPC1;MYBPC1;MYBPC1	NM_206819;NM_206821;NM_206820;NM_002465	Body;Body;Body;Body								MYBPC1;MYBPC1	ENST00000550501.1;ENST00000540770.1	5'UTR;3'UTR	MYBPC1;MYBPC1;MYBPC1;MYBPC1;MYBPC1	ENST00000548298.1;ENST00000548532.1;ENST00000549608.1;ENST00000550501.1;ENST00000540770.1	5'UTR;5'UTR;TSS1500;5'UTR;3'UTR								TRUE
cg16207263	chr14	99413386	-	cg16207263	5664557		AAAATCTTTTAAAAACTTTCTTCTATTTCTCTAACAATCAAAAAATACTC		II			NA	NA	NA	NA	NA	NA		OpenSea	ACAGGAACACCAGAGTCTTTTAAAGACTTTCTTCTATTTCTCTAGCAATCAGGAAGTGCT[CG]TTTTCCAAGAGGAAACCAAAGTTTGACTCCAAAGGGGCTGCTGCATTTAGTTCCAAACTC	CGAGCACTTCCTGATTGCTAGAGAAATAGAAGAAAGTCTTTAAAAGACTC							TRUE																	TRUE
cg07790752	chr1	147101904	+	cg07790752	59746286		AATCTCTTTAACCTATTCTTTAAAACCCCAAAATACCCACATAATTATTC		II			NA	NA	NA	NA	NA	NA		OpenSea	TTATTTCACCAAACACGAAAGAAACCAGATTTCTCTTGCAAAATACCTGCTTAGTGTCCA[CG]AACAATTATGTGGGTACCCTGGGGTTCCAAAGAACAGGTTAAAGAGACCCAGCCCTAGGA	GTCTCTTTAACCTGTTCTTTGGAACCCCAGGGTACCCACATAATTGTTCG							TRUE																	TRUE
cg03429643	chr2	99280963	-	cg03429643	29627539		ATTCAAAAAATTAAACCRAACCATATAAAAATACTACATACAAAATACAC		II			NA	NA	NA	NA	NA	NA		OpenSea	AGCTGAATTGAGTTCAGAAAATTAAACCGAACCATGTAGAAATACTGCATACAAAATGCA[CG]CACCTCAAAATACCTACCAGCTGTCTCAGTTCACCACAACTATCAACCACACCCATCCAC	TTCAGAAAATTAAACCGAACCATGTAGAAATACTGCATACAAAATGCACG	MGAT4A;MGAT4A	NM_001160154;NM_012214	TSS1500;Body						2:99280861-99281182	Unclassified_Cell_type_specific	MGAT4A	ENST00000414521.2	TSS1500	MGAT4A;MGAT4A	ENST00000414521.2;ENST00000484936.1	TSS1500;3'UTR	chr2:99280920-99281150	3						TRUE
cg03860768	chr8	11351571	+	cg03860768	17768940		AACCTCCATACTAACTCTACAAAATAATTTACCCTACCRTATAAACAAAC		II			NA	NA	NA	NA	NA	NA		OpenSea	TGCCCTGGTGCACACAGATGGCACATGGCAGAGCCCAAGCCCTCTCCATGAGATCTGCAG[CG]TTTGTCCACACGGCAGGGCAAATTACCTTGTAGAGTCAGCATGGAGGTTTGCTAACTCTG	ACCTCCATGCTGACTCTACAAGGTAATTTGCCCTGCCGTGTGGACAAACG	BLK;BLK	NM_001715;NM_001715	5'UTR;1stExon								BLK;BLK;BLK;BLK;BLK;BLK	ENST00000529894.1;ENST00000525389.1;ENST00000259089.4;ENST00000427279.1;ENST00000259089.4;ENST00000427279.1	TSS1500;TSS200;1stExon;1stExon;5'UTR;5'UTR	BLK;BLK;BLK;BLK;BLK;BLK	ENST00000529894.1;ENST00000525389.1;ENST00000259089.4;ENST00000427279.1;ENST00000259089.4;ENST00000427279.1	TSS1500;TSS200;1stExon;1stExon;5'UTR;5'UTR			chr8:11348943-11353625	6	chr8:11348826-11358243	6	TRUE	TRUE
cg09342997	chr7	129339065	+	cg09342997	69773192		CTAAACAAATAACTAACTAACTATTTTATAAATAAAACATCTCAAAAACC		II			NA	NA	NA	NA	NA	NA		OpenSea	AGGTAAACCTTCTGAAATGTTCAGCAGAGTGGTTGCTTCATTAGGAAGGAGTTATTCACA[CG]GCTTTTGAGATGTTTTACTTACAAAACAGTCAGTCAGTTATCTGCTTAGGTTTTTTGAGA	CGGCTTTTGAGATGTTTTACTTACAAAACAGTCAGTCAGTTATCTGCTTA	NRF1;NRF1	NM_005011;NM_001040110	Body;Body				TRUE										chr7:129338860-129339095	3						TRUE
cg06895218	chr6	151558246	+	cg06895218	4607853		ATTATATACCAAACACAAAATTACCACTCTAATTTCCAAAATTCTAAATC		II			NA	NA	NA	NA	NA	NA	chr6:151560766-151560993	N_Shelf	GCCAATCCAAGCAATTCCGAAGGCATCTTGGAAGCCCTAGAAAAGAAAACCTCAGTGACT[CG]ATTTAGAACCTTGGAAACTAGAGTGGTAACTTTGTGCTTGGCACATAATAGGTACTTGAT	TTATGTGCCAAGCACAAAGTTACCACTCTAGTTTCCAAGGTTCTAAATCG																	chr6:151557845-151558275	3						TRUE
cg22212560	chr11	65175482	-	cg22212560	22646911		AACCRTCAACRACTATAACTTTAACTTTTTCTTTATACTTCTTAAAACAC		II			NA	NA	NA	NA	NA	NA	chr11:65172369-65172596	S_Shelf	GGCCCAGCTGTGGCCGTCAGCGGCTGTAGCTTTGACTTTTTCTTTGTACTTCTTGGAGCA[CG]TAAATCTGTTACAATGAACATGTCATTTTTATAGTCTTGTAATTTTTAGAATAATTGTTT	CGTGCTCCAAGAAGTACAAAGAAAAAGTCAAAGCTACAGCCGCTGACGGC	FRMD8	NM_031904	Body														chr11:65175320-65175515	3						TRUE
cg01368075	chr3	128523902	-	cg01368075	38620109		TATACAATCTAAAAATACAATCTAAAATTTCAACTACAAAAAACCTCCRC		II			NA	NA	NA	NA	NA	NA		OpenSea	AGAGTATCACATGTGCAGTCTAGGAGTGCAGTCTAGGATTTCAGCTACAGAAAACCTCCG[CG]CATATGACTAGAACAAGACATGAACTCCTTCCTGTGTGGGAGGATGCCAAGTGTTCTTTT	CGCGGAGGTTTTCTGTAGCTGAAATCCTAGACTGCACTCCTAGACTGCAC	RAB7A	NM_004637	Body				TRUE										chr3:128523725-128523930	3						TRUE
cg09631059	chr11	856942	-	cg09631059	80676288		AATTTTATTAACCACRTACACRCATTTTATCTATATAAATCTACCAACAC		II			NA	NA	NA	NA	NA	NA	chr11:858575-858932	N_Shore	AAATTGCAGGTAATTTTATTAACCACGTGCACGCATTTTATCTGTGTGGGTCTGCCAGCA[CG]CTGGGGCCTCGGGGCCCGGGGGACGCCAGGTTGCAGGGCGGTAACGCGCGCGTGTGGCCA	ATTTTATTAACCACGTGCACGCATTTTATCTGTGTGGGTCTGCCAGCACG	TSPAN4;TSPAN4;TSPAN4;TSPAN4;TSPAN4;TSPAN4;TSPAN4	NM_001025239;NM_001025237;NM_001025234;NM_001025235;NM_001025236;NM_001025238;NM_003271	5'UTR;Body;Body;Body;Body;Body;Body				TRUE	11:846942-847034			RP11-1391J7.1;TSPAN4;TSPAN4	ENST00000506172.2;ENST00000397396.1;ENST00000525201.1	3'UTR;5'UTR;5'UTR	RP11-1391J7.1;TSPAN4;TSPAN4;TSPAN4;TSPAN4;TSPAN4;TSPAN4	ENST00000506172.2;ENST00000397396.1;ENST00000525334.1;ENST00000525201.1;ENST00000526055.1;ENST00000524895.1;ENST00000464987.1	3'UTR;5'UTR;5'UTR;5'UTR;5'UTR;5'UTR;5'UTR	chr11:856880-857370	3						TRUE
cg03804400	chr3	143505340	-	cg03804400	92701129		TAATAAACAACTAAATTAATAAATAATACACRAACTCACACAACTCTAAC		II			rs77922606	0.017376	NA	NA	NA	NA		OpenSea	CTTCGAGGTTGTGATAGGCAGCTAGATTGGTGAATGATACACGGGCTCACACAGCTCTGA[CG]GCTTCACCTCTTTCACCTCTAAACTACATCTCTGATGATCTCCACAGTCCTCTCCATTCT	GATAGGCAGCTAGATTGGTGAATGATACACGGGCTCACACAGCTCTGACG	SLC9A9	NM_173653	Body				TRUE							SLC9A9	ENST00000474727.2	3'UTR	chr3:143505160-143505590	3						TRUE
cg07145038	chr5	55374514	-	cg07145038	83653523		AATACATCTCTTAAATTCATCCCAAAAAAATAACCTATTTTCCAAATAAC		II			NA	NA	NA	NA	NA	NA		OpenSea	CCTTCTAACTCAATACATCTCTTAAATTCATCCCAGAAAAATAACCTGTTTTCCAAGTGA[CG]TTAGATTCAGCAGCACCACCCCTACCCTATTGCCCCTGGGACTGATGATCTCCAGGCAGA	CGTCACTTGGAAAACAGGTTATTTTTCTGGGATGAATTTAAGAGATGTAT							TRUE														chr5:55373370-55375185	6		TRUE
cg18835472	chr6	26546056	+	cg18835472	81606975		CCACATCAAAACTCTCRATTTAAAAAAATCAAATCTATACTAATAACATC		II			NA	NA	NA	NA	NA	NA		OpenSea	CCACTTTGGCACGGAAGCCTTACAGTGTGGGGAACCAAAACTTCGTGTCTCCCCTTTCCC[CG]ATGCCATCAGCATAGACTTGACTTCCTTAAACCGAGAGTTTTGATGTGGCCTTGGCAACC	CACATCAAAACTCTCGGTTTAAGGAAGTCAAGTCTATGCTGATGGCATCG	HMGN4	NM_006353	3'UTR								HMGN4;HMGN4	ENST00000377575.1;ENST00000328219.2	3'UTR;3'UTR	HMGN4;HMGN4	ENST00000377575.1;ENST00000328219.2	3'UTR;3'UTR	chr6:26545980-26546190	3						TRUE
cg08006309	chr16	1587810	-	cg08006309	2628908		AACAAATAACCRTATAATTAAATCTCRAAACAAACRAACCAAAACCTAAC		II			NA	NA	NA	NA	NA	NA	chr16:1587683-1587899	Island	GGTGGCTTGGGAACAGATGACCGTGTGATTGAATCTCGAGGCAGGCGAGCCAGAGCCTGG[CG]CTAGCTGAGGGGGAGCCCCACCCCTCTCTCCGGTGGCTCCACGTGGCTCCGTCACCACGC	CGCCAGGCTCTGGCTCGCCTGCCTCGAGATTCAATCACACGGTCATCTGT	IFT140;TMEM204	NM_014714;NM_024600	Body;Body					16:1527106-1528047	16:1587536-1589077	Unclassified_Cell_type_specific				IFT140;IFT140	ENST00000397417.2;ENST00000565298.1	3'UTR;3'UTR			chr16:1580321-1594059	6	chr16:1587723-1589183	6		TRUE
cg11848483	chr8	144543486	+	cg11848483	72745157		CCTCRCTAACTCTAAATATCTACCTTTCTAACACACCCRTTCTAATAAAC		II			NA	NA	NA	NA	NA	NA		OpenSea	CTCTGCGCATCCAGGCCATCAGGGAAATGCAAACCAAAACCCCAGGGATACGGCACGCCA[CG]CCCACCAGAACGGGTGTGCCAGAAAGGCAGATACCCAGAGCTAGCGAGGAAGTAAGCAAG	CGCCCACCAGAACGGGTGTGCCAGAAAGGCAGATACCCAGAGCTAGCGAG	ZC3H3	NM_015117	Body					8:144614574-144614985	8:144543400-144545122	Promoter_Associated	ZC3H3	ENST00000530603.1	3'UTR	ZC3H3	ENST00000530603.1	3'UTR	chr8:144543380-144543730	3						TRUE
cg23302989	chr7	25174492	-	cg23302989	84713187		AAACTATAAAAAACCCAATAACCAAAACATACAACTAACATTATTACTCC		II			NA	NA	NA	NA	NA	NA		OpenSea	TTACATATTAAAGGCTATAGAGAACCCAGTGACCAAGGCATGCAACTGACATTGTTGCTC[CG]ATTTCCCCAGTATTATTTCACCATGTAAACTTTTACTTCCTGTCATAATGTAACTAGTGC	CGGAGCAACAATGTCAGTTGCATGCCTTGGTCACTGGGTTCTCTATAGCC	C7orf31	NM_138811	3'UTR								C7orf31	ENST00000409280.1	3'UTR	C7orf31	ENST00000409280.1	3'UTR	chr7:25174360-25174610	3						TRUE
cg25693317	chr5	171807791	+	cg25693317	93775574		RAACACRAAACRAATAAACACAACTTCTCATAATAAACRCACAAAAATAC		II			rs2569225	0.427659	NA	NA	NA	NA		OpenSea	GTGACATCCGATTCAAAGGTTTACTGTTGCCTCTTACAGTCTCCCTTCACTCCAAAACCA[CG]CACTTCTGTGCGCTCACTATGAGAAGCTGTGTTTACTCGCTCCGTGCTCGTCACAGGAAA	CGCACTTCTGTGCGCTCACTATGAGAAGCTGTGTTTACTCGCTCCGTGCT	SH3PXD2B	NM_001017995	Body					5:171740396-171740447									chr5:171807745-171807935	3						TRUE
cg18672716	chr2	193256	-	cg18672716	31741857		TATTAACACTTTTACCACAAAATATATTACAACCRACRTCTATTCATTCC		II			NA	NA	NA	NA	NA	NA		OpenSea	GGATGCCGTGATGTTAACACTTTTACCACAGAGTATGTTGCAGCCGACGTCTGTTCATTC[CG]TGGTGAAGCTTGGGGTTTTCCAGTTCTCGGTCCACGAAAATTAGCTGTAAAGGTTTTCTT	CGGAATGAACAGACGTCGGCTGCAACATACTCTGTGGTAAAAGTGTTAAC								2:183240-183564													chr2:192967-193639	4		TRUE
cg10558233	chr8	94892613	-	cg10558233	91777468		ACAAAAACAACAAAAATTAATTTAATTATATTAAAAACAACCCTAAAACC		II			NA	NA	NA	NA	NA	NA		OpenSea	ATGAAGCCACAGCAGGAGCAGCAAAGGTTGGTTTAATTATGTTAAAAGCAACCCTAAGAC[CG]GAAAAAGCTTTTAACATTCCTAGCACATAAAAATAGTTGGTCTTGATGTTTTGCTGCTGA	CGGTCTTAGGGTTGCTTTTAACATAATTAAACCAACCTTTGCTGCTCCTG					chr8:94892570-94892570		TRUE				PDP1	ENST00000523021.1	5'UTR	PDP1	ENST00000523021.1	5'UTR	chr8:94892425-94892830	3						TRUE
cg01806427	chr5	123737813	+	cg01806427	1742429		AACTCCTCTAAACCCACAAAAAATCCTATTAAAATCTATTAATCTCCTCC		II			rs73781667	0.034278	NA	NA	NA	NA		OpenSea	CTTATCACATTTCTTCTATTCCACACCTCAGTATTGTCATCGTCTCCACTTGCCCTTCAG[CG]GAGGAGATTAATAGATTTCAACAGGACCTTTTGTGGGCTCAGAGGAGCTGGCTCTGCACT	CGGAGGAGATTAATAGATTTCAACAGGACCTTTTGTGGGCTCAGAGGAGC							TRUE				RP11-93O7.5	ENST00000519703.1	3'UTR	RP11-93O7.5	ENST00000519703.1	3'UTR	chr5:123737800-123738295	3						TRUE
cg10628126	chr2	85921283	-	cg10628126	99657551		CCCATACAATATCTAAAACRTACTTATACTAAAAAATTTCTCCCTCCATC		II			rs78997834	0.039096	NA	NA	NA	NA		OpenSea	TATAAGTATGTCCCATGCAATATCTGGAACGTACTTGTACTAAGGGGTTTCTCCCTCCAT[CG]GCACATCCCAGGCATCCTGGCAGCTGCTGGCCTCCAGCAACCCCACATTCTAGTTGTGTG	CCATGCAATATCTGGAACGTACTTGTACTAAGGGGTTTCTCCCTCCATCG	GNLY;GNLY	NM_006433;NM_012483	TSS200;TSS200								GNLY;GNLY;GNLY;GNLY	ENST00000533041.1;ENST00000409696.3;ENST00000263863.4;ENST00000524600.1	TSS1500;TSS1500;TSS200;TSS200	GNLY;GNLY;GNLY;GNLY;GNLY;GNLY;GNLY;GNLY;GNLY;GNLY;GNLY;GNLY;GNLY	ENST00000533041.1;ENST00000534351.1;ENST00000491234.1;ENST00000531685.1;ENST00000526018.1;ENST00000263863.4;ENST00000489214.1;ENST00000482900.1;ENST00000464298.1;ENST00000470974.1;ENST00000489980.1;ENST00000524600.1;ENST00000488945.1	TSS1500;TSS1500;TSS1500;TSS1500;TSS1500;TSS200;TSS200;TSS200;TSS200;TSS200;TSS200;TSS200;5'UTR	chr2:85921240-85921575	3						TRUE
cg13396713	chr17	505019	-	cg13396713	56606158		AAACAAACCRATTTTCAAAAACRCACATTAAATAAATTACCCRTAATAAC		II			rs10521105	0.077448	NA	NA	NA	NA		OpenSea	GTATCTGGAGCAAGCAGACCGATTTTCAGAAACGCACATTGGGTAGGTTACCCGTGGTGA[CG]CAAACCAGACTTACTTGATCTAAATCTCCTTTCTCCGTTGCCAGTTCCTCCATCTCTGGT	AGCAGACCGATTTTCAGAAACGCACATTGGGTAGGTTACCCGTGGTGACG	VPS53;VPS53	NM_018289;NM_001128159	Body;Body				TRUE				VPS53;VPS53	ENST00000437048.2;ENST00000576149.1	ExonBnd;3'UTR	VPS53;VPS53;VPS53	ENST00000437048.2;ENST00000576149.1;ENST00000573028.1	ExonBnd;3'UTR;3'UTR	chr17:504085-505115	3						TRUE
cg17442155	chr7	99955675	+	cg17442155	44769580		TTATTACAAAAAAACCTTAAATACCTTTTTATCCCTTACCTAATTACTCC		II			NA	NA	NA	NA	NA	NA		OpenSea	ACATGGCAAAACCCCATCTCTACTAAAAAAAAAAAAAAAAAAAGGATTTGAAGTCCTGGC[CG]GAGCAATTAGGCAAGGGATAAAAAGGCACCTAAGGCCCTTTTGCAATAAGAAGCCAGATG	TATTGCAAAAGGGCCTTAGGTGCCTTTTTATCCCTTGCCTAATTGCTCCG	PILRB;PILRB;PILRB;PILRB	NM_175047;NM_178238;NM_178238;NM_013440	5'UTR;1stExon;5'UTR;5'UTR								PILRB;PILRB;PILRB;PILRB;PILRB	ENST00000420688.1;ENST00000452089.1;ENST00000444073.1;ENST00000310771.4;ENST00000444874.1	5'UTR;5'UTR;5'UTR;5'UTR;5'UTR	PILRB;PILRB;PILRB;PILRB;PILRB;PILRB;PILRB;PILRB;PILRB;PILRB	ENST00000472646.1;ENST00000420688.1;ENST00000452089.1;ENST00000457519.1;ENST00000443526.1;ENST00000431140.1;ENST00000444073.1;ENST00000438231.1;ENST00000310771.4;ENST00000444874.1	5'UTR;5'UTR;5'UTR;5'UTR;5'UTR;5'UTR;5'UTR;5'UTR;5'UTR;5'UTR					chr7:99948902-99957347	6		TRUE
cg14640466	chr8	135056370	+	cg14640466	18648284		TTCACATTTACCATAATAAATTCTACTAATTAAAAAACCCAAACAAACTC		II			NA	NA	NA	NA	NA	NA		OpenSea	AAAGCAAAGGAGAAAGTCTAACATAAACTCAAAATGCAGACACAATAAAGAATACACTAA[CG]AGTCTGTTTGGGCTTTTTAATCAGCAGAATTCATTATGGTAAATGTGAATGGCTTTGTAG	CGAGTCTGTTTGGGCTTTTTAATCAGCAGAATTCATTATGGTAAATGTGA							TRUE		8:135055724-135056772	Unclassified														TRUE
cg20661080	chr5	180111966	+	cg20661080	6781970		TTAACTTTTAATCTATCTAAATTATCTCCTACRAACAAATAAAAAAACTC		II			NA	NA	NA	NA	NA	NA		OpenSea	GGTAAAGTGTGCCCCAGGCCATGAGCAGGGGCCCTGAGGAGGAGGACTGTGAGCAGGAAG[CG]AGCTCCCTCACCTGCTCGCAGGAGACAACCCAGATAGATCAAAAGCCAAGAGCACAAAAC	TGGCTTTTGATCTATCTGGGTTGTCTCCTGCGAGCAGGTGAGGGAGCTCG									5:180111795-180112107	Unclassified_Cell_type_specific	RP11-451H23.3	ENST00000513535.1	5'UTR	RP11-451H23.3	ENST00000513535.1	5'UTR	chr5:180111760-180112050	3						TRUE
cg11650164	chr1	94224274	+	cg11650164	45790906		AAACACAAAACAAAAAACCACACTAAACCTAATAAAATAACTTAATAAAC		II			NA	NA	rs115995507	0.016507	rs115995507	0.016507		OpenSea	GAAATGTTCTTGGGAACTGAGAAATACTGACCAAAGCTAGGAGTGATGTCTGCCTATCAG[CG]TTCACCAAGTCACTTTATCAGGTCCAGTGTGGTTCTCTGCTCTGTGTTCACCCCCTGGGT	AACACAGAGCAGAGAACCACACTGGACCTGATAAAGTGACTTGGTGAACG							TRUE		1:94224210-94224759	Unclassified_Cell_type_specific	BCAR3;RP11-488P3.1	ENST00000370244.1;ENST00000433544.1	5'UTR;3'UTR	BCAR3;BCAR3;RP11-488P3.1	ENST00000370244.1;ENST00000469315.1;ENST00000433544.1	5'UTR;3'UTR;3'UTR			chr1:94224264-94224979	5	chr1:94224063-94225059	6		TRUE
cg18184053	chr10	5882739	-	cg18184053	17644943		TATAACTAAAACAACTAAAAAATCAATACTTCTCTACTACACTATAAAAC		II			NA	NA	NA	NA	NA	NA	chr10:5882303-5882635	S_Shore	GTGCCATTGTGTGTGGCTAAAGCAGCTAGAAAGTCAGTGCTTCTCTGCTGCACTGTGAGG[CG]GGAAGAAGATGTATTTCCACCTCGCGGGGCACCTCGTGTCCTGTCTGGGGGGTCTGTGGG	CGCCTCACAGTGCAGCAGAGAAGCACTGACTTTCTAGCTGCTTTAGCCAC														GDI2	ENST00000380127.1	5'UTR	chr10:5882260-5883515	3						TRUE
cg17943672	chr3	44397397	+	cg17943672	95769983		CTAATCTAAATAAACCACAATAACAACTCCACTTATCCCTCTAAACTTCC		II			rs73090419	0.140897	NA	NA	NA	NA		OpenSea	TGTAAAATTTGAGCAGCTGGCAGGAGAGCTAAGTGTATGTCAGACGTTGGGAAATGAGAA[CG]GAAGCTCAGAGGGATAAGTGGAGTTGCCACTGTGGTTTACTTAGACTAGCTCATATTTAA	CGGAAGCTCAGAGGGATAAGTGGAGTTGCCACTGTGGTTTACTTAGACTA	C3orf23;C3orf23;C3orf23	NM_173826;NM_001029840;NM_001029839	Body;Body;Body											C3orf23;C3orf23;C3orf23	ENST00000494638.1;ENST00000462230.1;ENST00000444602.1	5'UTR;5'UTR;5'UTR	chr3:44397240-44397470	3						TRUE
cg25517015	chr19	17584020	+	cg25517015	65760586		CTATCTAAAAATCAAATAAACAATATAATTCAAAACAATTCACRCTAAAC		II			NA	NA	NA	NA	NA	NA	chr19:17580197-17580598	S_Shelf	TCGAACTCCTGGCCTCCAGCGATCACCCAATTTCAGCCTCCCAAAGTGCTGGGATTACCG[CG]CCCAGCGTGAACTGCTTTGAACCATATTGTCTACTTGACTTTCAGACAGCCAGATGGTGC	CGCCCAGCGTGAACTGCTTTGAACCATATTGTCTACTTGACTTTCAGACA	SLC27A1	NM_198580	Body														chr19:17583965-17584315	3						TRUE
cg22277485	chr6	111854566	+	cg22277485	15756877		AAAACATCATAATCCCTACCTTTACTACCACCAACTTAATTCAAATCTAC		II			NA	NA	NA	NA	NA	NA		OpenSea	TTACTGCTGAAGACACTAGAGCCAGAGAGGAAATCCTAATCCTAGAGCCCAGGCAAGAGC[CG]CAGATTTGAATTAAGTTGGTGGCAGCAAAGGCAGGGACCATGATGTTTTACCTGCACCAA	AAACATCATGGTCCCTGCCTTTGCTGCCACCAACTTAATTCAAATCTGCG							TRUE							TRAF3IP2-AS1;TRAF3IP2-AS1;TRAF3IP2-AS1;TRAF3IP2-AS1;TRAF3IP2-AS1;TRAF3IP2-AS1	ENST00000438298.2;ENST00000442928.2;ENST00000532353.1;ENST00000449449.2;ENST00000456352.2;ENST00000440395.1	5'UTR;5'UTR;5'UTR;5'UTR;5'UTR;5'UTR	chr6:111854380-111854595	3						TRUE
cg02598071	chr2	191271975	-	cg02598071	81809201		AAAATTCAAAAACTTCAAAACCTATCAAATTCTTACCAATATAATTTCAC		II			NA	NA	NA	NA	NA	NA	chr2:191272484-191273671	N_Shore	AAGAGGGACTCAAAATTCAGAAACTTCAGGGCCTATCAAATTCTTACCAGTATGATTTCA[CG]GTTAAGAGCTTAAAGCCTGGAGACAAAAGAAGCCTGCTTTCCCTTTCGCTGTTTAGTAAC	AAATTCAGAAACTTCAGGGCCTATCAAATTCTTACCAGTATGATTTCACG	MFSD6	NM_017694	TSS1500								MFSD6	ENST00000392328.1	TSS1500	MFSD6	ENST00000417958.1	TSS1500								TRUE
cg07798602	chr1	65358393	+	cg07798602	42730863		TATAAAAACRCCTTAACCRAATCTTCCCATCTAAAAAAACTATAAAACTC		II			NA	NA	NA	NA	NA	NA		OpenSea	AACCTTGCATTTATATAGCACTTTATGGCTTAAAAAGGGCTTTCACATCTAAACCACATT[CG]AGTTTCACAGCCCCTTCAGATGGGAAGACTCGGCTAAGGCGTTCCCACAGTCAACTGGCC	CGAGTTTCACAGCCCCTTCAGATGGGAAGACTCGGCTAAGGCGTTCCCAC	JAK1	NM_002227	5'UTR				TRUE				JAK1	ENST00000342505.4	5'UTR	JAK1	ENST00000342505.4	5'UTR	chr1:65358380-65358590	3						TRUE
cg22281206	chr22	31522176	-	cg22281206	92619553		ACCCACTCTATAACRCTCAAAAAATAACATCCCCTCCTAAAAAACTTACC		II			NA	NA	NA	NA	NA	NA		OpenSea	GGGGTTGCTGGGCCCACTCTGTGACGCTCAGAAGATAGCATCCCCTCCTAAGGAACTTGC[CG]CCTCTCAGTTGATCTCCCCAGGGAGAGTGTGGCAGAGGGACAGGATTCGGGGCCTCCTGT	CCCACTCTGTGACGCTCAGAAGATAGCATCCCCTCCTAAGGAACTTGCCG	INPP5J	NM_001002837	Body											INPP5J;INPP5J	ENST00000420017.1;ENST00000461241.1	5'UTR;5'UTR			chr22:31520977-31524862	6				TRUE	TRUE
cg17267737	chr7	158819531	-	cg17267737	95717848		TAAAAAATAATAAAACCRTAAAACAAACATCCTTCRAAAACCAAATATAC		II			NA	NA	NA	NA	NA	NA	chr7:158817175-158817629	S_Shore	AGGATGCTCGGTGAGGGGTGGTGGAGCCGTAGAGCAAACATCCTTCGAGAGCCAAATGTG[CG]TGACCTTTGACCTTTCCCCTTCAGGAGTGTACAGTGAGGGAATACTCGGGTAAGCACAGA	CGCACATTTGGCTCTCGAAGGATGTTTGCTCTACGGCTCCACCACCCCTC							TRUE	7:158512220-158512620	7:158819293-158819831	Unclassified_Cell_type_specific	AC004863.6	ENST00000413238.1	5'UTR	AC004863.6	ENST00000413238.1	5'UTR	chr7:158818825-158819755	3						TRUE
cg09354692	chr6	160122650	+	cg09354692	88748172		TTATTACCCAATAAATCATTAAATTTACTTCATAAACTTATTTTTCCTTC		II			NA	NA	NA	NA	NA	NA		OpenSea	AGACCCTGTTTCAAAAAAAAAAAAAAAAAAAAGTCATGGGACCAGCATTTGATCCAGGGA[CG]AAGGAAAAACAAGCCCATGAAGCAAATTTAATGACCTATTGGGCAATAAAGGAATATCAC	TATTGCCCAATAGGTCATTAAATTTGCTTCATGGGCTTGTTTTTCCTTCG							TRUE				SOD2	ENST00000546087.1	5'UTR	SOD2;SOD2;SOD2	ENST00000401980.3;ENST00000537657.1;ENST00000546087.1	5'UTR;5'UTR;5'UTR	chr6:160122605-160122975	3						TRUE
cg09695307	chr10	63993920	+	cg09695307	5746278		TACCATTCTCTTTAATACCCAAATTATTCATCTTTAATCAATAAAAAACC		II			NA	NA	NA	NA	NA	NA		OpenSea	CAGAAAGCAAAAAAGCTATCAAAGATTAGGTTGTGTCAAAGGATGTAGAAGTCAGCTTAA[CG]GTTTCCCACTGATCAAAGATGAACAACTTGGGCATCAAAGAGAATGGCAGATTGAAACAC	CGGTTTCCCACTGATCAAAGATGAACAACTTGGGCATCAAAGAGAATGGC	RTKN2	NM_145307	Body				TRUE												chr10:63993191-63994491	6				TRUE
cg12294633	chr7	38356729	-	cg12294633	83810542		AAATAAATATAAACRTTTCAAATATCCTATCCACCTCAAATTTACCTAAC		II			NA	NA	NA	NA	NA	NA		OpenSea	GTGAATGGTGAGAGTGGATGTAGACGTTTCAGGTATCCTATCCACCTCAAATTTGCCTGA[CG]GAATGCCGGATTCCTTTCTGACAGTGCCGTCATATGAAATGGACACCAGGAACTGTATGA	AGTGGATGTAGACGTTTCAGGTATCCTATCCACCTCAAATTTGCCTGACG																	chr7:38356225-38356755	3						TRUE
cg26012482	chr2	8423155	+	cg26012482	84786940		AAATCATTATTAAAATCAAAACATACCCTATTAAACTTCTTAAACAACCC		II			NA	NA	NA	NA	NA	NA		OpenSea	TGCACACTCACATGCACGCACACACACCGGACAGGTTAATCCCCGTATCATTGGCTGCCA[CG]GGTTGCCTAAGAAGCTTAACAGGGCATGTTCTGACTTCAACAATGACCTGCTAATGGTTT	CGGGTTGCCTAAGAAGCTTAACAGGGCATGTTCTGACTTCAACAATGACC								2:8340519-8340607			LINC00299;LINC00299	ENST00000430192.1;ENST00000442956.1	3'UTR;3'UTR	LINC00299;LINC00299	ENST00000430192.1;ENST00000442956.1	3'UTR;3'UTR	chr2:8422780-8423190	3						TRUE
cg07756788	chr13	30532829	-	cg07756788	59716595		AAAATAATTACACCTAAATTCTTACAACCTAAACTTAAAATAAAAAATAC		II			NA	NA	NA	NA	NA	NA		OpenSea	AATCATTTGCAGGGATGGTTACACCTGAGTTCTTACAACCTGGGCTTGAGGTAGGAAGTG[CG]TACATAGCCTGCAGACCTTTGCCACATCCTCCCCATAGACAGCCCCAACCCTGCCCCGTC	CGCACTTCCTACCTCAAGCCCAGGTTGTAAGAACTCAGGTGTAACCATCC							TRUE		13:30532600-30533046	Unclassified_Cell_type_specific														TRUE
cg11162888	chr13	40762188	+	cg11162888	98659247		TTCCCTTACACCCAATAAAATAAAACTTCTACCAACTTACACCCCACTAC		II			rs116775981	0.016073	NA	NA	NA	NA		OpenSea	GCACGGCCTGGCGTGTTCCTGGCGGCAGAAAGGTAAAGGAAAGCAGCAGAAACAGGCCAG[CG]CAGTGGGGTGCAAGCTGGTAGAAGCTCCACCCCACTGGGTGTAAGGGAAGTGAGCCGTGT	TCCCTTACACCCAGTGGGGTGGAGCTTCTACCAGCTTGCACCCCACTGCG								13:39660120-39660261	13:40762005-40762487	Unclassified_Cell_type_specific	LINC00332	ENST00000455241.1	5'UTR	LINC00332	ENST00000455241.1	5'UTR	chr13:40762040-40762495	3						TRUE
cg09592958	chr20	207161	-	cg09592958	2737266		AAAATTAAAAATATACCAAAAACTATCTCCCACRAACTTATTTAACAAAC		II			NA	NA	rs114570813	0.026064	NA	NA		OpenSea	TTGTAAACTCAAAAGTTAAAGATGTGCCAAGAGCTGTCTCCCACGAACTTGTTTAACAAA[CG]TACTGACTTTGTATGTTGATCCAATACCCATGCTGGCCACTGGACATACCAGTACAAACA	AAGTTAAAGATGTGCCAAGAGCTGTCTCCCACGAACTTGTTTAACAAACG	DEFB129	NM_080831	TSS1500								DEFB129	ENST00000246105.4	TSS1500	DEFB129	ENST00000246105.4	TSS1500								TRUE
cg09755397	chr4	102341105	-	cg09755397	40734243		TTATTTATTCTACTTTATAACTTCCTTTAACTTTTATTTCTAAAACTTAC		II			NA	NA	NA	NA	NA	NA		OpenSea	CTAAAGTTTCTTTGTTTGTTCTGCTTTGTAGCTTCCTTTGACTTTTGTTTCTAAGGCTTG[CG]GGGGGCTGCCATTTGGTTTCTCTTCAAGAATTAACAAACCACTTACTCTTGAATTCTCTT	TGTTTGTTCTGCTTTGTAGCTTCCTTTGACTTTTGTTTCTAAGGCTTGCG							TRUE				BANK1	ENST00000504592.1	TSS200	BANK1;BANK1	ENST00000504592.1;ENST00000502990.1	TSS200;5'UTR			chr4:102340322-102341187	6				TRUE
cg11710595	chr2	15260455	-	cg11710595	74714554		AAATTCTTTATTACATTTAAACCCCACAACAAACCTACAATATAAATATC		II			rs74387927	0.044271	NA	NA	NA	NA		OpenSea	TATTGGTTGGTAAATTCTTTATTGCATTTAAACCCCACAACAAACCTACAATGTGGATAT[CG]TTATCCCCATTCTGCAGCCAAAGAAACTGATGTTCAGAGAGATTAAGTGACAAGCCCACA	AATTCTTTATTGCATTTAAACCCCACAACAAACCTACAATGTGGATATCG							TRUE																	TRUE
cg24314564	chr3	188668940	+	cg24314564	59639970		AAAACTCTAAAAACCTCAACCCCCTCCTATATAATAAAAATAACAAATAC		II			NA	NA	NA	NA	NA	NA	chr3:188665275-188665552	S_Shelf	GAATCATATGCCCTTTCTCAGCACTGGGTCTCACTTCCTTCATCTCCCCTATAAAATGGG[CG]TATTTGCCATTCCTACCACACAGGAGGGGGCTGAGGCTTTCAGAGTCCTTGCTAATTACA	GGACTCTGAAAGCCTCAGCCCCCTCCTGTGTGGTAGGAATGGCAAATACG											TPRG1	ENST00000433971.1	5'UTR	TPRG1	ENST00000433971.1	5'UTR	chr3:188668720-188668950	3						TRUE
cg25784219	chr2	28618328	+	cg25784219	85745197		AAACTCAAAACCCTAATAACACAAATTATTCAATTAAAACACTAATATCC		II			NA	NA	NA	NA	NA	NA	chr2:28612964-28616748	S_Shore	AGTATTACAATCTCACTGCCTGGTTTAGCATAGACCCTGGGGCCTGGAGGGAAGTCAGAC[CG]GACATCAGTGCCCCAACTGAATAATCTGTGTCACTAGGGCTTTGAGCCCAGGATGTGAGC	GGCTCAAAGCCCTAGTGACACAGATTATTCAGTTGGGGCACTGATGTCCG	FOSL2	NM_005253	Body			RDMR			2:28617440-28618889	Promoter_Associated	FOSL2;AC104695.3;FOSL2	ENST00000545753.1;ENST00000445878.1;ENST00000460736.1	TSS1500;TSS1500;5'UTR	FOSL2;AC104695.3;FOSL2;FOSL2	ENST00000545753.1;ENST00000427929.1;ENST00000436647.1;ENST00000460736.1	TSS1500;TSS1500;TSS200;5'UTR	chr2:28617980-28618995	3						TRUE
cg00300046	chr1	2084595	-	cg00300046	27668529		CACRAACCTATTTCTACAAATCCTCAATAACRCRTATAATTATAATAATC		II			NA	NA	NA	NA	NA	NA	chr1:2082314-2082529	S_Shelf	CGCCAACACCACACGGGCCTGTTTCTGCAGGTCCTCAGTGACGCGTGTGATTGTGATGAT[CG]CTATCCTGGCAGGTGTGCAGTGGTGGCTTTGACTCCCATGTCTCTGATGACTGACAGTGT	ACGGGCCTGTTTCTGCAGGTCCTCAGTGACGCGTGTGATTGTGATGATCG	PRKCZ;PRKCZ;PRKCZ	NM_001033581;NM_001033582;NM_002744	Body;Body;Body					1:2074371-2074456	1:2084074-2084894	Unclassified_Cell_type_specific	PRKCZ	ENST00000479263.1	5'UTR	PRKCZ;PRKCZ	ENST00000503672.1;ENST00000479263.1	5'UTR;5'UTR	chr1:2084400-2084710	3						TRUE
cg10558740	chr6	22148738	+	cg10558740	77705568		TCTACTTATCTATACAACTTTAAAATTCTAAAACTATTTTTCTCTTATAC		II			NA	NA	NA	NA	NA	NA		OpenSea	AAGAGAGAGTAAGTGATTGGGGGTGGGTGGCATGAGGAGAAGAGAATGAAACAGAGCAAG[CG]CACAAGAGAAAAACAGCCTTAGAACTTCAAAGCTGCATAGACAAGCAGAATGTCACCAGC	CGCACAAGAGAAAAACAGCCTTAGAACTTCAAAGCTGCATAGACAAGCAG	FLJ22536	NR_015410	Body				TRUE				RP1-67M12.2	ENST00000566912.1	TSS1500	RP1-67M12.2	ENST00000566912.1	TSS1500	chr6:22148360-22148910	3						TRUE
cg02051688	chr11	111568985	-	cg02051688	52716914		ACTTTCTTTATACTAAATTTATAAAACAAAAATTAAAACTAAACTACCAC		II			NA	NA	NA	NA	NA	NA		OpenSea	GCAAACAGGAAGCTTTCTTTGTGCTAGATTTGTAAAGCAGAGGTTGAAACTGGGCTACCA[CG]GGTCCAGAGAAGTGTTCCCAGCTCTTGTTCTCTTGCCTGTGAAGTGTACTATGAGAGCCT	CTTTCTTTGTGCTAGATTTGTAAAGCAGAGGTTGAAACTGGGCTACCACG	SIK2	NM_015191	Body				TRUE										chr11:111568580-111569035	3						TRUE
cg03637218	chr5	115209107	+	cg03637218	5739471		ATAATAACTCAAAAATATTATAAAAACAACTCTAACCTACTTTAATAATC		II			NA	NA	NA	NA	NA	NA		OpenSea	CTTGTTTTGATATTAGATAACATACAGAAGAAAGGATTTCAGGAGGACTTTGTCATTTTC[CG]ATTACTAAAGTAGGCTAGAGCTGTTTTTACAATACCCCTGAGTTACCACATGCTGATGTA	TGGTAACTCAGGGGTATTGTAAAAACAGCTCTAGCCTACTTTAGTAATCG	AP3S1	NM_001284	Body				TRUE							AP3S1;AP3S1;AP3S1	ENST00000515066.2;ENST00000395548.2;ENST00000507436.1	5'UTR;5'UTR;5'UTR			chr5:115208768-115209589	5				TRUE
cg23357533	chr13	42044673	+	cg23357533	88682126		CTTTATCCCCTCTAACAACAAATTCTAATAACTAATTTTAACAAATCCTC		II			NA	NA	NA	NA	NA	NA		OpenSea	GGTATGTGAAACAAGAAGTTCTGGGTCCTTTCATCATAAGGGAGAAGCTTCAGAAAGTTC[CG]AGGACCTGCTAAAATCAGCTACTAGAATCTGCTGCCAGAGGGGACAAAGACGTGCACTCA	TTTGTCCCCTCTGGCAGCAGATTCTAGTAGCTGATTTTAGCAGGTCCTCG	C13orf15	NM_014059	3'UTR								RGCC	ENST00000379359.3	3'UTR	RGCC	ENST00000379359.3	3'UTR	chr13:42044380-42044755	3						TRUE
cg09220326	chr3	45175421	+	cg09220326	84706137		TCATCCTTCAAACCACAATAAAACAAAAAATAAATTACTACCAAAATATC		II			NA	NA	NA	NA	NA	NA		OpenSea	GAGCATCTGCTCCTCCTCCATCTCCGATGTCCTCACCACCTCCGTCACTGCCTTTACTTC[CG]ATACTTTGGCAGCAATCCATCCTCTGCTTCACTGTGGTCTGAAGGATGACCACCAGCTGA	CATCCTTCAGACCACAGTGAAGCAGAGGATGGATTGCTGCCAAAGTATCG	CDCP1;CDCP1	NM_022842;NM_178181	Body;Body		chr3:45175300-45175300		TRUE				CDCP1	ENST00000490471.1	3'UTR	CDCP1	ENST00000490471.1	3'UTR	chr3:45175360-45175615	3						TRUE
cg05986288	chr5	74616750	+	cg05986288	75677847		CAAACAAATTAATAAATAACTCTAAAATAAATATCTTTAACCAACTATAC		II			NA	NA	NA	NA	NA	NA		OpenSea	GGTCTGACTCAGCCAAACCACACCAACTCTTAGTCTACTTCTCAGGCGTCTGACCTCAGC[CG]TACAGCTGGCCAAAGACACCTACCTTAGAGCCATTTATTAACTTGCTTGCCATGCCTTAA	AAGCAAGTTAATAAATGGCTCTAAGGTAGGTGTCTTTGGCCAGCTGTACG							TRUE				CTD-2235C13.2	ENST00000501886.2	3'UTR	CTD-2235C13.2	ENST00000501886.2	3'UTR			chr5:74616663-74617514	6	chr5:74615475-74617721	6		TRUE
cg06022607	chr12	133412002	-	cg06022607	54801922		TATATCTACAAACATAAAACACRTCATAAATTTAAATATCATACCTACAC		II			rs4758908	0.025619	NA	NA	NA	NA	chr12:133412394-133413170	N_Shore	TCAGAGGTGACTGTATCTGCAGACATGGAACACGTCATGAATTTGGGTGTCATGCCTGCA[CG]TGGGCCATGCTAATCTTCTCTATATCGTTCCAGTTTTAGTAGGTGTGGTCTTTAAAGAGG	GTATCTGCAGACATGGAACACGTCATGAATTTGGGTGTCATGCCTGCACG								12:131921953-131922076			U6;RP11-46H11.10	ENST00000516270.1;ENST00000541341.1	1stExon;3'UTR	U6;RP11-46H11.10	ENST00000516270.1;ENST00000541341.1	1stExon;3'UTR	chr12:133411980-133412215	3						TRUE
cg08253808	chr14	102676957	+	cg08253808	56698260		AAAAAAATCTTCRCTTATATAACAAAAAACACTTCTACAATACTATTAAC		II			NA	NA	NA	NA	NA	NA	chr14:102680287-102680519	N_Shelf	TACTAAGATACCCGTACCTCACTCAGAGCCTGACAGTTCGTGGGAACTGCGGGCCGAGGA[CG]CCAACAGCATTGCAGAAGTGCCTCTTGCCACATAAGCGAAGACCTTTTCTTCAGATGCAC	CGCCAACAGCATTGCAGAAGTGCCTCTTGCCACATAAGCGAAGACCTTTT	WDR20	NM_181291	Body				TRUE	14:101746704-101747070						WDR20	ENST00000556094.1	3'UTR	chr14:102676845-102677235	3						TRUE
cg07235774	chr6	43110907	-	cg07235774	9615128		TTAACAAATAACRTAAATTTATAATAACTCCTTAACAAATATACTTATCC		II			NA	NA	NA	NA	NA	NA		OpenSea	ACTTGGGAAGCTTAACAAATAACGTGGGTTTGTGGTAGCTCCTTGACAGGTGTGCTTATC[CG]TGTCGCCTGTCTTGGCTTCCGATGCAAAGCCAGCTTGGGAACCCCTGGCCTCATCTCCTT	CGGATAAGCACACCTGTCAAGGAGCTACCACAAACCCACGTTATTTGTTA	PTK7;PTK7;PTK7;PTK7	NM_002821;NM_152881;NM_152882;NM_152880	Body;Body;Body;Body				TRUE		6:43110786-43112432	Unclassified				PTK7;PTK7;PTK7;PTK7;PTK7;PTK7;PTK7;PTK7;PTK7	ENST00000493339.1;ENST00000493339.1;ENST00000461100.1;ENST00000494146.1;ENST00000497957.1;ENST00000473339.1;ENST00000461389.1;ENST00000487673.1;ENST00000470019.1	1stExon;5'UTR;3'UTR;3'UTR;3'UTR;TSS1500;TSS1500;5'UTR;3'UTR	chr6:43110820-43111070	3						TRUE
cg26033526	chr6	32819858	+	cg26033526	97752464		ATTTTTCCAACAAAACCAAACAAATTTCTCCTAAAACTCTTTCATTATAC		II			rs2071481	0.118152	NA	NA	NA	NA	chr6:32820849-32822370	N_Shore	GAGAGAGAGCGGGGAGGGGGGAGATCAAAGCAGATGTATGAGGATATGAACAGTACATGG[CG]TATAATGAAAGAGTTTCAGGAGAAACCTGTCTGGTTCTGTTGGAAAAACTCCGTCTCCTG	TTTTTCCAACAGAACCAGACAGGTTTCTCCTGAAACTCTTTCATTATACG	TAP1	NM_000593	Body								PSMB9	ENST00000395330.1	5'UTR	PSMB9;PSMB9	ENST00000395330.1;ENST00000414474.1	5'UTR;5'UTR					chr6:32819765-32823923	6		TRUE
cg09107438	chr12	56819060	-	cg09107438	24746584		AAAACTAATTAACTAAACATTCACAAAATACCCATTATCTACTATCCATC		II			rs72478994	0.027872	NA	NA	NA	NA		OpenSea	TTTTCTATTACAAAACTAATTAACTGGACATTCACAGAGTGCCCATTATCTGCTATCCAT[CG]GTAATAGAAAGCAATAGTGAACAGCATATTTCCTTCCCTTTGAGGAGCTTTTACTCTAGT	AAACTAATTAACTGGACATTCACAGAGTGCCCATTATCTGCTATCCATCG	TIMELESS	NM_003920	Body						12:56818994-56819322	Gene_Associated_Cell_type_specific				TIMELESS	ENST00000557589.1	TSS1500	chr12:56819020-56819250	3						TRUE
cg27510066	chr8	19536244	+	cg27510066	86606272		TTCCTATTACTCCAAACRAATCTATTTCATATACTAAAACTCTCCCCTTC		II			NA	NA	NA	NA	NA	NA		OpenSea	ACTAATCAAAATCTTATGAATTTTTTTTTACAAAGCAGAAATTCCATACGTTTTGACCCA[CG]AAGGGGAGAGCTTCAGCACATGAAACAGATTCGTCTGGAGTAATAGGAAGTATGTCCAAA	TCCTATTACTCCAGACGAATCTGTTTCATGTGCTGAAGCTCTCCCCTTCG	CSGALNACT1;CSGALNACT1	NR_024040;NM_018371	Body;5'UTR				TRUE				RP11-1105O14.1;RP11-1105O14.1;CSGALNACT1;CSGALNACT1;CSGALNACT1	ENST00000519803.1;ENST00000519803.1;ENST00000332246.6;ENST00000311540.4;ENST00000544602.1	1stExon;5'UTR;5'UTR;5'UTR;5'UTR	RP11-1105O14.1;RP11-1105O14.1;CSGALNACT1;CSGALNACT1;CSGALNACT1;CSGALNACT1;CSGALNACT1;CSGALNACT1;CSGALNACT1;CSGALNACT1	ENST00000519803.1;ENST00000519803.1;ENST00000332246.6;ENST00000397998.3;ENST00000524213.1;ENST00000544602.1;ENST00000523262.1;ENST00000517494.1;ENST00000523227.1;ENST00000522573.1	1stExon;5'UTR;5'UTR;5'UTR;5'UTR;5'UTR;5'UTR;5'UTR;3'UTR;3'UTR			chr8:19535191-19536657	5	chr8:19534942-19537564	6		TRUE
cg02630207	chr2	45839653	+	cg02630207	46757885		TTACTTAAATATCTATTTCCTCTAACTATATCTAATTCCTACTCTTAATC		II			rs7596942	0.204456	NA	NA	NA	NA	chr2:45838292-45838582	S_Shore	TAAAGGTGAACTAATATACTGCAAAGTCTTTTGACATAAGTCCTGCCCTGGAGGAATTTA[CG]ACCAAGAGTAGGAACCAGATACAGCCAGAGGAAACAGACACCCAAGCAAAACAGTCTAGC	CGACCAAGAGTAGGAACCAGATACAGCCAGAGGAAACAGACACCCAAGCA	SRBD1	NM_018079	TSS1500								SRBD1	ENST00000263736.4	TSS1500	SRBD1;SRBD1	ENST00000263736.4;ENST00000461805.1	TSS1500;TSS1500	chr2:45839440-45839835	3					TRUE	TRUE
cg22230912	chr3	16331335	-	cg22230912	82610963		AATTCCTATACTCCTAATAAAATTAACTCCTCCTTCCTCTACCTTACCTC		II			NA	NA	NA	NA	NA	NA		OpenSea	AAGTCTTTCTTAATTCCTGTACTCCTGGTAGAATTGACTCCTCCTTCCTCTGCCTTGCCT[CG]CTACGCTAAGCAGATTTTATCATTGCCCATTTAATTGTATGTATTTGTTAATTTTCCTCC	ATTCCTGTACTCCTGGTAGAATTGACTCCTCCTTCCTCTGCCTTGCCTCG	OXNAD1	NM_138381	Body				TRUE							OXNAD1;OXNAD1	ENST00000442255.1;ENST00000452581.1	3'UTR;3'UTR	chr3:16331060-16331355	3						TRUE
cg27309871	chr11	86224410	+	cg27309871	24753278		CTCAAAATCCCCAACCAAAACAATCCTTTCAAAATCCTTTATAACTAACC		II			NA	NA	NA	NA	NA	NA		OpenSea	AAATGTGTTAAGAGCTTTTAACCACTTCTCAAAGTGCTTTTCCATCTATTGCCTAAACTG[CG]GCTAGCTACAAAGGATTTTGAAAGGATTGCCCTGGCTGGGGATTTTGAGATGTCTAGTCC	CGGCTAGCTACAAAGGATTTTGAAAGGATTGCCCTGGCTGGGGATTTTGA	ME3;ME3;ME3	NM_006680;NM_001161586;NM_001014811	Body;Body;Body				TRUE				RP11-317J19.1	ENST00000524610.1	5'UTR	RP11-317J19.1;ME3	ENST00000524610.1;ENST00000530520.1	5'UTR;3'UTR								TRUE
cg14301562	chr10	76936085	+	cg14301562	82701471		AACAAAAAAATCATTTTAAAACTACATTCCTTCCAATACTTCTCAATCAC		II			NA	NA	NA	NA	NA	NA		OpenSea	AAGGCTGTGGGAAGGGTGTCAGATCCTGTGAAGAATGGCAAAACAGCCTGACCTGAGAAA[CG]TGACTGAGAAGCATTGGAAGGAATGTAGCTTTAAAATGATCTTTCTGTCCTTTTCCTAGA	CGTGACTGAGAAGCATTGGAAGGAATGTAGCTTTAAAATGATCTTTCTGT	SAMD8	NM_144660	3'UTR								SAMD8	ENST00000372687.3	3'UTR	SAMD8	ENST00000372687.3	3'UTR								TRUE
cg19358608	chr20	1924565	-	cg19358608	60678950		AATCCCAATACAAAAATAAACRCTACTAAAAAAAACRTAACAAACATAAC		II			rs6081325	0.023408	NA	NA	NA	NA	chr20:1927718-1928118	N_Shelf	GAGCCACTGGCAATCCCAGTGCAGGGATGAGCGCTGCTGAGAAGGGCGTGACAAACATGA[CG]TACAAGTGCAGAATTAACACACTAATGAGTGAGCCAGCAGTGGGGCAAGAGCTGGTTCCA	CGTCATGTTTGTCACGCCCTTCTCAGCAGCGCTCATCCCTGCACTGGGAT					chr20:1924395-1924395												chr20:1924360-1924635	3						TRUE
cg01768001	chr1	24831147	+	cg01768001	36646896		TAAACTTTAAAACTTCCATTATTTCACAAACTTCAAACTAATAAATTTCC		II			NA	NA	NA	NA	NA	NA	chr1:24828865-24829878	S_Shore	ATTTTATATGGTGTTAGAGTTGTTGGTTGAAGGACTTAAAGCATGAAAAATAGTGTGACG[CG]GAAATCCATTAGCCTGAAGCCTGTGAAATAATGGAAGCTCTAAAGTTCAACACCGTTTGT	GAACTTTAGAGCTTCCATTATTTCACAGGCTTCAGGCTAATGGATTTCCG	RCAN3	NM_013441	5'UTR								RCAN3	ENST00000436717.2	5'UTR	RCAN3	ENST00000436717.2	5'UTR	chr1:24831005-24831255	3						TRUE
cg17128308	chr4	4420864	+	cg17128308	20695293		ACCTATATATAACTAAAAACATAAAACATCTATACAAAAAACATCCCAAC		II			NA	NA	NA	NA	NA	NA		OpenSea	CTGTCTGTACACACACGCATTTCACCAGGCGCAGTGCAGACTGTCTCATGCCCATGTGGG[CG]CTGGGATGCTTCCTGTACAGATGTCTCATGCCTTCAGTTACACATAGGTGTTCCTGTTTA	CCTATGTGTAACTGAAGGCATGAGACATCTGTACAGGAAGCATCCCAGCG	STX18	NM_016930	3'UTR								STX18	ENST00000306200.2	3'UTR	STX18;STX18	ENST00000306200.2;ENST00000503692.1	3'UTR;3'UTR	chr4:4420685-4420970	3						TRUE
cg07846061	chr16	74732434	+	cg07846061	70618267		TTTACCCTCACAATTCCCAAAAAATAACCTTAAAAATATCTACTTAACAC		II			NA	NA	NA	NA	NA	NA	chr16:74734152-74734572	N_Shore	AACAGTTATTAGGGCACTCCTAAAAAGACTAGTGGATCTCAGACTACCCAGCTATTCCCA[CG]TGCTAAGCAGATATCTTCAAGGCCATTTCTTGGGAATTGTGAGGGCAAAAGGTTTTACAC	TTGCCCTCACAATTCCCAAGAAATGGCCTTGAAGATATCTGCTTAGCACG	MLKL;MLKL	NM_001142497;NM_152649	5'UTR;5'UTR						16:74732302-74732453	Unclassified_Cell_type_specific	MLKL;MLKL	ENST00000306247.7;ENST00000308807.7	5'UTR;5'UTR	MLKL;MLKL;MLKL;MLKL	ENST00000575686.1;ENST00000306247.7;ENST00000308807.7;ENST00000573267.1	5'UTR;5'UTR;5'UTR;5'UTR	chr16:74732200-74732595	3						TRUE
cg13033858	chr12	109248326	+	cg13033858	83632377		TAAAACAATACTTTCCTAACACAACCAAACCTACTACCRACRTAAAAAAC		II			NA	NA	NA	NA	NA	NA	chr12:109251205-109251586	N_Shelf	TGGGAAAAAAAGAAAATTAAAAGAGAAAAGAGAGCCTTAGGACTGAGGGCTGTGATCCCC[CG]TTTCCCACGCCGGCAGCAGGCCTGGCTGTGTCAGGAAAGCACTGCCCTAAGTGTCTGACT	AGGGCAGTGCTTTCCTGACACAGCCAGGCCTGCTGCCGGCGTGGGAAACG	SSH1;SSH1	NM_001161330;NM_018984	Body;Body		chr12:109248007-109248007				12:109247204-109248524	Unclassified	SSH1	ENST00000360239.3	5'UTR	SSH1	ENST00000360239.3	5'UTR	chr12:109247705-109248575	3						TRUE
cg17618872	chr20	32235621	-	cg17618872	89631868		CTATAACAATTTCRTTTTCTAAATCTTTATAATACTCTTCCACCCTACTC		II			NA	NA	NA	NA	NA	NA	chr20:32232170-32232403	S_Shelf	GGCTGTGGTTGCTGTGACAGTTTCGTTTTCTGAATCTTTGTAATGCTCTTCCACCCTGCT[CG]TGCTGCCCAGAGGCTGATCTGCAAACCTGGGCAGTATTCCACACTGAAGCTCAGTTTGCA	TGTGACAGTTTCGTTTTCTGAATCTTTGTAATGCTCTTCCACCCTGCTCG	CBFA2T2;CBFA2T2;CBFA2T2	NM_005093;NM_001039709;NM_001032999	3'UTR;3'UTR;3'UTR						20:32235584-32235687	Unclassified_Cell_type_specific	CBFA2T2;CBFA2T2	ENST00000342704.5;ENST00000375279.2	3'UTR;3'UTR	CBFA2T2;CBFA2T2	ENST00000342704.5;ENST00000375279.2	3'UTR;3'UTR	chr20:32235400-32235690	3						TRUE
cg01093028	chr12	89749080	+	cg01093028	47792173		ATCTCAAAAAACTTTACTACAAATAAACRAATCCAAACRAACTATCAAAC		II			NA	NA	NA	NA	NA	NA	chr12:89745168-89748144	S_Shore	TGTAAAAAGGCCTCGGCTTGGGGACACGGTTTGGGCATCCCACAGATGCCCCTTGAGGCT[CG]CTTGACAGCCCGCCTGGACTCGCTCATCTGCAGCAAAGCCCTCTGAGATACTACCCTAAC	CGCTTGACAGCCCGCCTGGACTCGCTCATCTGCAGCAAAGCCCTCTGAGA						CDMR		12:88273164-88273274	12:89747962-89749741	Promoter_Associated							chr12:89748885-89749390	3						TRUE
cg19210276	chr11	57529465	-	cg19210276	19799122		TAACRAAAAATCAACTACCCTACTAAATTTATCTTTCTCAACACCTTAAC		II			rs11570176	0.255069	NA	NA	NA	NA		OpenSea	GGAGGAAGAGGTGGCGAAAAATCAACTGCCCTGCTGGATTTGTCTTTCTCAGCACCTTGG[CG]AAGCCTTGGGTTTCTTTCTTAAAGGACTGATTTTTAGAACTCCACATTTGAGGTGTGTGG	CGCCAAGGTGCTGAGAAAGACAAATCCAGCAGGGCAGTTGATTTTTCGCC	CTNND1;CTNND1;CTNND1;CTNND1;CTNND1;CTNND1;CTNND1;CTNND1;CTNND1;CTNND1;CTNND1;CTNND1;CTNND1;CTNND1;CTNND1;CTNND1;CTNND1;CTNND1;CTNND1;CTNND1;CTNND1;CTNND1;CTNND1;CTNND1;CTNND1;CTNND1	NM_001085459;NM_001085462;NM_001085462;NM_001085463;NM_001085458;NM_001085461;NM_001085464;NM_001085467;NM_001085460;NM_001085469;NM_001085468;NM_001085465;NM_001085465;NM_001085468;NM_001085460;NM_001085466;NM_001085459;NM_001331;NM_001085467;NM_001331;NM_001085463;NM_001085464;NM_001085469;NM_001085458;NM_001085466;NM_001085461	5'UTR;1stExon;5'UTR;1stExon;1stExon;1stExon;1stExon;1stExon;5'UTR;1stExon;5'UTR;1stExon;5'UTR;1stExon;1stExon;5'UTR;1stExon;1stExon;5'UTR;5'UTR;5'UTR;5'UTR;5'UTR;5'UTR;1stExon;5'UTR	low-CpG:57285840-57286264							CTNND1;CTNND1;CTNND1;CTNND1;CTNND1;CTNND1;RP11-691N7.6;CTNND1;CTNND1;CTNND1;CTNND1;CTNND1;CTNND1;CTNND1;CTNND1;CTNND1	ENST00000361796.4;ENST00000526357.1;ENST00000532463.1;ENST00000361332.4;ENST00000534579.1;ENST00000526938.1;ENST00000531074.1;ENST00000524630.1;ENST00000529919.1;ENST00000361796.4;ENST00000361332.4;ENST00000526357.1;ENST00000529986.1;ENST00000533667.1;ENST00000534579.1;ENST00000526938.1	1stExon;1stExon;1stExon;1stExon;1stExon;1stExon;3'UTR;5'UTR;5'UTR;5'UTR;5'UTR;5'UTR;5'UTR;5'UTR;5'UTR;5'UTR	CTNND1;CTNND1;CTNND1;CTNND1;CTNND1;CTNND1;RP11-691N7.6;CTNND1;CTNND1;CTNND1;CTNND1;CTNND1;CTNND1;CTNND1;CTNND1;CTNND1;CTNND1	ENST00000360682.6;ENST00000532844.1;ENST00000532463.1;ENST00000361332.4;ENST00000534579.1;ENST00000526938.1;ENST00000531074.1;ENST00000524630.1;ENST00000529919.1;ENST00000533189.1;ENST00000360682.6;ENST00000361332.4;ENST00000532844.1;ENST00000529986.1;ENST00000533667.1;ENST00000534579.1;ENST00000526938.1	1stExon;1stExon;1stExon;1stExon;1stExon;1stExon;3'UTR;5'UTR;5'UTR;5'UTR;5'UTR;5'UTR;5'UTR;5'UTR;5'UTR;5'UTR;5'UTR	chr11:57529420-57529635	3						TRUE
cg12422199	chr3	101284166	+	cg12422199	91627400		CTAAACACCCTTCCAACCCATTACTATATCCATATTCCTATCCCAAAATC		II			NA	NA	NA	NA	NA	NA	chr3:101280545-101280952	S_Shelf	AAAAATATCAAGCTGCTAGAAACCACTGAGGAAGATAAACAGAAAAACTTTCTATTTTTA[CG]ACTTTGGGATAGGAATATGGACATAGCAATGGGCTGGAAGGGTGCCCAGGCCATGCAGTT	CGACTTTGGGATAGGAATATGGACATAGCAATGGGCTGGAAGGGTGCCCA	RG9MTD1	NM_017819	Body																		chr3:101284139-101290523	6		TRUE
cg16654610	chr4	471390	+	cg16654610	58625123		TCRACTTACTCTAACATTCCCTCCTCAATAAATTAAAACTAAAAATCTTC		II			NA	NA	NA	NA	NA	NA	chr4:467471-467839	S_Shelf	TAATGAGTTATCTCATATCACCAGGAAGTAGTTACAGAAGACCCACAGTGCCCCTAGACT[CG]AAGATTTTTAGTCTCAACCTATTGAGGAGGGAATGTTAGAGTAAGCCGATAGTTTAAAAT	CGGCTTACTCTAACATTCCCTCCTCAATAGGTTGAGACTAAAAATCTTCG	ZNF721	NM_133474	5'UTR								ZNF721;ZNF721	ENST00000338977.5;ENST00000511833.2	5'UTR;5'UTR	ZNF721;ZNF721	ENST00000338977.5;ENST00000511833.2	5'UTR;5'UTR								TRUE
cg08428868	chr11	123323626	+	cg08428868	90732166		ATCTAAATATTAAATTCTTTACTTCAATAATACCTATAAAACACAAAACC		II			NA	NA	NA	NA	NA	NA		OpenSea	TAGAACCACCAGGCTTCCCTTTCATTTCTCCAGGAAAGAAGGGGTAGGGAAGTGAAAGTT[CG]GTCTTGTGTTTCACAGGCACCACTGAAGTAAAGAATTCAATATTTAGATAATTTTGTGTT	CGGTCTTGTGTTTCACAGGCACCACTGAAGTAAAGAATTCAATATTTAGA											AP000783.2	ENST00000525757.1	TSS1500	AP000783.2	ENST00000525757.1	TSS1500	chr11:123323520-123323875	3						TRUE
cg16210395	chr15	57802103	+	cg16210395	28663135		TTTATTAAAATCTTAACCCCATTTCCCAATCAAAAATAATATAATAAACC		II			NA	NA	rs73423507	0.025582	NA	NA		OpenSea	TTCAGCATGTTGAAGCATGCTGTTTGGCTGTTTTAGAAGAATGTTTTTCTTAGATGCCAT[CG]GTTTACCACACCACCCTTGACTGGGAAATGGGGCTAAGATTTTAATAAATTAGCCAACCA	CGGTTTACCACACCACCCTTGACTGGGAAATGGGGCTAAGATTTTAATAA	CGNL1	NM_032866	Body				TRUE																	TRUE
cg27582527	chr1	15734285	+	cg27582527	20794986		TAAATAAATCCTTTTAACACCTCTTAAATTAATTTTTCTCACAAATTTTC		II			rs12562216	0.128484	NA	NA	NA	NA	chr1:15736033-15737228	N_Shore	ACAGTACTGGGCAGCTTGAGGTCTCACCCTGTGGTCACAGTCTCAGAGCTCTGCAAACCC[CG]AAAACCTGTGAGAAAAATCAACCCAAGAGGTGTTAAAAGGACTCACCCATCCGGGCAGCA	GGGTGAGTCCTTTTAACACCTCTTGGGTTGATTTTTCTCACAGGTTTTCG									1:15734177-15734297	Unclassified_Cell_type_specific	RP3-467K16.4	ENST00000427824.1	3'UTR	RP3-467K16.4	ENST00000427824.1	3'UTR			chr1:15733360-15734318	6	chr1:15733141-15734434	6		TRUE
cg27175380	chr1	35446563	-	cg27175380	82632177		CTACCAACCTAAAATAAAAATAATAATAACATAATAACAAATACCCTAAC		II			NA	NA	NA	NA	NA	NA	chr1:35442237-35442936	S_Shelf	AGCCCACAGCCCTGCCAACCTAAGATAAAGATGGTGGTGACATAATAGCAGGTGCCCTAA[CG]TGTTGTCCACTTTTCCCCTGAGAACTGTCACACATATGCACCCTTCCTACCCCCAAGGAC	TGCCAACCTAAGATAAAGATGGTGGTGACATAATAGCAGGTGCCCTAACG											RP11-244H3.1	ENST00000417456.1	3'UTR	RP11-244H3.1	ENST00000417456.1	3'UTR	chr1:35446280-35446955	3						TRUE
cg05936004	chr3	130693828	+	cg05936004	3630384		AAAAAATAACAACTCACAATAATTCAAATTCTCTATTAACTACTATATAC		II			NA	NA	NA	NA	NA	NA		OpenSea	TACCCATAAATACAGTGTGATTGGGAGAATTAAATGGTGTTTTAGGTAGATAGATATAGA[CG]TATATAGTAGCTAATAGAGAACTTGAACCATTGTGAGCTGTTATTTCTCTTCCATTTCCT	AGAAATAACAGCTCACAATGGTTCAAGTTCTCTATTAGCTACTATATACG	ATP2C1;ATP2C1;ATP2C1;ATP2C1	NM_001001485;NM_001001486;NM_014382;NM_001001487	Body;Body;Body;Body				TRUE							ATP2C1	ENST00000514654.1	5'UTR								TRUE
cg01868869	chr14	50866735	+	cg01868869	10689190		AATCTAAAAACCACRTTACCTTCTCTCTTTTATACTAAATAATAACAACC		II			NA	NA	NA	NA	NA	NA	chr14:50863088-50863563	S_Shelf	TTGTTTGGAGGAATTTGAAATAAAATATTAGAGAACAACTTTAAAAGGGAGATGAACAGT[CG]GCTGTCACCACTTAGCACAAAAGAGAGAAGGTAACGTGGCCTCTAGACTAGTCAAACTGA	CGGCTGTCACCACTTAGCACAAAAGAGAGAAGGTAACGTGGCCTCTAGAC											CDKL1	ENST00000356146.1	3'UTR	CDKL1	ENST00000356146.1	3'UTR	chr14:50866445-50866755	3						TRUE
cg24700316	chr6	90943562	+	cg24700316	93618442		CCTCTTTCTTTCTACTCAAATATACTATCTTATCCCTAATCCATAAAACC		II			NA	NA	NA	NA	NA	NA		OpenSea	TCATGTGACAATTTTCCCAGGATCATTTCAATTTTCTGCGATCAGAGAGAATGCCAGCCA[CG]GCCCTATGGACCAGGGACAAGATAGCACACCTGAGCAGAAAGAAAGAGGACCACTAGCCT	CGGCCCTATGGACCAGGGACAAGATAGCACACCTGAGCAGAAAGAAAGAG	BACH2;BACH2	NM_021813;NM_001170794	5'UTR;5'UTR				TRUE		6:90943509-90944011	Unclassified_Cell_type_specific	BACH2;BACH2;BACH2	ENST00000257749.4;ENST00000537989.1;ENST00000470301.1	5'UTR;5'UTR;3'UTR	BACH2;BACH2;BACH2;BACH2;BACH2	ENST00000257749.4;ENST00000537989.1;ENST00000470301.1;ENST00000472023.1;ENST00000494747.1	5'UTR;5'UTR;3'UTR;3'UTR;3'UTR								TRUE
cg08009902	chr2	42793517	-	cg08009902	55652214		AAAATTTCACAAAATCCTTATATTCAACTCTTCTAATTCTTTAAATCCAC		II			NA	NA	NA	NA	NA	NA	chr2:42795847-42796230	N_Shelf	TAGGACATATAAAAGTTTCACAAAGTCCTTGTATTCAGCTCTTCTGATTCTTTGAGTCCA[CG]ATTTGTTGGTATTTATTCTTCAGATACTGAGCATCTACTGTGTCAGCTCAGAAATGTAGA	CGTGGACTCAAAGAATCAGAAGAGCTGAATACAAGGACTTTGTGAAACTT									2:42793164-42793811	Unclassified_Cell_type_specific	MTA3	ENST00000405592.1	5'UTR	MTA3	ENST00000405592.1	5'UTR	chr2:42793180-42793615	3						TRUE
cg10983484	chr15	52018762	-	cg10983484	6683523		ACAAACCCATAACAAAATCATTCAAACATACAAAAAAACTCCTACAAAAC		II			NA	NA	NA	NA	NA	NA		OpenSea	TGTGATAGATCACAGACCCATGACAGAATCATTCAGACATGCAAAGAGACTCCTGCAGGA[CG]GTAGTCGAGGGGAGAGTTCTCTACTGCTTTCTGCTGGAAGGAGATAGGCTGGAGATGCTG	CAGACCCATGACAGAATCATTCAGACATGCAAAGAGACTCCTGCAGGACG	LYSMD2;LYSMD2	NM_153374;NM_001143917	Body;5'UTR				TRUE				LYSMD2;LYSMD2	ENST00000560491.1;ENST00000454181.2	5'UTR;5'UTR	LYSMD2;LYSMD2	ENST00000560491.1;ENST00000454181.2	5'UTR;5'UTR	chr15:52018565-52018915	3						TRUE
cg10509607	chr14	99658541	-	cg10509607	57766294		TTTACAACAATACTAACTCCACTAAACRAAATACRTATATTTTACTTAAC		II			NA	NA	NA	NA	NA	NA		OpenSea	TTTTTCCTCTATTTGCAGCAGTGCTGGCTCCACTGGACGGAATGCGTGTGTTTTGCTTGG[CG]GCTGTTCATAATACTGTCTTGGCAGCGTTTCCTTGGAGCGCACACGGTGAACCTGGCTCT	TTGCAGCAGTGCTGGCTCCACTGGACGGAATGCGTGTGTTTTGCTTGGCG	BCL11B;BCL11B	NM_022898;NM_138576	Body;Body		chr14:99657940-99657940		TRUE	14:98728271-98728594	14:99657393-99658732	Promoter_Associated_Cell_type_specific							chr14:99658385-99658715	3						TRUE
cg08939052	chr1	59491890	-	cg08939052	86760190		TTCTAATAATACTTAACTACCCCTTACAAATTAAAATCATTTTCTCRTAC		II			NA	NA	NA	NA	NA	NA		OpenSea	AATTCATTTCCTTCTGGTAATGCTTGGCTGCCCCTTGCAAATTGGAGTCATTTTCTCGTG[CG]GCCTTCTAGTGTTCTTCTGAAATTTGAGGTTTGCTCTGTTTTCAAAATGTAGAAACCCAT	TCTGGTAATGCTTGGCTGCCCCTTGCAAATTGGAGTCATTTTCTCGTGCG							TRUE		1:59491873-59492104	Unclassified_Cell_type_specific	RP4-794H19.4;RP4-794H19.4	ENST00000447329.1;ENST00000438195.1	5'UTR;5'UTR	RP4-794H19.4;RP4-794H19.4	ENST00000447329.1;ENST00000438195.1	5'UTR;5'UTR	chr1:59491800-59492275	3						TRUE
cg11036656	chr3	81887543	+	cg11036656	6743143		ATCTTTCCTTTTCCTTAAAAAATAACCCATCTTTTCATTTAAAAAACTAC		II			NA	NA	NA	NA	NA	NA		OpenSea	CAGTTCAAGTTAAAAAGAAGGTTTTGGGCCCCAACTTTACAGAAGCAGGAAGCAGGTTGA[CG]TAGTTTCTCAAATGAAAAGATGGGTCATTTTTTAAGGAAAAGGAAAGATATCTCAGAAGG	TCTTTCCTTTTCCTTAAAAAATGACCCATCTTTTCATTTGAGAAACTACG							TRUE																	TRUE
cg26280976	chr14	69660603	+	cg26280976	13732920		TTATTATAAAAAACTTTCCCRTACRCTATAAAATATTTAACAACACCCTC		II			NA	NA	NA	NA	NA	NA	chr14:69658127-69658773	S_Shore	AAACATTTTTTGTTTGTTCCACTAGGATGGTGCTGCTATTGGTTATCTAGTGAGTAAAAG[CG]AGGGTGCTGCTAAACATCCTACAGCGCACGGGAAAGCTTCCCACAACAAAGAATTTCACC	TGTTGTGGGAAGCTTTCCCGTGCGCTGTAGGATGTTTAGCAGCACCCTCG											RP11-363J20.1;EXD2;EXD2;EXD2;EXD2;EXD2;EXD2;EXD2;EXD2	ENST00000554898.1;ENST00000409018.3;ENST00000193422.6;ENST00000492815.1;ENST00000409014.1;ENST00000409675.1;ENST00000409949.1;ENST00000312994.5;ENST00000409242.1	3'UTR;5'UTR;5'UTR;5'UTR;5'UTR;5'UTR;5'UTR;5'UTR;5'UTR	RP11-363J20.1;EXD2;EXD2;EXD2;EXD2;EXD2;EXD2;EXD2;EXD2;EXD2;EXD2;EXD2	ENST00000554898.1;ENST00000409018.3;ENST00000193422.6;ENST00000492815.1;ENST00000409014.1;ENST00000487724.1;ENST00000409675.1;ENST00000409949.1;ENST00000312994.5;ENST00000409242.1;ENST00000461908.1;ENST00000413191.1	3'UTR;5'UTR;5'UTR;5'UTR;5'UTR;5'UTR;5'UTR;5'UTR;5'UTR;5'UTR;5'UTR;5'UTR								TRUE
cg20559385	chr6	106049591	+	cg20559385	61644985		TACTTTCACTTCCCACCCAAATTCCTAAACACAAACCAATAAAAAATTAC		II			NA	NA	NA	NA	NA	NA		OpenSea	TATGCTGTGTCACCAAGGGGATTTCAGGATTGTTTCATTGGTCTGCCTTGGCAAAGCTGA[CG]CAATCTCCCATTGGTCTGTGCTCAGGAATCTGGGTGGGAAGTGAAAGTACAGACAAGCCT	CGCAATCTCCCATTGGTCTGTGCTCAGGAATCTGGGTGGGAAGTGAAAGT					chr6:106049296-106049296		TRUE		6:106049575-106049797	Unclassified_Cell_type_specific							chr6:106049465-106049775	3						TRUE
cg26166854	chr6	6614447	+	cg26166854	53755208		AAAACAATCAAAATTCACACTCTCAACAATTTTAAATATAATTCTTCTAC		II			NA	NA	NA	NA	NA	NA		OpenSea	GTGGCTTATGGAGAGGCACGAAGCACACACAACGCAACACAATCCGTCCAAGTTCACAGC[CG]CAGAAGAACCACACCCAAAATTGCTGAGAGTGTGAACCTTGACTGCCTTACAAACACAGA	AGGCAGTCAAGGTTCACACTCTCAGCAATTTTGGGTGTGGTTCTTCTGCG	LOC285780;LY86	NR_026970;NM_004271	Body;Body					6:6559404-6559447	6:6614106-6615629	Promoter_Associated_Cell_type_specific	LY86-AS1	ENST00000435641.1	3'UTR	LY86-AS1;LY86-AS1	ENST00000429345.1;ENST00000435641.1	3'UTR;3'UTR	chr6:6614125-6614575	3						TRUE
cg15757195	chr2	8422332	+	cg15757195	73726109		RCAACTCCTATATAACCCRCCCAATAACCAAAAAATAACACAATTTCACC		II			rs150715871	0.0128	NA	NA	NA	NA		OpenSea	CTTCTTCAGCTTTGAGGAGCAGCCACCGAGGCAGCCTCTCAGATGCCACATCACACCCCA[CG]GTGAAACTGTGTCACCTTCTGGCCACTGGGCGGGCCACACAGGAGCTGCGGTGGTCATCC	CGGTGAAACTGTGTCACCTTCTGGCCACTGGGCGGGCCACACAGGAGCTG								2:8339652-8339784			LINC00299;LINC00299	ENST00000430192.1;ENST00000442956.1	3'UTR;3'UTR	LINC00299;LINC00299	ENST00000430192.1;ENST00000442956.1	3'UTR;3'UTR								TRUE
cg06110802	chr4	152020177	+	cg06110802	85714846		ACTAATTCATCTCAAATATTATTACTTTATAAACATTCACTAAACTCTAC		II			NA	NA	NA	NA	NA	NA	chr4:152020470-152021110	N_Shore	TATTTTAAAAAAACCTTTTAATCAATATATAACAGACATATAGAAAAGGACACAAATAAG[CG]TAGAGCTTAGTGAATGTTCACAAAGCAACAACACCTGAGATGAACCAGCATCCACATCAA	CTGGTTCATCTCAGGTGTTGTTGCTTTGTGAACATTCACTAAGCTCTACG	RPS3A	NM_001006	TSS1500						4:152020143-152021501	Promoter_Associated	RPS3A;RPS3A;RPS3A;RPS3A;RPS3A	ENST00000274065.4;ENST00000509736.1;ENST00000322686.6;ENST00000512690.1;ENST00000506126.1	TSS1500;TSS1500;TSS1500;TSS1500;TSS1500	RPS3A;RPS3A;RPS3A;RPS3A;RPS3A;RPS3A;RPS3A;RPS3A;RPS3A;RPS3A;RPS3A;RPS3A	ENST00000274065.4;ENST00000509736.1;ENST00000505243.1;ENST00000322686.6;ENST00000503002.1;ENST00000512690.1;ENST00000508783.1;ENST00000512797.1;ENST00000507327.1;ENST00000515792.1;ENST00000506126.1;ENST00000510993.1	TSS1500;TSS1500;TSS1500;TSS1500;TSS1500;TSS1500;TSS1500;TSS1500;TSS1500;TSS1500;TSS1500;TSS1500			chr4:152020155-152021507	6	chr4:152018984-152037154	6		TRUE
cg25683989	chr12	111124215	+	cg25683989	98735557		ACAAAACTAAACTCTACTAAATCCAAAAATTACTCTACCAATCAACCAAC		II			NA	NA	NA	NA	NA	NA	chr12:111126611-111127347	N_Shelf	AGAGGTTCTTTCTCTCCCCACAGTTACATGCTGAGGGTGCAAGGGACTCTTAGACTTTCT[CG]CTGGTTGACTGGCAGAGCAACTTCTGGACCCAGCAGAGTTCAGCTTTGCATGTCCCTATA	CGCTGGTTGACTGGCAGAGCAACTTCTGGACCCAGCAGAGTTCAGCTTTG	HVCN1;HVCN1	NM_001040107;NM_032369	5'UTR;5'UTR								HVCN1;HVCN1;HVCN1;HVCN1	ENST00000356742.5;ENST00000242607.8;ENST00000548312.1;ENST00000439744.2	5'UTR;5'UTR;5'UTR;5'UTR	HVCN1;HVCN1;HVCN1;HVCN1;HVCN1;HVCN1;HVCN1	ENST00000546425.1;ENST00000356742.5;ENST00000242607.8;ENST00000548312.1;ENST00000549442.1;ENST00000439744.2;ENST00000546713.1	3'UTR;5'UTR;5'UTR;5'UTR;5'UTR;5'UTR;5'UTR	chr12:111124160-111124475	3						TRUE
cg07307830	chr15	39917402	-	cg07307830	83717526		AATTTACCTAATAAAAAACTACTATAACCCTAAACATTCTATAATAACTC		II			NA	NA	rs79213093	0.015554	NA	NA		OpenSea	CTTGCCTTATGGGTTTGCCTGGTGAGAGGCTGCTGTGGCCCTGGGCATTCTGTGATGGCT[CG]TCTCCCGTGGCCCAGGTGCCCGGGCTGGCTCCATGGCTTCAAGGATCCAAGCTTTCTGTT	CGAGCCATCACAGAATGCCCAGGGCCACAGCAGCCTCTCACCAGGCAAAC	FSIP1	NM_152597	Body				TRUE												chr15:39916653-39917490	6	chr15:39916838-39917475	6		TRUE
cg01381829	chr22	40573054	-	cg01381829	24611111		AAAAACTTACTTACTTACTATTAACAATAAAATTACACRACCTATAAACC		II			NA	NA	NA	NA	NA	NA		OpenSea	GAGGATGGGTAAGGGACTTACTTACTTGCTGTTAGCAGTGAAGTTACACGGCCTGTGAGC[CG]CGGGGGCTGGAGATGCAAACCGAGCTTGGGTTTCTTAAGTGGGTAGGAGTGGAGATGTAT	GGGACTTACTTACTTGCTGTTAGCAGTGAAGTTACACGGCCTGTGAGCCG	TNRC6B;TNRC6B;TNRC6B	NM_001024843;NM_001162501;NM_015088	Body;TSS1500;TSS1500						22:40573013-40573382	Promoter_Associated	TNRC6B;TNRC6B	ENST00000454349.2;ENST00000335727.8	TSS1500;TSS1500	TNRC6B;TNRC6B	ENST00000489500.1;ENST00000335727.8	TSS1500;TSS1500	chr22:40573020-40573370	3						TRUE
cg20610950	chr17	75096202	-	cg20610950	43602856		ACCATTTTCCATTCCTTCAACTTCRCTAATTTTATTTCCRAAAAACRAAC		II			NA	NA	NA	NA	NA	NA		OpenSea	TCCCAGCGGGAGCCATTTTCCATTCCTTCAGCTTCGCTGGTTTTGTTTCCGAGGAGCGGG[CG]TGCTGCGCTGCTTCTCTTTGAGTCATCTGGGTCCTCGCCTGTTGACTTTCTTCCTGGTAG	CGCCCGCTCCTCGGAAACAAAACCAGCGAAGCTGAAGGAATGGAAAATGG					chr17:75096190-75096190			17:72607734-72607984			SEC14L1	ENST00000392476.2	5'UTR	SEC14L1	ENST00000392476.2	5'UTR	chr17:75096105-75096435	3						TRUE
cg03992323	chr1	224023297	-	cg03992323	98633292		CACTAAACACTACATTTTTAAAATCTATCCRTAATAATCTAACTACAACC		II			rs143457429	0.0101	NA	NA	NA	NA		OpenSea	TTACTTTTACTCACTAAGCACTACATTTTTAAGATCTATCCGTGATGATCTAACTACAAC[CG]ATCCATTGCTTCTAGTTATTTCCTTCCTACCTCCCACTTTGCTATGGAAGTAGAGGCAAG	CGGTTGTAGTTAGATCATCACGGATAGATCTTAAAAATGTAGTGCTTAGT	TP53BP2;TP53BP2	NM_001031685;NM_005426	Body;5'UTR				TRUE		1:224023073-224023327	Promoter_Associated_Cell_type_specific	TP53BP2	ENST00000391878.2	5'UTR	TP53BP2;TP53BP2	ENST00000391878.2;ENST00000472180.1	5'UTR;3'UTR								TRUE
cg10487428	chr5	59559218	-	cg10487428	35681895		CCTAAAACAACCRTAACCACAACCTCCATATAAATTCTAATCCATTACCC		II			NA	NA	NA	NA	NA	NA		OpenSea	GTTCCTTAACACCTGAGACAACCGTGACCACAGCCTCCATGTAAATTCTAATCCATTGCC[CG]TCTAGCGGCTGGGTGACGCCACAAGGAGCAGAGAAGAAATCTAGGCAAAGAACAAGTGAC	CGGGCAATGGATTAGAATTTACATGGAGGCTGTGGTCACGGTTGTCTCAG	PDE4D	NM_001165899	5'UTR								PDE4D	ENST00000502484.2	5'UTR	PDE4D;PDE4D;PDE4D;PDE4D;PDE4D;PDE4D;PDE4D;PDE4D	ENST00000509368.2;ENST00000506024.1;ENST00000514552.1;ENST00000509355.1;ENST00000506510.2;ENST00000511382.1;ENST00000505507.2;ENST00000502484.2	TSS1500;3'UTR;5'UTR;3'UTR;3'UTR;3'UTR;5'UTR;5'UTR					chr5:59558437-59559265	4		TRUE
cg19867914	chr2	144234430	+	cg19867914	18669906		ATACATTATTACAACCTTCCTCTCTATTTATTATAACACCCAAACTCATC		II			NA	NA	NA	NA	NA	NA		OpenSea	CACTTCTGTGTTGCTGTTTGCTGCTTCATTGTGAAACCTTTTTGCTGGATGTGTTACATG[CG]ATGAGCTTGGGTGTTATAATAAACAGAGAGGAAGGCTGCAATAATGTATTTCAGTTAGGA	TACATTATTGCAGCCTTCCTCTCTGTTTATTATAACACCCAAGCTCATCG	ARHGAP15	NM_018460	Body				TRUE				AC096558.1;RP11-570L15.2;AC096558.1;AC096558.1	ENST00000549032.1;ENST00000546678.1;ENST00000442794.1;ENST00000550516.1	3'UTR;3'UTR;3'UTR;3'UTR	ARHGAP15;ARHGAP15;AC096558.1;RP11-570L15.2;AC096558.1;AC096558.1	ENST00000548242.1;ENST00000548929.1;ENST00000549032.1;ENST00000546678.1;ENST00000442794.1;ENST00000550516.1	5'UTR;5'UTR;3'UTR;3'UTR;3'UTR;3'UTR								TRUE
cg21360910	chr3	45372241	-	cg21360910	18763830		TTATTATTAACAACAAAATCCACCTAATAATAATCACAAAACTCACTAAC		II			NA	NA	NA	NA	NA	NA		OpenSea	GGATTTAAGAGTTATTGTTGGCAGCAGGATCCACCTGGTGGTGGTCACAGAGCTCACTGA[CG]CATGTTGTACGTCTCAAGATGCCAAAACCACAAAAAGATTGGAGGGTTAAGAAAACCCCC	TATTGTTGGCAGCAGGATCCACCTGGTGGTGGTCACAGAGCTCACTGACG							TRUE										chr3:45372105-45372330	3						TRUE
cg04348305	chr20	25230959	+	cg04348305	62758941		AAAAAACCTATTTTATTACAAAAACTATCTTATTCATAAAAATCATTTCC		II			NA	NA	NA	NA	NA	NA	chr20:25228300-25229402	S_Shore	CCATTGGAGTATTTATGTATAATCACATCCTGGAGAGGCCAGCGATGGGCTCAGGGATTA[CG]GAAATGACCTTCATGAACAAGATAGTCCCTGCAACAAAACAGGTTTTTTGATCCTCCGTG	CGGAAATGACCTTCATGAACAAGATAGTCCCTGCAACAAAACAGGTTTTT	PYGB	NM_002862	Body						20:25230875-25231230	Unclassified_Cell_type_specific							chr20:25230825-25231190	3						TRUE
cg26400113	chr6	138120219	+	cg26400113	86759130		ATAATATAATAAAAAATTTAAATCACTCATACACTTTTCCAATTAAAATC		II			NA	NA	NA	NA	NA	NA		OpenSea	CAGAAGGACTTTTGTTTACAGGATGAGAGCTGAAACAAAAAGGCAGAGCCTCACCTGGTG[CG]ACCTCAACTGGAAAAGTGCATGAGTGACTCAAATTTTTTACCACATCATGCATGTCTATG	TGATGTGGTAAAAAATTTGAGTCACTCATGCACTTTTCCAGTTGAGGTCG							TRUE		6:138120108-138120411	Unclassified_Cell_type_specific							chr6:138120020-138120290	3						TRUE
cg08119452	chr13	53602385	-	cg08119452	6644413		ATAAATACTTAATAAAACAAAATCCTACCTAATTAACCAAAAAACAAAAC		II			NA	NA	NA	NA	NA	NA		OpenSea	AGCATACAGTGGTGAGTACTTGATAGGGCAGAGTCCTACCTGGTTGGCCAGGGAACAAAA[CG]TTGCTGGTCTTTCCTTCAGAGTGGGGTTGTTAGACAACTTTGTCTAGAAACAGTCACTGT	TGAGTACTTGATAGGGCAGAGTCCTACCTGGTTGGCCAGGGAACAAAACG	OLFM4	NM_006418	TSS1500								OLFM4;OLFM4	ENST00000489054.1;ENST00000219022.2	TSS1500;TSS1500	OLFM4;OLFM4	ENST00000489054.1;ENST00000219022.2	TSS1500;TSS1500								TRUE
cg27366072	chr12	12222913	-	cg27366072	39748822		TTTACRAAAATAACATTAATTCCCCTTTCACTATTCACACTTCCTTCATC		II			NA	NA	NA	NA	NA	NA		OpenSea	TCTTCCCCACTTTTACGAAAATAGCATTAATTCCCCTTTCACTATTCACACTTCCTTCAT[CG]TCACAGTTTGACCAGCGGTCCAGGGTTTATGATCTCAAGCATGGCCATATATATCTATTT	TTACGAAAATAGCATTAATTCCCCTTTCACTATTCACACTTCCTTCATCG	BCL2L14;BCL2L14;BCL2L14	NM_030766;NM_138723;NM_138722	TSS1500;TSS1500;TSS1500								BCL2L14;BCL2L14	ENST00000266434.4;ENST00000308721.4	TSS1500;TSS1500	BCL2L14;BCL2L14;BCL2L14;BCL2L14;BCL2L14;BCL2L14	ENST00000396367.1;ENST00000545463.1;ENST00000464885.1;ENST00000461264.1;ENST00000479717.1;ENST00000466531.1	TSS1500;5'UTR;5'UTR;5'UTR;TSS1500;TSS1500								TRUE
cg23146741	chr8	42712312	+	cg23146741	7628201		TTTTTATCTCCATCTCCCTCTCAACTTATTTAACACTTATTACATAAAAC		II			NA	NA	NA	NA	NA	NA		OpenSea	TCATTTCTCTGCTATGTTTAACAATCTGTGTAACAGTCATACACGCAAACTCTAGATAGG[CG]TTTTATGTAACAAGTGCCAAATAAGTTGAGAGGGAGATGGAGACAAAAACGCAAAGAACT	TTTTGTCTCCATCTCCCTCTCAACTTATTTGGCACTTGTTACATAAAACG	RNF170;RNF170;RNF170;RNF170;RNF170;RNF170	NR_027668;NM_001160225;NM_001160224;NM_030954;NM_001160223;NR_027669	Body;Body;Body;Body;Body;Body				TRUE		8:42712269-42712399	Unclassified_Cell_type_specific				RNF170	ENST00000240159.4	3'UTR	chr8:42712140-42712590	3						TRUE
cg10933959	chr15	100890907	-	cg10933959	6779902		CTTTACTCAAAAAAAACAACTTATCTAATAAACTAAACTATATATAATTC		II			NA	NA	NA	NA	NA	NA	chr15:100890242-100890494	S_Shore	CCTAGTTCTTTCTTTGCTCAAGAAAAGCAGCTTGTCTGATAAACTAAGCTATGTATGATT[CG]CTGCCAGTACAGACTGAAAAACAAAATAAACTCCCAATTCACAGTCCTCCGTTGCGTAAC	TTTGCTCAAGAAAAGCAGCTTGTCTGATAAACTAAGCTATGTATGATTCG	FLJ42289;FLJ42289	NR_028140;NR_028139	TSS1500;Body						15:100889370-100890919	Promoter_Associated	RP11-168G16.1;RP11-168G16.1;RP11-168G16.1	ENST00000558307.1;ENST00000560282.1;ENST00000340644.4	TSS1500;TSS1500;TSS1500	RP11-168G16.1;RP11-168G16.1;RP11-168G16.1	ENST00000558307.1;ENST00000560282.1;ENST00000340644.4	TSS1500;TSS1500;TSS1500	chr15:100890860-100891355	3						TRUE
cg02380585	chr17	33776683	+	cg02380585	38696849		TACCRCAACCTTTAACACCTACCAAAATTCTATCCRAATATATAAATTTC		II			NA	NA	NA	NA	NA	NA	chr17:33776553-33776888	Island	AGTGGGATGTGGCGGCGGCCGGTGCTCTGTGCTCAGTCAACGCCTTGGAGAGGAGGACTA[CG]AAACCCATACACTCGGACAGAACCCTGGCAGGTGTTAAAGGCTGCGGCAGAGCAGAAAAG	GCCGCAGCCTTTAACACCTGCCAGGGTTCTGTCCGAGTGTATGGGTTTCG	SLFN13	NM_144682	TSS1500					17:30800458-30801001			SLFN13;SLFN13;SLFN13;SLFN13	ENST00000534689.1;ENST00000526861.1;ENST00000531588.1;ENST00000285013.6	TSS1500;TSS1500;TSS1500;TSS1500	SLFN13;SLFN13;SLFN13;SLFN13;SLFN13;SLFN13	ENST00000524511.1;ENST00000526483.1;ENST00000534689.1;ENST00000526861.1;ENST00000531588.1;ENST00000285013.6	TSS1500;TSS1500;TSS1500;TSS1500;TSS1500;TSS1500	chr17:33776325-33777015	3						TRUE
cg06040872	chr17	34394215	+	cg06040872	57638535		CCAATTCTTAACRTCCTCCTCATAAATTAAACATTTCTTAAAAACACTCC		II			NA	NA	NA	NA	NA	NA		OpenSea	GCAGCACAAGTCACATTTAAACCACACCCTGGGTGAAAAGGACCATTACATCGTGTTAAT[CG]GAGTGCTTCTAAGAAATGCTTAACTCATGAGGAGGACGTCAAGAATTGGTGTTACCAAGA	CGGAGTGCTTCTAAGAAATGCTTAACTCATGAGGAGGACGTCAAGAATTG	CCL18	NM_002988	Body		chr17:34393982-34393982																			TRUE
cg13915752	chr6	111132613	-	cg13915752	20800853		ACCCTAACAAAACAAACTCTATAAACTATATCAACCATACAAAACACCAC		II			NA	NA	NA	NA	NA	NA	chr6:111135515-111136913	N_Shelf	ACTCATTTGAAACCCTGACAAAACAAACTCTGTAAGCTGTGTCAGCCATGCAAGGCACCA[CG]CTCGGCTAATTTTTGTATTTTTAGAAGAGACGGGGTTTCGTCTTGTTGGCCAGGCTGGTC	CCCTGACAAAACAAACTCTGTAAGCTGTGTCAGCCATGCAAGGCACCACG	CDK19	NM_015076	Body								CDK19	ENST00000323817.3	5'UTR	CDK19;CDK19;CDK19	ENST00000457688.1;ENST00000323817.3;ENST00000460913.1	5'UTR;5'UTR;3'UTR	chr6:111132445-111132695	3						TRUE
cg22381196	chr16	72041376	-	cg22381196	45781561		TATTCTCCAACRACCAAAACATCATTAAATAAAACATTTCAAAATTCTTC		II			NA	NA	NA	NA	NA	NA	chr16:72042347-72042888	N_Shore	TCTACAGAGGCTATTCTCCAACGGCCAGGACATCATTAGGTAAGACATTTCAAAATTCTT[CG]TGAGGGCACGATTGCTTCAGAGGACTACAAAGTGACACATTAGGTCGTCATAAATCACCG	ATTCTCCAACGGCCAGGACATCATTAGGTAAGACATTTCAAAATTCTTCG	DHODH	NM_001361	TSS1500								DHODH;DHODH;DHODH	ENST00000572887.1;ENST00000219240.4;ENST00000576145.1	TSS1500;TSS1500;TSS1500	DHODH;DHODH;DHODH;DHODH	ENST00000572887.1;ENST00000219240.4;ENST00000574309.1;ENST00000576145.1	TSS1500;TSS1500;TSS1500;TSS1500							TRUE	TRUE
cg09010699	chr3	195171693	+	cg09010699	32681253		CATATTTATACACAACTACCTCCTTAACTATAATTAATTAACCTCTATAC		II			NA	NA	NA	NA	NA	NA		OpenSea	TCTAGGCCCCAAATCTAAATTTCTTGGAGGAAGTATTGGCCCACCTTGGATGCTGTACCC[CG]CACAGAGGCCAATCAACTACAGTCAAGGAGGCAGCTGTGTACAAACATGGCTCCTGAGAG	ATGTTTGTACACAGCTGCCTCCTTGACTGTAGTTGATTGGCCTCTGTGCG							TRUE										chr3:195171420-195172135	3						TRUE
cg12157761	chr15	71005778	+	cg12157761	98795384		TCCTTTCACTAATTATTCCCACTATCTAAAATATAAATTCCTTATCACTC		II			NA	NA	NA	NA	NA	NA		OpenSea	ACTGTTAGGTTGGGTAACTGAAAAAGGCTGTTGTAAGAATGTGATCTTGACGGTGATAGC[CG]AGTGACAAGGAATTTACATCCCAGACAGTGGGAACAACTAGTGAAAGGAGCTTGGATGTC	CCTTTCACTAGTTGTTCCCACTGTCTGGGATGTAAATTCCTTGTCACTCG	UACA	NM_018003	Body				TRUE										chr15:71005665-71006090	3						TRUE
cg00705730	chr2	106438120	-	cg00705730	30762281		ATACCCCRATAATACAATCAATAAAAACAACTATAATCTATAAAATCATC		II			NA	NA	NA	NA	NA	NA		OpenSea	TTGATTCCACAGTGCCCCGGTGGTGCAGTCAGTGGAAGCAGCTGTAATCTATGGGGTCAT[CG]TTGGCAGGTGCCCGGCACAGGGCTTGTCACTGCTTGTATATTATCTCTAGTCGCAAATGC	TGCCCCGGTGGTGCAGTCAGTGGAAGCAGCTGTAATCTATGGGGTCATCG	NCK2;NCK2	NM_003581;NM_001004722	5'UTR;5'UTR				TRUE				NCK2;NCK2;NCK2	ENST00000522586.1;ENST00000233154.4;ENST00000451463.2	5'UTR;5'UTR;5'UTR	NCK2;NCK2;NCK2;NCK2	ENST00000522586.1;ENST00000233154.4;ENST00000451463.2;ENST00000393348.2	5'UTR;5'UTR;5'UTR;5'UTR	chr2:106437980-106438170	3						TRUE
cg03533256	chr17	72620088	-	cg03533256	57761176		CCCCTAAAATTTCATAACTCRAAATTTCATAAAAATCAATCCCAATTTAC		II			NA	NA	NA	NA	NA	NA		OpenSea	GTTTGAGTCACCCCCTGAGATTTCATGACTCGGAATTTCATGAAAGTCAGTCCCAGTTTA[CG]AAACCTCTCCAACAGAGAAAACTCTGTTCCCTGCCTCTTTCACTCTTCTTCCTATCTGGG	CCCTGAGATTTCATGACTCGGAATTTCATGAAAGTCAGTCCCAGTTTACG	CD300E	NM_181449	TSS1500								CD300E;CD300E;CD300E	ENST00000426295.2;ENST00000328630.3;ENST00000392619.1	TSS200;TSS1500;TSS1500	CD300E;CD300E;CD300E	ENST00000426295.2;ENST00000328630.3;ENST00000392619.1	TSS200;TSS1500;TSS1500	chr17:72619920-72620175	3						TRUE
cg13469851	chr9	26936447	+	cg13469851	73602867		ACTACAAAATTTCATAATAATTACATCAAACAAATTCTACCAATACCATC		II			NA	NA	NA	NA	NA	NA		OpenSea	AATATTCTGGGAAGTCGGCAGAGTCGGAAGCACCAGGCATCTGTTTTCCCACCTAGACAA[CG]ATGGCACTGGCAGAATCTGTCTGATGTAACTATTATGAAACTTTGCAGTCATTTGAAAGC	CGATGGCACTGGCAGAATCTGTCTGATGTAACTATTATGAAACTTTGCAG	PLAA	NM_001031689	Body				TRUE																	TRUE
cg05899984	chr12	125038763	+	cg05899984	11804195		TTTTTTACACAACRTCTCTAAAACCTATAAAATAAAAATAATACCACCTC		II			NA	NA	NA	NA	NA	NA	chr12:125039119-125039344	N_Shore	CGACAAAACGCCTTCCTTGCTTCAAAGCCCTTTTGCGTCTCTTTCCTGCCAGAGGTGCCG[CG]AGGTGGCATCACTCCCATTTCACAGGTCCCAGAGACGCTGTGCAAAAAATCACACAGCAA	TTTTTGCACAGCGTCTCTGGGACCTGTGAAATGGGAGTGATGCCACCTCG									12:125038634-125038859	Unclassified_Cell_type_specific				NCOR2;NCOR2	ENST00000542565.1;ENST00000458234.1	3'UTR;5'UTR			chr12:125037568-125040420	6				TRUE
cg16563370	chr17	33775952	-	cg16563370	9747108		ATATCTACAAAACCCRAAAACACTTTACCACRCTATCTAAAAAACCTAAC		II			NA	NA	NA	NA	NA	NA	chr17:33776553-33776888	N_Shore	CGCCAATGGGAGTGTCTACAAAGCCCGGGAACACTTTGCCACGCTGTCTAGAAGGCCTGG[CG]GGAGGCTCGCGCCTATGAAATCCCAGCACTTTGGGAGGCCTAAGCGGGTTCATCGCTTGA	CGCCAGGCCTTCTAGACAGCGTGGCAAAGTGTTCCCGGGCTTTGTAGACA	SLFN13	NM_144682	TSS200				TRUE		17:33774969-33775989	Promoter_Associated	SLFN13;SLFN13;SLFN13;SLFN13	ENST00000534689.1;ENST00000526861.1;ENST00000531588.1;ENST00000285013.6	TSS200;TSS200;TSS200;TSS200	SLFN13;SLFN13;SLFN13;SLFN13;SLFN13;SLFN13	ENST00000524511.1;ENST00000526483.1;ENST00000534689.1;ENST00000526861.1;ENST00000531588.1;ENST00000285013.6	TSS1500;TSS200;TSS200;TSS200;TSS200;TSS200	chr17:33775685-33775995	3						TRUE
cg01761758	chr17	76850277	+	cg01761758	93645233		TTATAAAAATAAACTAACRATATACAAACACATTATATAAACATACACAC		II			NA	NA	NA	NA	NA	NA	chr17:76851759-76851973	N_Shore	AGGTGGCTTTGGAAGCATTTTGCAAGACCACGCCCAGGCCGCCAAGCTTCGGTTTCATTG[CG]TGTGTATGTTTACATAATGTGCCTGTATATCGTCAGTTTATCTTTACAACACAGGTGGGA	TGTAAAGATAAACTGACGATATACAGGCACATTATGTAAACATACACACG	TIMP2	NM_003255	3'UTR	low-CpG:74361675-74361987							TIMP2	ENST00000262768.6	3'UTR	TIMP2	ENST00000262768.6	3'UTR	chr17:76850200-76850455	3						TRUE
cg04784635	chr10	116097581	-	cg04784635	8797385		TTCCCAACAAAAATATTTCTTATCATTAAACATTCAAAATAAAACATATC		II			NA	NA	NA	NA	NA	NA		OpenSea	GTGGTTTCCAGTTCCCAACAGAGGTGTTTCTTATCATTGAACATTCAAGGTGGAACATAT[CG]GAAGTGGTGTGGGGAGTGTACTTTTTAGAGGATTCCACTGATGAATCCTTCATGGAGTGA	TCCCAACAGAGGTGTTTCTTATCATTGAACATTCAAGGTGGAACATATCG	AFAP1L2;AFAP1L2	NM_032550;NM_001001936	Body;Body				TRUE		10:116097403-116097660	Unclassified_Cell_type_specific				AFAP1L2	ENST00000483496.1	3'UTR	chr10:116096585-116097855	3						TRUE
cg16643706	chr5	111289503	+	cg16643706	19630115		CATATTTCCATATTATTATACCTTTCTTTATCTACACTAATCCTTCAACC		II			NA	NA	NA	NA	NA	NA		OpenSea	AGAAAGTGATATTTAAGTTGCATATTGACAAATAACAGTGAAAGGGGAGAAGAATCATCT[CG]GTTGAAGGACCAGTGTAGACAAAGAAAGGCACAACAATATGGAAATATGTAATATATTTA	CGGTTGAAGGACCAGTGTAGACAAAGAAAGGCACAACAATATGGAAATAT	C5orf13;C5orf13	NM_001142474;NM_001142475	Body;Body				TRUE				NREP-AS1;NREP	ENST00000507222.1;ENST00000450761.2	5'UTR;5'UTR	NREP-AS1;NREP	ENST00000507222.1;ENST00000450761.2	5'UTR;5'UTR								TRUE
cg03538296	chr1	15392433	-	cg03538296	37715946		AAAATACRTATACACRTATACRCTAACACACATAAATACTAAATATAACC		II			NA	NA	NA	NA	NA	NA		OpenSea	TGGCCGTGCGTGGGGTGCGTGTGCACGTGTGCGCTGGCACACATGGGTGCTGGGTGTGGC[CG]AGCGCCTCTAACAAGTGAAAACACGAGTGTGAACCTCTCTCCCCTGCGTCGCCACCTCTG	CGGCCACACCCAGCACCCATGTGTGCCAGCGCACACGTGCACACGCACCC	KIAA1026;KIAA1026;KIAA1026;KIAA1026;KIAA1026	NM_201628;NM_015209;NM_001018001;NM_001018000;NM_001017999	Body;3'UTR;3'UTR;3'UTR;3'UTR					1:15264769-15265106			KAZN;KAZN	ENST00000361144.5;ENST00000422387.2	3'UTR;3'UTR	KAZN;KAZN;KAZN	ENST00000361144.5;ENST00000422387.2;ENST00000491547.1	3'UTR;3'UTR;5'UTR			chr1:15391980-15392500	3				TRUE
cg20987610	chr8	95222020	-	cg20987610	19671943		CTACCCTCCCATTAACTAAATAAAATATACTTATTCTACAAAATCAAATC		II			NA	NA	NA	NA	NA	NA		OpenSea	TCTTCACACCTCTGCCCTCCCATTAGCTGAATAAAGTGTGCTTGTTCTACAAAATCAAAT[CG]CTTCCACTTGCCACATGTTTCAGTTCCTGGAATCAAGGGCAAGCATCTCATCACACAGCA	TGCCCTCCCATTAGCTGAATAAAGTGTGCTTGTTCTACAAAATCAAATCG	CDH17;CDH17	NM_004063;NM_001144663	TSS1500;5'UTR								CDH17;CDH17;CDH17	ENST00000441892.2;ENST00000027335.3;ENST00000450165.2	TSS1500;TSS1500;5'UTR	CDH17;CDH17;CDH17	ENST00000441892.2;ENST00000027335.3;ENST00000450165.2	TSS1500;TSS1500;5'UTR							TRUE	TRUE
cg13651908	chr2	204570033	+	cg13651908	71795836		CACAAAAAAAAACTCCRTAACAAAATTTCTAAAATTCATAACCACCACCC		II			NA	NA	NA	NA	NA	NA		OpenSea	GGCCGTGCTGGTGGAATAACCCTCTCTGCAAAGGGCCTGGGAGTTGAAGAAGGGTGCAGT[CG]GGTGGTGGTTATGAATCTCAGAAATCCTGCCACGGAGCCTCCTTTTGTGCCCTATTACTT	CGGGTGGTGGTTATGAATCTCAGAAATCCTGCCACGGAGCCTCCTTTTGT	CD28	NM_006139	TSS1500						2:204569866-204570170	Unclassified_Cell_type_specific	CD28;CD28;CD28;CD28	ENST00000374481.3;ENST00000458610.2;ENST00000324106.7;ENST00000374478.4	TSS1500;TSS1500;TSS1500;TSS1500	CD28;CD28;CD28;CD28	ENST00000374481.3;ENST00000458610.2;ENST00000324106.7;ENST00000374478.4	TSS1500;TSS1500;TSS1500;TSS1500								TRUE
cg25729350	chr15	58624534	-	cg25729350	42743212		AACAAACTAAAAAAATTATATAAAACCTACTACCAATAACCCTAAATAAC		II			NA	NA	NA	NA	NA	NA		OpenSea	TCCTGGGTGTTGACAAGCTGAAGAAGTTGTGTGGGGCCTGCTGCCAGTAACCCTGGGTGA[CG]AAGCGTGACTCACCACTCCGAGGTCAGTGGGGGGATGGAAGGCAGGGGAGTCAGCTGACA	CGTCACCCAGGGTTACTGGCAGCAGGCCCCACACAACTTCTTCAGCTTGT						DMR								ALDH1A2;ALDH1A2;ALDH1A2;ALDH1A2;ALDH1A2	ENST00000558603.1;ENST00000561098.1;ENST00000558946.1;ENST00000558239.1;ENST00000560863.1	TSS1500;TSS1500;TSS1500;5'UTR;3'UTR	chr15:58624140-58624715	3						TRUE
cg00101629	chr1	15068966	-	cg00101629	85631928		AACTCAAACACTAAATAAATACTTATTAAATTAACTAAATACATTCTTAC		II			NA	NA	NA	NA	NA	NA		OpenSea	ATGCCAGAGATGACTCAGGCACTGAATAAATACTTGTTGGATTAACTAAGTGCATTCTTG[CG]TACGTGCTTGAATGAATGAAGGAATGAGCGAATGAAAAAAAAACCAATGAGTCAGTTCAT	CGCAAGAATGCACTTAGTTAATCCAACAAGTATTTATTCAGTGCCTGAGT	KIAA1026;KIAA1026	NM_201628;NM_015209	Body;Body				TRUE		1:15068919-15069405	Unclassified_Cell_type_specific				KAZN	ENST00000491547.1	5'UTR	chr1:15068585-15069595	3						TRUE
cg04609694	chr6	44204009	+	cg04609694	44626926		CTCCAAAAACAACAACTAAATATTAACTATTTTAAACAAAAATATAACAC		II			NA	NA	NA	NA	NA	NA	chr6:44205686-44205931	N_Shore	GAGCATGAAAATCCTCCAGGTATCCCTGGCTGCCCTCACTTGCTGCTGGTCATCACCTTC[CG]TGTCACATTTCTGCTCAAAACAGTCAATATTCAGCTGCTGTCCCTGGAGTGGCTGCCATT	TCCAGGGACAGCAGCTGAATATTGACTGTTTTGAGCAGAAATGTGACACG									6:44203961-44204119	Gene_Associated							chr6:44203925-44204115	3						TRUE
cg00719568	chr1	113239645	+	cg00719568	18617264		AAAATACAAATAAACTAACTAATATAATATAAAACCACTAACTAAATCAC		II			NA	NA	NA	NA	NA	NA		OpenSea	GAAAGACTAAACTGGAAGGCAGGAGGTTTTTCTAGCCCCAGCACTGCTGCTTGTTGTCTG[CG]TGACTTAGCCAGTGGTTTCACACTACACCAGTCAGCTTATCTGCATCTTAGGGGGTGGTC	AGATGCAGATAAGCTGACTGGTGTAGTGTGAAACCACTGGCTAAGTCACG	MOV10;MOV10	NM_020963;NM_001130079	Body;Body								RP11-426L16.3;MOV10	ENST00000421943.1;ENST00000468624.1	TSS1500;5'UTR	MOV10;MOV10;MOV10;MOV10;RP11-426L16.3;MOV10;MOV10;MOV10	ENST00000471160.1;ENST00000488160.1;ENST00000481711.1;ENST00000482545.1;ENST00000421943.1;ENST00000461226.1;ENST00000496577.1;ENST00000468624.1	TSS1500;5'UTR;TSS1500;5'UTR;TSS1500;5'UTR;5'UTR;5'UTR	chr1:113239580-113239775	3						TRUE
cg08154963	chr17	33426885	+	cg08154963	23658579		CCTAATATATAAAATAATCCCTCTATCTTTCACCAACACTATAACCATCC		II			NA	NA	NA	NA	NA	NA		OpenSea	CTTTTATTTTCCATTCCCTGGTGTCTTCGTCCCCTCCCAGCCAGGGTCATGGCTCTCAGA[CG]GATGGCCACAGTGCTGGTGAAAGACAGAGGGATTATTTCATACACTAGGGCACTAGCTGT	CGGATGGCCACAGTGCTGGTGAAAGACAGAGGGATTATTTCATACACTAG	RAD51L3;RAD51L3;RAD51L3	NM_002878;NM_001142571;NM_133629	3'UTR;3'UTR;3'UTR								RAD51D;RAD51D;RAD51D	ENST00000345365.4;ENST00000474236.1;ENST00000394589.3	3'UTR;3'UTR;3'UTR	RAD51D;RAD51D;RAD51D	ENST00000345365.4;ENST00000474236.1;ENST00000360276.3	3'UTR;3'UTR;3'UTR								TRUE
cg00295182	chr1	2456436	+	cg00295182	32772854		TAAAAAACAATACTTCTTAAAAAATATAACCTAATACCAAATATAAAAAC		II			NA	NA	NA	NA	NA	NA	chr1:2457241-2458259	N_Shore	GCAGCCCAATAACCAGTCAGTCCCAAGTCCTATCAGCGGTCCCTAAAGATGCTACTCACA[CG]TTCTCATACCTGGCACCAGGCCACACCCCCTAAGAAGCATTGCCTCCCATAAGCTCACTG	GGGAGGCAATGCTTCTTAGGGGGTGTGGCCTGGTGCCAGGTATGAGAACG	PANK4	NM_018216	Body				TRUE		1:2456298-2458748	Promoter_Associated	PANK4	ENST00000491212.1	3'UTR	PANK4;PANK4	ENST00000491212.1;ENST00000514922.1	3'UTR;3'UTR			chr1:2456309-2468031	6	chr1:2455057-2459706	6		TRUE
cg02304751	chr4	99583945	+	cg02304751	46608823		ACRCTATTATCATATCTTACTCCTCAACCAAACAACTATTAAAAAAACAC		II			rs114132518	0.016507	NA	NA	NA	NA	chr4:99579142-99580160	S_Shelf	AATAAGTTTAACTACTGACAAGTTAATCAGCTCTTCAAGTGGCAGTGAAAACAGGTAAAG[CG]TGTTCTTCTAATAGTTGCCTGGCTGAGGAGCAAGATATGACAACAGCGTTTTAACCTAAG	CGCTGTTGTCATATCTTGCTCCTCAGCCAGGCAACTATTAGAAGAACACG									4:99583896-99585148	Promoter_Associated	RP11-1299A16.3	ENST00000569927.1	5'UTR	RP11-1299A16.3	ENST00000569927.1	5'UTR	chr4:99583860-99585135	3						TRUE
cg13633625	chr9	114706971	-	cg13633625	98636438		AATTAAAACTCAAACCCTAAAATATCACTCTATTAATCTCTAAACAAAAC		II			NA	NA	NA	NA	NA	NA		OpenSea	GCGGCCTGGAGGGTTGAGGCTCAGACCCTAGGATGTCACTCTGTTGATCTCTAAGCAAAG[CG]CAATAGACCTGTAATCACCAGAGGTTACAACACACAGGACTCTACAAGCCAGGCCACATG	CGCTTTGCTTAGAGATCAACAGAGTGACATCCTAGGGTCTGAGCCTCAAC							TRUE										chr9:114706480-114707130	3						TRUE
cg23723835	chr10	73869442	+	cg23723835	72663558		AAATTTTAAAATACTCAACAAAACTACCTAACATCCTATTTATATATAAC		II			NA	NA	NA	NA	NA	NA		OpenSea	GATTATCAAGTTTAAGACTGCTGGTAAGGCCAAATGACCTATTAGAGGATGAATTAAAAC[CG]CTATATACAAACAGGATGCCAGGCAGTTCTGCTGAGCACCTCAAAATTCAAAATGCCAAG	CGCTATATACAAACAGGATGCCAGGCAGTTCTGCTGAGCACCTCAAAATT	ASCC1	NM_015947	Body				TRUE							ASCC1	ENST00000534259.1	3'UTR	chr10:73869080-73870015	3						TRUE
cg04642300	chr6	109288592	-	cg04642300	49726248		AACCTAAAACAATCAACCATAAATAACAAAAATAATAAAACTACRAAACC		II			NA	NA	NA	NA	NA	NA		OpenSea	TTTGTTACCCAAGCCTGGGGCAATCAGCCATAAATAACAAGGATGGTGGGGCTGCGGGGC[CG]GGGCCGTGTGGCATAAAGATGGATCAGAAGGAGGTGTGGGCATGGCTGGCTTCTCAGCAG	CGGCCCCGCAGCCCCACCATCCTTGTTATTTATGGCTGATTGCCCCAGGC	ARMC2	NM_032131	Body		chr6:109288163-109288163		TRUE										chr6:109288105-109288615	3						TRUE
cg16185947	chr19	48689918	-	cg16185947	34747278		TTTTACATCTTACTTTATACRTTAAAAAATACCAAATATCACCATCTTTC		II			NA	NA	NA	NA	NA	NA	chr19:48685723-48686085	S_Shelf	TGTACATGCTGTTTTGCATCTTGCTTTATACGTTGGGGAGTGCCAGATGTCACCATCTTT[CG]TTCTTCCTCTGGGGCTGGTCAAATCCCCCTGAGAAAACTCCTCTGGCCTCCTGGCGGGGG	TTTGCATCTTGCTTTATACGTTGGGGAGTGCCAGATGTCACCATCTTTCG																	chr19:48689820-48690335	3						TRUE
cg27274718	chr3	15772890	-	cg27274718	94631149		TAATAAATAAAAACACTAATACACTCTACTTACCATATAAACCTCTTAAC		II			NA	NA	NA	NA	NA	NA		OpenSea	AGCTTAATTCTTAGTAGGTAAAAACACTGATGCACTCTGCTTACCATGTAAGCCTCTTAA[CG]TAAGATGTACAGTTTTACATCACATAACCTGGTTGTTCCTGTCTTGAAGAGTAAGCCACA	AGTAGGTAAAAACACTGATGCACTCTGCTTACCATGTAAGCCTCTTAACG	ANKRD28	NM_015199	Body								ANKRD28	ENST00000497037.1	3'UTR	ANKRD28;ANKRD28;ANKRD28;ANKRD28	ENST00000476472.1;ENST00000460278.1;ENST00000497037.1;ENST00000498524.1	3'UTR;3'UTR;3'UTR;3'UTR								TRUE
cg05344747	chr11	33754357	+	cg05344747	37801902		ACTTACCATACAAAATCTCCTATTTTCACAAATTCCTAAAATTAAAATAC		II			NA	NA	NA	NA	NA	NA	chr11:33757476-33758122	N_Shelf	TAATTTATGCAACTAACTTATGTGGTAGGTAGAATAATGCCTCTCTTCCCCAAAAATGTC[CG]TATCCTAACTCCAGGAACCTGTGAAAACAGGAGACCTTGCATGGCAAGTGACTTTGTAGA	CTTGCCATGCAAGGTCTCCTGTTTTCACAGGTTCCTGGAGTTAGGATACG	CD59;CD59;CD59;CD59	NM_203330;NM_203329;NM_000611;NM_203331	5'UTR;5'UTR;5'UTR;5'UTR								CD59;CD59;CD59;CD59;CD59	ENST00000533403.1;ENST00000528700.1;ENST00000527577.1;ENST00000395850.3;ENST00000351554.3	5'UTR;5'UTR;5'UTR;5'UTR;5'UTR	CD59;CD59;CD59;CD59;CD59	ENST00000533403.1;ENST00000528700.1;ENST00000527577.1;ENST00000395850.3;ENST00000351554.3	5'UTR;5'UTR;5'UTR;5'UTR;5'UTR					chr11:33752589-33754878	6		TRUE
cg26518932	chr5	169720975	+	cg26518932	1794571		TAACTACTTAATACACTACCTACCACACAAAAAACTTTCRATAATTATTC		II			NA	NA	rs78758159	0.014335	NA	NA		OpenSea	TATTGCTGAACATTTAGATTATTTACCAAGCTGCTGTTTCAATAATGATAATAAAAACGG[CG]AACAATTATCGAAAGCTTTCTGTGTGGCAGGCAGTGTACCAAGTAGTTAAACTAGTCTTC	AACTACTTGGTACACTGCCTGCCACACAGAAAGCTTTCGATAATTGTTCG	LCP2	NM_005565	Body				TRUE							LCP2;LCP2;LCP2;LCP2	ENST00000519594.1;ENST00000522760.1;ENST00000522823.1;ENST00000519149.1	3'UTR;3'UTR;3'UTR;3'UTR								TRUE
cg05653887	chr22	46767176	-	cg05653887	79800951		AACCTACCTAATTAAAAACTAATCAATAACRTTACTATAAAAACCAAAAC		II			rs111587829	0.014181	NA	NA	NA	NA	chr22:46770433-46770871	N_Shelf	CCCTAGCCAGGAGCCTGCCTGGTTGGAGGCTGGTCAGTGACGTTGCTGTGGAGACCAGGA[CG]GTCCAGCAAGTGACCATGGCACTGGCCCCAGGTGGCTGCTGGGTGCTGCCCTGGGAGCAA	GCCTGCCTGGTTGGAGGCTGGTCAGTGACGTTGCTGTGGAGACCAGGACG	CELSR1	NM_014246	Body						22:46766737-46767253	Unclassified_Cell_type_specific									chr22:46757252-46767722	6				TRUE
cg06817737	chr12	966396	+	cg06817737	50608287		AATATCACCCAAATCAAAAAAAACAACTTACCTTTCATCTTTATTTTATC		II			NA	NA	NA	NA	NA	NA		OpenSea	CCAGCCAGTTTTGACAAAGTAGCAATTCCTGAAGTGAAGGAAATTATTGAAGGATGCATA[CG]ACAAAACAAAGATGAAAGGTAAGTTGCCTCTTTTGATCTGGGTGATACTTGAACAAAACC	CGACAAAACAAAGATGAAAGGTAAGTTGCCTCTTTTGATCTGGGTGATAC	WNK1	NM_018979	Body				TRUE				WNK1;WNK1;WNK1;WNK1	ENST00000535572.1;ENST00000540360.1;ENST00000252477.7;ENST00000537501.1	ExonBnd;5'UTR;5'UTR;5'UTR	WNK1;WNK1;WNK1;WNK1;WNK1	ENST00000535572.1;ENST00000540360.1;ENST00000538787.1;ENST00000252477.7;ENST00000537501.1	ExonBnd;5'UTR;5'UTR;5'UTR;5'UTR								TRUE
cg19556572	chr9	117156701	+	cg19556572	9789386		ATAAAATATCAAAACTATAAAAAACCTCAAAAAACCCAACRATACATTTC		II			rs16928692	0.049688	NA	NA	NA	NA	chr9:117160139-117161064	N_Shelf	GTGTGGTGCTTCCTTCTGACCTTGGGCACCTCCGTCTTCAGTTGCCCCTCCTGTGAAAGG[CG]AAATGTATCGTTGGGTTCTTTGAGGCCCTTTACAGCTCTGACATCCTATAACATTCTGTA	TAGGATGTCAGAGCTGTAAAGGGCCTCAAAGAACCCAACGATACATTTCG	AKNA	NM_030767	TSS200								AKNA	ENST00000307564.4	TSS200	AKNA	ENST00000307564.4	TSS200							TRUE	TRUE
cg26934362	chr5	1519265	+	cg26934362	88728971		CAAAACACCATCAATTTCATACAAAAACCCRTAATTATAACCCAAAATTC		II			NA	NA	NA	NA	NA	NA	chr5:1523025-1524588	N_Shelf	TAAGATAAAGGGCTCTTTCTCACGATGAAACAGGAGTGCAAAGACAGTGTCCGTTTAAGA[CG]AACTTTGGGTCACAATCACGGGTTTCTGCATGAAACTGATGGTGCTTTGCTGTCAGCTGT	AAAGCACCATCAGTTTCATGCAGAAACCCGTGATTGTGACCCAAAGTTCG	LPCAT1	NM_024830	Body						5:1519260-1519336	Unclassified_Cell_type_specific				LPCAT1	ENST00000514484.2	3'UTR			chr5:1518703-1519443	5				TRUE
cg19882512	chr5	133404710	+	cg19882512	73637884		AACTCCCAAAAAAAACTACTACTAAATAAACTTTACTTTTACTAAAAAAC		II			NA	NA	NA	NA	NA	NA	chr5:133406807-133407149	N_Shelf	GAGGTGACTGTGTGTGTGTGTGTGTGTGTGTGTGTGTGTGTGTGTGTGTGTGTTCACGTG[CG]CCTTTTAGTAAAAGCAAAGTTTACTTAGTAGCAGTCCTCTCTGGGAGTCCCAGCAAGACT	CGCCTTTTAGTAAAAGCAAAGTTTACTTAGTAGCAGTCCTCTCTGGGAGT																	chr5:133404580-133404810	3						TRUE
cg25600606	chr11	33308345	-	cg25600606	48626203		ACRAAACAAATTACATTTCCTAAAAAACCCCCAACRATATAAATTAAAAC		II			NA	NA	NA	NA	NA	NA		OpenSea	ATTGGGGCGTGGCGAAACAGATTGCATTTCCTAGAAGGCCCCCAGCGATGTGGATTGAAG[CG]CAAGAGTGAGGAGTTGGATAATCATAGCAGCGCAATGCAGATTGTCGATGAATTGTCCAT	CGAAACAGATTGCATTTCCTAGAAGGCCCCCAGCGATGTGGATTGAAGCG	HIPK3;HIPK3	NM_001048200;NM_005734	Body;Body																chr11:33308231-33308559	4			TRUE	TRUE
cg21685770	chr12	10324918	+	cg21685770	94767205		CTCCTCTAATACTCATAAAAAATAATTTTCCCTTTCATAAATTACTTAAC		II			NA	NA	NA	NA	NA	NA		OpenSea	TTGAGTTATGTGTATTGCAGGTGGAGAAAGTGGTGATTCTGAAGGTGTTTCAGGATATTT[CG]CTAAGTAATTTATGAAAGGGAAAACTATTTTTCATGAGCATCAGAGGAGAGATATTGTAC	CGCTAAGTAATTTATGAAAGGGAAAACTATTTTTCATGAGCATCAGAGGA	OLR1	NM_002543	TSS200								C12orf59;C12orf59;OLR1;OLR1;OLR1	ENST00000381923.2;ENST00000545924.1;ENST00000432556.2;ENST00000309539.3;ENST00000545927.1	5'UTR;5'UTR;TSS200;TSS200;TSS1500	C12orf59;C12orf59;C12orf59;OLR1;OLR1;OLR1	ENST00000381923.2;ENST00000334148.7;ENST00000545924.1;ENST00000432556.2;ENST00000309539.3;ENST00000545927.1	5'UTR;5'UTR;5'UTR;TSS200;TSS200;TSS1500	chr12:10324645-10324935	3						TRUE
cg07785552	chr1	26869620	+	cg07785552	14667572		ATCTACTAAAATCTACATAATAAAACTCAAACCRATAACCAAAAAACCCC		II			NA	NA	NA	NA	NA	NA		OpenSea	GGCCAGAGACCCTGCCTTCTGGGCCAGGAAGGCTAAAAAAAGCAGAAGTAGGAAGAGTAA[CG]GGGCCCTCTGGTCACCGGCTTGAGCCCCACCATGCAGACCCCAGCAGATTTCCCCAGGGT	CGGGGCCCTCTGGTCACCGGCTTGAGCCCCACCATGCAGACCCCAGCAGA	RPS6KA1	NM_002953	Body						1:26869478-26869683	Promoter_Associated	RPS6KA1;RPS6KA1;RPS6KA1;RPS6KA1;RPS6KA1	ENST00000374164.4;ENST00000530003.1;ENST00000530003.1;ENST00000526792.1;ENST00000374162.2	TSS200;5'UTR;1stExon;5'UTR;5'UTR	RPS6KA1;RPS6KA1;RPS6KA1;RPS6KA1;RPS6KA1;RPS6KA1;RPS6KA1;RPS6KA1;RPS6KA1	ENST00000531113.1;ENST00000530003.1;ENST00000530003.1;ENST00000366866.4;ENST00000366866.4;ENST00000524436.1;ENST00000525525.1;ENST00000526792.1;ENST00000529454.1	TSS200;5'UTR;1stExon;5'UTR;1stExon;5'UTR;3'UTR;5'UTR;5'UTR	chr1:26869505-26870155	3						TRUE
cg10649130	chr11	9682641	-	cg10649130	79612910		ACCTTATATTTACTCATAAATAAATCAATAAAAAAACCCRAATTCTTCCC		II			NA	NA	NA	NA	NA	NA	chr11:9685520-9686050	N_Shelf	GAGGAAATGAAGCCTTATATTTACTCATAGATGAGTCAATGGGGAAGCCCGGATTCTTCC[CG]ACATCTGTGTGGTAGCCATCTTCCAAGATGACCCCCATGATTCTTGCCCATTGGTACTCA	CGGGAAGAATCCGGGCTTCCCCATTGACTCATCTATGAGTAAATATAAGG																	chr11:9682520-9682815	3						TRUE
cg03337218	chr10	25189866	+	cg03337218	59803172		CCATATTCAAACCCACAAATTTCAAAATCTAATTACAAACACCTATTAAC		II			NA	NA	NA	NA	NA	NA		OpenSea	GGAAGAGCTCTGTTTCCCAGGCATGACCCTACGAAAGGAGACTATTTTGTGGTAACTTGT[CG]CTAACAGGTGTTTGCAATTAGATTTTGAAATTTGTGGGTCTGAATATGGAACCTGAAACT	CGCTAACAGGTGTTTGCAATTAGATTTTGAAATTTGTGGGTCTGAATATG	PRTFDC1	NM_020200	Body				TRUE		10:25189748-25189995	Unclassified_Cell_type_specific							chr10:25189725-25190330	3						TRUE
cg21747310	chr12	11709115	-	cg21747310	81804335		ACATCAAACTAAAAATACTATCCTTTAAACAAAAAACTCATAAAAAAAAC		II			rs7954816	0.205821	NA	NA	NA	NA		OpenSea	CTATCACTTTCACATCAAACTGGGGGTACTGTCCTTTGAACAGAAGACTCATGAGGAAAG[CG]CAGATTCCTTCCAGGTGGGAAGAAAGCTTTGTCCCTGCTCCATGTCTGCTGATCTGCAGG	CATCAAACTGGGGGTACTGTCCTTTGAACAGAAGACTCATGAGGAAAGCG							TRUE		12:11708676-11709285	Unclassified	RP11-434C1.1;RP11-434C1.2;RP11-434C1.1	ENST00000541162.1;ENST00000536492.1;ENST00000499291.2	TSS1500;TSS1500;5'UTR	RP11-434C1.1;RP11-434C1.1;RP11-434C1.2;RP11-434C1.1	ENST00000541162.1;ENST00000545239.1;ENST00000536492.1;ENST00000499291.2	TSS1500;5'UTR;TSS1500;5'UTR	chr12:11708625-11709530	3						TRUE
cg04877737	chr22	50155965	-	cg04877737	84640884		TCTTTAAAAAAATCTCAATAACTACCCAAATTTTATAAACTCAATTTCAC		II			NA	NA	NA	NA	NA	NA	chr22:50157939-50158217	N_Shore	TTCCAGTCAAATCTTTAAGGAGATCTCAGTAACTGCCCAAATTTTATAAACTCAATTTCA[CG]TTTAACCACAGCTTTATCACTTCAATTTTCTTTTAAAATGTAGATTCTGAATGGCTGGTA	CGTGAAATTGAGTTTATAAAATTTGGGCAGTTACTGAGATCTCCTTAAAG																								TRUE
cg16429499	chr16	3597151	+	cg16429499	40805883		ATATCCATTATATAAATACACAAATTTCATTTCTCCATTCATCAACTAAC		II			NA	NA	NA	NA	NA	NA		OpenSea	GGTGCACAAAGGTCCACAGCAGCACCGTTCCTAACAGCCAAGTAGGAACAACCCAACGTC[CG]TCAGCTGATGAATGGAGAAATGAAACCTGTGTACCCATACAATGGATATCATTCAGCCTT	TATCCATTGTATGGGTACACAGGTTTCATTTCTCCATTCATCAGCTGACG	NLRC3	NM_178844	Body					16:3536848-3537153			NLRC3	ENST00000419350.2	3'UTR	NLRC3;NLRC3;NLRC3	ENST00000572229.1;ENST00000419350.2;ENST00000577133.1	3'UTR;3'UTR;3'UTR	chr16:3596905-3597270	3						TRUE
cg17991206	chr6	167366683	-	cg17991206	45788559		CATCATAAATATTATTCACRACATAATATACACACAACACTACATCACAC		II			rs116671585	0.021286	NA	NA	NA	NA	chr6:167369439-167370588	N_Shelf	TATGTGCACTGCATCATGAATGTTATTCACGACATGGTATGCACACAGCACTGCATCACA[CG]TGTTACCCAGAACCTGGGGCCACACTGGATCACAAACCTGAACACCGTGAAACTCATCTG	CGTGTGATGCAGTGCTGTGTGCATACCATGTCGTGAATAACATTCATGAT	RNASET2	NM_003730	Body						6:167366466-167366926	Promoter_Associated	RNASET2;RNASET2	ENST00000366855.6;ENST00000496851.2	5'UTR;TSS1500	RNASET2;RNASET2;RNASET2;RNASET2;RNASET2	ENST00000499370.2;ENST00000366855.6;ENST00000496851.2;ENST00000499370.2;ENST00000358165.3	1stExon;5'UTR;TSS1500;3'UTR;3'UTR	chr6:167366545-167366895	3						TRUE
cg01940139	chr12	10460639	-	cg01940139	68713229		CAACTCAACTTCAACAATTCAACRCTATTCTTTCTAAAAAAATACACATC		II			NA	NA	NA	NA	NA	NA		OpenSea	TCTTTAATCTCCAGCTCAGCTTCAACAATTCAACGCTGTTCTTTCTGAAAAAGTACACAT[CG]TGCCTTCTCTACTTCGCTCTTGGAACATAATTTCTCATGGCAGGTATGTGTGATTTCAGT	AGCTCAGCTTCAACAATTCAACGCTGTTCTTTCTGAAAAAGTACACATCG	KLRD1;KLRD1;KLRD1;KLRD1;KLRD1	NM_002262;NM_001114396;NM_002262;NM_007334;NM_007334	1stExon;5'UTR;5'UTR;5'UTR;1stExon								KLRD1;KLRD1;KLRD1;KLRD1;KLRD1;KLRD1;KLRD1;KLRD1	ENST00000381907.4;ENST00000350274.5;ENST00000350274.5;ENST00000538997.1;ENST00000538997.1;ENST00000543777.1;ENST00000543777.1;ENST00000544747.1	5'UTR;5'UTR;1stExon;1stExon;5'UTR;5'UTR;1stExon;5'UTR	KLRD1;KLRD1;KLRD1;KLRD1;KLRD1;KLRD1;KLRD1;KLRD1;KLRD1;KLRD1	ENST00000381907.4;ENST00000381908.3;ENST00000381908.3;ENST00000539374.1;ENST00000538997.1;ENST00000538997.1;ENST00000344825.6;ENST00000344825.6;ENST00000544747.1;ENST00000540271.1	5'UTR;5'UTR;1stExon;TSS200;1stExon;5'UTR;5'UTR;1stExon;5'UTR;5'UTR								TRUE
cg04180114	chr8	144543568	+	cg04180114	65634110		TTAACAACCTCCTATTTTCTAAAACRACTTCACTATTTAACACTCCTACC		II			NA	NA	NA	NA	NA	NA		OpenSea	AGAAAGGCAGATACCCAGAGCTAGCGAGGAAGTAAGCAAGACGAAAGCCTTGCTCGCTGC[CG]GCAGGAGTGTCAAACAGTGAAGCCGTTTTAGAAAACAGGAGGCTGTTAACCTAGAGTGAC	TAACAGCCTCCTGTTTTCTAAAACGGCTTCACTGTTTGACACTCCTGCCG	ZC3H3	NM_015117	Body					8:144614574-144614985	8:144543400-144545122	Promoter_Associated	ZC3H3	ENST00000530603.1	3'UTR	ZC3H3	ENST00000530603.1	3'UTR	chr8:144543380-144543730	3						TRUE
cg26690127	chr2	37545602	-	cg26690127	13613916		AAACRATAACRCAACTTACCCAACAACACATAATTATTAATAAATAAAAC		II			NA	NA	NA	NA	NA	NA		OpenSea	ATTGAAGCACAAGGCGATAACGCAACTTGCCCAGCAGCACATGGTTATTAATAGGTGGAG[CG]GGAATTAGAAGCCAGGTTTTGTACTTTCTTACCAGTGCTGTCTCCACAAGAACACACTAT	GGCGATAACGCAACTTGCCCAGCAGCACATGGTTATTAATAGGTGGAGCG	PRKD3	NM_005813	TSS1500				TRUE		2:37545600-37546027	Unclassified_Cell_type_specific	PRKD3;PRKD3;PRKD3	ENST00000477132.1;ENST00000234179.2;ENST00000379066.1	3'UTR;TSS1500;TSS1500	PRKD3;PRKD3;PRKD3;PRKD3;PRKD3	ENST00000477132.1;ENST00000494667.1;ENST00000234179.2;ENST00000379066.1;ENST00000443187.1	3'UTR;TSS1500;TSS1500;TSS1500;5'UTR	chr2:37545480-37546015	3						TRUE
cg12058385	chr2	144448686	+	cg12058385	67802872		TACAATATATAATAACAAACACCTCACTAAAAACAAAATCTACACAATTC		II			NA	NA	NA	NA	NA	NA		OpenSea	CAACTCACAGTCCCTCATCTTTTAAAAGAAGGGAAAAAAAATGAAGCACTCTGGTCATAA[CG]AATTGTGCAGATTTTGTTTTCAGTGAGGTGTTTGCCATTACATATTGCACATAATGTATG	GCAATATGTAATGGCAAACACCTCACTGAAAACAAAATCTGCACAATTCG	ARHGAP15	NM_018460	Body				TRUE				RP11-434H14.1	ENST00000552220.1	3'UTR	ARHGAP15;RP11-434H14.1	ENST00000549436.1;ENST00000552220.1	5'UTR;3'UTR								TRUE
cg13595556	chr9	129648322	+	cg13595556	28798255		AAACCRAAACCRACAATTCAATCRCCACACAAAAAATCAAAAATATACTC		II			NA	NA	NA	NA	NA	NA		OpenSea	AGGTGAGGGTTTCCTAAGAAGCTCTTGTGCCACCATCGTGCTGAAAAGAAGAGAAAGAAG[CG]AGTATATTTCTGACCTCTTGTGTGGCGACTGAATTGTCGGCCTCGGTCTGCACCCAGGCA	GACCGAGGCCGACAATTCAGTCGCCACACAAGAGGTCAGAAATATACTCG							TRUE																	TRUE
cg01323964	chr7	65219171	+	cg01323964	49727560		TAACRAATAATTTTACATCCTTACCTCTTTAAACAAATATAAAACTCTAC		II			NA	NA	NA	NA	NA	NA	chr7:65215732-65216495	S_Shelf	ATTGCAGAGTAACAGTGGAGGCTGCTGAGCTTTCATTTTAGGAGATACCTGGCTTATTCT[CG]TAGAGCCCTACACTTGCCTAAAGAGGCAAGGATGTAAAATTATCCGTTACTGTTAACTGT	AACGGATAATTTTACATCCTTGCCTCTTTAGGCAAGTGTAGGGCTCTACG	SNORA22;CCT6P1	NR_002961;NR_003110	TSS1500;Body								SNORA22;CCT6P1	ENST00000383907.1;ENST00000442266.1	TSS1500;5'UTR	SNORA22;CCT6P1;CCT6P1	ENST00000383907.1;ENST00000443108.1;ENST00000442266.1	TSS1500;5'UTR;5'UTR	chr7:65219120-65219330	3						TRUE
cg21587469	chr12	56323816	+	cg21587469	86772551		CTACCTATCAATTTTCTATCCCTAAATCTTTCATTTAAAAATCTTAAAAC		II			NA	NA	NA	NA	NA	NA	chr12:56325774-56326223	N_Shore	AGGGTGGCATTACTTTGAGCATTCTTTGCAAGGAAAGCTGAGTGCCTTAGAGATTAATAT[CG]TTCCAAGATTTCTAAATGAAAGATCCAGGGACAGAAAACTGATAGGCAGAGGTGTTAGGG	CGTTCCAAGATTTCTAAATGAAAGATCCAGGGACAGAAAACTGATAGGCA	DGKA	NM_001345	TSS1500						12:56322944-56325597	Promoter_Associated	DGKA	ENST00000331886.5	TSS1500	DGKA;DGKA;DGKA;DGKA;DGKA;DGKA;DGKA;DGKA;DGKA;DGKA;DGKA;DGKA	ENST00000547015.1;ENST00000331886.5;ENST00000555090.1;ENST00000549629.1;ENST00000548479.1;ENST00000547324.1;ENST00000553084.1;ENST00000547358.1;ENST00000548549.1;ENST00000548407.2;ENST00000546878.1;ENST00000546995.1	TSS1500;TSS1500;TSS1500;TSS1500;TSS1500;TSS1500;TSS1500;TSS1500;TSS1500;TSS1500;5'UTR;5'UTR	chr12:56323785-56324135	3						TRUE
cg25535316	chr11	579198	-	cg25535316	6748195		CATTTTTTACTTTCTATATAAAATTCATCATCAAATAAAAATTTACACTC		II			NA	NA	NA	NA	NA	NA	chr11:575464-577093	S_Shelf	CTACCAATTCACATTTTTTACTTTCTATGTGAAATTCATCATCAAATGAGGATTTGCACT[CG]GGACAGTTGGACCCTGGGACTCCCCCAGCCCTGCTCCTCCCCCCAGCCCTGCTCCTCCCC	ATTTTTTACTTTCTATGTGAAATTCATCATCAAATGAGGATTTGCACTCG	PHRF1	NM_020901	5'UTR								PHRF1;PHRF1	ENST00000264555.5;ENST00000413872.2	5'UTR;5'UTR	PHRF1;PHRF1;PHRF1	ENST00000534320.1;ENST00000413872.2;ENST00000526724.1	5'UTR;5'UTR;5'UTR			chr11:579152-580655	6				TRUE
cg07630255	chr15	75185989	-	cg07630255	71770291		AAAATTTTCCCTAACCCTACAACTACCCTCCATAAATAAACTTATATCTC		II			NA	NA	NA	NA	NA	NA	chr15:75182262-75182622	S_Shelf	CTAGGCATTCTGAGATTTTCCCTAGCCCTGCAGCTGCCCTCCATGGATGGACTTGTATCT[CG]GGGCTAAAGAGGCAGGAAGGGGACACGAGCATCCTCCCTCTCCTGGAAAGGACTGATGCC	AGATTTTCCCTAGCCCTGCAGCTGCCCTCCATGGATGGACTTGTATCTCG	MPI	NM_002435	Body						15:75185851-75186409	Unclassified_Cell_type_specific	MPI	ENST00000565576.1	3'UTR	MPI;MPI	ENST00000565576.1;ENST00000561470.1	3'UTR;3'UTR	chr15:75185865-75186295	3						TRUE
cg16193207	chr8	23107961	+	cg16193207	10728957		AACAATCACTAAACAAAACCCAAATACCACAAAAAAAACAATCRATATTC		II			NA	NA	NA	NA	NA	NA	chr8:23103775-23104601	S_Shelf	TTGCCTGGTATGTTCCATCTCACTCTCAGCCTGTAAACCCAAACCCACTCAATGCTTTTC[CG]AACACCGATTGTCTCTTTTGTGGTACCTGGGCCCTGCCTAGTGACTGCTGTTTCCTTCTC	GCAGTCACTAGGCAGGGCCCAGGTACCACAAAAGAGACAATCGGTGTTCG	CHMP7	NM_152272	Body						8:23107819-23108287	Promoter_Associated_Cell_type_specific				CHMP7;CHMP7	ENST00000519529.1;ENST00000517325.1	5'UTR;3'UTR	chr8:23107925-23108215	3						TRUE
cg16775598	chr3	18877557	-	cg16775598	14603849		ATATTTACCTCCTCATTCTTTCTACTTTCTTTTATCATAATAACATCAAC		II			NA	NA	NA	NA	NA	NA		OpenSea	TGAATTCTGCTGTGTTTGCCTCCTCATTCTTTCTACTTTCTTTTGTCATGATAACATCAG[CG]TTGCCTGTCTTCCTATTAAATCGCATCTCTCCTCATTAATCTTTCTCTCTTAGCCAATGA	CGCTGATGTTATCATGACAAAAGAAAGTAGAAAGAATGAGGAGGCAAACA							TRUE				AC105750.1	ENST00000425799.2	5'UTR	AC105750.1	ENST00000425799.2	5'UTR								TRUE
cg02244028	chr3	38992200	-	cg02244028	98612587		AATCTCTAAAACTAAAACCCAAACATTAAACAAAACAATAAAACTAAACC		II			NA	NA	NA	NA	NA	NA		OpenSea	AGAAGAAGCCCAGTCTCTAAAACTGAGACCCAGACATTAAGCAAGACAATAAGGCTGAGC[CG]GCTGAACTGCTGAAGTGGGATCTGCAAGTAGCAGGCAAGTGGCCACATGGCCCAAACAAG	CGGCTCAGCCTTATTGTCTTGCTTAATGTCTGGGTCTCAGTTTTAGAGAC	SCN11A	NM_014139	TSS200								SCN11A;SCN11A	ENST00000450244.1;ENST00000456224.3	TSS200;TSS1500	SCN11A;SCN11A	ENST00000302328.3;ENST00000456224.3	TSS200;TSS1500	chr3:38992145-38992435	3						TRUE
cg07409471	chr17	80833638	+	cg07409471	6691183		AAATTAAAACTCTACTCRATAATAACCACTTAACTTTTCTTAAAAAACAC		II			NA	NA	NA	NA	NA	NA	chr17:80829533-80829871	S_Shelf	TACGTCTTGTTCTCCCTCACCGGTGTTGCTCAGTGGCACAGCTTCCAGGGGAAGACAACA[CG]TGTTTTTCAAGAAAAGTTAAGTGGCCATTACCGAGCAGAGTCCTAACCCTGTGAAACCCG	GGTTAGGACTCTGCTCGGTAATGGCCACTTAACTTTTCTTGAAAAACACG	TBCD	NM_005993	Body			CDMR	TRUE	17:78426592-78427006			TBCD	ENST00000269368.8	3'UTR	TBCD;TBCD;TBCD;TBCD	ENST00000576160.1;ENST00000571712.1;ENST00000576996.1;ENST00000269368.8	5'UTR;5'UTR;5'UTR;3'UTR	chr17:80833280-80833815	3						TRUE
cg19301114	chr6	161796785	+	cg19301114	93762220		CTATAAAAAACTAAATCAATACCAAAACAACACCCRCCCCTCTACAATAC		II			rs12198438	0.064692	NA	NA	NA	NA		OpenSea	CAAGGGCCATTTCTGCTGCCCCAGAGCAAACCTTCGCACACAAGCTGAGTGCCTTGGAAA[CG]CACTGCAGAGGGGCGGGTGCTGTCCTGGCACTGACTCAGCTTTTCACAGCGCAAGGCCGA	CGCACTGCAGAGGGGCGGGTGCTGTCCTGGCACTGACTCAGCTTTTCACA	PARK2;PARK2;PARK2	NM_004562;NM_013987;NM_013988	Body;Body;Body					6:161716775-161716879						PARK2	ENST00000479615.1	3'UTR	chr6:161796245-161796935	3						TRUE
cg18483549	chr17	30842946	+	cg18483549	98788571		AAAAATAAACTTTCCATCAAAAACATCTAAACAATAAAAACTCTTTTACC		II			NA	NA	NA	NA	NA	NA	chr17:30845903-30846702	N_Shelf	GAGAACAGAAAGATTTACACTCACTTATGTCAGCTAAAAAAATGTACCCTTGTCTCATTG[CG]GTAAAAGAGCCTCCACTGCTCAGATGCTTCTGATGGAAAGTCTACCCCCTGCTCCGATAC	GGGGTAGACTTTCCATCAGAAGCATCTGAGCAGTGGAGGCTCTTTTACCG	MYO1D	NM_015194	Body						17:30842660-30843112	Unclassified_Cell_type_specific							chr17:30842620-30843895	3						TRUE
cg11193201	chr1	161677452	+	cg11193201	75605853		CCTAAACAAAACCAATTCCAATAAAAACCAAACTACAAACATTAAAAAAC		II			NA	NA	NA	NA	NA	NA		OpenSea	AGACAAGTTTTCTTAAAAGAATAGTTTGCACTTGCTATCTCCACTTCCTCACTTCTCACA[CG]CTCCTCAATGCTTGCAGCCTGGCTTCCACTGGAATTGGTTTTGTCTAGGGCACAACGATC	CGCTCCTCAATGCTTGCAGCCTGGCTTCCACTGGAATTGGTTTTGTCTAG	FCRLA	NM_032738	Body						1:161677426-161677641	Unclassified_Cell_type_specific				FCRLA	ENST00000465403.1	5'UTR			chr1:161675318-161678605	6	chr1:161675237-161678577	6		TRUE
cg16148346	chr11	58826475	-	cg16148346	9717468		TTCATACACCATAAACTTTCCTAAATATCTCAACCAATTTTATTAATACC		II			NA	NA	NA	NA	NA	NA	chr11:58830063-58830739	N_Shelf	GCAATAAGATTTTCATGCACCATAAACTTTCCTGAGTATCTCAACCAGTTTTGTTGATGC[CG]GGGTTTGTTCAAAGCTGCAGATTACTGGGCCTCACCCCAGACCTACTCTACTTAAATATA	TCATGCACCATAAACTTTCCTGAGTATCTCAACCAGTTTTGTTGATGCCG									11:58825464-58826892	Unclassified	RP11-142C4.6	ENST00000533954.1	TSS1500	RP11-142C4.6;RP11-142C4.6	ENST00000532098.1;ENST00000533954.1	TSS1500;TSS1500			chr11:58825247-58827111	6	chr11:58825537-58826492	6		TRUE
cg09923954	chr10	65460017	+	cg09923954	37628924		AACCAACCTAACCTATATAATAAAAATTAATAACTCACTAACCAAATATC		II			NA	NA	NA	NA	NA	NA		OpenSea	ATTTATATGCCACCTAACATCAAAACCTAGAGCCCTTCTGAGAGATCATATTCCCTTGTA[CG]ATACTTGGTCAGTGAGTCACTAACCTCCATCACACAGGCCAGGCTGGCTCTTGCAGTCCC	GCCAGCCTGGCCTGTGTGATGGAGGTTAGTGACTCACTGACCAAGTATCG							TRUE				RP11-170M17.1	ENST00000444770.1	5'UTR	RP11-170M17.1	ENST00000444770.1	5'UTR	chr10:65459945-65460255	3						TRUE
cg09948350	chr2	70189092	+	cg09948350	35778224		ACTTATTAAAAAAACCAATAACRACTTCCCCRATCTCTAAACTAATAAAC		II			rs77274135	0.02908	NA	NA	NA	NA	chr2:70188511-70188726	S_Shore	ATGTGATGACATTCAGGTATTTGTCATCAGCCAGTGAAGGAAGGGGAGGCAGGGACCAGA[CG]CCCATCAGCTCAGAGACCGGGGAAGCCGCCATTGGCCTCCCCAACAAGTGACTACTTTGA	CGCCCATCAGCTCAGAGACCGGGGAAGCCGCCATTGGCCTCCCCAACAAG	ASPRV1;ASPRV1	NM_152792;NM_152792	5'UTR;1stExon								ASPRV1;ASPRV1	ENST00000320256.4;ENST00000320256.4	1stExon;5'UTR	ASPRV1;ASPRV1	ENST00000320256.4;ENST00000320256.4	1stExon;5'UTR							TRUE	TRUE
cg17178175	chr2	178109973	-	cg17178175	75794894		CCATCTCAACCAAAATAAAAATTACTATTAATACCACACTATCACRAAAC		II			rs13402068	0.059763	NA	NA	NA	NA		OpenSea	GTATGACTCATCCATCTCAGCCAAGATGGGAATTACTGTTAATGCCACACTGTCACGGAA[CG]CTACAACTGGAAGGGACCACAGGAATCACCCAGACAGCCCCTCTTGTTTTGCAAATAAGG	CATCTCAGCCAAGATGGGAATTACTGTTAATGCCACACTGTCACGGAACG	NFE2L2;NFE2L2;NFE2L2	NM_006164;NM_001145413;NM_001145412	Body;5'UTR;5'UTR				TRUE				NFE2L2;NFE2L2;NFE2L2;NFE2L2	ENST00000464747.1;ENST00000423513.1;ENST00000446151.2;ENST00000397063.4	3'UTR;5'UTR;5'UTR;5'UTR	NFE2L2;NFE2L2;NFE2L2;NFE2L2;NFE2L2;NFE2L2;NFE2L2;NFE2L2	ENST00000464747.1;ENST00000477534.1;ENST00000462023.1;ENST00000423513.1;ENST00000449627.1;ENST00000448782.1;ENST00000446151.2;ENST00000397063.4	3'UTR;3'UTR;3'UTR;5'UTR;5'UTR;5'UTR;5'UTR;5'UTR	chr2:178109820-178110135	3						TRUE
cg09322573	chr8	28961356	+	cg09322573	46771596		ACTATAATATCTCACAATTATATTAACRCTTCTAAACCTTCCTACTTTTC		II			NA	NA	NA	NA	NA	NA		OpenSea	ACTTTCCTCTCGCCTCCCACGTCCTCACTAAGTTACTCGGGGACCCCAAGGAACCAAGAA[CG]AAAAGTAGGAAGGTCCAGAAGCGTTAACACAACTGTGAGACATCACAGTTACTTGCCTAA	CTGTGATGTCTCACAGTTGTGTTAACGCTTCTGGACCTTCCTACTTTTCG	KIF13B	NM_015254	Body					8:29017225-29017299									chr8:28961145-28961395	3						TRUE
cg02519218	chr12	133424286	-	cg02519218	29679928		ACRCATATTAAACATATATAAATCCTAAAAACCRAAATAACTTCCTAAAC		II			NA	NA	NA	NA	NA	NA		OpenSea	GGAGGGCGAATGCGCATGTTAAACATATGTAAATCCTAGAAACCGAGGTAGCTTCCTAGA[CG]TGGGAAGGCAAATGGCCAGAAGAGACAGGGACCAGAGAAAAGGCCCTGGTCTTGCTAAAG	CGCATGTTAAACATATGTAAATCCTAGAAACCGAGGTAGCTTCCTAGACG	CHFR;CHFR;CHFR;CHFR;CHFR	NM_001161345;NM_001161347;NM_018223;NM_001161346;NM_001161344	Body;Body;Body;Body;Body				TRUE	12:131934342-131934503	12:133423975-133424503	Gene_Associated_Cell_type_specific	CHFR;CHFR;CHFR;RP11-46H11.10	ENST00000541228.1;ENST00000545659.1;ENST00000545659.1;ENST00000541341.1	3'UTR;3'UTR;1stExon;3'UTR	CHFR;CHFR;CHFR;CHFR;CHFR;CHFR;CHFR;CHFR;CHFR;RP11-46H11.10;CHFR	ENST00000536843.1;ENST00000545046.1;ENST00000544268.1;ENST00000541837.1;ENST00000545659.1;ENST00000544093.1;ENST00000538235.1;ENST00000545046.1;ENST00000545659.1;ENST00000541341.1;ENST00000535527.1	3'UTR;3'UTR;3'UTR;3'UTR;3'UTR;3'UTR;3'UTR;1stExon;1stExon;3'UTR;3'UTR	chr12:133423865-133424350	3					TRUE	TRUE
cg00219921	chr2	87012810	+	cg00219921	35791294		ATAAAATCTACAATACACCACAAAAATCACAATACTATTATACRCACATC		II			rs7563771	0.016942	NA	NA	NA	NA	chr2:87015974-87018182	N_Shelf	TCAGCATGATTCTGAGAACTCTGCGGGTAGCTCTGGCCTGCCCCTTTCCACGCCCTACCG[CG]ATGTGCGCACAACAGTATTGTGACCCTTGTGGTGTACTGTAGATTTTACCTAGTTTTGTT	TAAAATCTACAGTACACCACAAGGGTCACAATACTGTTGTGCGCACATCG	CD8A;CD8A;CD8A;CD8A	NM_001145873;NM_171827;NM_001768;NR_027353	3'UTR;3'UTR;3'UTR;Body								CD8A;CD8A;CD8A	ENST00000456996.2;ENST00000352580.3;ENST00000442577.2	3'UTR;3'UTR;3'UTR	CD8A;CD8A;CD8A	ENST00000456996.2;ENST00000352580.3;ENST00000442577.2	3'UTR;3'UTR;3'UTR	chr2:87012745-87013015	3						TRUE
cg12655059	chr1	247491708	+	cg12655059	90679425		TAACRCTTCTATAAATAAATATCACTAAAATAATACCCTCTCATCTCTTC		II			NA	NA	NA	NA	NA	NA	chr1:247494249-247495840	N_Shelf	GCTGTACACTGGCAGTCCCCAGCTGTCATCAAACTGACAAATCCTGCAGAGATGCACCCT[CG]AAGAGATGAGAGGGCACCACCTCAGTGACACCCACCTACAGAAGCGTTAGCTCTGAGAGG	AACGCTTCTGTAGGTGGGTGTCACTGAGGTGGTGCCCTCTCATCTCTTCG	ZNF496	NM_032752	Body						1:247491408-247491734	Gene_Associated_Cell_type_specific				ZNF496	ENST00000461277.1	3'UTR					chr1:247491436-247506592	6		TRUE
cg11557901	chr9	128022358	+	cg11557901	48808100		AAATAATAATAAAACCACCTATAATAAACTAATCAAATATTATTACTATC		II			NA	NA	NA	NA	NA	NA	chr9:128023933-128024596	N_Shore	GCATTGAGTAATGTCTTGTAACAGAGCTGATTGAATTCCTGAATGAGTTGAATGGCAGCA[CG]ATAGCAATAACATCTGACCAGCCTACCATAGGTGGTTCTATTACTACCTATGTAGTCATA	GGTAGTAATAGAACCACCTATGGTAGGCTGGTCAGATGTTATTGCTATCG																	chr9:128022260-128022555	3						TRUE
cg01699630	chr6	131894023	+	cg01699630	86729859		AACTAACAAATTTCACAACTACAAAAAAAATCCTATTATTCTAACTCAAC		II			NA	NA	NA	NA	NA	NA		OpenSea	CCCTTCTTCTACAAGGACGTCTTCAGAGATCTGGAGGAGGAAAGGGCCTTGCCCTGAGTT[CG]CTGAGCCAGAACAATAGGACTTCTTCTGTAGTTGTGAAACTTGTCAGTTGTTGAAGTCAG	CGCTGAGCCAGAACAATAGGACTTCTTCTGTAGTTGTGAAACTTGTCAGT	ARG1	NM_000045	TSS1500								ARG1;ARG1;ARG1;ARG1	ENST00000368087.3;ENST00000356962.2;ENST00000476845.1;ENST00000489091.1	TSS1500;TSS1500;TSS1500;TSS1500	ARG1;ARG1;ARG1;ARG1;ARG1;ARG1;ARG1;ARG1	ENST00000368087.3;ENST00000469293.1;ENST00000356962.2;ENST00000275196.5;ENST00000489091.1;ENST00000498260.1;ENST00000492505.1;ENST00000473794.1	TSS1500;TSS1500;TSS1500;TSS1500;TSS1500;TSS1500;TSS1500;TSS1500								TRUE
cg23261319	chr2	182713409	+	cg23261319	11740865		AACAAATTTCTATACTCCTTTCCTCATTTTAAATATAACTCACTACTCTC		II			NA	NA	NA	NA	NA	NA		OpenSea	ATGCATTTCCTTTTGTTTCCTTGCTTTAAAGCAGGGGTTCTTGGTCTTTCGAGGTTACAT[CG]AGAGCAGTGAGTCATATCCAAAATGAGGAAAGGAGCATAGAAATTTGTCAAATTTCTTGT	CGAGAGCAGTGAGTCATATCCAAAATGAGGAAAGGAGCATAGAAATTTGT							TRUE										chr2:182713160-182713510	3						TRUE
cg22256853	chr3	111840865	-	cg22256853	84663434		CCTCTTTTAAAACAAACTATTTTAACATCCCTAAAATTAAAACAATAACC		II			NA	NA	NA	NA	NA	NA		OpenSea	TCTTAAACAAACCTCTTTTAAAACAAACTATTTTAGCATCCCTAAAATTAGGACAGTAGC[CG]TGAGTTAAATAAAACAGCAAGTGGAAGACACAGGTGTGAATACAGAAATAGTAGAATTTG	CGGCTACTGTCCTAATTTTAGGGATGCTAAAATAGTTTGTTTTAAAAGAG	GCET2;GCET2	NM_152785;NM_001008756	3'UTR;3'UTR								GCET2;C3orf52	ENST00000308910.4;ENST00000467942.2	3'UTR;5'UTR	C3orf52;GCET2;C3orf52	ENST00000480282.1;ENST00000308910.4;ENST00000467942.2	3'UTR;3'UTR;5'UTR			chr3:111840004-111840915	6	chr3:111829590-111858607	6		TRUE
cg24616382	chr7	99767035	-	cg24616382	46783856		TTTTCACACAAATTCTATTTAATCCCCACAATTCTCCCTATTATACAAAC		II			NA	NA	NA	NA	NA	NA	chr7:99768884-99769559	N_Shore	GACAAGGTGCTTTTTCACACAGATTCTATTTGGTCCCCACAATTCTCCCTGTTGTACAAA[CG]AAGATGCTCAGAGGCCCAGAGGGTGGGCAATTTGGAGATCAGAGGTTATTGTCTAGGCCC	TTTCACACAGATTCTATTTGGTCCCCACAATTCTCCCTGTTGTACAAACG	GAL3ST4	NM_024637	TSS1500						7:99766863-99767395	Unclassified_Cell_type_specific	GAL3ST4;GAL3ST4;GAL3ST4	ENST00000482469.1;ENST00000423751.1;ENST00000360039.4	TSS1500;TSS1500;TSS1500	GAL3ST4;GAL3ST4;GAL3ST4;GAL3ST4;GAL3ST4;GAL3ST4	ENST00000482469.1;ENST00000495882.1;ENST00000460995.1;ENST00000498000.1;ENST00000423751.1;ENST00000360039.4	TSS1500;TSS1500;TSS1500;TSS1500;TSS1500;TSS1500	chr7:99766925-99767455	3						TRUE
cg11661493	chr17	74423978	+	cg11661493	91629254		ACCCTAAAATCRACCCTAACAATAATAAAAATTTAAATTTACATAAACAC		II			NA	NA	NA	NA	NA	NA		OpenSea	CATCCCTTTTACCTGGGAATGGCTCTTTTGAGGGGATTTCTGTTTCAACTCCATGCTTCA[CG]TGTTCATGCAAATCCAAACCTCTATTATTGTTAGGGTCGATTTCAGGGTCCAATGAACCC	CCCTGAAATCGACCCTAACAATAATAGAGGTTTGGATTTGCATGAACACG	UBE2O	NM_022066	Body				TRUE										chr17:74423940-74424350	3						TRUE
cg19145082	chr3	142854187	+	cg19145082	88805378		CATAAAAACAATATTATTAATCATCACTCCCACTTCCAAAAAAACAAACC		II			NA	NA	NA	NA	NA	NA		OpenSea	CATATTAGGAAGCTTCAAGCTGGGGGCAGGAGAGGAACACATTCATATTCCTTGTAGCTG[CG]GTTTGCTCTCCTGGAAGTGGGAGTGATGACTAATAACATTGTCTCTATGGGGATGTGGTC	ATAGAGACAATGTTATTAGTCATCACTCCCACTTCCAGGAGAGCAAACCG							TRUE										chr3:142854060-142854295	3						TRUE
cg04674060	chr17	7792063	+	cg04674060	14716985		AAAATATAAACACAAACAAACACACCCAACATATACCTTCTCAAAAACAC		II			NA	NA	NA	NA	NA	NA	chr17:7788261-7789091	S_Shelf	CCATCCTCTGGATTTGTGGGCCTGAGAGTGTGTGTGGGTGTGGGTGCGCGCGTGCGCGCG[CG]TGCTTTTGAGAAGGCATATGCTGGGTGTGTCTGTCTGTGCCTATATCTTTGTTTGGGTCT	AGATATAGGCACAGACAGACACACCCAGCATATGCCTTCTCAAAAGCACG	CHD3;CHD3;CHD3	NM_001005271;NM_005852;NM_001005273	Body;TSS200;TSS200			RDMR	TRUE		17:7791365-7793314	Promoter_Associated	CHD3;CHD3	ENST00000358181.4;ENST00000330494.7	TSS200;TSS200	CHD3;CHD3;CHD3	ENST00000570758.1;ENST00000358181.4;ENST00000330494.7	TSS1500;TSS200;TSS200	chr17:7790500-7792135	3						TRUE
cg27059140	chr17	47355215	+	cg27059140	32778538		CCTAACCAACATATACTCACAAAAACTAAAACAATATTACAAAACTTAAC		II			NA	NA	NA	NA	NA	NA		OpenSea	TCCGGCCTCCAATCAATAAACTTTCACTTCTCCAACCTTACGCAATGCCCTTCTCACCCC[CG]TCAAGTCCTGTAATACTGCCCCAGCTTCTGTGAGTACATGTTGGCTAGGTCCTGCAACTT	CTAGCCAACATGTACTCACAGAAGCTGGGGCAGTATTACAGGACTTGACG							TRUE										chr17:47355100-47355375	3						TRUE
cg26826183	chr19	10231701	-	cg26826183	86737563		TTTTATACATTTACTTATTTATTACTCAACTCCTTACTCTAAACACAACC		II			NA	NA	NA	NA	NA	NA	chr19:10230162-10230682	S_Shore	TTCCGGTATAATTTTGTGCATTTACTTGTTTATTGCTCAGCTCCTTGCTCTAAGCACAAC[CG]TCCTCAGTCGAAGTGATTCATGATGACTCCCCAGGGGAAAAAACTGGTCCTCAGGGAGGA	CGGTTGTGCTTAGAGCAAGGAGCTGAGCAATAAACAAGTAAATGCACAAA	EIF3G	NM_003755	TSS1500								EIF3G	ENST00000253108.3	TSS1500	EIF3G	ENST00000253108.3	TSS1500	chr19:10231545-10231815	3						TRUE
cg01040649	chr3	186738320	-	cg01040649	4630277		TACAATTAATTCTTAAAACAACATCCRATAATACCTTTAAAACATACATC		II			rs7622579	0.010624	NA	NA	NA	NA		OpenSea	CTGCTGTTCATTACAGTTGATTCTTAAGGCAGCATCCGGTGATGCCTTTGAAACATACAT[CG]GCAAAGTCTTAATCAGATGAAAGCCAAAACCCCTACACCTGTGTAAGGCGCCACATTATC	ACAGTTGATTCTTAAGGCAGCATCCGGTGATGCCTTTGAAACATACATCG	ST6GAL1;ST6GAL1;ST6GAL1	NM_173216;NM_003032;NM_173217	5'UTR;TSS1500;5'UTR						3:186738206-186738508	Unclassified_Cell_type_specific	ST6GAL1;ST6GAL1;ST6GAL1	ENST00000448044.1;ENST00000169298.3;ENST00000457772.2	TSS1500;5'UTR;5'UTR	ST6GAL1;ST6GAL1;ST6GAL1;ST6GAL1;ST6GAL1;ST6GAL1;ST6GAL1;ST6GAL1;ST6GAL1;ST6GAL1;ST6GAL1	ENST00000440338.1;ENST00000448044.1;ENST00000169298.3;ENST00000457772.2;ENST00000455441.1;ENST00000427315.1;ENST00000458216.1;ENST00000430309.1;ENST00000417392.1;ENST00000438590.1;ENST00000448408.1	TSS1500;TSS1500;5'UTR;5'UTR;5'UTR;5'UTR;5'UTR;5'UTR;5'UTR;5'UTR;5'UTR	chr3:186738220-186738635	3						TRUE
cg14537031	chr8	100888033	+	cg14537031	77790153		CCTTTATAATAACAAAATACAACCCTTTATAATAACAAATACTTACAATC		II			NA	NA	NA	NA	NA	NA		OpenSea	CTTGCTGACCTCAAATTCTGGGGTTCAAGCAATCCTCCCACCTCAACCCACAAGTAGCTA[CG]ACTGCAAGCACCTGCCACCATAAAGGGCTGCATTTTGCCACCATAAAGGGCTGCATTTTT	CGACTGCAAGCACCTGCCACCATAAAGGGCTGCATTTTGCCACCATAAAG	VPS13B;VPS13B	NM_017890;NM_152564	3'UTR;3'UTR								VPS13B;VPS13B	ENST00000357162.2;ENST00000395996.1	3'UTR;3'UTR	VPS13B;VPS13B;COX6C;COX6C;VPS13B	ENST00000493587.1;ENST00000357162.2;ENST00000522934.1;ENST00000520517.1;ENST00000395996.1	5'UTR;3'UTR;3'UTR;3'UTR;3'UTR					chr8:100881048-100888507	6		TRUE
cg02324835	chr8	28919075	+	cg02324835	59624128		TACAACCAAAATATATCTAAAAACRCCAATACTATAATAACTCAAAAACC		II			NA	NA	NA	NA	NA	NA		OpenSea	GCCACTTCCCGGGGGGCTGTAGAGCACGGTCACAGGAAGGCCTCTGCTGGGCCGAGTCTG[CG]GTCCCTGAGCCATCACAGCACTGGCGTCTTCAGACACACCCTGGCTGCAAGGCAGGACAC	CGGTCCCTGAGCCATCACAGCACTGGCGTCTTCAGACACACCCTGGCTGC								8:28974740-28975154	8:28917821-28919461	Promoter_Associated				HMBOX1	ENST00000522468.1	3'UTR	chr8:28918620-28919315	3						TRUE
cg23570245	chr17	42426011	-	cg23570245	13751877		CTTTTTCACAACTTTCTCACCCCTATAATTTCCCATATCATCATATAACC		II			NA	NA	NA	NA	NA	NA		OpenSea	CACCATATTTCCTTTTTCACAACTTTCTCACCCCTGTGGTTTCCCATGTCATCATGTGGC[CG]CTTCCCGCAAGGCCTTAGCGGGGTGCAGGTATGAACATAGTGTCAGGCAAGGAGGCATCT	CGGCCACATGATGACATGGGAAACCACAGGGGTGAGAAAGTTGTGAAAAA	GRN	NM_002087	5'UTR						17:42425521-42426060	Unclassified_Cell_type_specific	GRN;GRN;GRN	ENST00000053867.2;ENST00000357351.4;ENST00000393566.2	5'UTR;5'UTR;5'UTR	GRN;GRN;GRN	ENST00000053867.2;ENST00000357351.4;ENST00000393566.2	5'UTR;5'UTR;5'UTR	chr17:42425560-42426415	3						TRUE
cg18095675	chr3	197272311	-	cg18095675	3705498		CAATTATCAAAATAATATACCTCCTAACACRACRAACTAAAAAAAACACC		II			NA	NA	NA	NA	NA	NA		OpenSea	TTTTAAAAGAGCAGTTATCAAAATAATGTACCTCCTGGCACGACGGGCTGAGAAAAGCAC[CG]CTTCACTGCCGCAGGCGTCTTGCCACACAAACCCAAACTGAGAGACATTGTACAACATAA	CGGTGCTTTTCTCAGCCCGTCGTGCCAGGAGGTACATTATTTTGATAACT	BDH1;BDH1;BDH1	NM_203314;NM_203315;NM_004051	Body;Body;Body					3:198756688-198756775			BDH1	ENST00000441275.1	5'UTR	BDH1;BDH1;BDH1	ENST00000468710.1;ENST00000446746.1;ENST00000441275.1	3'UTR;5'UTR;5'UTR	chr3:197272005-197272335	3						TRUE
cg06465076	chr5	96027378	+	cg06465076	91757579		TTTCTCAACACCAATTTTCTAAACAAAATAAATAACTCTACTCATACCTC		II			NA	NA	NA	NA	NA	NA		OpenSea	ACCTGTGGGTCACAGTCCTCAGGATATGTTGTAACTCATTTAACCCTCAAAATCACCTTC[CG]AGGTATGAGCAGAGTTATTCACCCTGCTCAGAAAACTGGTGTTGAGAAATGTTCAGAAAC	TTCTCAACACCAGTTTTCTGAGCAGGGTGAATAACTCTGCTCATACCTCG	CAST;CAST;CAST;CAST;CAST	NM_001750;NM_001042441;NM_173063;NM_001042440;NM_001042442	Body;Body;Body;Body;Body				TRUE				CAST	ENST00000338252.3	5'UTR	CAST;CAST;CAST	ENST00000338252.3;ENST00000515160.1;ENST00000507487.1	5'UTR;5'UTR;5'UTR	chr5:96027185-96028035	3						TRUE
cg07584031	chr2	233416387	+	cg07584031	11726865		TACRTTTATATCRCAATAATTAACAATATTCACAAACATCTTTAAACATC		II			rs16829229	0.037898	NA	NA	NA	NA	chr2:233415005-233415811	S_Shore	CATTAGTGGCTAGGACCCTGCTGCCACGCCGGGGTGTGATAAGGGTCAGATCACACTCAG[CG]ATGCTTAAAGATGCTTGTGAACATTGCTAACTATTGCGATATAAACGTAAAGTGGAATTA	ACGTTTATATCGCAATAGTTAGCAATGTTCACAAGCATCTTTAAGCATCG	TIGD1;EIF4E2	NM_145702;NM_004846	TSS1500;Body						2:233414753-233416662	Promoter_Associated	TIGD1;EIF4E2	ENST00000408957.3;ENST00000479834.1	TSS1500;5'UTR	EIF4E2;TIGD1;EIF4E2;EIF4E2	ENST00000463074.1;ENST00000408957.3;ENST00000479834.1;ENST00000498242.1	5'UTR;TSS1500;5'UTR;5'UTR					chr2:233414240-233417342	6		TRUE
cg19798735	chr7	110730805	+	cg19798735	28809136		AATTTCCTAAATATTAAAAACACCTAATAAAAACTCAAACCTCCAACTCC		II			NA	NA	NA	NA	NA	NA		OpenSea	ACTCAAAACAGTTGCAAGCTTCTCTTCTTAAATAATGCAGTCATTGCTGAACTTCAGAGA[CG]GAGTTGGAGGTTTGAGTCTCTACCAGGTGTTTTTAATATTTAGGAAATCCTTATCAGTAG	CGGAGTTGGAGGTTTGAGTCTCTACCAGGTGTTTTTAATATTTAGGAAAT	IMMP2L;LRRN3;LRRN3;LRRN3	NM_032549;NM_018334;NM_001099658;NM_001099660	Body;TSS1500;TSS1500;TSS1500								LRRN3;LRRN3;LRRN3;IMMP2L	ENST00000308478.5;ENST00000422987.2;ENST00000464835.1;ENST00000489381.1	TSS1500;TSS1500;TSS1500;3'UTR	LRRN3;LRRN3;LRRN3;LRRN3;IMMP2L	ENST00000308478.5;ENST00000422987.2;ENST00000421101.1;ENST00000464835.1;ENST00000489381.1	TSS1500;TSS1500;TSS1500;TSS1500;3'UTR					chr7:110729585-110733409	6		TRUE
cg12483340	chr15	42503039	-	cg12483340	3622884		TTTCCTTTATATAAACTACAACTTCTAAAACATTACAATTCCTCTAACAC		II			NA	NA	NA	NA	NA	NA	chr15:42500160-42500561	S_Shelf	AGCAGGACCTGTTTCCTTTGTATAAGCTACAACTTCTGAAGCATTACAGTTCCTCTAGCA[CG]GTGCTCAATCACAGCACTTGGAGCACCTCTCTGCATAAAGGCAAACAAAACATTGCCTAA	TTCCTTTGTATAAGCTACAACTTCTGAAGCATTACAGTTCCTCTAGCACG	TMEM87A	NM_015497	3'UTR								RP11-546B15.1;TMEM87A;RP11-546B15.1	ENST00000561800.1;ENST00000389834.4;ENST00000563846.1	5'UTR;3'UTR;5'UTR	RP11-546B15.1;TMEM87A;RP11-546B15.1	ENST00000561800.1;ENST00000389834.4;ENST00000563846.1	5'UTR;3'UTR;5'UTR								TRUE
cg07435215	chr15	41575421	-	cg07435215	75655437		ACCAATTACAACAAATTTCCTCTATACAAAAAAACCTTCAAAAAAATAAC		II			NA	NA	NA	NA	NA	NA	chr15:41576041-41576536	N_Shore	ACAACAAAACTGCCAGTTACAGCAGGTTTCCTCTATGCAGGAGGGCCTTCAGAAAAGTGA[CG]AATCCTTCTCTCCTGTATTGACCAAAGCTGTAAACAGCCGGACAACGTTTGGGCCCTTTA	CGTCACTTTTCTGAAGGCCCTCCTGCATAGAGGAAACCTGCTGTAACTGG	LOC729082	NR_026757	TSS1500								OIP5-AS1;OIP5-AS1;OIP5-AS1	ENST00000558945.1;ENST00000500949.2;ENST00000560706.1	TSS1500;TSS1500;TSS1500	OIP5-AS1;OIP5-AS1;OIP5-AS1;OIP5-AS1;OIP5-AS1;OIP5-AS1;OIP5-AS1;OIP5-AS1	ENST00000558457.1;ENST00000500949.2;ENST00000561275.1;ENST00000559368.1;ENST00000560545.1;ENST00000561226.1;ENST00000557993.1;ENST00000501665.1	TSS1500;TSS1500;TSS1500;TSS1500;TSS1500;TSS1500;TSS1500;TSS1500	chr15:41575285-41575575	3						TRUE
cg05262463	chr19	50056081	-	cg05262463	74742832		CRCCTAACCCRTTTTTAAATCTTTACAAATAACTATAATTTTCTAAACRC		II			NA	NA	NA	NA	NA	NA	chr19:50058876-50059257	N_Shelf	GTGAGCCACCACGCCTGGCCCGTTTTTAAATCTTTACAAGTAACTGTAATTTTCTGGACG[CG]CTGCCTGTGAGCTTCTTGAAACTGGAGCCCTCGGCAGGCACGCCTGCCATCAGCGCCACC	CGCGTCCAGAAAATTACAGTTACTTGTAAAGATTTAAAAACGGGCCAGGC									19:50056061-50056303	Unclassified_Cell_type_specific														TRUE
cg14792180	chr5	10632056	-	cg14792180	36731578		ACTAATCRATTATTTCATCCAAATTACAAAACRACRAAACAACATCAAAC		II			NA	NA	NA	NA	NA	NA		OpenSea	GAGGACGGAATGCTGGTCGGTTGTTTCATCCAAATTGCAGAACGGCGGGGCAGCATCAGG[CG]GTTGGTTTATATCAGTGGAGGAGTCTTTAGAACGGGCTGGTTTCTGTTTAGACTTAGGAA	CGCCTGATGCTGCCCCGCCGTTCTGCAATTTGGATGAAACAACCGACCAG	ANKRD33B	NM_001164440	Body					5:10684940-10685406						ANKRD33B	ENST00000504806.1	3'UTR	chr5:10631665-10632910	3						TRUE
cg23683962	chr3	24549503	-	cg23683962	21714285		CCCCAAAAACCAAAATCATCCCCAATTAAAAACTTTCTATTCTACCTTCC		II			NA	NA	NA	NA	NA	NA		OpenSea	TCCACAAATGTCCCCAGGGGCCAGAATCATCCCCAGTTGAGAACTTTCTGTTCTACCTTC[CG]CTGTCAGAAAATTTGAATTTTGTTGCTGCTGCTTAAATAATTTTCTAGATTAAGAATCTG	CCCAGGGGCCAGAATCATCCCCAGTTGAGAACTTTCTGTTCTACCTTCCG							TRUE																	TRUE
cg14200211	chr12	32313007	+	cg14200211	94733992		ATATATACCAAACTAAACCACATACTAAATATATATTAAATACCATATAC		II			NA	NA	NA	NA	NA	NA		OpenSea	CTCAAATTTCTCACCCACAAAATAGGGATAATAATATCCTGTTGTTGTGCCCTTAGATGA[CG]CATATGGCATCTAACACATACTTAGCATGTGGTTTAGTCTGGCACATACTTAGTATTCAG	CGCATATGGCATCTAACACATACTTAGCATGTGGTTTAGTCTGGCACATA	BICD1;BICD1	NM_001714;NM_001003398	Body;Body				TRUE		12:32312944-32313083	Unclassified_Cell_type_specific							chr12:32312845-32313235	3						TRUE
cg15568914	chr4	13325790	-	cg15568914	88788287		RTTATTTTTAAACTAAAATTCTAAAACAATCTTTTCATATAATTACAACC		II			rs2867467	0.119053	NA	NA	NA	NA		OpenSea	GACCCAAGCTCGTTGTTTTTGAACTAGGATTCTGAGACAGTCTTTTCATGTGGTTGCAAC[CG]AGGAGATGTAAACTCAAGACCTTGAAAATAGTCATCATTTTCCCACTGCAGTAGAGAGAA	CGGTTGCAACCACATGAAAAGACTGTCTCAGAATCCTAGTTCAAAAACAA							TRUE																	TRUE
cg13484324	chr2	235359663	-	cg13484324	20627851		TCTATAAAAAATCCCTAATATAATTCTCAATCTCTTAATTACATAAACTC		II			NA	NA	NA	NA	NA	NA		OpenSea	TCACAAACATGTCTATAGGAGGTCCCTAGTGTAATTCTCAGTCTCTTAATTACATAGACT[CG]TCTTTGGAGTCTGAATAAAATAGGTGAATGGATTTTCTTCCTGTAAACACTGCACTCAGG	CGAGTCTATGTAATTAAGAGACTGAGAATTACACTAGGGACCTCCTATAG							TRUE				AC097713.3;AC097713.4	ENST00000418025.1;ENST00000439798.1	5'UTR;3'UTR	AC097713.3;AC097713.4	ENST00000418025.1;ENST00000439798.1	5'UTR;3'UTR								TRUE
cg03610280	chr10	97592418	+	cg03610280	9764568		TAAAATCAAAATAATCTAATCCCTAAACCTACATTCACAAAAAAAACAAC		II			NA	NA	NA	NA	NA	NA		OpenSea	TGAGTCTCTGTCACACAAGCACCAGACTGACCCAATGCCAAACAACTAGCCTTCATTAAA[CG]CTGCCTCTTCTGTGAATGCAGGCTCAGGGACCAGACCACTTTGATTTTAATCCCAGATAT	CGCTGCCTCTTCTGTGAATGCAGGCTCAGGGACCAGACCACTTTGATTTT	ENTPD1;ENTPD1;ENTPD1;ENTPD1;ENTPD1;ENTPD1;ENTPD1	NM_001164179;NM_001164178;NM_001776;NM_001164183;NM_001164182;NM_001164181;NM_001098175	Body;Body;Body;5'UTR;5'UTR;5'UTR;Body		chr10:97591958-97591958		TRUE		10:97591805-97592465	Promoter_Associated	RP11-429G19.3;ENTPD1;RP11-429G19.2;ENTPD1;ENTPD1	ENST00000433113.1;ENST00000481316.1;ENST00000416301.1;ENST00000543964.1;ENST00000371203.5	TSS1500;5'UTR;3'UTR;5'UTR;5'UTR	RP11-429G19.3;ENTPD1;ENTPD1;ENTPD1;RP11-429G19.2;ENTPD1;ENTPD1;ENTPD1	ENST00000433113.1;ENST00000490659.1;ENST00000488566.1;ENST00000481316.1;ENST00000416301.1;ENST00000543964.1;ENST00000371203.5;ENST00000483213.1	TSS1500;5'UTR;5'UTR;5'UTR;3'UTR;5'UTR;5'UTR;5'UTR			chr10:97590801-97592885	6	chr10:97588865-97600821	6		TRUE
cg10408731	chr7	65214843	+	cg10408731	63708572		TAAAAAATATACCATATCAAAACTAATAAAAAATCCTCATTAACAACTAC		II			NA	NA	NA	NA	NA	NA	chr7:65215732-65216495	N_Shore	TTACAGTCGTGAGCCACCGTGCCCCGGCTCCTAGTTGTGTAATTCTTACGAAGAACATCA[CG]CAGCTGTTAATGAGGACTTCCCATTAGTCTTGATATGGCACACTCTCCAAGACATTTAAA	CGCAGCTGTTAATGAGGACTTCCCATTAGTCTTGATATGGCACACTCTCC	CCT6P1	NR_003110	TSS1500								CCT6P1	ENST00000442266.1	TSS1500	CCT6P1;CCT6P1	ENST00000443108.1;ENST00000442266.1	TSS1500;TSS1500	chr7:65214640-65215075	3						TRUE
cg13460556	chr15	89709638	+	cg13460556	87635981		CATTAAAAATTTCCTCCTCCCAACAAAAAAATTCAATACTATAATTTCAC		II			NA	NA	NA	NA	NA	NA		OpenSea	CCTTCCCTTATTTCTAAACTCTTGACTCTCGGGCATTAGACATCAAGCTGTGAGGAAGTA[CG]TGAAATCACAGCATTGAATTCTCTTGCTGGGAGGAGGAAATCTTTAATGTCCAACTGGGT	CGTGAAATCACAGCATTGAATTCTCTTGCTGGGAGGAGGAAATCTTTAAT	ABHD2;ABHD2	NM_152924;NM_007011	Body;Body				TRUE							ABHD2	ENST00000562073.1	5'UTR	chr15:89709500-89709730	3						TRUE
cg00620024	chr9	127952891	-	cg00620024	52702828		CCAACCACTCTTTACTAAACAACAAAAATATACCAAATACAACTCAAAAC		II			rs77664151	0.022415	NA	NA	NA	NA	chr9:127951391-127952263	S_Shore	CGTTCGTTTATCCAACCACTCTTTGCTGAGCAACAAAGATGTGCCAGGTACAGCTCAAGG[CG]CTTGCAGTACTTCGTGAACAAAATAGACAAAGATCTCTATTCTATCTGTAGCTACAAAAA	CGCCTTGAGCTGTACCTGGCACATCTTTGTTGCTCAGCAAAGAGTGGTTG	PPP6C;PPP6C;PPP6C	NM_001123355;NM_001123369;NM_002721	TSS1500;TSS1500;TSS1500						9:127951185-127953078	Promoter_Associated	PPP6C;PPP6C;PPP6C	ENST00000373546.3;ENST00000373547.4;ENST00000415905.1	TSS1500;TSS1500;TSS1500	PPP6C;PPP6C;PPP6C;PPP6C	ENST00000456642.1;ENST00000373546.3;ENST00000373547.4;ENST00000415905.1	TSS1500;TSS1500;TSS1500;TSS1500	chr9:127952405-127953030	3					TRUE	TRUE
cg25790531	chr6	113755716	+	cg25790531	7797365		AAAATATAATACCTAACACAAAAACAAAATCTATCTAAAATCAACTATCC		II			NA	NA	NA	NA	NA	NA		OpenSea	ACATCCACCTCTGCTACCAATTTAGGCAATCGAGTCTCTGCACTAGAGAAAATGACATCC[CG]GACAGCTGATTTCAGACAGACTTTGTTCCTGTGTCAGGTACCACACCTTTCCAGTTTGGG	AGGTGTGGTACCTGACACAGGAACAAAGTCTGTCTGAAATCAGCTGTCCG							TRUE				RP1-124C6.1	ENST00000421737.1	TSS1500	RP1-124C6.1	ENST00000421737.1	TSS1500								TRUE
cg16636767	chr11	13694647	+	cg16636767	46693177		AAAAAAACTTATTTTCTTAACTTCTATCTCCACTCTTCAAATTAAAAACC		II			NA	NA	NA	NA	NA	NA	chr11:13689588-13690724	S_Shelf	GAAGTGCTGGATTTAGATATAGCTGATCAACTTAAACACTTATAAATTCACCATTGTTTT[CG]GTTCCCAATTTGAAGAGTGGAGACAGAAGTCAAGAAAATAAGCTTTTCTTATTCAAAGAA	CGGTTCCCAATTTGAAGAGTGGAGACAGAAGTCAAGAAAATAAGCTTTTC	FAR1	NM_032228	5'UTR								FAR1;FAR1	ENST00000354817.3;ENST00000355107.6	5'UTR;5'UTR	FAR1;FAR1;FAR1	ENST00000354817.3;ENST00000532701.1;ENST00000355107.6	5'UTR;5'UTR;5'UTR	chr11:13694420-13694650	3						TRUE
cg11596902	chr11	123324834	-	cg11596902	6761537		AATCCTACTTCCATAAAATAAAATTCCAAACTAAAACAAACRTTCTTTCC		II			NA	NA	NA	NA	NA	NA		OpenSea	GTAATAATTTCAATCCTGCTTCCATGGAGTAAAATTCCAGACTGGGACAAGCGTTCTTTC[CG]CAGGCAGCTTTGCATCATCAGCTTCCTCTTACACACATTGGTCATCATGATAATACCTAC	ATCCTGCTTCCATGGAGTAAAATTCCAGACTGGGACAAGCGTTCTTTCCG											AP000783.2	ENST00000525757.1	TSS1500	AP000783.2	ENST00000525757.1	TSS1500	chr11:123324720-123325315	3						TRUE
cg17634650	chr4	10966220	+	cg17634650	46736542		AAATCCRAACTACAACRAATTTCCAAAAATTTCTCAACCCTATATTTTCC		II			NA	NA	NA	NA	NA	NA		OpenSea	GCCCTCTCTGTAGTTATTCTTAGAGATGCTGGTTATATTGGCCGAGGGAAGCTTGCTGAT[CG]GAAAACACAGGGCTGAGAAACCTCTGGAAACTCGTTGCAGCTCGGATCTGAAGGTTGAGT	CGGAAAACACAGGGCTGAGAAACCTCTGGAAACTCGTTGCAGCTCGGATC							TRUE												chr4:10965221-10966365	6				TRUE
cg02384859	chr15	74862662	-	cg02384859	50728100		CACACTTAAATATTTATTTTCACACATAATCACATAATAATCACACTAAC		II			NA	NA	NA	NA	NA	NA		OpenSea	AGCCGAGCGCTCACACTTGGGTGTTTATTTTCACACATAGTCACATAGTGGTCACACTAG[CG]TGCTTGTTTTCACACTGCTGTCCTTCTGTGGAAAGCCCTGTCTGACTTTTTAGGTTGTGG	CGCTAGTGTGACCACTATGTGACTATGTGTGAAAATAAACACCCAAGTGT	ARID3B	NM_006465	Body				TRUE							ARID3B;ARID3B	ENST00000569680.1;ENST00000566147.1	5'UTR;5'UTR	chr15:74862600-74863175	3						TRUE
cg15235922	chr8	125678187	-	cg15235922	6746345		AAAAACAATCTACAATATTAAAATTCCACTCTACTACTAATAAATCTCAC		II			rs57069027	0.032922	NA	NA	NA	NA		OpenSea	ATCTGGCCCCCAGAGACAGTCTACAGTGTTGAAGTTCCACTCTACTGCTGATGAGTCTCA[CG]ATTTTGGGCAAGTTACTTAACCTAGCTGTGGTCTCCATTGTTTCATCCATAAAATATTAG	CGTGAGACTCATCAGCAGTAGAGTGGAACTTCAACACTGTAGACTGTCTC	MTSS1	NM_014751	Body				TRUE				MTSS1	ENST00000354184.4	5'UTR	MTSS1;MTSS1	ENST00000529463.1;ENST00000354184.4	3'UTR;5'UTR			chr8:125677994-125679563	5				TRUE
cg12555086	chr10	91002590	+	cg12555086	85609830		AACTCAACAACTAAAAAAATCTTAAACCATTTCCATTTTCAAAACTCCTC		II			NA	NA	NA	NA	NA	NA		OpenSea	TATATAAGCAAACTGAATTTCCATAATCCTGTCTTGAAATTCTTTCTTTCTGTTAGTATA[CG]AGGAGCCTTGAAAATGGAAATGGCTCAAGACTCTCTCAGCTGCTGAGCTTATTTCAGGCG	CGAGGAGCCTTGAAAATGGAAATGGCTCAAGACTCTCTCAGCTGCTGAGC	LIPA;LIPA	NM_001127605;NM_000235	Body;Body				TRUE												chr10:91002585-91003319	6	chr10:91002584-91003259	3		TRUE
cg26561681	chr1	21376633	-	cg26561681	21771107		AAAATAACTATTACATATAAATACTAATAATCTCACACAATTAAATCAAC		II			NA	NA	NA	NA	NA	NA		OpenSea	TCATTATCAAAAGAGTAGCTGTTACATGTAAATACTGATAATCTCACACAGTTAGATCAA[CG]TTATTGGCTTGACTCAGTCCACATTCTGTAAGGGACTTTATAACTCTAGCCAACTTTTAA	CGTTGATCTAACTGTGTGAGATTATCAGTATTTACATGTAACAGCTACTC	EIF4G3	NM_003760	5'UTR				TRUE				EIF4G3;EIF4G3;EIF4G3;EIF4G3;EIF4G3	ENST00000374935.3;ENST00000374937.3;ENST00000264211.7;ENST00000374927.4;ENST00000400422.1	5'UTR;5'UTR;5'UTR;5'UTR;5'UTR	EIF4G3;EIF4G3;EIF4G3;EIF4G3;EIF4G3;EIF4G3;EIF4G3	ENST00000374935.3;ENST00000374937.3;ENST00000264211.7;ENST00000374927.4;ENST00000400422.1;ENST00000411888.1;ENST00000438975.1	5'UTR;5'UTR;5'UTR;5'UTR;5'UTR;5'UTR;5'UTR	chr1:21376580-21376810	3						TRUE
cg11058932	chr7	130372167	+	cg11058932	86745204		TTACATTTCCACTTTTAAAAAACTCACAACTTAAAAAACAAACAAAACCC		II			NA	NA	NA	NA	NA	NA		OpenSea	TGGGTTTTGTGCATGTCATTGTATAGTGTCTTGTAGTTCTGTTTTCACTTTTCTTATGTG[CG]GGTCTTGTCTGCCTCTTAAGCTGTGAGTCCCTTAAAAGTGGAAATGTAAATTTTAAACAT	CGGGTCTTGTCTGCCTCTTAAGCTGTGAGTCCCTTAAAAGTGGAAATGTA	TSGA13	NM_052933	TSS1500								TSGA13;TSGA13;TSGA13;TSGA13	ENST00000456951.1;ENST00000418126.1;ENST00000356588.3;ENST00000456951.1	5'UTR;TSS1500;TSS1500;1stExon	TSGA13;TSGA13;TSGA13;TSGA13;TSGA13;TSGA13	ENST00000456951.1;ENST00000418126.1;ENST00000443954.1;ENST00000356588.3;ENST00000438346.1;ENST00000456951.1	5'UTR;TSS1500;TSS1500;TSS1500;TSS1500;1stExon							TRUE	TRUE
cg13577149	chr5	134783581	-	cg13577149	9680820		AAAATAAACTCCCTAAAAAAATTTACCTTATTCACTTCTAATTCAATTCC		II			NA	NA	NA	NA	NA	NA		OpenSea	TTCCTGAGTGCAAGGTAAACTCCCTGAGGGAGTTTGCCTTATTCACTTCTGGTTCAGTTC[CG]TGGCTTTGCACAGATCTGGCACAAGGTGGGTGCTTGGTGAAGGTTTGCTGAATGAATGAG	CGGAACTGAACCAGAAGTGAATAAGGCAAACTCCCTCAGGGAGTTTACCT	C5orf20	NM_130848	TSS1500				TRUE		5:134783511-134783596	Unclassified_Cell_type_specific	TIFAB;C5orf20	ENST00000537858.1;ENST00000503143.1	3'UTR;TSS1500	TIFAB;C5orf20	ENST00000537858.1;ENST00000503143.1	3'UTR;TSS1500	chr5:134783280-134783655	3						TRUE
cg13283094	chr2	20772737	+	cg13283094	31785971		TCTTAAAAATACTTTTAATAATATTCTACCTACCACATTCTCTATATTAC		II			NA	NA	rs75472546	0.01858	rs75472546	0.01858		OpenSea	TGTCTGCCAGCATAGCCCATCACTCTGTGGTCCCCAGGGCCACAGCCTACTGGTAGCCAC[CG]CAACATAGAGAATGTGGTAGGCAGAATACTACCAAAAGTACCCCCAAGATAACAGACTCT	CTTGGGGGTACTTTTGGTAGTATTCTGCCTACCACATTCTCTATGTTGCG							TRUE							HS1BP3	ENST00000446825.1	3'UTR					chr2:20766986-20775604	6		TRUE
cg26848442	chr18	67624264	+	cg26848442	85766447		AATAATAAAATTACTTCCAAAAACAAATAAACTTAACTTCAAAAAACCCC		II			NA	NA	NA	NA	NA	NA		OpenSea	TTCTCTCTACCAGAACTTCCTCAGATAGCAACTGAAGTGAATCACTAATATTTCATGAAG[CG]GGGTTTTTTGAAGTCAAGTTTACCTGCTTCTGGAAGCAACTTTACTATTGCAGCTACTCA	CGGGGTTTTTTGAAGTCAAGTTTACCTGCTTCTGGAAGCAACTTTACTAT	CD226	NM_006566	TSS200						18:67623970-67624321	Unclassified_Cell_type_specific	CD226	ENST00000280200.3	TSS200	CD226	ENST00000280200.3	TSS200	chr18:67623925-67624330	3						TRUE
cg01771871	chr8	81989312	+	cg01771871	22784591		TACCAATACTACTAATCTACAAATCACACACTATTTAACAAACTCTACAC		II			rs4537256	0.453138	NA	NA	NA	NA		OpenSea	ATGTCAGCTGACTGCACGTTCATAGAATCGTAGAGTTAATGGAAGCTTGAGCTTAGAAAT[CG]TGCAGAGCTTGCTAAACAGTGTGTGATCTGCAGACCAGCAGCATTGGCACCCCCCAGGAG	CGTGCAGAGCTTGCTAAACAGTGTGTGATCTGCAGACCAGCAGCATTGGC	PAG1	NM_018440	5'UTR				TRUE				PAG1	ENST00000220597.3	5'UTR	PAG1	ENST00000220597.3	5'UTR	chr8:81989260-81989535	3						TRUE
cg20402826	chr2	198077081	-	cg20402826	38761225		AATCATAAATAATTTTCAAAAAAACCACTTATATCACACAATCCCTATTC		II			NA	NA	NA	NA	NA	NA		OpenSea	GTGTGAGCTTAGATCATGGATAATTTTCAAAGAAACCACTTGTATCACACAGTCCCTATT[CG]AGAACCCAAAATGCTTCTGCACTAAATATTTGAACCCCTATGTATTTAATGGTTATCTAG	ATCATGGATAATTTTCAAAGAAACCACTTGTATCACACAGTCCCTATTCG							TRUE				ANKRD44	ENST00000539527.1	5'UTR	ANKRD44;ANKRD44;ANKRD44	ENST00000443014.1;ENST00000463879.1;ENST00000539527.1	5'UTR;3'UTR;5'UTR			chr2:198073612-198078981	6	chr2:198073646-198078552	6		TRUE
cg18681853	chr2	224889133	-	cg18681853	64685219		TAAAAAACATAATTCCRAACCTAAATTTAATCACCCAACTACTAAACTTC		II			NA	NA	NA	NA	NA	NA		OpenSea	ATGTTAAGTGATGGGAAACATGGTTCCGAACCTGGATTTAGTCACCCAGCTACTGAGCTT[CG]TCCTGTAACCTGACTCCATTTCCTTTGCTACAGTTGATGCTAATGCCTTGTGAAGGGATT	GGGAAACATGGTTCCGAACCTGGATTTAGTCACCCAGCTACTGAGCTTCG	SERPINE2;SERPINE2;SERPINE2;SERPINE2	NM_006216;NM_001136530;NM_001136529;NM_001136528	5'UTR;Body;5'UTR;5'UTR				TRUE				SERPINE2;SERPINE2;SERPINE2	ENST00000409840.3;ENST00000409304.1;ENST00000258405.4	5'UTR;5'UTR;5'UTR	SERPINE2;SERPINE2;SERPINE2;SERPINE2;SERPINE2;SERPINE2	ENST00000489065.1;ENST00000423446.1;ENST00000409840.3;ENST00000409304.1;ENST00000454956.1;ENST00000258405.4	3'UTR;5'UTR;5'UTR;5'UTR;5'UTR;5'UTR	chr2:224889060-224889415	3						TRUE
cg14557690	chr9	139978293	+	cg14557690	9747172		AAAAACCAATAAAAATAAATAATAACCCTCCACTAAAAACTATAAATTTC		II			NA	NA	NA	NA	NA	NA	chr9:139980377-139981887	N_Shelf	TGCTGACATGAAGAGAGCTATGATATGCCACTGCTGCCAACTCATCCTCTGCCCCCACCT[CG]AAACCCACAGTCCCCAGTGGAGGGCCACTACTCATCCCCATTGGTTTCCCAGGGGAGGGG	GAAACCAATGGGGATGAGTAGTGGCCCTCCACTGGGGACTGTGGGTTTCG	UAP1L1	NM_207309	3'UTR				TRUE		9:139977921-139978322	Unclassified_Cell_type_specific	UAP1L1;UAP1L1	ENST00000409858.3;ENST00000360271.3	3'UTR;3'UTR	UAP1L1;UAP1L1;UAP1L1	ENST00000474787.1;ENST00000409858.3;ENST00000360271.3	5'UTR;3'UTR;3'UTR	chr9:139977925-139978690	3						TRUE
cg19915997	chr3	15492725	-	cg19915997	9735889		CTAAAAAAACCCRACAACRAACTACCCAATATAAATAAAAATACCTACAC		II			NA	NA	NA	NA	NA	NA		OpenSea	GGTTCATAGGCCTAGAGAGACCCGACAGCGGGCTGCCCAGTGTGAGTGAGAATGCCTGCA[CG]TTTCGGTGGTCAGGGGCGGAGAGGCCTGTACTCCAGATTCCCCAAAGAGATCAAAACATT	CGTGCAGGCATTCTCACTCACACTGGGCAGCCCGCTGTCGGGTCTCTCTA	COLQ;COLQ;COLQ	NM_080538;NM_080539;NM_005677	3'UTR;3'UTR;3'UTR								COLQ;COLQ;COLQ;COLQ	ENST00000435459.2;ENST00000383788.3;ENST00000420589.1;ENST00000383785.2	3'UTR;3'UTR;3'UTR;3'UTR	COLQ;COLQ;COLQ;COLQ	ENST00000435459.2;ENST00000383788.3;ENST00000420589.1;ENST00000383785.2	3'UTR;3'UTR;3'UTR;3'UTR								TRUE
cg09526469	chr5	14277668	+	cg09526469	91787378		TCATAAAAACTTCACCTATTAAATACACTCATATATATATATTATCAACC		II			rs30619	0.244123	NA	NA	NA	NA		OpenSea	TGATTTCCTATCTATAAAATGAGGCTGACATCTGTCCCGCCTGCCTCACCATGTGGCTTA[CG]GTTGATAACACACACACATGAGTGTATCTAATAGGTGAAGTTTTTATGAACTGCAGTGCT	CGGTTGATAACACACACACATGAGTGTATCTAATAGGTGAAGTTTTTATG	TRIO	NM_007118	Body				TRUE							TRIO;TRIO	ENST00000505971.1;ENST00000502816.1	5'UTR;5'UTR	chr5:14277465-14277795	3						TRUE
cg16458838	chr15	57250375	+	cg16458838	79630209		AACTAACAAACTCACTAAAATCAAAACRTAACTACRAATCTCATAAAATC		II			NA	NA	NA	NA	NA	NA		OpenSea	TAGTACTCAAGTTGAACTTTTTGCAGGAGTTTTTACCTGCTCTCAGGTTCTCTGCCCTGC[CG]ACTCTATGAGATCCGTAGTCACGTTCTGATCTCAGTGAGTCTGTCAGTCTCCCATCTTCT	ACTGACAGACTCACTGAGATCAGAACGTGACTACGGATCTCATAGAGTCG	TCF12;TCF12;TCF12;TCF12	NM_003205;NM_207037;NM_207036;NM_207038	Body;Body;Body;Body				TRUE							TCF12;TCF12	ENST00000558908.1;ENST00000560190.1	5'UTR;5'UTR			chr15:57250030-57250446	5				TRUE
cg02663352	chr11	35167041	-	cg02663352	30672290		CTCATATTTAATCTACCCCAAACAATAAACTCACCCATCTATTTATTTAC		II			NA	NA	NA	NA	NA	NA		OpenSea	CCACCACAGGCCTCATGTTTGGTCTACCCCAAACAGTGAGCTCACCCATCTGTTTGTTTG[CG]GCTTTGGTGGCTGCCTGCTGTGACCGCTGGGGACATCTGGCTAAAGACAGGGTTACTAGA	TCATGTTTGGTCTACCCCAAACAGTGAGCTCACCCATCTGTTTGTTTGCG	CD44;CD44;CD44;CD44;CD44	NM_001001389;NM_001001392;NM_000610;NM_001001390;NM_001001391	Body;Body;Body;Body;Body				TRUE		11:35166883-35167227	Promoter_Associated				CD44	ENST00000528086.1	5'UTR	chr11:35166860-35167155	3						TRUE
cg10708271	chr3	112692897	+	cg10708271	78676976		ACATTACCAATAACATAAATTAAAACAATTTATTACTTTCTATCACTTTC		II			rs73214317	0.029514	NA	NA	NA	NA		OpenSea	TACATCACAGACGCACCACTGTAACTGTAGGCATATTATATTTTTGAAGTGCCTAATCAT[CG]AAAGTGACAGAAAGCAATAAACTGTCCTAATCTATGCCACTGGCAATGTGGACCTAAATG	CATTGCCAGTGGCATAGATTAGGACAGTTTATTGCTTTCTGTCACTTTCG	CD200R1;CD200R1;CD200R1;CD200R1	NM_138939;NM_138940;NM_138806;NM_170780	Body;Body;Body;Body						3:112692287-112692957	Unclassified									chr3:112691543-112694446	6	chr3:112691967-112693323	6		TRUE
cg19449565	chr2	240230892	+	cg19449565	45612145		ATAAAATAAAAACCAAATATCAAAATAAAACRACTAAATTCTTCCCCAAC		II			NA	NA	NA	NA	NA	NA		OpenSea	TCTCAGGGCGTTCGGCGCCGTAACTCAGGAGAAACCCAAGTCCTGCTCTCCCGGCGGCCT[CG]CTGGGGAAGAATTCAGCCGCTCCACCCTGACATCTGGTTTCTATTTCATATCCATGTTGT	CGCTGGGGAAGAATTCAGCCGCTCCACCCTGACATCTGGTTTCTATTTCA	HDAC4	NM_006037	Body				TRUE	2:239895745-239895849	2:240230268-240231017	Unclassified_Cell_type_specific	HDAC4	ENST00000456922.2	5'UTR	HDAC4;HDAC4;HDAC4;HDAC4	ENST00000446876.1;ENST00000446876.1;ENST00000493582.1;ENST00000456922.2	1stExon;5'UTR;3'UTR;5'UTR	chr2:240230345-240231435	3						TRUE
cg04403423	chr1	116917619	-	cg04403423	68671546		AAAAACATACAACRTAAAAAACTAATCCAAATCAAATAACATCAAAAAAC		II			rs6656577	0.040609	NA	NA	NA	NA	chr1:116915291-116916813	S_Shore	GCCTCGCTTTTAAAAGCATGCAGCGTGGAGGGCTGGTCCAGGTCAGGTGGCATCAAAGAG[CG]GAGTACAGGGCCTCTCCATTCCCCTGATGGAGTCTGGGTTAGTGGCCTGTGCTTTTACCA	AAAGCATGCAGCGTGGAGGGCTGGTCCAGGTCAGGTGGCATCAAAGAGCG	ATP1A1;ATP1A1	NM_001160233;NM_000701	Body;Body						1:116917467-116917763	Promoter_Associated_Cell_type_specific	RP4-655J12.3;ATP1A1	ENST00000432281.1;ENST00000445896.1	TSS1500;5'UTR	RP4-655J12.3;ATP1A1;ATP1A1;ATP1A1	ENST00000432281.1;ENST00000418797.1;ENST00000445896.1;ENST00000488733.1	TSS1500;5'UTR;5'UTR;5'UTR	chr1:116917020-116918090	3						TRUE
cg17541002	chr12	121714889	+	cg17541002	25682568		TAACRTAATAACTATTTCATCAATTCTTCTAAAAAAACCRTTCCRAAAAC		II			rs11615578	0.13049	NA	NA	NA	NA	chr12:121711846-121712162	S_Shelf	GACAGCGGAAAGCCAGAGCTCCCTGGAGGATCTGGCTGAGAGGCAGAAAATGGCCCTCAG[CG]CTCTCGGAACGGTCCTTCCAGAAGAACTGATGAAATAGCTACTACGCCAGGCACGTGGCA	GGCGTAGTAGCTATTTCATCAGTTCTTCTGGAAGGACCGTTCCGAGAGCG	CAMKK2;CAMKK2;CAMKK2;CAMKK2;CAMKK2;CAMKK2;CAMKK2	NM_172215;NM_172216;NM_006549;NM_172214;NM_153499;NM_153500;NM_172226	5'UTR;5'UTR;5'UTR;5'UTR;5'UTR;5'UTR;5'UTR		chr12:121714857-121714857						CAMKK2;CAMKK2;CAMKK2;CAMKK2;CAMKK2;CAMKK2;CAMKK2	ENST00000535524.1;ENST00000412367.2;ENST00000398924.2;ENST00000360452.4;ENST00000404169.3;ENST00000538733.1;ENST00000324774.5	3'UTR;5'UTR;5'UTR;5'UTR;5'UTR;5'UTR;5'UTR	CAMKK2;CAMKK2;CAMKK2;CAMKK2;CAMKK2;CAMKK2;CAMKK2;CAMKK2;CAMKK2;CAMKK2	ENST00000535524.1;ENST00000412367.2;ENST00000398924.2;ENST00000360452.4;ENST00000402834.3;ENST00000404169.3;ENST00000544485.1;ENST00000543477.1;ENST00000538733.1;ENST00000324774.5	3'UTR;5'UTR;5'UTR;5'UTR;5'UTR;5'UTR;5'UTR;5'UTR;5'UTR;5'UTR	chr12:121714865-121715115	3						TRUE
cg03113867	chr11	129920411	+	cg03113867	83713598		CTACCTACTCCCTCTACAACRCTACAATCATCTAAAATCTAACAAAACAC		II			NA	NA	NA	NA	NA	NA		OpenSea	AGAGGCCTCTGCTGTTTCTGTTCCCTCTTCCATTGGTGGAACTGGGAAACTGTAAGGAGA[CG]TGCCCTGCCAGATCTCAGATGACTGCAGCGCTGCAGAGGGAGCAGGCAGTCACTAGGGTA	CGTGCCCTGCCAGATCTCAGATGACTGCAGCGCTGCAGAGGGAGCAGGCA					chr11:129920255-129920255		TRUE										chr11:129920180-129920530	3						TRUE
cg18174654	chr2	87019612	-	cg18174654	7638887		CTCCTTATCCTTATAAAATACAAACTTAAATATTAAATAAATTCTTTATC		II			NA	NA	NA	NA	NA	NA	chr2:87015974-87018182	S_Shore	TGAACTGCATTCTCCTTGTCCTTGTGAAGTACAAACTTAAGTGTTGGATGGGTTCTTTGT[CG]TTGTTGCTATTTTTTTTTTTGAGATGGGGTCTGGCTGTGTTGCCCAGGCTGGAGTGCAGT	CGACAAAGAACCCATCCAACACTTAAGTTTGTACTTCACAAGGACAAGGA	CD8A;CD8A;CD8A;CD8A	NM_001145873;NM_001768;NR_027353;NM_171827	5'UTR;TSS1500;TSS1500;TSS1500		chr2:87019569-87019569	RDMR					CD8A;CD8A	ENST00000283635.3;ENST00000456996.2	TSS1500;5'UTR	CD8A;CD8A	ENST00000283635.3;ENST00000456996.2	TSS1500;5'UTR								TRUE
cg18399834	chr2	150442880	-	cg18399834	29619854		ATTCAAATTAACAAACAACAATCACTTTTCAATTTTTCAAAAAAATAAAC		II			NA	NA	NA	NA	NA	NA		OpenSea	ATGCAGCTTACATTCAGGTTGGCAGGCAGCAGTCACTTTTCAGTTTTTCAAAGGGGTAGG[CG]GGTTGGGGAGTTCTTTGAATATACCTTCCTGTCCTTCCCGCTCATATTTTAGACTATACA	TTCAGGTTGGCAGGCAGCAGTCACTTTTCAGTTTTTCAAAGGGGTAGGCG	MMADHC	NM_015702	Body								AC144449.1	ENST00000449714.1	TSS1500	AC144449.1	ENST00000449714.1	TSS1500	chr2:150442620-150442910	3						TRUE
cg19055828	chr12	51139321	+	cg19055828	10756240		AACCAACAAAAACATAAAACAATATACAACAAAACCTACCAACAATTTAC		II			NA	NA	NA	NA	NA	NA		OpenSea	TACTTTGAGAGAATTTCAATATTCTCTTAATGTTGTGTAATTGATTAGGTAACTAAAAAG[CG]CAAATTGTTGGCAGGTTTTGCTGCACATTGTTCTATGTCTTTGTTGGCTGGTGTATTTTA	CGCAAATTGTTGGCAGGTTTTGCTGCACATTGTTCTATGTCTTTGTTGGC	DIP2B	NM_173602	3'UTR								DIP2B	ENST00000301180.5	3'UTR	DIP2B	ENST00000301180.5	3'UTR								TRUE
cg13375187	chr15	39886363	+	cg13375187	99771288		ATCAATATAATCRTACCTAATAAAACCCRTCTTTAACCTATAACTAAAAC		II			NA	NA	NA	NA	NA	NA		OpenSea	CGCACCCTGTGGCATGACCCTCGTCACATAGGCTGGAAAGATTTCACCGCCTACAGATGG[CG]TCTCAGCCACAGGCCAAAGACGGGTTTCATTAGGTACGATCATACTGATTCACTTTCACT	TCAGTATGATCGTACCTAATGAAACCCGTCTTTGGCCTGTGGCTGAGACG	THBS1	NM_003246	Body				TRUE		15:39886266-39886472	Unclassified_Cell_type_specific	CTD-2033D15.1;CTD-2033D15.1	ENST00000560769.1;ENST00000560769.1	3'UTR;1stExon	THBS1;CTD-2033D15.1;CTD-2033D15.1;THBS1;THBS1	ENST00000484734.1;ENST00000560769.1;ENST00000560769.1;ENST00000559746.1;ENST00000559746.1	5'UTR;3'UTR;1stExon;1stExon;5'UTR	chr15:39885240-39886910	3						TRUE
cg15069471	chr11	3880668	-	cg15069471	5665139		ACTCTAAAACTTACRTTTCTAAAACTAACCTAATACRAATACTTAAAACC		II			NA	NA	NA	NA	NA	NA	chr11:3876287-3877431	S_Shelf	CTGCCTGTGCTACTCTGGGGCTTGCGTTTCTGAAGCTGGCCTGATACGGATGCTTGGAAC[CG]TCCTTAGACTCTAGAAAACAACAATGGTTTCTGTAGAATGTGCATGAGGGACCTCAGGTG	CGGTTCCAAGCATCCGTATCAGGCCAGCTTCAGAAACGCAAGCCCCAGAG	STIM1	NM_003156	Body						11:3880484-3880713	Promoter_Associated_Cell_type_specific				STIM1	ENST00000525403.1	5'UTR			chr11:3880665-3881308	6	chr11:3880341-3881323	6		TRUE
cg17660833	chr3	11267020	-	cg17660833	71768129		ACTTCTTTTAACTCCTTTTATTTTTAACAATATAAAAACCAAACCTAACC		II			NA	NA	NA	NA	NA	NA		OpenSea	CTAATCGCTTGGCTTCTTTTAACTCCTTTTATTTTTGACAATGTGAGAACCAGGCCTGGC[CG]GCTGGAGTCGGAGAGAGGGACAGACTGCTCTCTGGAAGGCTGGCCAGACACGGGAAGATA	CGGCCAGGCCTGGTTCTCACATTGTCAAAAATAAAAGGAGTTAAAAGAAG	HRH1;HRH1;HRH1	NM_001098213;NM_001098211;NM_001098212	5'UTR;TSS1500;5'UTR				TRUE				HRH1;HRH1	ENST00000438284.2;ENST00000431010.2	5'UTR;5'UTR	HRH1;HRH1;HRH1	ENST00000413416.1;ENST00000438284.2;ENST00000431010.2	TSS1500;5'UTR;5'UTR	chr3:11266545-11267395	3						TRUE
cg10414350	chr8	10210282	-	cg10414350	57631121		ATTAACTCRAAACCATCTAATACAAACACRCTACCRTCTATAAATCAAAC		II			NA	NA	NA	NA	NA	NA		OpenSea	AGTTTGTGTTCATTAACTCGAGGCCATCTGGTGCAGACACGCTGCCGTCTGTGAATCAAA[CG]TGCATCAAACTCCAGGGATCAGAACGCGTGCCAGAGCCAGTGTTTTGGAGAGTCAACAAC	TTAACTCGAGGCCATCTGGTGCAGACACGCTGCCGTCTGTGAATCAAACG	MSRA;MSRA;MSRA	NM_001135671;NM_001135670;NM_012331	Body;Body;Body					8:10247671-10247721			MSRA	ENST00000517594.1	5'UTR	MSRA	ENST00000517594.1	5'UTR	chr8:10210165-10210710	3						TRUE
cg10055950	chr7	7277007	+	cg10055950	38667965		ATAAACTTAAAACTAAAACTTAAAACTATCCATTTAAATAAACAATAAAC		II			NA	NA	NA	NA	NA	NA		OpenSea	TTTGTCAGCTGTTTGTCTGCACAAGATAATGAGGTTACACTAGGATGTAAATCAGTTTTA[CG]CTCACTGCTTACTTAAATGGACAGTTTTAAGTTTCAGTTTTAAGCTCACTGCTTAGTTAA	CGCTCACTGCTTACTTAAATGGACAGTTTTAAGTTTCAGTTTTAAGCTCA	C1GALT1	NM_020156	Body				TRUE										chr7:7276840-7277170	3						TRUE
cg26242064	chr10	112127385	-	cg26242064	50725136		CCACTACTTACTAATAATATAACTTTTAACAAATTCTTTTTATCTCTAAC		II			NA	NA	NA	NA	NA	NA		OpenSea	AGGTCTCACCTCCACTACTTACTAGTGGTGTGGCTTTTAGCAAGTTCTTTTTATCTCTAG[CG]TCAGTTTCTTCTTCTGTAGAATAGGCTAACTGGGCTGTTCTGTGACGGGAATCAACTGAG	CGCTAGAGATAAAAAGAACTTGCTAAAAGCCACACCACTAGTAAGTAGTG							TRUE																	TRUE
cg19931733	chr2	30382574	+	cg19931733	13727229		ATAAATACACATTAACATTCTATTCAACTATTTTCTAAATACAACACTAC		II			rs3768671	0.235429	NA	NA	NA	NA		OpenSea	AAACTAAATTGACCATGCATATAATATTCTTTGTTTAAATGAAAGCATACTGTTGAAACC[CG]CAGTGTTGCATTTAGAAAACAGTTGAACAGAATGTCAATGTGCATTCATGCAAAAAAACA	TGAATGCACATTGACATTCTGTTCAACTGTTTTCTAAATGCAACACTGCG	YPEL5;YPEL5;YPEL5;YPEL5	NM_016061;NM_001127401;NM_001127400;NM_001127399	3'UTR;3'UTR;3'UTR;3'UTR						2:30382385-30382598	Gene_Associated_Cell_type_specific	YPEL5	ENST00000379519.3	3'UTR	YPEL5	ENST00000379519.3	3'UTR					chr2:30380161-30386714	3		TRUE
cg13823257	chr9	35666823	-	cg13823257	4614175		CAAAACAAATCAAACACACCATACTCTACCTAAAACAACTACTAAACTCC		II			NA	NA	NA	NA	NA	NA	chr9:35665059-35665364	S_Shore	CGAGTCTCCCACAGAGCAAGTCAGGCACACCATACTCTACCTGGAACAGCTGCTAAACTC[CG]CTCCCACAGCCAAAGATAGGAGGGGCCAACAGGAGGAGGTTCAGAGGATAGTCAATAACC	AGAGCAAGTCAGGCACACCATACTCTACCTGGAACAGCTGCTAAACTCCG																			chr9:35666343-35666862	6	chr9:35666335-35666982	3		TRUE
cg23338668	chr8	74240259	+	cg23338668	60697953		TCAAAAACCTATAAAAAACTCCTAAAAAACATTAAATTCTCTACAACAAC		II			NA	NA	NA	NA	NA	NA		OpenSea	ACAGCCACACAGTCCAGAGAATCCTGCTCATTGAGTAATTATTTCTCATTTAACGTGCTC[CG]TTGCTGTAGAGAACTTAATGTCTTCCAGGAGCTCCTCACAGGCTTTTGAGCTGTGACTGT	CAAAAGCCTGTGAGGAGCTCCTGGAAGACATTAAGTTCTCTACAGCAACG							TRUE				RP11-434I12.2;RP11-434I12.2	ENST00000514599.1;ENST00000517475.1	3'UTR;3'UTR	RP11-434I12.2;RP11-434I12.2	ENST00000514599.1;ENST00000517475.1	3'UTR;3'UTR	chr8:74240145-74240395	3						TRUE
cg06270401	chr12	4699085	+	cg06270401	55800571		TATAAATACTAACCATTATTATTATTACTCCAATATCTTACCACCCTAAC		II			NA	NA	NA	NA	NA	NA		OpenSea	AATTGAAGCTTATGTTGCACTGAGGAAGATTTGTGTGATATAACAGGAAGAACTTCCCTG[CG]TTAGGGTGGTAAGATATTGGAGTAATAATAATAATGGCCAGCACTTACAGAATACTCTCT	GTAAGTGCTGGCCATTATTATTATTACTCCAATATCTTACCACCCTAACG	DYRK4	NM_003845	TSS200								DYRK4;DYRK4;DYRK4	ENST00000010132.5;ENST00000543431.1;ENST00000540757.1	TSS1500;TSS1500;TSS200	DYRK4;DYRK4;DYRK4;DYRK4;DYRK4;DYRK4;DYRK4;DYRK4;DYRK4;DYRK4	ENST00000537719.1;ENST00000539701.1;ENST00000010132.5;ENST00000536645.1;ENST00000543431.1;ENST00000540757.1;ENST00000536157.1;ENST00000542905.1;ENST00000539309.1;ENST00000538520.1	3'UTR;3'UTR;TSS1500;TSS1500;TSS1500;TSS200;TSS200;TSS200;3'UTR;5'UTR							TRUE	TRUE
cg23629187	chr8	125576109	-	cg23629187	46787991		TCCATCTCCACTCAAAAAAAACATACTCCTAACCAAATACRATAACTTAC		II			rs10099060	0.386467	NA	NA	NA	NA		OpenSea	TCTGTCTGCCTTCCATCTCCACTCAAAAGAAACATGCTCCTGGCCAGGTGCGGTGGCTTA[CG]CCTGTAATCCCAACACTTCAGAAGGCCAAAGCGGGTGGATCACCTGAAGTCAGGAGTTCA	CCATCTCCACTCAAAAGAAACATGCTCCTGGCCAGGTGCGGTGGCTTACG	MTSS1	NM_014751	Body			DMR	TRUE		8:125575508-125576168	Promoter_Associated_Cell_type_specific	MTSS1	ENST00000523587.1	TSS1500	MTSS1;MTSS1;MTSS1	ENST00000522722.1;ENST00000519226.1;ENST00000523587.1	3'UTR;3'UTR;TSS1500	chr8:125575880-125576110	3						TRUE
cg20959189	chr3	141122632	+	cg20959189	50791980		ATTAAACACATAAATCAAACACCCACAAAATAATTAACATATATAATTTC		II			NA	NA	NA	NA	NA	NA	chr3:141120983-141121678	S_Shore	TTCTATAGCTGTAAAATGGGGGAATGTTCCCTACATCTGAAGGTTGTTATGAAGACAACA[CG]AAACCACATATGTCAACCACTTTGTGGGTGTTTGACTTATGTGTTCAATATGTGCTAATT	TTGAACACATAAGTCAAACACCCACAAAGTGGTTGACATATGTGGTTTCG	ZBTB38	NM_001080412	5'UTR			CDMR			3:141122580-141122745	Unclassified_Cell_type_specific	ZBTB38	ENST00000514251.1	5'UTR	ZBTB38;ZBTB38;ZBTB38;ZBTB38;ZBTB38;ZBTB38;ZBTB38;ZBTB38;ZBTB38;ZBTB38;ZBTB38;ZBTB38	ENST00000509842.1;ENST00000512276.1;ENST00000507722.1;ENST00000513249.1;ENST00000503809.1;ENST00000513258.1;ENST00000506623.1;ENST00000509883.1;ENST00000514251.1;ENST00000510338.1;ENST00000504673.1;ENST00000513570.1	5'UTR;5'UTR;5'UTR;5'UTR;5'UTR;5'UTR;5'UTR;5'UTR;5'UTR;5'UTR;5'UTR;5'UTR	chr3:141122405-141122750	3						TRUE
cg12809098	chr8	142165310	+	cg12809098	81726986		TATCAACRTAACCAATATTAAACRTACAACTCRACAATATAAATACATTC		II			NA	NA	NA	NA	NA	NA		OpenSea	CAGTTTTGGGATGATGAAAACATTCTGGGGATGGCTGGGGGAGATGCTTGCACAACCACT[CG]AATGCACTTACACTGTCGAGCTGCACGCTTAACATTGGTTACGTTGACACAGTTTATGTT	GTCAACGTAACCAATGTTAAGCGTGCAGCTCGACAGTGTAAGTGCATTCG	DENND3	NM_014957	Body				TRUE							DENND3	ENST00000521477.1	TSS1500								TRUE
cg00439981	chr6	170684299	-	cg00439981	35717296		AAATCCAATCTATAATTATTACTATAATCAATATATCAACACAAAATTCC		II			NA	NA	NA	NA	NA	NA	chr6:170686006-170687003	N_Shore	TCATATGAAGTAGGTCCAATCTGTGGTTGTTGCTGTAATCAGTGTGTCAGCACAGAGTTC[CG]CAATTTCAGTATCTTTCTAAATAACCGACTGTGGAATGTTTGTAATCACACAGCACATAG	CGGAACTCTGTGCTGACACACTGATTACAGCAACAACCACAGATTGGACC	FAM120B	NM_032448	Body														chr6:170683805-170684615	3						TRUE
cg14136214	chr9	124545901	-	cg14136214	87613933		AAAACACAAAAACCTTTTAAATTAAACRTACRCACTACATAAAAAATAAC		II			NA	NA	NA	NA	NA	NA		OpenSea	GCTCGCTTGCTGGAACACAGGGGCCTTTTAAGTTGAGCGTGCGCACTGCATGGGAAATAG[CG]GCCCTGGAGGATGTTAGACTTGCTCCCTCTCCAAGACAGCAGCAGCCTGCACCTGCCCCG	GAACACAGGGGCCTTTTAAGTTGAGCGTGCGCACTGCATGGGAAATAGCG	DAB2IP	NM_032552	3'UTR				TRUE		9:124545749-124546355	Unclassified_Cell_type_specific	DAB2IP;DAB2IP	ENST00000408936.3;ENST00000259371.2	3'UTR;3'UTR	DAB2IP;DAB2IP	ENST00000408936.3;ENST00000259371.2	3'UTR;3'UTR	chr9:124545820-124546195	3						TRUE
cg16964946	chr11	27442973	-	cg16964946	95609922		CTAAAATAAACCCCCTTCAAAATTACAAAAATTCAACAATTAAAAAAAAC		II			NA	NA	NA	NA	NA	NA		OpenSea	GTAAGTACAGGCTAAAATAGACCCCCTTCAGAATTACAAGAGTTCAGCAATTAAGAAAGA[CG]CATGACTTCATTTCCAAAGGTACCATTTTATGCTGTAATTGTTTACACTCTTGATGAAGC	TAAAATAGACCCCCTTCAGAATTACAAGAGTTCAGCAATTAAGAAAGACG	LGR4	NM_018490	Body				TRUE										chr11:27442700-27443135	3						TRUE
cg10592926	chr6	157876961	-	cg10592926	57660520		CRACRCTCTACCTACAACTATCTCCRTATCAATAACATCCTTTAATAATC		II			rs9347277	0.327996	NA	NA	NA	NA		OpenSea	GTGTGTCTGAGCGGCGCTCTGCCTGCAGCTATCTCCGTGTCAATGGCATCCTTTGATAGT[CG]CAGTGGACCGGGTCACACCCCTTTAATCTGACTTGTGGGGGAAAGAAGAGAATTATCCTT	GGCGCTCTGCCTGCAGCTATCTCCGTGTCAATGGCATCCTTTGATAGTCG	ZDHHC14;ZDHHC14	NM_153746;NM_024630	Body;Body				TRUE	6:157796900-157796960									chr6:157876840-157877110	3						TRUE
cg08091050	chr4	26208051	+	cg08091050	59647832		TTAACCTAAAACCTAACCTCCACAACAAAAAAAATTACACATAAACTCTC		II			NA	NA	NA	NA	NA	NA		OpenSea	CTCCATAGATCCAGATTTATTCCTCCCCCTCCCAGGAGCTCACTGTGGTGCTCTGCTTTC[CG]AGAGTTTATGTGTAACTTCCTTTGCTGTGGAGGCCAGGCTCTAGGTTAACTTCTGGAAGT	TAACCTAGAGCCTGGCCTCCACAGCAAAGGAAGTTACACATAAACTCTCG							TRUE							RBPJ	ENST00000512351.1	5'UTR	chr4:26207980-26208295	3						TRUE
cg25921543	chr3	59980762	+	cg25921543	34684540		ATACCCAAACCCTCATTAAATAAAAAATTTCCCTAACTAAATTAAAAATC		II			NA	NA	NA	NA	NA	NA		OpenSea	TGGTGGGGATTGTTGTGGGTACGAAAGGAGAGAGGCTCTGCTAGAGCAGCAAAGAACCAT[CG]ATCTCCAACTTAGCTAGGGAAACTTCCCACCCAATGAGGGTCTGGGTATGTCTGAGCTCT	TACCCAGACCCTCATTGGGTGGGAAGTTTCCCTAGCTAAGTTGGAGATCG	FHIT;FHIT	NM_001166243;NM_002012	Body;Body				TRUE				FHIT	ENST00000466788.1	3'UTR	FHIT	ENST00000466788.1	3'UTR								TRUE
cg20657709	chr2	28509570	+	cg20657709	92764528		ATAACAAAAATATCAACCACCATACAATATAAATACAAAAATACTCCATC		II			NA	NA	NA	NA	NA	NA		OpenSea	AGTTGTTTTTCAAGGCCCTGCTCAAAGCAGTCTCATCTAATAAGCCTCCTAGAAGCCCTT[CG]ATGGAGTATCTTTGCACCCATACTGCATGGTGGTTGACACCTCTGTTATAACCTTCGTCC	TAACAGAGGTGTCAACCACCATGCAGTATGGGTGCAAAGATACTCCATCG	BRE;BRE;BRE;BRE;BRE	NM_199192;NM_199193;NM_199191;NM_004899;NM_199194	Body;Body;Body;Body;Body				TRUE										chr2:28509425-28510015	3						TRUE
cg10809134	chr2	47879734	-	cg10809134	8696109		CTATTAAACCTACCACAAACTAAAACCTTACCTAATACAACRTCTATATC		II			NA	NA	NA	NA	NA	NA		OpenSea	TTTTTATGCTGCTATTAAACCTGCCACAAGCTGAAGCCTTGCCTGGTGCAACGTCTGTGT[CG]AGGCACCTCAGGGTGGACTGGTGCTGGGGATGGCAAGCCTGGGTCCTAGCTCCAGCTCTG	TATTAAACCTGCCACAAGCTGAAGCCTTGCCTGGTGCAACGTCTGTGTCG																								TRUE	TRUE
cg26552743	chr11	58826414	-	cg26552743	23711543		AAAACAAAATCTCTACAAATAAAACTCAATATTATATATTTTAAATACTC		II			NA	NA	NA	NA	NA	NA	chr11:58830063-58830739	N_Shelf	CCAAGGGTATCAAAACAGGATCTCTGCAGATGGAGCTCAGTGTTATGTGTTTTGGATGCT[CG]CAATAAGATTTTCATGCACCATAAACTTTCCTGAGTATCTCAACCAGTTTTGTTGATGCC	AAACAGGATCTCTGCAGATGGAGCTCAGTGTTATGTGTTTTGGATGCTCG									11:58825464-58826892	Unclassified	RP11-142C4.6	ENST00000533954.1	TSS1500	RP11-142C4.6;RP11-142C4.6	ENST00000532098.1;ENST00000533954.1	TSS1500;TSS1500			chr11:58825247-58827111	6	chr11:58825537-58826492	6		TRUE
cg26318872	chr14	104158729	-	cg26318872	40672542		CRTATCCRAATTACAACATAAAACRTACCAACTCTCTAAATATCCTTAAC		II			rs117954807	0.01544	NA	NA	NA	NA		OpenSea	CCTTGCATGTCCGTGTCCGGGTTGCAGCATGAAGCGTGCCAGCTCTCTGAATGTCCTTAA[CG]TGGGTGGCAAGGCTGCTGAAGATCGCTTTCAAGTAAGGAGCCTACCCCGAATTGTGTCCT	GTGTCCGGGTTGCAGCATGAAGCGTGCCAGCTCTCTGAATGTCCTTAACG	KLC1;KLC1	NM_182923;NM_001130107	Body;Body					14:103228482-103228637						KLC1;KLC1;KLC1;KLC1;KLC1	ENST00000538504.2;ENST00000557143.1;ENST00000557686.1;ENST00000535194.2;ENST00000554228.1	5'UTR;5'UTR;1stExon;3'UTR;3'UTR	chr14:104158365-104158875	3						TRUE
cg15556709	chr7	43739176	-	cg15556709	34785547		AAAAATTAAATTTCCACTTAACTCTCTAACACAAACAACAAAACTATCAC		II			NA	NA	NA	NA	NA	NA		OpenSea	TTCCAGTCTTGAAAGATTAGATTTCCACTTGACTCTCTAACACAGACAGCAAAACTGTCA[CG]CAGACATGAGAAGCAAATGTAAAACAATTGTGATAGAGAATGTTTTGTTTCAATATGTCC	AAGATTAGATTTCCACTTGACTCTCTAACACAGACAGCAAAACTGTCACG	C7orf44	NM_018224	5'UTR				TRUE				C7orf44;C7orf44;C7orf44	ENST00000395880.3;ENST00000223336.6;ENST00000310564.6	5'UTR;5'UTR;5'UTR	C7orf44;C7orf44;C7orf44;C7orf44;C7orf44;C7orf44;C7orf44;C7orf44;C7orf44;C7orf44;C7orf44;C7orf44;C7orf44;C7orf44	ENST00000470156.1;ENST00000395880.3;ENST00000451651.1;ENST00000446564.1;ENST00000223336.6;ENST00000310564.6;ENST00000457939.1;ENST00000448704.1;ENST00000431651.1;ENST00000420441.1;ENST00000415076.1;ENST00000415798.1;ENST00000438444.1;ENST00000478504.1	3'UTR;5'UTR;5'UTR;5'UTR;5'UTR;5'UTR;5'UTR;5'UTR;5'UTR;5'UTR;5'UTR;5'UTR;5'UTR;3'UTR					chr7:43738539-43740163	6		TRUE
cg26720010	chr7	45147131	+	cg26720010	20630273		TTCRCAACTCACTTCCTTAAAAATATAATTTCTACTTCTCATTCATAAAC		II			NA	NA	NA	NA	NA	NA	chr7:45150987-45151554	N_Shelf	ATGGCTCTGTCCTTTCCTGGGCCAAGTCTCTCAACACTGAACCCTCAGGTTCAGTCTCTG[CG]CTTATGAATGAGAAGCAGAAACCACACCTTCAAGGAAGTGAGCTGCGAACAGAGAAGCTG	TCGCAGCTCACTTCCTTGAAGGTGTGGTTTCTGCTTCTCATTCATAAGCG	TBRG4;SNORA5B;TBRG4;TBRG4	NM_030900;NR_002990;NM_004749;NM_199122	Body;TSS1500;Body;Body								SNORA5B	ENST00000363786.1	TSS1500	TBRG4;SNORA5B;TBRG4	ENST00000477328.1;ENST00000363786.1;ENST00000495973.1	3'UTR;TSS1500;TSS200	chr7:45147005-45147290	3						TRUE
cg25099065	chr2	69994225	+	cg25099065	79806381		CATATTTTTTCCAACCCTAAATAACAATTACTTATACTTTTAAAAACAAC		II			NA	NA	NA	NA	NA	NA		OpenSea	AACAGGGAAAATCAACCTTGAGTGATCAAAAGAAGGGTTGTGCCTTTAAGCCTGGAGGGG[CG]CTGCCTCCAAAAGCATAAGCAACTGCCATCCAGGGCTGGAAAAAACATGTTGCAGCTGTG	ATGTTTTTTCCAGCCCTGGATGGCAGTTGCTTATGCTTTTGGAGGCAGCG	ANXA4	NM_001153	5'UTR				TRUE		2:69993778-69994380	Unclassified_Cell_type_specific	AC092431.1;ANXA4;ANXA4;ANXA4	ENST00000418066.2;ENST00000409920.1;ENST00000536030.1;ENST00000460942.1	5'UTR;5'UTR;5'UTR;5'UTR	AC092431.1;ANXA4;ANXA4;ANXA4;ANXA4;ANXA4;ANXA4	ENST00000418066.2;ENST00000477632.1;ENST00000409920.1;ENST00000460439.1;ENST00000536030.1;ENST00000460942.1;ENST00000487351.2	5'UTR;5'UTR;5'UTR;5'UTR;5'UTR;5'UTR;5'UTR	chr2:69994160-69994615	3						TRUE
cg26635451	chr12	89749142	+	cg26635451	41705287		CTACRATAACACCCCCTTTACTTAACAACTAAATTAAAACRAATTAAATC		II			NA	NA	NA	NA	NA	NA	chr12:89745168-89748144	S_Shore	CTTGACAGCCCGCCTGGACTCGCTCATCTGCAGCAAAGCCCTCTGAGATACTACCCTAAC[CG]ATTTAATCCGTTCCAATTCAGCTGTCAAGTAAAGGGGGTGTTATCGTAGACCAGGATCAA	TACGATAACACCCCCTTTACTTGACAGCTGAATTGGAACGGATTAAATCG						CDMR		12:88273164-88273274	12:89747962-89749741	Promoter_Associated							chr12:89748885-89749390	3						TRUE
cg15035590	chr3	66437456	+	cg15035590	53720594		ACAAACTAAATCAAAACAAATCAATACAAATCCTATAAATAAAACTTTCC		II			NA	NA	NA	NA	NA	NA		OpenSea	TGGGCTCCCCAAAAGCCCCATCCTCAGAACTGACACCATGTGGCCTATCTGGCAGCAACA[CG]GAAAGCCCCATTCACAGGATTTGCATTGATTTGCCCTGATCTAGTTTGCCGAGCAGGAGA	CGGAAAGCCCCATTCACAGGATTTGCATTGATTTGCCCTGATCTAGTTTG	LRIG1	NM_015541	Body				TRUE		3:66437307-66437614	Unclassified_Cell_type_specific	SLC25A26;LRIG1	ENST00000536651.1;ENST00000496559.2	3'UTR;3'UTR	SLC25A26;SLC25A26;LRIG1;LRIG1	ENST00000464350.1;ENST00000536651.1;ENST00000496559.2;ENST00000495037.1	3'UTR;3'UTR;3'UTR;3'UTR	chr3:66437365-66437615	3						TRUE
cg25376491	chr5	179192524	+	cg25376491	27655557		TTATTAAAAAAATCTAACCCCAAAAAATACTTCCCACTAAACTACAAAAC		II			NA	NA	NA	NA	NA	NA		OpenSea	TTCCAATGGACTGCCTCCAGCCTCCCCCCTCGGTCAGTCTGACAAGCCTTCTGGAGCCGA[CG]CCCTGCAGTCCAGTGGGAAGCACTCTCTGGGGCTAGACTCTCTCAACAAAAAGCGTCTGG	CGCCCTGCAGTCCAGTGGGAAGCACTCTCTGGGGCTAGACTCTCTCAACA	MAML1	NM_014757	Body				TRUE		5:179192464-179192573	Gene_Associated_Cell_type_specific	MAML1	ENST00000503050.1	5'UTR	MAML1	ENST00000503050.1	5'UTR	chr5:179192420-179192750	3						TRUE
cg15552491	chr11	119037285	-	cg15552491	63758898		ACAAAAAACCAATCAAAATATATATTATTAATAAAACCTACATAATTATC		II			NA	NA	NA	NA	NA	NA	chr11:119039429-119039944	N_Shelf	TACTTCTGTCTGCAAGAGGCCAGTCAAAGTATATGTTATTAATAAAACCTACATGGTTGT[CG]TACCCATGGGGAAGGTGACAGGGGAGGAAAACAGATTGCTCTGAGCTGTGTCCAGGAACT	CGACAACCATGTAGGTTTTATTAATAACATATACTTTGACTGGCCTCTTG														NLRX1;NLRX1	ENST00000482180.1;ENST00000482180.1	1stExon;5'UTR	chr11:119037100-119037510	3						TRUE
cg18590995	chr1	226558496	+	cg18590995	81614425		CATCTACACATCAAAATTAAATAAAAATTATACTATATCTTCRTCCAAAC		II			NA	NA	NA	NA	NA	NA		OpenSea	GGCTGGGCTTAGCCAACCATGTCTCCTCTGCCCCTATGCCCAGTTTCAAACAGTCCAGCA[CG]TCTGGACGAAGATATAGCATAATTCCCATCCAATTCTGATGTGCAGATGAGGGCTCATAA	ATCTGCACATCAGAATTGGATGGGAATTATGCTATATCTTCGTCCAGACG	PARP1	NM_001618	Body						1:226558227-226558543	Gene_Associated_Cell_type_specific	PARP1;PARP1	ENST00000490921.1;ENST00000490921.1	1stExon;3'UTR	PARP1;PARP1;PARP1	ENST00000490921.1;ENST00000498787.1;ENST00000490921.1	1stExon;TSS200;3'UTR	chr1:226557940-226558510	3						TRUE
cg17995557	chr10	126289971	-	cg17995557	98777384		CAACTCCTAAATTTAAAAAATTCTATATACRCTTAACCRAAAAACCTTAC		II			rs942015	0.413926	NA	NA	NA	NA		OpenSea	AGCCAGGTTTCCAGCTCCTAGGTTTGAAAAGTTCTATGTGCGCTTGACCGGGGGGCCTTA[CG]TACGTGAATTGGGTGAGGGCCTGAGACAGGCGGGTGAGCACTTGCCCCACACTCCAGCCA	AGCTCCTAGGTTTGAAAAGTTCTATGTGCGCTTGACCGGGGGGCCTTACG	LHPP;LHPP	NM_022126;NM_001167880	Body;Body					10:126279941-126280264			LHPP	ENST00000482963.1	5'UTR	LHPP;LHPP	ENST00000493240.1;ENST00000482963.1	5'UTR;5'UTR	chr10:126289585-126289975	3						TRUE
cg22826986	chr8	11351507	+	cg22826986	97660569		AAAAAAAACTTAAACTCTACCATATACCATCTATATACACCAAAACAACC		II			NA	NA	NA	NA	NA	NA		OpenSea	GTGAGCTAGCTATTATTAGCATCATTTAAAGACAAAGCAAAACCAGTGAGGCTGAAAGAA[CG]GCTGCCCTGGTGCACACAGATGGCACATGGCAGAGCCCAAGCCCTCTCCATGAGATCTGC	CGGCTGCCCTGGTGCACACAGATGGCACATGGCAGAGCCCAAGCCCTCTC	BLK	NM_001715	TSS200								BLK;BLK;BLK;BLK	ENST00000529894.1;ENST00000259089.4;ENST00000427279.1;ENST00000525389.1	TSS1500;TSS200;TSS200;TSS200	BLK;BLK;BLK;BLK	ENST00000529894.1;ENST00000259089.4;ENST00000427279.1;ENST00000525389.1	TSS1500;TSS200;TSS200;TSS200			chr8:11348943-11353625	6	chr8:11348826-11358243	6		TRUE
cg22613968	chr1	23953556	+	cg22613968	21805547		TCACCAAATAAAATTAAAATATAACTCTATAACAATAATTCATACACAAC		II			NA	NA	NA	NA	NA	NA		OpenSea	CAGCCTAATTTACACACATTTAAACACGCGTGTAAAGGGAGGGGAGAGAGAGAGAGAGCA[CG]TTGTGCATGAATCACTGCTACAGAGTCACACTCCAATTCCACTTGGTGAGCACTCACCCC	CACCAAGTGGAATTGGAGTGTGACTCTGTAGCAGTGATTCATGCACAACG	MDS2	NR_027042	TSS1500								MDS2;MDS2	ENST00000477916.1;ENST00000374555.3	5'UTR;TSS1500	MDS2;MDS2	ENST00000477916.1;ENST00000374555.3	5'UTR;TSS1500	chr1:23953445-23954175	3						TRUE
cg04499011	chr6	36972127	-	cg04499011	90611271		TTCAATAAAAAACCCTAATAAAACCAAAACCCAATAAAAAAACCCTAAAC		II			NA	NA	NA	NA	NA	NA		OpenSea	CACAGACCAGGTTCAGTGGAGAGCCCTGGTGGGACCAGAGCCCAGTGGGAGGGCCCTGAA[CG]GCCTGTGGGGCTTGAAGGAGGGGAACAGAGGCAGCGTCCATTTGTTCTGTAAGGGCCGGG	TCAGTGGAGAGCCCTGGTGGGACCAGAGCCCAGTGGGAGGGCCCTGAACG	FGD2	NM_173558	TSS1500								FGD2;FGD2	ENST00000274963.8;ENST00000394459.3	TSS1500;TSS1500	FGD2;FGD2;FGD2;FGD2;FGD2	ENST00000489356.1;ENST00000274963.8;ENST00000497659.1;ENST00000459781.1;ENST00000487975.1	TSS1500;TSS1500;TSS1500;TSS1500;TSS1500	chr6:36971885-36972195	3						TRUE
cg12353788	chr17	7792061	+	cg12353788	22708834		AATATAAACACAAACAAACACACCCAACATATACCTTCTCAAAAACACRC		II			NA	NA	NA	NA	NA	NA	chr17:7788261-7789091	S_Shelf	GGCCATCCTCTGGATTTGTGGGCCTGAGAGTGTGTGTGGGTGTGGGTGCGCGCGTGCGCG[CG]CGTGCTTTTGAGAAGGCATATGCTGGGTGTGTCTGTCTGTGCCTATATCTTTGTTTGGGT	ATATAGGCACAGACAGACACACCCAGCATATGCCTTCTCAAAAGCACGCG	CHD3;CHD3;CHD3	NM_001005271;NM_005852;NM_001005273	Body;TSS200;TSS200			RDMR	TRUE		17:7791365-7793314	Promoter_Associated	CHD3;CHD3	ENST00000358181.4;ENST00000330494.7	TSS200;TSS200	CHD3;CHD3;CHD3	ENST00000570758.1;ENST00000358181.4;ENST00000330494.7	TSS1500;TSS200;TSS200	chr17:7790500-7792135	3						TRUE
cg16736889	chr16	20421627	+	cg16736889	24698596		AAATCTTCAAATAAATCATATACATATTAAAATTTAAAAAACACTAACCC		II			NA	NA	NA	NA	NA	NA		OpenSea	TTATTATTACTAAGAGGAATTTAATGCAAGGAAACTGAAACTGAGGTCACACGCAGCTCC[CG]GGCCAGTGCCTCTCAAACTTTAACATGCATATGACTCATCTGAAGATCCCGTTAACTTGC	CGGGCCAGTGCCTCTCAAACTTTAACATGCATATGACTCATCTGAAGATC	ACSM5	NM_017888	5'UTR								ACSM5	ENST00000575584.1	5'UTR	ACSM5;ACSM5	ENST00000575584.1;ENST00000575070.1	5'UTR;5'UTR	chr16:20421520-20421770	3						TRUE
cg21407196	chr1	46751975	+	cg21407196	16651579		CATCTATAACATACTACAAAATACAACCRAACTAATAACTAAACCCAACC		II			NA	NA	NA	NA	NA	NA		OpenSea	AACAGCAGGTGGCGGAACTTGAGAGTGTGCAGGGAGCTGGCCAGGGTCTCCAGAACCCTG[CG]GTTGGGCTCAGCCACCAGCTCGGTTGCACCCTGCAGCATGTTACAGATGGTGAGCTGTCG	ATCTGTAACATGCTGCAGGGTGCAACCGAGCTGGTGGCTGAGCCCAACCG	LRRC41	NM_006369	Body						1:46751766-46752062	Gene_Associated_Cell_type_specific	LRRC41	ENST00000472710.1	3'UTR	LRRC41;LRRC41	ENST00000472710.1;ENST00000498402.1	3'UTR;3'UTR	chr1:46751600-46752010	3						TRUE
cg06504636	chr7	2089841	+	cg06504636	99682825		ATAAAAAAAACRATAATACCCRCAAATACTAAATAAAATACCCCRTAAAC		II			NA	NA	NA	NA	NA	NA	chr7:2089593-2089881	Island	GGGCACCAGACCACACGTTCACGGGGCACCTCACCCAGCGTCTGCGGGCACCAGACCACA[CG]TTCACGGGGCACCTCACCCAGCATCTGCGGGCATCACCGCCCCTTCCACCTGTTGCACTC	TGGAAGGGGCGGTGATGCCCGCAGATGCTGGGTGAGGTGCCCCGTGAACG	MAD1L1;MAD1L1;MAD1L1	NM_003550;NM_001013837;NM_001013836	Body;Body;Body					7:2056120-2056368						MAD1L1;MAD1L1	ENST00000421113.1;ENST00000444373.2	5'UTR;5'UTR								TRUE
cg10499974	chr3	46244099	-	cg10499974	12711111		AAAACTTTCTTAATTCCACTACCAACAATAATTCCCCATTTCTATTTCTC		II			NA	NA	NA	NA	NA	NA		OpenSea	AATTCTTCCTAAGGGCTTTCTTAGTTCCACTGCCAGCAGTAGTTCCCCATTTCTATTTCT[CG]TTAGGTCTCAACTCTTCCGTCATGAGTTCTATGTTCCCCAGGATTCCAAGAGCCCAAATC	CGAGAAATAGAAATGGGGAACTACTGCTGGCAGTGGAACTAAGAAAGCCC	CCR1	NM_001295	3'UTR								CCR1;CCR3	ENST00000296140.3;ENST00000357422.2	3'UTR;5'UTR	CCR1;CCR3	ENST00000296140.3;ENST00000357422.2	3'UTR;5'UTR								TRUE
cg21828319	chr7	73645966	+	cg21828319	9749185		TAAATAAACTCCCRTAACTTACATATTTACTTCTAAAACRTCTATACCCC		II			NA	NA	NA	NA	NA	NA		OpenSea	CTCTGCGCCTTTCCGCCCCGTCACCGCATCAATGGGGTGGAGGCCAAACTCAAACACTTG[CG]GGGCACAGACGTCCCAGAAGCAAACATGCAAGTCACGGGAGTTTATTTATTTAATTTTTT	CGGGGCACAGACGTCCCAGAAGCAAACATGCAAGTCACGGGAGTTTATTT	RFC2;RFC2	NM_181471;NM_002914	3'UTR;3'UTR								RFC2;RFC2	ENST00000352131.3;ENST00000055077.3	3'UTR;3'UTR	RFC2;RFC2	ENST00000352131.3;ENST00000055077.3	3'UTR;3'UTR			chr7:73645428-73646005	5	chr7:73642968-73646054	6		TRUE
cg01040749	chr10	134400440	-	cg01040749	37777917		AAACTATAATTCTCTACTTATACCCACTTTATATTTATAAATAACRAATC		II			NA	NA	NA	NA	NA	NA		OpenSea	GCAGCGCGGCGAGGCTGTGGTTCTCTGCTTGTGCCCACTTTGTGTTTGTAAATAGCGAGT[CG]GAGTCGGAGCTGGAGCTAGTTTTTCATCATCTGTCGGCTTCTGCAGACCAATGTCATCAT	GGCTGTGGTTCTCTGCTTGTGCCCACTTTGTGTTTGTAAATAGCGAGTCG	INPP5A	NM_005539	Body					10:134250320-134250497			INPP5A	ENST00000432898.3	5'UTR	INPP5A	ENST00000432898.3	5'UTR	chr10:134400380-134400635	3						TRUE
cg17766305	chr10	90147030	+	cg17766305	5784290		TATTACTAAAACTTCAAATCTACTTCTAAAAACTAACTTACTTACTTTCC		II			NA	NA	NA	NA	NA	NA		OpenSea	GAGAGGAATAGAGTGGGGGTGGGAGAAGTGGGGAGCAGAGAGAGACAGAGAATGAACTAG[CG]GAAAGCAAGCAAGTCAGCTTTTAGAAGTAGACCTGAAGCCCTAGCAACACTGAAAAGAGA	GTTGCTAGGGCTTCAGGTCTACTTCTAAAAGCTGACTTGCTTGCTTTCCG	RNLS;RNLS	NM_001031709;NM_018363	Body;Body				TRUE		10:90146997-90147236	Unclassified	RNLS	ENST00000466945.1	3'UTR	RNLS;RNLS	ENST00000466945.1;ENST00000481793.1	3'UTR;3'UTR	chr10:90146845-90147255	3						TRUE
cg06162038	chr2	138727217	-	cg06162038	14790290		TTTCCCAATCTATCCACTCCACTCTATTTCTAATACCTAAATCATAATTC		II			NA	NA	NA	NA	NA	NA		OpenSea	CTACTGGCTTATTTCCCAATCTGTCCACTCCACTCTATTTCTAGTACCTGAGTCATAATT[CG]GGCTTTATTATCTCACATTTCATTTTGAGAGCAAAGTGATATCTGTTTTTTTAATGCCTA	TTCCCAATCTGTCCACTCCACTCTATTTCTAGTACCTGAGTCATAATTCG	HNMT;HNMT	NM_001024075;NM_006895	Body;Body								HNMT	ENST00000485653.1	5'UTR	HNMT;HNMT;HNMT;HNMT	ENST00000467390.1;ENST00000485653.1;ENST00000480534.1;ENST00000475675.1	5'UTR;5'UTR;5'UTR;3'UTR	chr2:138726805-138727255	3						TRUE	TRUE
cg15086439	chr1	236563070	-	cg15086439	86612565		ACAACCRAACTTTAAAAATCTAAATCAAAAATAACACAATTCCTTACTTC		II			NA	NA	NA	NA	NA	NA	chr1:236558459-236559336	S_Shelf	GACAGAAACAAACAACCGGGCTTTGAAGGTCTGGGTCAAAGGTGGCACAATTCCTTGCTT[CG]TTGCAGTAAGGCAAGTGCCGACGGCCACAGAGCATTGCAAAAGAGCACATTCTCCCTTTG	CAACCGGGCTTTGAAGGTCTGGGTCAAAGGTGGCACAATTCCTTGCTTCG	EDARADD;EDARADD	NM_080738;NM_145861	Body;Body											EDARADD	ENST00000439430.1	5'UTR	chr1:236562785-236563835	3						TRUE
cg21466315	chr3	133294854	+	cg21466315	35722258		AATCAAAAAACAATTTTCAATTAAAAAAAATATTTCCTCCACTATACCTC		II			NA	NA	NA	NA	NA	NA	chr3:133292203-133292908	S_Shore	GGATCTTGATAAACTGTCTCCAGTTTGAAGGTTGCATTTTATAGGCAATGCCAGTGAGTG[CG]AGGCACAGTGGAGGAAATACTTTCCTTAACTGAAAACTGTCTTTTGACTTCTCTGGATGT	GTCAAAAGACAGTTTTCAGTTAAGGAAAGTATTTCCTCCACTGTGCCTCG	CDV3;CDV3;CDV3	NM_017548;NM_001134423;NM_001134422	Body;Body;Body																chr3:133294849-133295445	5	chr3:133290766-133305901	6		TRUE
cg00760938	chr2	217357159	+	cg00760938	82671554		CTAAAAACCACAAACAAAAATAAAACCTACACAACATTATTAAAAATCCC		II			NA	NA	NA	NA	NA	NA		OpenSea	CTGCCTTGGAGGGCCTCACCTTTCCTGCTGGGTCAGCTCTTGCCTGTGGCTCTGGCCTCA[CG]GGACTCTCAACAATGCTGTGCAGGCCCCACTCTTGTCTGTGGCCCCCAGGGGCTTTGTGG	CGGGACTCTCAACAATGCTGTGCAGGCCCCACTCTTGTCTGTGGCCCCCA							TRUE		2:217357037-217357278	Unclassified_Cell_type_specific	AC098820.3;AC098820.3	ENST00000438978.1;ENST00000453157.1	3'UTR;3'UTR	AC098820.3;AC098820.3;AC098820.3	ENST00000438978.1;ENST00000431856.1;ENST00000453157.1	3'UTR;3'UTR;3'UTR	chr2:217356860-217357290	3						TRUE
cg13995453	chr12	9759653	+	cg13995453	29698891		AATTAAATCCCAATACATTTTCATCCATAATATTCCTTTCAAAATACAAC		II			rs75158576	0.057182	NA	NA	NA	NA		OpenSea	ATCACCTTAGCCTACCAAAGTGTTGGGATTACAGGCATGAGCCACTGCAACTGGCCTACA[CG]TTGTATTCTGAAAGGAATATTATGGATGAAAATGCACTGGGACTTAATCATAGTATTGAT	ATTAAGTCCCAGTGCATTTTCATCCATAATATTCCTTTCAGAATACAACG	KLRB1	NM_002258	Body																				TRUE	TRUE
cg11335172	chr2	103033799	-	cg11335172	17750569		ACACRATAACRAATAAAATCTAATAATTTAAAAATATATTACATCCACCC		II			NA	NA	NA	NA	NA	NA		OpenSea	TGGTGTTGTCCACACGATAGCGAGTGAGATCTGGTAGTTTAAAAGTGTGTTGCATCCACC[CG]TTTCTCACACCTGCTTTCACCATGTGATGTGACTGCTCCCCTTTTGCCTTCTGCCATGAT	CGGGTGGATGCAACACACTTTTAAACTACCAGATCTCACTCGCTATCGTG	IL18RAP	NM_003853	TSS1500								IL18RAP	ENST00000264260.2	TSS1500	IL18RAP	ENST00000264260.2	TSS1500								TRUE
cg12604490	chr6	99373813	+	cg12604490	14767953		TCATACATTCTCCCTACAAACCTATTTTACATAACAACTCCTTAACTATC		II			NA	NA	NA	NA	NA	NA		OpenSea	GTACATGTGAGACTGCATTATATTAATATTTTGTAAAATTAGGAGGTTGAATGACAAAAA[CG]ACAGCCAAGGAGCTGTTATGCAAAACAGGCTTGTAGGGAGAATGCATGAATTACTTAAAG	CGACAGCCAAGGAGCTGTTATGCAAAACAGGCTTGTAGGGAGAATGCATG	FBXL4	NM_012160	Body				TRUE																	TRUE
cg20156237	chr8	144543750	+	cg20156237	75661966		CTCTCCACACTTTCTTTATCCRTTCRAATAATTACCAATTAAAAACTATC		II			NA	NA	NA	NA	NA	NA		OpenSea	GAAGCAAAAGCATCGGCCACACAAAGGCTGGAGCGCGGACATTCGAGGCAGTATTATTCA[CG]ACAGCCCCCAACTGGCAACCACCCGAACGGACAAAGAAAGTGTGGAGAGCCTCTGCAGCG	CGACAGCCCCCAACTGGCAACCACCCGAACGGACAAAGAAAGTGTGGAGA	ZC3H3	NM_015117	Body					8:144614574-144614985	8:144543400-144545122	Promoter_Associated	ZC3H3	ENST00000530603.1	3'UTR	ZC3H3	ENST00000530603.1	3'UTR					chr8:144543435-144545153	6		TRUE
cg01490728	chr9	136565608	+	cg01490728	40794939		AAAACAACCCTACTCTACTTTCTCTCTCTATAAATATATCTAATTTAAAC		II			NA	NA	NA	NA	NA	NA	chr9:136566573-136566896	N_Shore	GCTAAGTGGAAGAAGCTGATCACAAAAGCACACATCTTTTATGATTCTACTTACGTGAAA[CG]TCCAAACTAGATATATCTACAGAGAGAGAAAGTAGAGTAGGGTTGCCCTGGGCTGGGGAT	CGTCCAAACTAGATATATCTACAGAGAGAGAAAGTAGAGTAGGGTTGCCC	SARDH;SARDH	NM_001134707;NM_007101	Body;Body								SARDH	ENST00000371868.1	5'UTR	SARDH	ENST00000371868.1	5'UTR								TRUE
cg11597277	chr20	52492248	+	cg11597277	99808560		CTCTACRCCTAACRAAAATAATACAAAATACACCRTAAATAATACAAAAC		II			NA	NA	NA	NA	NA	NA		OpenSea	CGTCACAGCACGACACCATGGCGGCAGTCACTTCCGCTATGCCTCACGACACTTCTGCTA[CG]CCTTGCATCACTTACGGTGCACCTTGCATCACTTCCGCTAGGCGCAGAGAGGAGGGAGGG	CGCCTTGCATCACTTACGGTGCACCTTGCATCACTTCCGCTAGGCGCAGA	SUMO1P1	NR_002189	TSS200														chr20:52491985-52492310	3						TRUE
cg14109551	chr6	118903047	-	cg14109551	66685577		ACACAAAAACATAACCTTCTTACTATCTTAAAAACAAATAAACCTAACCC		II			NA	NA	NA	NA	NA	NA		OpenSea	CATATTCTATTGCACAAGAGCATAGCCTTCTTACTATCTTGGGGACAGATAAACCTGGCC[CG]CTGCGGGGAGCCTTGATTTTAATATTATCCAACAGTTAGATCTTTTCTCCAAACAGAAGG	CGGGCCAGGTTTATCTGTCCCCAAGATAGTAAGAAGGCTATGCTCTTGTG	C6orf204;C6orf204	NM_206921;NM_001042475	Body;Body				TRUE				CEP85L	ENST00000360290.3	5'UTR	CEP85L;CEP85L;CEP85L;CEP85L	ENST00000483035.1;ENST00000476150.1;ENST00000462101.1;ENST00000360290.3	3'UTR;3'UTR;3'UTR;5'UTR	chr6:118902820-118903090	3						TRUE
cg18735089	chr7	98738998	-	cg18735089	40787850		ATTCCTTCTAAAACATTCATCATATTTCTAACACAAAATCAATTACTTTC		II			NA	NA	NA	NA	NA	NA	chr7:98741205-98741990	N_Shelf	AATTAAAACCTATTCCTTCTAAAACATTCATCATATTTCTAACACAAAATCAGTTGCTTT[CG]CTTTTAACAAGATAACTGAAACCAATCTGATGTCAATTACAGACTGAGCTGTAAATCAGA	TTCCTTCTAAAACATTCATCATATTTCTAACACAAAATCAGTTGCTTTCG	SMURF1;SMURF1	NM_020429;NM_181349	Body;Body						7:98738943-98739256	Unclassified_Cell_type_specific				SMURF1	ENST00000472627.1	3'UTR	chr7:98738840-98739170	3						TRUE
cg19694519	chr8	22389206	+	cg19694519	61789265		ACTACTTTCATTCTATAAACTTCACTTATATTAATAAATTATTACCTCAC		II			NA	NA	NA	NA	NA	NA		OpenSea	GTCTTAAGTTAACTTTTTCTGTTGTTGCTTTTTAAAATAGTGCACAGTTGTAAGTAGTAT[CG]TGAGGCAATAACTCACTAATATAAGTGAAGCTTATAGAATGAAAGCAGCCCTCACTAAGT	CGTGAGGCAATAACTCACTAATATAAGTGAAGCTTATAGAATGAAAGCAG	PPP3CC	NM_005605	Body				TRUE		8:22388873-22389673	Unclassified_Cell_type_specific														TRUE
cg23948703	chr17	42928238	-	cg23948703	1808983		CAATAAAACCTCTTAAAAAATAACATATATTCAAAATATAAACACCAAAC		II			rs117979815	0.037431	NA	NA	NA	NA		OpenSea	GGAAGCAGAGGCAGTGAAGCCTCTTGGGAGATGACATATATTCAGAATGTAAGCACCAGA[CG]GGGCAGGGGAGACGAGGATGAAAGGAGCAGAGCAAGACAGAGGTCAGAATGTTCTGTTCA	AGTGAAGCCTCTTGGGAGATGACATATATTCAGAATGTAAGCACCAGACG	EFTUD2;EFTUD2	NM_004247;NM_001142605	3'UTR;3'UTR								EFTUD2	ENST00000262414.5	3'UTR	EFTUD2	ENST00000262414.5	3'UTR	chr17:42927845-42928335	3						TRUE
cg26795340	chr12	50504814	-	cg26795340	46786575		TAACCAACATTATACTAAAACCCTATTACTCTCCAATAAACCAAAAAAAC		II			NA	NA	NA	NA	NA	NA	chr12:50505138-50506235	N_Shore	CACACTGGCTCTGGCCAGCATTATGCTAAAACCCTGTTACTCTCCAATGAACCAGGGAGG[CG]GGCTCCTCTCTGCGCCTATCCCTTGAGAATTCTGTCTTACCAGTGAAGGGTGGGGCTGCC	GGCCAGCATTATGCTAAAACCCTGTTACTCTCCAATGAACCAGGGAGGCG	GPD1;C12orf62	NM_005276;NM_032901	3'UTR;TSS1500				TRUE		12:50504659-50506747	Promoter_Associated	GPD1;COX14;COX14;COX14;COX14;COX14;orphan	ENST00000301149.3;ENST00000550487.1;ENST00000317943.2;ENST00000548468.1;ENST00000550654.1;ENST00000548985.1;ENST00000552815.1	3'UTR;TSS1500;TSS1500;TSS1500;TSS1500;TSS1500;TSS1500	GPD1;COX14;COX14;COX14;COX14;COX14;orphan	ENST00000301149.3;ENST00000550487.1;ENST00000317943.2;ENST00000548468.1;ENST00000550654.1;ENST00000548985.1;ENST00000552815.1	3'UTR;TSS1500;TSS1500;TSS1500;TSS1500;TSS1500;TSS1500	chr12:50504445-50505315	3						TRUE
cg15361231	chr1	193075191	+	cg15361231	6765952		ACTATTATTACCACCACTAAATAACTTAAATAATCCTATCAACAACAATC		II			NA	NA	NA	NA	NA	NA	chr1:193074174-193074778	S_Shore	TTAGGAAACAAAACAAAAGAAATTAGCACAGAGATGTTTCACCATGGCTTTGGAAATGGG[CG]ATTGCTGTTGACAGGATTATTTAAGCCACTCAGTGGTGGTAATAATAGCCTTTGTGCGTC	CTATTATTACCACCACTGAGTGGCTTAAATAATCCTGTCAACAGCAATCG	GLRX2;GLRX2;GLRX2	NM_016066;NM_197962;NM_016066	1stExon;TSS1500;5'UTR						1:193073497-193075345	Promoter_Associated	GLRX2;GLRX2;GLRX2;GLRX2	ENST00000367440.3;ENST00000367439.3;ENST00000367440.3;ENST00000472197.1	1stExon;TSS1500;5'UTR;TSS200	GLRX2;GLRX2;GLRX2;GLRX2	ENST00000367440.3;ENST00000367439.3;ENST00000367440.3;ENST00000472197.1	1stExon;TSS1500;5'UTR;TSS200	chr1:193075085-193075350	3					TRUE	TRUE
cg09016797	chr7	155790956	+	cg09016797	88728939		AAAAAATCTAATACCRAAAAACACAAATATTTCACRTATACACAATACCC		II			NA	NA	NA	NA	NA	NA		OpenSea	CACGCACACAGCTCGCAGCTCCCTTCCTTCGTGGGGTGAAATCCAAATTCTTTGTAGACA[CG]GGCACTGTGCACACGTGAAATACCTGTGTTCTTCGGCACCAGATTTTTCAAAAGGTGACT	CGGGCACTGTGCACACGTGAAATACCTGTGTTCTTCGGCACCAGATTTTT								7:155483458-155483718	7:155790781-155791132	Unclassified_Cell_type_specific							chr7:155790565-155791255	3						TRUE
cg00091349	chr3	151048406	+	cg00091349	57722175		AATTCAAAACCAAATCACCCAAAACTTTATAATCAACTAACACTAATCTC		II			NA	NA	NA	NA	NA	NA		OpenSea	TGGAGTTCATGGTGAGTTTCATTTCATGTTTCTTGCCACAAGTGTTACCATGGAGTTAGA[CG]AGACTAGTGTTAGTTGATCACAAAGTTTTGGGTGACTTGGCTTTGAATTCTGAGAAGAAA	CGAGACTAGTGTTAGTTGATCACAAAGTTTTGGGTGACTTGGCTTTGAAT	MED12L;P2RY13	NM_053002;NM_176894	Body;TSS1500								P2RY13;MED12L	ENST00000325602.5;ENST00000491549.1	TSS1500;5'UTR	P2RY13;MED12L;MED12L	ENST00000325602.5;ENST00000468305.1;ENST00000491549.1	TSS1500;5'UTR;5'UTR								TRUE
cg27519392	chr8	61778137	-	cg27519392	81731255		ATTTCRACTACTAACTCTACRAATAAATCTATTAATACTACTACTACCCC		II			NA	NA	NA	NA	NA	NA		OpenSea	GCACAGATGCTGTTTCGGCTGCTGACTCTGCGAATGGATCTGTTGGTGCTGCTACTGCCC[CG]GCTGGATTGCCCTCAAACCCGCTAGCCTTCAACCCTTTCCTCCTGTCCACAATGGCCCCG	CGGGGCAGTAGCAGCACCAACAGATCCATTCGCAGAGTCAGCAGCCGAAA	CHD7	NM_017780	Body						8:61777711-61778593	Promoter_Associated_Cell_type_specific									chr8:61778032-61778337	3				TRUE
cg07002540	chr2	85281128	-	cg07002540	11646832		ACCTCCTACRCACAAAACCAACTCTACAATAAAATCTAAAAATTATAACC		II			NA	NA	NA	NA	NA	NA		OpenSea	TTTCTTTGTGTGCCTCCTACGCACAAAGCCAGCTCTGCAGTGGAATCTGGGGATTATAGC[CG]GGTGTGGCACTCCGCCCTGTGTGACTGTCCTGTCGCCCTGTTAGTCATCTTGCCTGTGTG	CCTCCTACGCACAAAGCCAGCTCTGCAGTGGAATCTGGGGATTATAGCCG	KCMF1	NM_020122	3'UTR				TRUE				KCMF1	ENST00000409785.3	3'UTR	KCMF1	ENST00000409785.3	3'UTR	chr2:85280980-85281275	3						TRUE
cg16085171	chr12	123569118	+	cg16085171	3667320		AAAAATAATAAACTAAACRTTCRTCTCTTCACCCATACTCTAAAAACAAC		II			NA	NA	NA	NA	NA	NA		OpenSea	TTTGAACATTTGCCACTGCTGACATCGTGGCCACCCACCTGGGGCCAGAAAGAGCCCCTC[CG]CTGCCCCCAGAGCATGGGTGAAGAGACGAACGCTTAGCCTACTACCTCCTCTCATGCCAG	CGCTGCCCCCAGAGCATGGGTGAAGAGACGAACGCTTAGCCTACTACCTC	PITPNM2	NM_020845	5'UTR				TRUE				PITPNM2;PITPNM2;RP11-197N18.7	ENST00000320201.4;ENST00000280562.5;ENST00000506255.1	5'UTR;5'UTR;5'UTR	PITPNM2;PITPNM2;PITPNM2;PITPNM2;RP11-197N18.7;PITPNM2	ENST00000451868.2;ENST00000535289.1;ENST00000320201.4;ENST00000280562.5;ENST00000506255.1;ENST00000542210.1	3'UTR;3'UTR;5'UTR;5'UTR;5'UTR;5'UTR			chr12:123567905-123569193	6				TRUE
cg08992499	chr3	63956514	-	cg08992499	10742293		AATCTATTCTCTTTCATACAACCAATATAAATAAATATACTACAATACRC		II			NA	NA	NA	NA	NA	NA		OpenSea	CTGCCCTTTGTGATCTGTTCTCTTTCATGCAGCCAGTGTGAATGGGTATGCTGCAGTGCG[CG]CTCTGCCCAGAGACGTGGAAATGCCAGGAGACCCGAATACTTTAGTGGGGCCTTTATTTA	CGCGCACTGCAGCATACCCATTCACACTGGCTGCATGAAAGAGAACAGAT	ATXN7;ATXN7	NM_000333;NM_001128149	Body;Body				TRUE				ATXN7;ATXN7	ENST00000539129.1;ENST00000488239.1	3'UTR;5'UTR	ATXN7;ATXN7;ATXN7;ATXN7	ENST00000474112.1;ENST00000539129.1;ENST00000475897.1;ENST00000488239.1	5'UTR;3'UTR;5'UTR;5'UTR	chr3:63956280-63956610	3						TRUE
cg01024458	chr1	8703816	-	cg01024458	96604830		AAAAATAAACACAACAAACAAAACAACCTACCACAAAACATAATATTAAC		II			NA	NA	NA	NA	NA	NA		OpenSea	GGGGTTTTTGTGAAGGTGAGCACAGCAGACAGGGCAACCTGCCACAGAGCATAATGTTAG[CG]TGTGCCTCTCTGGGGAGGGAACCCCAGGGGACAGGTGTTCATTTTTCATTTCATTTTCAA	CGCTAACATTATGCTCTGTGGCAGGTTGCCCTGTCTGCTGTGCTCACCTT	RERE;RERE	NM_012102;NM_001042681	Body;Body						1:8703671-8703923	Unclassified_Cell_type_specific	RERE	ENST00000480342.1	3'UTR	RERE	ENST00000480342.1	3'UTR	chr1:8703685-8703895	3						TRUE
cg04527989	chr5	71614752	-	cg04527989	55716258		ACATAAACAAAAAATAACTACAACAACTAATTCTTACTAAAATATCAAAC		II			NA	NA	NA	NA	NA	NA	chr5:71616007-71616345	N_Shore	TCACGGAAACCACATAAACAGAAAATAGCTACAACAGCTAATTCTTACTAAGGTGTCAAG[CG]TTGTGCATAACACTGCCTAATGTGTGACATTAAACGTTTTCACCAGGTCAGCCACTTAAT	CGCTTGACACCTTAGTAAGAATTAGCTGTTGTAGCTATTTTCTGTTTATG	PTCD2;MRPS27	NM_024754;NM_015084	TSS1500;Body								PTCD2;PTCD2;PTCD2;PTCD2;MRPS27;MRPS27	ENST00000380639.4;ENST00000543322.1;ENST00000503868.1;ENST00000536805.1;ENST00000515404.1;ENST00000457646.4	TSS1500;TSS1500;TSS1500;TSS1500;5'UTR;5'UTR	PTCD2;PTCD2;PTCD2;PTCD2;PTCD2;PTCD2;PTCD2;MRPS27;MRPS27;MRPS27;MRPS27;MRPS27;MRPS27;MRPS27	ENST00000380639.4;ENST00000515198.1;ENST00000511752.1;ENST00000503868.1;ENST00000510676.2;ENST00000503315.1;ENST00000493283.1;ENST00000520285.1;ENST00000523654.1;ENST00000506957.1;ENST00000508863.2;ENST00000515404.1;ENST00000457646.4;ENST00000522404.1	TSS1500;TSS1500;TSS1500;TSS1500;TSS1500;TSS1500;TSS1500;3'UTR;3'UTR;3'UTR;5'UTR;5'UTR;5'UTR;3'UTR	chr5:71614625-71615095	3					TRUE	TRUE
cg24662823	chr11	128350635	+	cg24662823	47739272		TAATCCTCAACTTCTAAATTTCTAACTTTAAAACTCTTAAAAACCCAAAC		II			rs7108562	0.440287	NA	NA	NA	NA		OpenSea	GTTTGAGAACTCCAAGTACAGAGATTCAGAGTCAAACGTTGCTCACATCTGTCGGAGTAG[CG]TTTGGGTCCTCAAGAGTTCTAAAGCCAGAAATCTAGAAGCTGAGGATCACACATGTTATG	GATCCTCAGCTTCTAGATTTCTGGCTTTAGAACTCTTGAGGACCCAAACG	ETS1;ETS1;ETS1	NM_001143820;NM_001162422;NM_005238	Body;Body;Body				TRUE																	TRUE
cg21683390	chr18	13259088	-	cg21683390	58673860		ATAACTAAATATTCCTAAAACAAATACTATTTCTAACTACTACCATTCCC		II			NA	NA	NA	NA	NA	NA	chr18:13262329-13263271	N_Shelf	CTCCATTCGGGATGACTGAGTATTCCTGAAACAAATGCTATTTCTGGCTGCTGCCATTCC[CG]CAGAGCACTTGTGCAAGTTCATAAGACTTCCTAAGTGAAAGGGGAATTTGCATAGTTTGT	CGGGAATGGCAGCAGCCAGAAATAGCATTTGTTTCAGGAATACTCAGTCA	C18orf1;C18orf1	NM_181482;NM_181481	5'UTR;5'UTR								C18orf1	ENST00000399848.2	5'UTR	C18orf1	ENST00000399848.2	5'UTR	chr18:13259040-13259330	3						TRUE
cg24737761	chr6	106245659	+	cg24737761	25650548		ACRCAATTATCACCTAAACATAAATATTATTCTTAATACCAATTACACCC		II			NA	NA	NA	NA	NA	NA		OpenSea	GCACCTCCTACTTTGAAGCAACACTGGTGATGATGGCATAACTCACCCTTTCCTTAGTAT[CG]GGTGCAACTGGCACCAAGAACAACACCCATGCCCAGGTGACAACTGCGCCAATATGGGTC	CGGGTGCAACTGGCACCAAGAACAACACCCATGCCCAGGTGACAACTGCG							TRUE										chr6:106245465-106245690	3						TRUE
cg25739938	chr2	9610621	-	cg25739938	94625480		CAACCTACTAATAAACTACTATTTCCTAACACCTCTATACCAATAAAAAC		II			NA	NA	NA	NA	NA	NA	chr2:9614194-9615235	N_Shelf	TTACCTGCATTCAGCCTGCTGGTGGACTGCTGTTTCCTAACACCTCTGTACCAATGGGGA[CG]ATGTTGAAATTAACCATCAAAACTGTTTCTCTCGATGACAGAGGCAATGTCTTAGTGCCT	CGTCCCCATTGGTACAGAGGTGTTAGGAAACAGCAGTCCACCAGCAGGCT	CPSF3	NM_016207	Body								CPSF3;CPSF3	ENST00000489403.1;ENST00000427001.2	5'UTR;3'UTR	CPSF3;CPSF3	ENST00000489403.1;ENST00000427001.2	5'UTR;3'UTR	chr2:9610365-9610715	3						TRUE
cg24223075	chr11	119137279	+	cg24223075	40722101		CTAATATCATTTCTTTTCTCTCTACCTCAAAACCTACCTTCAAAACCAAC		II			NA	NA	NA	NA	NA	NA		OpenSea	TATGTGAAGTTGTACACAGGAAAATGCATAACATTGCTTTGGGCCTGAGGCACAAAGGTA[CG]TTGGCTTTGAAGGTAGGCCCTGAGGTAGAGAGAAAAGAAATGACACCAGTCTTGAATTAA	CGTTGGCTTTGAAGGTAGGCCCTGAGGTAGAGAGAAAAGAAATGACACCA	CBL	NM_005188	Body				TRUE		11:119137156-119137630	Unclassified_Cell_type_specific							chr11:119137240-119137555	3						TRUE
cg05705140	chr2	242945114	+	cg05705140	2722914		CTCAAATATTAAAACTTCCTACCTAATCCTTTAATCACTCACTATATTTC		II			NA	NA	NA	NA	NA	NA	chr2:242945406-242946563	N_Shore	TTCTTTATAGCAATGTGAGACTGGATTCATACAGAGCTCTTCCTGAGAGAAAAAAGAATG[CG]AAACACAGTGAGTGATCAAAGGATCAGGCAGGAAGTTCTAACATTTGAGAAGGGCCTGGG	TCAAATGTTAGAACTTCCTGCCTGATCCTTTGATCACTCACTGTGTTTCG									2:242944981-242945439	Unclassified_Cell_type_specific				AC131097.3	ENST00000415434.1	5'UTR	chr2:242945045-242945435	3						TRUE
cg15287850	chr3	186739599	+	cg15287850	5808251		AAAATTCACCCAACCCTATCCTCTTAAATTTTTATAAAAACTTCCTTAAC		II			NA	NA	NA	NA	NA	NA		OpenSea	AAAAAAAAAAACCTTCCCATGAGAGGTTCCTACCCTATGCCCTGGGGGAAGAAATGCTGA[CG]TCAAGGAAGCTTCTATAAAAACCCAAGAGGACAGGGTTGGGTGAACTTTCTGATAGCTTA	AAGTTCACCCAACCCTGTCCTCTTGGGTTTTTATAGAAGCTTCCTTGACG	ST6GAL1;ST6GAL1;ST6GAL1	NM_173216;NM_173217;NM_003032	5'UTR;5'UTR;TSS200								ST6GAL1;ST6GAL1;ST6GAL1	ENST00000448044.1;ENST00000169298.3;ENST00000457772.2	TSS200;5'UTR;5'UTR	ST6GAL1;ST6GAL1;ST6GAL1;ST6GAL1;ST6GAL1;ST6GAL1;ST6GAL1;ST6GAL1;ST6GAL1;ST6GAL1;ST6GAL1	ENST00000440338.1;ENST00000448044.1;ENST00000169298.3;ENST00000457772.2;ENST00000455441.1;ENST00000427315.1;ENST00000458216.1;ENST00000430309.1;ENST00000417392.1;ENST00000438590.1;ENST00000448408.1	TSS200;TSS200;5'UTR;5'UTR;5'UTR;5'UTR;5'UTR;5'UTR;5'UTR;5'UTR;5'UTR	chr3:186739500-186739750	3						TRUE
cg21634628	chr3	15687271	-	cg21634628	10716833		CATTTATCTTTTTCAAACCACATCTTCCTCTAACAAATCTCTCAATATAC		II			NA	NA	NA	NA	NA	NA		OpenSea	TTTTCTGTTCACATTTATCTTTTTCAAGCCACATCTTCCTCTAACAAATCTCTCAGTATG[CG]ATTGGTCTCAAGCTAAAACAAAAATAAATGTCAGTTTATATTTTACACATCCACAAAGCA	CGCATACTGAGAGATTTGTTAGAGGAAGATGTGGCTTGAAAAAGATAAAT	BTD	NM_000060	3'UTR								BTD	ENST00000303498.5	3'UTR	BTD	ENST00000303498.5	3'UTR					chr3:15686704-15691818	6		TRUE
cg24262870	chr10	7536500	+	cg24262870	54605145		AAAACTATACCTAAACCTATACAAATTTATAATCTCTAACTAACAAAAAC		II			NA	NA	rs116532029	0.017811	rs116532029	0.017811		OpenSea	GAAGGACCCAAGGATTTTGATAAGCTGAGGAAGAAATCTGTAATACAGCATTAACCTGTA[CG]TCCCTGCCAGCCAGAGATTATAAACTTGTACAGGCTCAGGCACAGCCCCCAGGGACTTTC	CGTCCCTGCCAGCCAGAGATTATAAACTTGTACAGGCTCAGGCACAGCCC							TRUE																	TRUE
cg17980508	chr1	79085713	+	cg17980508	18787970		AACATTATATAACTACATACCTTTTCCTAATTTCTCCTCAAAACAACTAC		II			NA	NA	NA	NA	NA	NA		OpenSea	TATCAGCTAAATTTTTTTTTTGTACTTTAAGAAATAGGGATAGTCATAGTGTTTACTGTA[CG]CAGTTGTTCTGAGGAGAAATTAGGAAAAGGTATGCAGTTACACAATGCCACGTACAACTC	CGCAGTTGTTCTGAGGAGAAATTAGGAAAAGGTATGCAGTTACACAATGC	IFI44L	NM_006820	TSS1500						1:79085547-79085797	Unclassified_Cell_type_specific	IFI44L;IFI44L;IFI44L	ENST00000476521.1;ENST00000370751.4;ENST00000342282.3	TSS1500;TSS1500;TSS1500	IFI44L;IFI44L;IFI44L;IFI44L;IFI44L;IFI44L;IFI44L	ENST00000452835.1;ENST00000452835.1;ENST00000476521.1;ENST00000370751.4;ENST00000342282.3;ENST00000459784.1;ENST00000476876.1	1stExon;5'UTR;TSS1500;TSS1500;TSS1500;TSS1500;TSS1500	chr1:79085500-79086250	3					TRUE	TRUE
cg22668906	chr11	128180077	+	cg22668906	92782407		CTATTTCCATAAACAACATAACAAATAATTACTATAAAACTTCATTAAAC		II			rs78421407	0.150823	NA	NA	NA	NA		OpenSea	TGGAGGAGAAACCTGAAGACAGGGGAACTGACAGAGACAAGTGCGTTAGACTAAATCCAG[CG]TCTAATGAAGTTCCACAGCAATTACTTGCCATGCTGTTTATGGAAACAGTTTCCTGTCTC	TGTTTCCATAAACAGCATGGCAAGTAATTGCTGTGGAACTTCATTAGACG							TRUE										chr11:128179980-128180315	3						TRUE
cg09469986	chr13	31017306	+	cg09469986	82810441		ATATTAATACAAAATATTAAATCCTCTACCTATCACATCCATAAAACCAC		II			NA	NA	NA	NA	NA	NA	chr13:31019860-31020137	N_Shelf	CCAAGGCCTCTCCAAATAGCACGCGAAAGCAATTTCTCATGCCCCTGGGAGAGAGGTAGG[CG]TGGCTTTATGGATGTGATAGGCAGAGGACTTAATATTCTGCATTAACATCTCCTTCTCTC	TGTTAATGCAGAATATTAAGTCCTCTGCCTATCACATCCATAAAGCCACG																	chr13:31017045-31017435	3						TRUE
cg18770149	chr1	149903180	+	cg18770149	43781564		ATCACTAATACAACRAAAATAAATAACAACTAAACATCCCTTCCTAACTC		II			NA	NA	NA	NA	NA	NA	chr1:149899625-149899893	S_Shelf	ATGCCCCCGATGCCATCCCGAATCATTCTCACCTCTTCACTGGCCCCAGTTCCCCCAAGC[CG]AGTCAGGAAGGGATGTCCAGCTGCCACCCACTCTCGCTGTACTAGTGATTGGAAGCCAAA	TCACTAGTACAGCGAGAGTGGGTGGCAGCTGGACATCCCTTCCTGACTCG	MTMR11;MTMR11	NM_181873;NM_001145862	Body;Body	low-CpG:148169747-148170097							MTMR11	ENST00000492824.1	3'UTR	MTMR11;MTMR11;MTMR11;MTMR11;MTMR11;MTMR11;MTMR11	ENST00000466496.1;ENST00000482025.1;ENST00000492824.1;ENST00000495054.1;ENST00000490310.1;ENST00000490310.1;ENST00000495054.1	3'UTR;3'UTR;3'UTR;3'UTR;3'UTR;1stExon;1stExon								TRUE
cg05559643	chr4	122137696	+	cg05559643	42600285		TAACAAATAATTTTCTCCTTTAATAACTAACATAATTAACTTCCCTTAAC		II			NA	NA	NA	NA	NA	NA		OpenSea	ATGAGCCATCCACATGGAATCTAAAATAAAAAAATATGAAGGACATGAGGCTCAGATGTA[CG]TCAAGGGAAGTTAACTATGTCAGTCACCAAAGGAGAAAACCACCTGTTAAATGCATTTTT	CGTCAAGGGAAGTTAACTATGTCAGTCACCAAAGGAGAAAACCACCTGTT	TNIP3	NM_001128843	TSS200								TNIP3;TNIP3	ENST00000507879.1;ENST00000454328.1	5'UTR;TSS200	TNIP3;TNIP3	ENST00000507879.1;ENST00000454328.1	5'UTR;TSS200	chr4:122137640-122137910	3						TRUE
cg06202778	chr4	57514827	-	cg06202778	56642130		CAATAAAACATACAACACTATACTAAAAAACCACAACAACTTAATTAAAC		II			NA	NA	NA	NA	NA	NA		OpenSea	AGGACAGCTAGCAATGGAACATACAACACTATGCTGAAAAACCACAACAGCTTGGTTAAG[CG]GAGGAGAGAAACAGAGATGGCCTTCATGGAGTGAAGCTGTCAATGCCTGCCATCTCCTTA	AATGGAACATACAACACTATGCTGAAAAACCACAACAGCTTGGTTAAGCG	HOPX;HOPX;HOPX;HOPX;HOPX	NM_001145459;NM_001145460;NM_139211;NM_032495;NM_139212	3'UTR;3'UTR;3'UTR;3'UTR;3'UTR								HOPX;HOPX;HOPX;HOPX;HOPX;HOPX;HOPX;HOPX;HOPX;HOPX	ENST00000420433.1;ENST00000554144.1;ENST00000508121.1;ENST00000381260.2;ENST00000381255.3;ENST00000503864.1;ENST00000555760.1;ENST00000509435.1;ENST00000514890.1;ENST00000506661.1	3'UTR;3'UTR;3'UTR;3'UTR;3'UTR;3'UTR;3'UTR;3'UTR;3'UTR;3'UTR	HOPX;HOPX;HOPX;HOPX;HOPX;HOPX;HOPX;HOPX;HOPX;HOPX	ENST00000420433.1;ENST00000554144.1;ENST00000508121.1;ENST00000381260.2;ENST00000381255.3;ENST00000503864.1;ENST00000555760.1;ENST00000509435.1;ENST00000514890.1;ENST00000506661.1	3'UTR;3'UTR;3'UTR;3'UTR;3'UTR;3'UTR;3'UTR;3'UTR;3'UTR;3'UTR								TRUE
cg11251498	chr8	39792769	-	cg11251498	83603454		TACATTTTCATTATTATAATAAATACACTAATAACTTCTTTTCTAACCTC		II			NA	NA	NA	NA	NA	NA		OpenSea	CACAAGAATGTTGCATTTTCATTATTATGGTAAGTACACTGGTAACTTCTTTTCTAACCT[CG]TATGCATAATGTAAACATCAAGACTGACAATTTGGGGCTAGCAACTCAATTGGAAAATCA	CGAGGTTAGAAAAGAAGTTACCAGTGTACTTACCATAATAATGAAAATGC	IDO2	NM_194294	Body				TRUE				RP11-44K6.3;IDO2	ENST00000517623.1;ENST00000343295.4	3'UTR;5'UTR	RP11-44K6.3;IDO2	ENST00000517623.1;ENST00000343295.4	3'UTR;5'UTR	chr8:39792560-39792870	3					TRUE	TRUE
cg13618969	chr9	129184186	+	cg13618969	85601205		TCCACATACCTAATATAACATACAAATTAAAATACTAATACTCRTAATCC		II			NA	NA	NA	NA	NA	NA		OpenSea	TCCTCAGGCACATCTCCCTAACACTTCCTGCCACCTTCCGAGGCAGGAACAGCACCCGGA[CG]GACTACGAGTACCAGCACTCCAATTTGTATGCCATATCAGGTATGTGGAGCCACCGCTGC	CGGACTACGAGTACCAGCACTCCAATTTGTATGCCATATCAGGTATGTGG	FAM125B	NM_033446	Body				TRUE							FAM125B;FAM125B;FAM125B	ENST00000489570.1;ENST00000470567.1;ENST00000489570.1	1stExon;5'UTR;5'UTR								TRUE	TRUE
cg06817368	chr5	112315632	+	cg06817368	81799940		TACTCCACTCAAAAAATAACCAATATTATCAATTTAACRCATATTCTTTC		II			NA	NA	NA	NA	NA	NA	chr5:112312387-112313006	S_Shelf	TGTGAAAACAAATTTTTAAGTGTGTGTGTGGGTGGGGAAGGGGTATATGTATTCGTATGC[CG]AAAGAATATGCGCCAAACTGATAACACTGGTTACTTTCTGAGTGGAGTAGAATTAGAGGA	ACTCCACTCAGAAAGTAACCAGTGTTATCAGTTTGGCGCATATTCTTTCG	DCP2	NM_152624	Body								DCP2;DCP2	ENST00000504961.1;ENST00000543319.1	5'UTR;5'UTR	DCP2;DCP2;DCP2;DCP2	ENST00000510046.1;ENST00000504961.1;ENST00000512751.1;ENST00000543319.1	5'UTR;5'UTR;5'UTR;5'UTR								TRUE
cg19037107	chr11	134126323	-	cg19037107	51656166		AATAAAATAACRACAAAAACTACCATTCTCTAACTATTAAAAACTATACC		II			NA	NA	NA	NA	NA	NA	chr11:134122762-134122981	S_Shelf	TCCATATGACAAGTGGAATAACGACAGAAGCTGCCATTCTCTAGCTGTTAAAGGCTATAC[CG]TGTATGGGAAATACTACAGTAGATCCACTTTCACAACTTCGTGGTGCTTCTTGTTGGCAA	CGGTATAGCCTTTAACAGCTAGAGAATGGCAGCTTCTGTCGTTATTCCAC	ACAD8	NM_014384	Body								ACAD8;ACAD8;ACAD8;ACAD8	ENST00000537423.1;ENST00000543332.1;ENST00000537915.1;ENST00000524547.1	5'UTR;5'UTR;5'UTR;5'UTR	ACAD8;ACAD8;ACAD8;ACAD8;ACAD8;ACAD8;ACAD8;ACAD8;ACAD8;ACAD8;ACAD8;ACAD8;ACAD8	ENST00000537423.1;ENST00000543332.1;ENST00000534433.1;ENST00000525961.1;ENST00000537915.1;ENST00000530533.1;ENST00000534240.1;ENST00000533387.1;ENST00000527082.1;ENST00000524547.1;ENST00000527665.1;ENST00000531338.1;ENST00000528325.1	5'UTR;5'UTR;5'UTR;5'UTR;5'UTR;5'UTR;5'UTR;5'UTR;5'UTR;5'UTR;TSS1500;TSS200;TSS200								TRUE
cg03313271	chr13	113913094	+	cg03313271	79788210		TTCAATTCCTAAACAAAACTAATCACTTCTTCAAAAAAACRTTAACTAAC		II			NA	NA	NA	NA	NA	NA	chr13:113917074-113917488	N_Shelf	TGTAAGAGTGGAGGAAAATGTTAGGATAGAGAAGTGCAGGAGAGTCTAATTAAATACTGT[CG]TCAGCCAACGCTTTCCTGAAGAAGTGACTAGCTTTGCTCAGGAACTGAAAGAAGGCCTCT	CGTCAGCCAACGCTTTCCTGAAGAAGTGACTAGCTTTGCTCAGGAACTGA	CUL4A;CUL4A	NM_003589;NM_001008895	Body;Body											CUL4A	ENST00000472083.1	5'UTR								TRUE
cg08539965	chr1	21396338	+	cg08539965	53674951		ACAAAAAAAATCTCATTCTTACCCATAATTAACTCATCCTCTTTTCTTTC		II			NA	NA	NA	NA	NA	NA		OpenSea	GAAAGCAGCAGCAGCATCTGGATTTCACAAATATTTGATGACACTGACTGTGAGGTTTGT[CG]AAAGAAAAGAGGATGAGCTAATCATGGGTAAGAATGAGATTTTTTTTGTTGTTTTACGTA	CAAAAAAAATCTCATTCTTACCCATGATTAGCTCATCCTCTTTTCTTTCG	EIF4G3	NM_003760	5'UTR				TRUE				EIF4G3;EIF4G3;EIF4G3	ENST00000463775.1;ENST00000374927.4;ENST00000400422.1	3'UTR;5'UTR;5'UTR	EIF4G3;EIF4G3;EIF4G3;EIF4G3;EIF4G3	ENST00000463775.1;ENST00000374927.4;ENST00000400422.1;ENST00000411888.1;ENST00000438975.1	3'UTR;5'UTR;5'UTR;5'UTR;5'UTR	chr1:21396120-21396475	3						TRUE
cg18682028	chr3	46035439	+	cg18682028	13707885		ATTAATCACCAAAACTATAAACTACTAACTCAAAAATACAAAATAAATAC		II			NA	NA	NA	NA	NA	NA	chr3:46037013-46037473	N_Shore	CTAAACATCTCCCCTAAAGGGAAGCAGGGTGGGTGGGGGTGAGGGGGCTGCCATTTCTTG[CG]TACCTACTTTGTATTCTTGAGTCAGCAGTCCATAGCCTTGGTGACCAATATGGGTCAAAG	TTGGTCACCAAGGCTATGGACTGCTGACTCAAGAATACAAAGTAGGTACG	FYCO1	NM_024513	5'UTR		chr3:46035131-46035131		TRUE		3:46035218-46035703	Promoter_Associated	FYCO1	ENST00000296137.2	5'UTR	FYCO1;FYCO1	ENST00000471739.1;ENST00000296137.2	3'UTR;5'UTR	chr3:46035000-46035450	3						TRUE
cg04759756	chr20	35273933	-	cg04759756	67743193		CTTAAAAAATAATAACCCTCACRTTCCTAACTTTAAAATCTAACTACAAC		II			NA	NA	NA	NA	NA	NA		OpenSea	AGCTGAAATGTCTTGAGAGATGGTAGCCCTCACGTTCCTGACTTTGGAGTCTGACTGCAG[CG]CAGAGAGGGGCCCAAAGTCACACAGCAAGTGCGCACCTGAGATGGGACTAGGACGGGCGT	CGCTGCAGTCAGACTCCAAAGTCAGGAACGTGAGGGCTACCATCTCTCAA	SLA2;SLA2	NM_175077;NM_032214	5'UTR;5'UTR								SLA2;SLA2	ENST00000360672.2;ENST00000262866.4	5'UTR;5'UTR	SLA2;SLA2	ENST00000360672.2;ENST00000262866.4	5'UTR;5'UTR							TRUE	TRUE
cg02780988	chr17	39646994	-	cg02780988	16765943		TAAAAACCTCAATATTTTCACTAAAACAATAAAAATTATCCTTCTATCCC		II			NA	NA	NA	NA	NA	NA		OpenSea	CATTTCCTCCCTGGGAACCTCAGTGTTTTCACTGGAACAGTAGAGATTGTCCTTCTGTCC[CG]CCTGCTTCACACAGATATAAGGAGGATCGAACAAGAAGTGAAAGTGTTTTGCAAGCCACT	GGGAACCTCAGTGTTTTCACTGGAACAGTAGAGATTGTCCTTCTGTCCCG	KRT36	NM_003771	TSS1500								KRT36	ENST00000328119.6	TSS1500	KRT36	ENST00000328119.6	TSS1500			chr17:39646903-39647313	3			TRUE	TRUE
cg04478930	chr3	71927912	-	cg04478930	55638898		CTATTAATAAACRTTATTCCTCCTATTCAAACTTACATTTAAAAATATAC		II			NA	NA	NA	NA	NA	NA		OpenSea	ACAAATGTGAGCTATTAGTGAACGTTATTCCTCCTGTTCAAACTTGCATTTGAAGATATA[CG]TGTGTCACATTTCCTGAAATCTTGAAGGTCTCTCAAACGTCATTTACATTTGGATTCAGA	TATTAGTGAACGTTATTCCTCCTGTTCAAACTTGCATTTGAAGATATACG							TRUE																	TRUE
cg18919209	chr11	96012039	+	cg18919209	44700891		TCCTTCAAATCTCATATTTTCTCACTTTTATTACTATAAACATACCCCCC		II			NA	NA	NA	NA	NA	NA		OpenSea	TACAAAGATCACACTGGCAGCTGCATTTTGGAAGGGATTTGCCTAGAGGTAGGATAACTG[CG]GGGGGTATGTCTATAGCAATAAAAGTGAGAAAATATGAGATCTGAAGGAGCTAACATTGT	CGGGGGGTATGTCTATAGCAATAAAAGTGAGAAAATATGAGATCTGAAGG	MAML2	NM_032427	Body				TRUE														chr11:96011126-96013397	6		TRUE
cg20676047	chr11	857071	-	cg20676047	38712852		RTCTATAACAACRTAAACTATTATCTATCACAATATATATAACCRAACCC		II			NA	NA	NA	NA	NA	NA	chr11:858575-858932	N_Shore	TGGTGTGAGGCGTCTGTGGCAACGTGGGCTGTTGTCTGTCACAGTGTGTGTGACCGAGCC[CG]TCTGGTGACAGTGGGTGTCTCTTTCCTGCCGTCTCCGGTGGAGGTGAGGATGTTTCGTGG	CGGGCTCGGTCACACACACTGTGACAGACAACAGCCCACGTTGCCACAGA	TSPAN4;TSPAN4;TSPAN4;TSPAN4;TSPAN4;TSPAN4;TSPAN4	NM_001025239;NM_001025237;NM_001025234;NM_001025235;NM_001025236;NM_001025238;NM_003271	5'UTR;Body;Body;Body;Body;Body;Body				TRUE				RP11-1391J7.1;TSPAN4;TSPAN4	ENST00000506172.2;ENST00000397396.1;ENST00000525201.1	3'UTR;5'UTR;5'UTR	RP11-1391J7.1;TSPAN4;TSPAN4;TSPAN4;TSPAN4;TSPAN4;TSPAN4	ENST00000506172.2;ENST00000397396.1;ENST00000525334.1;ENST00000525201.1;ENST00000526055.1;ENST00000524895.1;ENST00000464987.1	3'UTR;5'UTR;5'UTR;5'UTR;5'UTR;5'UTR;5'UTR	chr11:856880-857370	3						TRUE
cg02582213	chr16	89441654	+	cg02582213	85707558		AATAATTTATTTACTATAATACACAATTTCTAAAAAAACCAACTACTCAC		II			rs114302886	0.012598	NA	NA	NA	NA	chr16:89438503-89438850	S_Shelf	GCGGTGAGCTCAAGTGTGTCGGTATCCGCTTAAAACACCGTGTGACACTAATCGTCTCCG[CG]TGAGCAGCTGGTCTCTCCAGAAATTGTGTATCACAGTAAACAAATTATCTCAAGCCTTAA	ATAATTTGTTTACTGTGATACACAATTTCTGGAGAGACCAGCTGCTCACG	ANKRD11	NM_013275	5'UTR				TRUE	16:87969006-87969156	16:89441647-89441723	Unclassified_Cell_type_specific	ANKRD11;ANKRD11	ENST00000378330.2;ENST00000301030.4	5'UTR;5'UTR	ANKRD11;ANKRD11;ANKRD11;ANKRD11;ANKRD11;ANKRD11	ENST00000562816.1;ENST00000378330.2;ENST00000378332.2;ENST00000301030.4;ENST00000568512.1;ENST00000566973.1	3'UTR;5'UTR;5'UTR;5'UTR;3'UTR;3'UTR	chr16:89441460-89441755	3						TRUE
cg17852482	chr17	80833054	+	cg17852482	51757875		CAAATTTTCAAAACCAATACTACCTTCAACACATAATAAAAATTACCTAC		II			NA	NA	NA	NA	NA	NA	chr17:80829533-80829871	S_Shelf	TCTTTTGCCTCATGGTGTGAATTTATACTGTTCCTGTTTTATAAATACCAGAAGGAGCTT[CG]TAGGTAACTTTTACCATGTGTTGAAGGTAGCATTGGTTTTGAAAACCTGATTTCCTCAGT	AGGTTTTCAAAACCAATGCTACCTTCAACACATGGTAAAAGTTACCTACG	TBCD	NM_005993	Body			CDMR					TBCD	ENST00000269368.8	3'UTR	TBCD;TBCD;TBCD;TBCD	ENST00000576160.1;ENST00000571712.1;ENST00000576996.1;ENST00000269368.8	5'UTR;5'UTR;5'UTR;3'UTR			chr17:80827401-80835251	6	chr17:80832353-80835115	6		TRUE
cg09712234	chr16	30614413	+	cg09712234	36656833		TTAACCCTAATTCTCATCAAACACAAATAAATCACAAACACCTAAAAATC		II			NA	NA	NA	NA	NA	NA	chr16:30615777-30616286	N_Shore	GAATGGCCTCAGCTCATTTTGTGAAAAAATGCTGACTGAGGCCTCATGGAAGTTCTGTGC[CG]ATTCTTAGGTGCCTGTGATTCATCTGTGCCTGATGAGAATCAGGGTCAAGTACGGCCCAA	TGACCCTGATTCTCATCAGGCACAGATGAATCACAGGCACCTAAGAATCG							TRUE				ZNF689;RP11-146F11.5	ENST00000287461.3;ENST00000563540.1	3'UTR;5'UTR	ZNF689;RP11-146F11.5	ENST00000287461.3;ENST00000563540.1	3'UTR;5'UTR	chr16:30614300-30614635	3						TRUE
cg21254135	chr7	76852292	-	cg21254135	85753929		TTTTATAACTTTATTCTAATAATTTTATCCTAACTCTATTTCCTAACTCC		II			NA	NA	NA	NA	NA	NA		OpenSea	TCTGGTTAATGTTTTGTGACTTTATTCTAGTGGTTTTATCCTGGCTCTGTTTCCTGACTC[CG]ACTGTGTTCTGATCCTTATGTGAATACGCTTCACAGCTTTGGCCCTGTTAGGTTCTTTGC	CGGAGTCAGGAAACAGAGCCAGGATAAAACCACTAGAATAAAGTCACAAA	CCDC146	NM_020879	Body				TRUE		7:76852248-76852534	Unclassified_Cell_type_specific	CCDC146	ENST00000431197.1	5'UTR	CCDC146	ENST00000431197.1	5'UTR	chr7:76852065-76852455	3						TRUE
cg14384416	chr2	193393	+	cg14384416	66748859		AACTAACRAATTTCAAAACCRAAAACAAACTAAAAAATACCCCACACAAC		II			NA	NA	NA	NA	NA	NA		OpenSea	CGCAGGCCATGTCCGACTTGTCAGCCAGACACAGAAACTAACTTGCACCTCATCCGGCAG[CG]CTGTGTGGGGCACCCTCCAGTCTGTTTTCGGCCCTGAAACCCGTTAGTCATCCCTGCATT	ACTAACGGGTTTCAGGGCCGAAAACAGACTGGAGGGTGCCCCACACAGCG								2:183240-183564									chr2:193325-193575	3						TRUE
cg11313468	chr19	41782183	-	cg11313468	90614230		TACATACCTATAATCAAAAACCCRTACCAACTATAAAATCAAAAAAAACC		II			NA	NA	NA	NA	NA	NA		OpenSea	ATTGAGGGCTTTGCATACCTGTGGTCAGGAGCCCGTGCCAGCTATGGGGTCAGAAGGGGC[CG]TGTATGCTTCGAGATGAAGGTGAGTAGGAGCAAGAGAAGGGGAAGGGACAGAGAAGTCCA	CGGCCCCTTCTGACCCCATAGCTGGCACGGGCTCCTGACCACAGGTATGC	HNRNPUL1;HNRNPUL1	NM_007040;NM_144732	Body;Body	low-CpG:46473910-46474044							HNRNPUL1	ENST00000352456.2	ExonBnd	HNRNPUL1	ENST00000352456.2	ExonBnd					chr19:41782008-41783337	6		TRUE
cg21474838	chr12	10460612	-	cg21474838	29781904		TACTCAACTTTCAAATTCTTTAATCTCCAACTCAACTTCAACAATTCAAC		II			NA	NA	NA	NA	NA	NA		OpenSea	AAATTTCTTCATACTCAACTTTCAGATTCTTTAATCTCCAGCTCAGCTTCAACAATTCAA[CG]CTGTTCTTTCTGAAAAAGTACACATCGTGCCTTCTCTACTTCGCTCTTGGAACATAATTT	ACTCAACTTTCAGATTCTTTAATCTCCAGCTCAGCTTCAACAATTCAACG	KLRD1;KLRD1;KLRD1;KLRD1;KLRD1	NM_002262;NM_001114396;NM_002262;NM_007334;NM_007334	1stExon;5'UTR;5'UTR;5'UTR;1stExon								KLRD1;KLRD1;KLRD1;KLRD1;KLRD1;KLRD1;KLRD1;KLRD1	ENST00000381907.4;ENST00000350274.5;ENST00000350274.5;ENST00000538997.1;ENST00000538997.1;ENST00000543777.1;ENST00000543777.1;ENST00000544747.1	5'UTR;5'UTR;1stExon;1stExon;5'UTR;5'UTR;1stExon;5'UTR	KLRD1;KLRD1;KLRD1;KLRD1;KLRD1;KLRD1;KLRD1;KLRD1;KLRD1;KLRD1	ENST00000381907.4;ENST00000381908.3;ENST00000381908.3;ENST00000539374.1;ENST00000538997.1;ENST00000538997.1;ENST00000344825.6;ENST00000344825.6;ENST00000544747.1;ENST00000540271.1	5'UTR;5'UTR;1stExon;TSS200;1stExon;5'UTR;5'UTR;1stExon;5'UTR;5'UTR							TRUE	TRUE
cg10624395	chr11	110350574	-	cg10624395	79751204		TTCAAAACACCATTTATATCATAACACAAAAACTACTTTCACTACCCTTC		II			NA	NA	NA	NA	NA	NA		OpenSea	GAAGTTTCTGTTTCAAGACACCATTTATATCATGACACAAAGGCTGCTTTCACTACCCTT[CG]TCATCGTTCTCTGAGTGGTGACTGAGCTGAATTTCACTGCTAGTTTGGAAGAATCTAAGG	TCAAGACACCATTTATATCATGACACAAAGGCTGCTTTCACTACCCTTCG							TRUE										chr11:110349845-110350850	3						TRUE
cg15532942	chr18	77220712	+	cg15532942	45731132		TACRACRCCTACTCRTACTAAAATCTACTCTAATAAATAAAAACCTAACC		II			NA	NA	NA	NA	NA	NA	chr18:77221855-77222111	N_Shore	TTGTCAGAGGAAGGCTCTTCTCATTTACCCAGTGGTTCCTTTGCACACAGGCAGGGCCAG[CG]GCCAGGCCCTCATCCACCAGAGTAGACCCCAGCACGAGCAGGCGTCGCACCCTGGCGTGG	CGGCCAGGCCCTCATCCACCAGAGTAGACCCCAGCACGAGCAGGCGTCGC	NFATC1;NFATC1;NFATC1;NFATC1;NFATC1	NM_006162;NM_172388;NM_172389;NM_172387;NM_172390	Body;Body;Body;Body;Body		chr18:77220515-77220515		TRUE		18:77220471-77220728	Unclassified_Cell_type_specific							chr18:77219325-77221175	3						TRUE
cg04858164	chr15	57324333	+	cg04858164	34776159		TAAAATATACTAATTAAAATCAAATTCATAAACCCAAAATATCTATATAC		II			NA	NA	NA	NA	NA	NA		OpenSea	AGATATCCTCAGGAAATTGGAAAAGAGAGGAAAGAGCTTGGGAAAGAGACCTCGTGAAGT[CG]TATACAGACACCTTGGGCTCATGAATCTGATCTTAATTAGCATATTTTAAAAAGACTTTA	AAAATATGCTAATTAAGATCAGATTCATGAGCCCAAGGTGTCTGTATACG	TCF12;TCF12;TCF12;TCF12	NM_003205;NM_207037;NM_207036;NM_207038	Body;Body;Body;Body				TRUE							TCF12;TCF12	ENST00000558908.1;ENST00000560190.1	5'UTR;5'UTR								TRUE
cg13750061	chr11	118214845	+	cg13750061	78667453		AAAAAAAAATACTAAATTCCCACTCAAAAACTCATCTTACACAAAAAACC		II			NA	NA	NA	NA	NA	NA		OpenSea	GACATTTATCTCCCTCATGAAGAAACGGTCCCAGGACCATCTCCCACCCAGCATCCATTG[CG]GTTCCCTGTGCAAGATGAGTCTCTGAGTGGGAATCCAGCACTCTCTCCCTCTTCTTCCCC	CGGTTCCCTGTGCAAGATGAGTCTCTGAGTGGGAATCCAGCACTCTCTCC	CD3G;CD3D;CD3D	NM_000073;NM_000732;NM_001040651	TSS1500;TSS1500;TSS1500						11:118214748-118215208	Unclassified_Cell_type_specific	CD3D;CD3G;CD3D;CD3G;CD3G;CD3D	ENST00000392884.2;ENST00000392883.2;ENST00000529594.1;ENST00000532917.1;ENST00000532903.1;ENST00000300692.4	TSS1500;TSS1500;TSS1500;TSS1500;TSS1500;TSS1500	CD3D;CD3G;CD3D;CD3G;CD3G;CD3G;CD3G;CD3D	ENST00000526561.1;ENST00000533462.1;ENST00000529594.1;ENST00000532917.1;ENST00000292144.4;ENST00000528540.1;ENST00000532903.1;ENST00000300692.4	TSS1500;TSS1500;TSS1500;TSS1500;TSS1500;TSS1500;TSS1500;TSS1500								TRUE
cg15052335	chr18	3011810	+	cg15052335	93739325		TAATCCTCCTACAACATCCTCAATTATTAAAAAACAATCATCCTCAAACC		II			NA	NA	NA	NA	NA	NA	chr18:3012547-3013173	N_Shore	CGATGTTGGACGGCTATCACACGTGGCTTCACACTGTTCTTTTTCTTCTCTGGCTGGGTA[CG]GCCTGAGGATGACTGCCCTCCAACAACTGAGGATGCTGCAGGAGGACCAGCCCAGCACCT	CGGCCTGAGGATGACTGCCCTCCAACAACTGAGGATGCTGCAGGAGGACC	LPIN2;LPIN2	NM_014646;NM_014646	5'UTR;1stExon								LPIN2;LPIN2	ENST00000261596.3;ENST00000261596.3	1stExon;5'UTR	LPIN2;LPIN2	ENST00000261596.3;ENST00000261596.3	1stExon;5'UTR	chr18:3011745-3011995	3					TRUE	TRUE
