# Supplementary material for: Systematic evaluation and validation of reference and library selection methods for deconvolution of cord blood DNA methylation data
Source: Clin Epigenetics. 2019 Aug 27;11:125. doi: 10.1186/s13148-019-0717-y (PMC6712867; doi:10.1186/s13148-019-0717-y)
Supplement: Supplementary file 12 — Table S10. pickCompProbes reference library probes using filtered Lin reference. (CSV 309 kb) [file 13148_2019_717_MOESM12_ESM.csv]

	chr	pos	strand	Name	AddressA	AddressB	ProbeSeqA	ProbeSeqB	Type	NextBase	Color	Probe_rs	Probe_maf	CpG_rs	CpG_maf	SBE_rs	SBE_maf	Islands_Name	Relation_to_Island	Forward_Sequence	SourceSeq	Random_Loci	Methyl27_Loci	UCSC_RefGene_Name	UCSC_RefGene_Accession	UCSC_RefGene_Group	Phantom	DMR	Enhancer	HMM_Island	Regulatory_Feature_Name	Regulatory_Feature_Group	DHS
cg04347414	chr1	2084519	-	cg04347414	33641316	36655483	TCTCTATTCAACTAATAAAAACCTACCAAACTACTTCCCACACAACCACA	TCTCTATTCAACTAATAAAAACCTACCAAACTACTTCCCACGCAACCGCG	I	C	Grn	NA	NA	NA	NA	NA	NA	chr1:2082314-2082529	S_Shore	TCACATGGTAGTTCTCTGTTCAACTGATGGGGACCTGCCAGGCTGCTTCCCACGCAGCCG[CG]CCGTTTCACCTCCCCGCCAACACCACACGGGCCTGTTTCTGCAGGTCCTCAGTGACGCGT	CGCGGCTGCGTGGGAAGCAGCCTGGCAGGTCCCCATCAGTTGAACAGAGA			PRKCZ;PRKCZ;PRKCZ	NM_001033581;NM_001033582;NM_002744	Body;Body;Body				1:2074371-2074456	1:2084074-2084894	Unclassified_Cell_type_specific
cg07970040	chr1	9789165	-	cg07970040	14659431	41602445	CACTTTCTAACCTATCATAAATATACACATCTACAAAAAAAAACCACACA	CACTTTCTAACCTATCATAAATATACACATCTACGAAAAAAAACCGCGCG	I	A	Red	rs14271	0.025618	NA	NA	NA	NA	chr1:9790292-9790704	N_Shore	TTGTAGCGGATACACTTTCTGACCTATCATGAGTATACACATCTGCGAAGGGAAACCGCG[CG]GCGACAGCGTGAGGACATCCCCTGGGCGTGAGCGTCTGTCCGCTGTCTAAACAGAGCAGC	CGCGCGGTTTCCCTTCGCAGATGTGTATACTCATGATAGGTCAGAAAGTG			CLSTN1;PIK3CD;CLSTN1	NM_014944;NM_005026;NM_001009566	3'UTR;3'UTR;3'UTR				1:9711737-9711787	1:9788282-9789633	Promoter_Associated_Cell_type_specific
cg12297231	chr1	31531229	-	cg12297231	58729306	74638489	AAAAATCCTTTATTCCAAAAAAAATATTCTTAAAAATACATTATAAACCA	AAAAATCCTTTATTCCAAAAAAAATATTCTTAAAAATACGTTATAAACCG	I	A	Red	NA	NA	NA	NA	NA	NA		OpenSea	AACAGTAAAAAAAAGAATCCTTTGTTCCAAAAAAAGTGTTCTTAAAAATGCGTTGTAGGC[CG]GGCGCAGTGGCTCACGCCTGTAATCCCAGCACTTTGGGAGGCCGAGATGGGTGGATCACG	AAGAATCCTTTGTTCCAAAAAAAGTGTTCTTAAAAATGCGTTGTAGGCCG			PUM1;PUM1	NM_014676;NM_001020658	Body;Body					1:31530950-31531251	Promoter_Associated_Cell_type_specific
cg13449535	chr1	1101348	-	cg13449535	22719450	46741463	TCCAAAAAAAATCCAAACATAAAAAAAACTAAATCAAAACCTCAAAAACA	TCCGAAAAAAATCCAAACGTAAAAAAAACTAAATCAAAACCTCGAAAACG	I	T	Red	rs80296038	0.016468	NA	NA	NA	NA	chr1:1098043-1100584	S_Shore	TGGTGTGGGGTCTCCGGAGAGGGTCCAGGCGTGAGGGAAGCTGGGTCAGGACCTCGGAGA[CG]TGGCCTTTGGAGGAGGAGACTGGAACCGGGTGGACCCGGCAGCAGGCGGGGGCGGGCGGA	TCCGGAGAGGGTCCAGGCGTGAGGGAAGCTGGGTCAGGACCTCGGAGACG			MIR200B	NR_029639	TSS1500				1:1091205-1091312	1:1101104-1102364	Unclassified_Cell_type_specific
cg13785123	chr1	8931135	+	cg13785123	53760418	23800320	ACATATTACCATTTAACCATTATTTAATAACATACATAAAAACTTAACCA	ACATATTACCATTTAACCGTTATTTAATAACGTACGTAAAAACTTAACCG	I	A	Red	rs2274971	0.000219	NA	NA	NA	NA		OpenSea	TTCCACAAATGCTTACTTACTGAGCACTCATTACCATCAAGGCACAGCATCATCCTGCTC[CG]GCTAAGTCCCCACGTACGCCATTAAACAACGGTCAAATGGTAACATGTTCGTGTGTGTAG	CGGCTAAGTCCCCACGTACGCCATTAAACAACGGTCAAATGGTAACATGT			ENO1	NM_001428	Body			TRUE		1:8931117-8933087	Promoter_Associated
cg15729230	chr1	172628514	+	cg15729230	12644317	41655482	TCTCTTCTTCAAAAATAACAACAATAATAAAAACAATAATAACAACAACA	TCTCTTCTTCAAAAATAACAACGATAATAAAAACAATAATAACGACGACG	I	A	Red	NA	NA	NA	NA	NA	NA		OpenSea	GAAGGCCTGGTCAAAGGAGGCCACCACCACCACCGCCACCGCCACCACTACCACCTCCGC[CG]CCGCCGCCACCACTGCCTCCACTACCGCTGCCACCCCTGAAGAAGAGAGGGAACCACAGC	CGCCGCCGCCACCACTGCCTCCACTACCGCTGCCACCCCTGAAGAAGAGA			FASLG	NM_000639	1stExon
cg19081101	chr1	203156625	-	cg19081101	40630356	64800424	CTCAATACTACAATAAAACACCATAAAAAAAATACAAACCCTACAAAACA	CTCGATACTACAATAAAACACCATAAAAAAAATACAAACCCTACGAAACG	I	A	Red	NA	NA	NA	NA	NA	NA		OpenSea	ATCTTTTGCAAGCTCGGTGCTGCAGTGAGGCACCATGGAGGAAATACAGGCCCTACGGGG[CG]GCTGCACGAGCATCTGACATCAGTCAGCTCCCCAACTCTCTCAGTGAGGCTTTGGAACCC	CGCCCCGTAGGGCCTGTATTTCCTCCATGGTGCCTCACTGCAGCACCGAG			CHI3L1	NM_001276	TSS1500			TRUE
cg25064552	chr1	153938859	-	cg25064552	24716434	20660353	TTAAAAAAATTACTTAAACTTATCAACTCAAACAAACATAATAACTCACA	TTAAAAAAATTACTTAAACTTATCAACTCGAACGAACGTAATAACTCACG	I	C	Grn	NA	NA	NA	NA	NA	NA	chr1:153939643-153939980	N_Shore	TACAGGGTAACCTTGAGAAAGTTACTTAAACTTGTCAGCTCGGACGGGCGTGGTGGCTCA[CG]CCTGTAATCCCAGCACATTGGGAGGCCGAGGTGGACGGATCACGAGGTCAGATCGAGACC	TTGAGAAAGTTACTTAAACTTGTCAGCTCGGACGGGCGTGGTGGCTCACG			SLC39A1	NM_014437	5'UTR
cg00594040	chr2	8422258	+	cg00594040	32676464	37773500	AACTACCTCAATAACTACTCCTCAAAACTAAAAAAACAAACAAAAAATCA	AACTACCTCGATAACTACTCCTCAAAACTAAAAAAACGAACAAAAAATCG	I	A	Red	NA	NA	NA	NA	NA	NA		OpenSea	CTCCGCCAGCTAGCCGGCCCATCCCTTATCTCGTTCCGCGGGGCAAAGATGAGGAGAGAC[CG]ACCCTCTGCTCGCTTCTTCAGCTTTGAGGAGCAGCCACCGAGGCAGCCTCTCAGATGCCA	GGCTGCCTCGGTGGCTGCTCCTCAAAGCTGAAGAAGCGAGCAGAGGGTCG									2:8339652-8339784
cg01154505	chr2	112940409	+	cg01154505	51726470	47804485	ATACAACAATAAAAACCCAAAATATTCACACAAACATACATACAAAACCA	ATACAACGATAAAAACCCGAAATATTCACGCAAACGTACATACAAAACCG	I	A	Red	NA	NA	NA	NA	NA	NA	chr2:112939287-112939563	S_Shore	TGAGCACTTCTGTCTGCAGACGTGAACGAGTGTGAGCTCTACGGGCAGGAGGGGCGCCCC[CG]GCTCTGCATGCACGCCTGCGTGAACACCCCGGGCTCTTACCGTTGCACCTGCCCCGGTGG	GTGCAACGGTAAGAGCCCGGGGTGTTCACGCAGGCGTGCATGCAGAGCCG			FBLN7;FBLN7	NM_153214;NM_001128165	Body;Body			TRUE		2:112938965-112940681	Unclassified_Cell_type_specific
cg03339817	chr2	128458281	-	cg03339817	40795449	35768463	CAAAACACATAAATACAACCTAAAAACAAATCAAAATTAACCTACATACA	CAAAACACGTAAATACGACCTAAAAACAAATCAAAATTAACCTACGTACG	I	A	Red	NA	NA	NA	NA	NA	NA	chr2:128458844-128459937	N_Shore	TCTGAGAAACAGCAGGGCACGTGGGTGCGGCCTGGGAACAGATCAGGATTGACCTGCGTG[CG]AGCCAGCTTGTCACAGTGATGTGACGATGAGTCAGGACACCTGGGCGTGGCGCTGTCCAG	CGCACGCAGGTCAATCCTGATCTGTTCCCAGGCCGCACCCACGTGCCCTG			SFT2D3	NM_032740	TSS1500					2:128458239-128458520	Promoter_Associated
cg04168675	chr2	225809655	-	cg04168675	67625400	72616399	TAATTAAATTTAAATACATTACTAACTAAATACTATAAAAAAATACCACA	TAATTAAATTTAAATACATTACTAACTAAATACTATAAAAAAATACCGCG	I	T	Red	NA	NA	NA	NA	NA	NA		OpenSea	TATGAATGATCTTAATTAAATTTGAATGCATTGCTAACTGAATGCTGTGGGAAAATACCG[CG]TCCTTACTGGCCGCTCTTCCCATAGTACTCAGTAGCAATACATTCAAATTCAATTAAGAT	CGCGGTATTTTCCCACAGCATTCAGTTAGCAATGCATTCAAATTTAATTA			DOCK10	NM_014689	Body			TRUE
cg05171197	chr2	240230850	+	cg05171197	51775385	74748371	CCCCAACAAAACCACCAAAAAAACAAAACTTAAATTTCTCCTAAATTACA	CCCCAACGAAACCGCCGAAAAAACAAAACTTAAATTTCTCCTAAATTACG	I	A	Red	NA	NA	NA	NA	NA	NA		OpenSea	CAGACTTTCGCTTAATCCCGGAAACTGCTCCAAAGGCGTTTTTCTCAGGGCGTTCGGCGC[CG]TAACTCAGGAGAAACCCAAGTCCTGCTCTCCCGGCGGCCTCGCTGGGGAAGAATTCAGCC	CCCCAGCGAGGCCGCCGGGAGAGCAGGACTTGGGTTTCTCCTGAGTTACG			HDAC4	NM_006037	Body			TRUE	2:239895745-239895849	2:240230268-240231017	Unclassified_Cell_type_specific	TRUE
cg06022561	chr2	242702553	-	cg06022561	68774464	53762490	TCTCAACCTTTAAAACCCAAAACAACATAAATTCCAAATACAAACCACCA	TCTCAACCTTTAAAACCCGAAACAACGTAAATTCCGAATACAAACCGCCG	I	T	Red	rs4449174	0.129003	NA	NA	NA	NA		OpenSea	TAATCTCCACATTCTCAGCCTTTGGGACCCGAGGCAGCGTGAGTTCCGGGTGCAGGCCGC[CG]TTGCTCGGGAATACAGTTGGGTGTTGCTGAATGATGGGGATGCGTCCTGAGAAATGTGTC	CGGCGGCCTGCACCCGGAACTCACGCTGCCTCGGGTCCCAAAGGCTGAGA			D2HGDH	NM_152783	Body				2:242351151-242351423	2:242702218-242703163	Unclassified_Cell_type_specific
cg07558704	chr2	73286489	+	cg07558704	53649447	49608442	AAAAAAATTTAAAACAAAACCCAAAATATAATAAAACATAAACCCCAACA	AAAAAAATTTAAAACAAAACCCGAAATATAATAAAACATAAACCCCAACG	I	A	Red	NA	NA	NA	NA	NA	NA		OpenSea	AGCTGAGCTCAAGGGGAAGACAGAGGGTGCCAAGCTCGGGGATGAAGGGGAAGCTGCAAT[CG]CTGGGGTTCATGCCTCACTACACTCCGGGCTCTGCCCCAAATTCCTCCCTGGAGCCCCAC	CGCTGGGGTTCATGCCTCACTACACTCCGGGCTCTGCCCCAAATTCCTCC			SFXN5	NM_144579	Body
cg12344862	chr2	87019846	+	cg12344862	38607332	16786480	TATAATCTCAACACTTTAAAAACCAAAACAAAACAAAACACCTAACCTCA	TATAATCTCAACACTTTAAAAACCAAAACGAAACAAAACGCCTAACCTCG	I	A	Red	NA	NA	NA	NA	NA	NA	chr2:87015974-87018182	S_Shore	TTTTTGTATTTTTGGTAGAGATGGGGTTTCACCATGTTGCCCAGGCTGGTCTCCAATGCC[CG]AGGTCAGGCGCTTTGCCCCGCCTTGGCCTCCAAAGTGTTGAGATTACAGGTGTGAGCCAC	TGTAATCTCAACACTTTGGAGGCCAAGGCGGGGCAAAGCGCCTGACCTCG			CD8A;CD8A;CD8A;CD8A	NM_001145873;NM_001768;NR_027353;NM_171827	5'UTR;TSS1500;TSS1500;TSS1500		RDMR
cg23678058	chr2	60722313	-	cg23678058	58732502	43651319	ATTCTCCATCACCAAAAAAACCTTCCAAAAAAAACCCCCCTAAACAAACA	ATTCTCCATCACCAAAAAAACCTTCCGAAAAAAACCCCCCTAAACAAACG	I	A	Red	NA	NA	NA	NA	NA	NA		OpenSea	AAATAAAATCCAATTCTCCATCACCAAGAGAGCCTTCCGAAAGAGGCCCCCCTGGGCAAA[CG]GCCACCGATGGAGAGGTCTGCCAGTCCTCTTCTACCCCACCCACGCCCCCACCCTAATCA	ATTCTCCATCACCAAGAGAGCCTTCCGAAAGAGGCCCCCCTGGGCAAACG			BCL11A;BCL11A;BCL11A	NM_022893;NM_138559;NM_018014	Body;Body;Body
cg23882186	chr2	99065421	+	cg23882186	24795382	52601316	ACATTATTCAAACACAATAACTCACACCTATAAACTCAACACTATAATCA	ACATTATTCGAACACAATAACTCACGCCTATAAACTCAACACTATAATCG	I	A	Red	rs4851138	0.280061	NA	NA	NA	NA	chr2:99061174-99061848	S_Shelf	TCACACTGTGTTGCCCAGGCTGGTCTCAGACTCCTACTCTCGCCATCCTCCTGCGTTGGC[CG]ACCACAGTGCTGAGTTTACAGGCGTGAGCCACTGTGCCCGAATAATGCTGCAGCCTTCTT	GCATTATTCGGGCACAGTGGCTCACGCCTGTAAACTCAGCACTGTGGTCG			INPP4A;INPP4A;INPP4A;INPP4A	NM_001566;NM_004027;NM_001134224;NM_001134225	5'UTR;5'UTR;5'UTR;5'UTR					2:99065387-99065766	Unclassified_Cell_type_specific
cg24441810	chr2	120436039	-	cg24441810	55797317	64762489	ACATAAATTCTAATAAAAACCCTACCATAAACCACCTAATAACCCACACA	ACATAAATTCTAATAAAAACCCTACCATAAACCGCCTAATAACCCACGCG	I	A	Red	NA	NA	NA	NA	NA	NA	chr2:120436530-120437010	N_Shore	CCAGTCAGATGGGCATGGGTTCTGATGGGGGCCCTGCCATAGGCCGCCTGGTGACCCACG[CG]GGGCTGCCGTTCCTTCGGGGGTTCAACGGCATGATCAAAGACACCGGGATGTGTGTGTGT	GCATGGGTTCTGATGGGGGCCCTGCCATAGGCCGCCTGGTGACCCACGCG			TMEM177;TMEM177;TMEM177	NM_001105198;NM_030577;NM_001105199	TSS1500;TSS1500;TSS1500
cg11926444	chr3	119137289	+	cg11926444	66639479	64708391	CTTTCCCTCCCTCACATTCTAACTAAAACATAATCCTTATCAAAACATCA	CTTTCCCTCCCTCGCATTCTAACTAAAACATAATCCTTATCAAAACGTCG	I	A	Red	NA	NA	NA	NA	NA	NA		OpenSea	CTGCCTTATCAGAAAATGTGTCAGACAGGTTTTATGTCAGCCTCAGTGCTCCTGCGGTGT[CG]ACGCTCTGATAAGGACCATGTTCCAGTTAGAATGCGAGGGAGGGAAAGAGCTGCACTTTG	CGACGCTCTGATAAGGACCATGTTCCAGTTAGAATGCGAGGGAGGGAAAG			CDGAP	NM_020754	3'UTR
cg18990407	chr3	184297380	-	cg18990407	73779305	44692373	ATTTACCAAAAAAATCAACATATCCTACATCAAAATCAAAAAAATAATCA	ATTTACCAAAAAAATCGACGTATCCTACGTCAAAATCGAAAAAATAATCG	I	A	Red	NA	NA	NA	NA	NA	NA	chr3:184301117-184302134	N_Shelf	GGCTGTTCGGGAGTTTGCCAAGGAGATCGACGTGTCCTGCGTCAAGATCGAGGAGGTGAT[CG]GAGCTGGTGAGTCTCCCGGGGCACAGTAGAGATGAGAAGCTGAGGCGGGCTGGGTACAGG	GTTTGCCAAGGAGATCGACGTGTCCTGCGTCAAGATCGAGGAGGTGATCG			EPHB3	NM_004443	Body				3:185780041-185780288
cg19456938	chr3	114012806	+	cg19456938	72790371	44717411	AATAACCAACTACAAATAAAACAATAAAACTAAACCTCTAAAAAAAAACA	AATAACCGACTACAAATAAAACGATAAAACTAAACCTCTAAAAAAAAACG	I	A	Red	NA	NA	NA	NA	NA	NA		OpenSea	TTTGTTGACAACTTTATGTGTTTTTAATATGGTTTTTGCCAAACTTGGTTTTTCCGAGAC[CG]TCTTTTCTCAGAGGCTCAGTTTTACCGTCCTATCTGCAGTCGGCTACTTTCAGTGGCAGA	AGTAGCCGACTGCAGATAGGACGGTAAAACTGAGCCTCTGAGAAAAGACG			TIGIT	NM_173799	TSS200
cg21333217	chr3	129277321	-	cg21333217	25726419	74758324	TACCCAACTACAAATCAAAAATAAAACAAACATCAATAAAAACCTACACA	TACCCAACTACAAATCAAAAATAAAACAAACGTCGATAAAAACCTACGCG	I	A	Red	NA	NA	NA	NA	NA	NA		OpenSea	AACAGCTGACCTTGCCCAGCTGCAGGTCAGAGATGGAGCAGGCGTCGATGAAGGCCTGCG[CG]ATGACTGAAAGGCAGGCGTCGATGTGGTCTGTCTTGTCGATGTCAAAGACAAACTGGGGG	CGCGCAGGCCTTCATCGACGCCTGCTCCATCTCTGACCTGCAGCTGGGCA			PLXND1	NM_015103	Body			TRUE		3:129277222-129277552	Gene_Associated_Cell_type_specific	TRUE
cg23189692	chr3	184050393	-	cg23189692	54675423	70653476	AAAAAAAAAACCAAACAATTTCCTATACTAACCTAAAATTAATACTAACA	AAAAAAAAAACCGAACAATTTCCTATACTAACCTAAAATTAATACTAACG	I	T	Red	NA	NA	NA	NA	NA	NA	chr3:184053565-184054263	N_Shelf	TGGCATGCTCACAGAGAGGAAGCCGAGCAATTTCCTGTGCTGGCCTGGAGTTAGTACTGG[CG]TGAGCAATGAGCCTGGGAAGACGGGTGCTCTCGGAGGGAGGACACCTGGTCTGAGGGGTA	CGCCAGTACTAACTCCAGGCCAGCACAGGAAATTGCTCGGCTTCCTCTCT			EIF4G1;EIF4G1;EIF4G1;EIF4G1;EIF4G1	NM_198241;NM_182917;NM_198242;NM_198244;NM_004953	Body;Body;Body;Body;Body			TRUE				TRUE
cg23819411	chr3	182929273	+	cg23819411	52622464	73618396	CTACCCTTAATCAACACCATATAAAACATATACTCACCCACTAAAAATCA	CTACCCTTAATCAACACCGTATAAAACATATACTCACCCGCTAAAAATCG	I	A	Red	NA	NA	rs73886281	0.030137	NA	NA		OpenSea	TGCACAAATGTTCTCAGGACCACACATATGACGGTATTGCCCATCTCCACGCCCAAGGTC[CG]ATCTCCAGCGGGTGAGCACATGCCCTACACGGTGCTGACCAAGGGCAGGCACACACACTG	CTGCCCTTGGTCAGCACCGTGTAGGGCATGTGCTCACCCGCTGGAGATCG	TRUE		MCF2L2	NM_015078	Body
cg00442112	chr4	5021113	-	cg00442112	60763434	12703309	CTAACTCAAAACCCACATACAAAAATAACAAATCAAAAAAATAAACCACA	CTAACTCAAAACCCGCATACGAAAATAACAAATCGAAAAAATAAACCGCG	I	C	Grn	rs10006676	0.102629	NA	NA	NA	NA	chr4:5021003-5021329	Island	GCGGGTGATCTCCTGGCTCAGGGCCCGCATGCGGGAGTAGCAGGTCGGGGGAGTGGGCCG[CG]CGGCGGGGGCTCCCGCCAGGAGCAGCAGCAGCACGGGCAGAGGCCCAGGCGTCCTCATGG	CTGGCTCAGGGCCCGCATGCGGGAGTAGCAGGTCGGGGGAGTGGGCCGCG			CYTL1	NM_018659	1stExon			TRUE	4:5071953-5072105
cg07110949	chr4	1309878	+	cg07110949	74644435	48773438	AAAAAAACAATAAAACATATATCAACACAAAACCCAAAATACAAATATCA	GAAAAAACAATAAAACATATATCAACGCAAAACCCGAAATACAAATATCG	I	A	Red	rs6815464	0.199354	NA	NA	NA	NA	chr4:1309204-1309417	S_Shore	TCCAGGTTCTTCTCATTTCCCTGTGGTGTCTGCACACATCCTGCTTAGGATTTTCCCGCC[CG]ATACCTGTACCCCGGGTTTTGCGCTGACACATGCTCCATTGCTTCCTCGTGAGAGCTTTG	GAGGAAGCAATGGAGCATGTGTCAGCGCAAAACCCGGGGTACAGGTATCG			MAEA;MAEA	NM_005882;NM_001017405	Body;Body				4:1299140-1299968	4:1308999-1309983	Gene_Associated_Cell_type_specific
cg12811871	chr4	2322078	+	cg12811871	50638312	11605388	AACCATACTAAAACAATAACACTACAAAATCCCAACAAACATAATTTTCA	GACCGTACTAAAACAATAACGCTACAAAATCCCAACGAACGTAATTTTCG	I	C	Grn	NA	NA	NA	NA	NA	NA		OpenSea	GCCAGGATGTCAGGCCCTGTGGCCCCCTGGGTGCCGCGGACGGCCCAACTTAACCACCTG[CG]AAAACCACGCCCGCTGGGACTCTGCAGCGCCACTGTCCCAGCACGGCCGCCGCCTCATGC	GGCCGTGCTGGGACAGTGGCGCTGCAGAGTCCCAGCGGGCGTGGTTTTCG			ZFYVE28	NM_020972	Body				4:2291712-2291922
cg14160419	chr4	40518065	-	cg14160419	50762462	25691375	AAATAACCATTTTATCTACCTACCCAAAACATAACAACAAAACCTCCCCA	AAATAACCGTTTTATCTACCTACCCGAAACGTAACAACAAAACCTCCCCG	I	C	Grn	NA	NA	NA	NA	NA	NA		OpenSea	GGTGGGTACCATAAATGACCGTTTTATCTGCCTGCCCGGGGCGTGGCAACAGGGCCTCCC[CG]CCCCCCAGCCCTGCCTGTCAGCTCCTTTTGCTTTCACAACATTTCTCGTCTTGCCCTCTA	AAATGACCGTTTTATCTGCCTGCCCGGGGCGTGGCAACAGGGCCTCCCCG			RBM47;RBM47	NM_001098634;NM_019027	5'UTR;TSS200			TRUE
cg18168751	chr4	974821	+	cg18168751	31751365	27692376	CATATCTACATAACATAACACACACTAACCAATTACTAACTAAAAAATCA	CGTATCTACGTAACGTAACGCACGCTAACCGATTACTAACTAAAAAATCG	I	C	Grn	NA	NA	NA	NA	NA	NA		OpenSea	CTCGAGGCTGCCATCACCCCTTAGGCCGCACACCCTGAGACCCAGCAGGGTCTCAACCAG[CG]ACTCCCCAGTCAGCAACCGGCCAGCGTGCGTCACGTCACGCAGACACGGCCTCTGCTCCA	CGTGTCTGCGTGACGTGACGCACGCTGGCCGGTTGCTGACTGGGGAGTCG			SLC26A1	NM_134425	Body				4:964744-965036
cg10594510	chr5	1089753	+	cg10594510	72665360	62804479	ACATAAATATCTAAACCTTTACTATTATCTCATAATAACCTCCATACCCA	ACGTAAATATCTAAACCTTTACTATTATCTCGTAATAACCTCCGTACCCG	I	A	Red	NA	NA	NA	NA	NA	NA	chr5:1087533-1087909	S_Shore	AAAAAAAAAAAAAATCCACAGCTCAGCGTCGGCCCTGGGCAGAAACTGACACATCTTAAC[CG]GGCACGGAGGTCACCACGAGATAACAGCAAAGGTTCAGATATCCACGTGGGGGCCACCCC	CGGGCACGGAGGTCACCACGAGATAACAGCAAAGGTTCAGATATCCACGT			SLC12A7	NM_006598	Body				5:1142719-1142801
cg11671363	chr5	148810177	+	cg11671363	69695448	57779416	AACCATAAAAACAAAATAAAAACAAATAACCTTCAACACCAAAACCACCA	AACCGTAAAAACAAAATAAAAACGAATAACCTTCAACGCCAAAACCGCCG	I	T	Red	NA	NA	NA	NA	NA	NA		OpenSea	CCCTGGCTGCTACAGATGGGGCTGGATGCAGAAGAGAACTCCAGCTGGTCCTTAGGGACA[CG]GCGGCCTTGGCGCTGAAGGCCACTCGCTCCCACCTTGTCCTCACGGTCCAGTTTTCCCAG	CGGCGGCCTTGGCGCTGAAGGCCACTCGCTCCCACCTTGTCCTCACGGTC			MIR145;LOC728264	NR_029686;NR_027180	TSS200;Body			TRUE		5:148809741-148811204	Unclassified	TRUE
cg26209730	chr5	141674650	+	cg26209730	59637381	68657438	CAACTACTTTCATTCATTCCATAAACACATATTTTTACACATTTTAACCA	CGACTACTTTCATTCATTCCGTAAACGCGTATTTTTACGCGTTTTAACCG	I	A	Red	NA	NA	rs75600692	0.019548	NA	NA		OpenSea	AATCTTAGATGAGGAAAGCTGTAGGAAAAGCAGGCTGGGAGAGAAACCGAGACTTCGGCT[CG]GTTAAAACGCGTAAAAATACGCGTTTACGGAATGAATGAAAGCAGCCGCCGAATGCTGGG	CGGTTAAAACGCGTAAAAATACGCGTTTACGGAATGAATGAAAGCAGCCG									5:141654821-141654886
cg08866665	chr6	169689892	-	cg08866665	29655384	52639411	CCCACAATTCTAAAAACTAAACACACCCTAAACTAAAATAAACAAAACCA	CCCGCGATTCTAAAAACTAAACACACCCTAAACTAAAATAAACAAAACCG	I	T	Red	NA	NA	NA	NA	NA	NA		OpenSea	AAGCATGTGCCTCCCGCGGTTCTAGGGGCTGAGCACACCCTGGACTGAGATGGACAAAGC[CG]TTCTCTTCCGCTGTTTAGGGCTGAGTCATTGAGCAAGTGATTACACGTGGAGTAAACGCT	CGGCTTTGTCCATCTCAGTCCAGGGTGTGCTCAGCCCCTAGAACCGCGGG									6:169431698-169431905
cg13535098	chr6	3000053	-	cg13535098	64632320	53714367	AATAAACAAAACTCAAAAACAAAACAAAATATAAACAAAACTCACAAACA	AATAAACGAAACTCGAAAACGAAACGAAATATAAACGAAACTCACGAACG	I	A	Red	rs188626257	0.1007	NA	NA	NA	NA	chr6:3000069-3000520	N_Shore	GCCGGGGCGGGGAGTGGGCGGGGCTCGGGGGCGGGGCGGGGTGTGGGCGGGGCTCACGGG[CG]GGGCGGGTGAGTGGGCGGGGCCTCGGCGTGGTAGGCGCGCTGCGTAAAGAGGCCTGCAGT	AGTGGGCGGGGCTCGGGGGCGGGGCGGGGTGTGGGCGGGGCTCACGGGCG			NQO2	NM_000904	TSS200	high-CpG:2945003-2945141			6:2944335-2945666	6:2998140-3000716	Promoter_Associated
cg17266282	chr6	112294532	-	cg17266282	71780506	72659315	TTACCCAACAAAAATATTCTCAAAAATATTATTACAATAACTCACTTACA	TTACCCAACAAAAATATTCTCGAAAATATTATTACGATAACTCGCTTACG	I	A	Red	NA	NA	NA	NA	NA	NA		OpenSea	TATGCTTTCTTATTACCCAACAAGAATGTTCTCGGGAGTGTTGTTGCGATGACTCGCTTG[CG]AGTGATCTGACGGAAGGAAGGGCGGCTGAGGAGGAGAGGAGGAGGGAGCAGAGCTTGCCT	CGCAAGCGAGTCATCGCAACAACACTCCCGAGAACATTCTTGTTGGGTAA								TRUE		6:112294275-112294767	Unclassified_Cell_type_specific	TRUE
cg19884556	chr6	159128336	+	cg19884556	65610379	39731324	AAATTCTTACAAAATATCCTCTACACTCCTACCCCAAAAAACCAAAAACA	AAATTCTTACAAAATATCCTCTACGCTCCTACCCCGAAAAACCAAAAACG	I	A	Red	NA	NA	NA	NA	NA	NA		OpenSea	GTTGGAGGGCAGCTCTTGCAATCTTATCAGAAGCTGAGGTGAGTGTTACAAAGGACAGAC[CG]TCCCTGGCCCTCCGGGGCAGGAGCGCAGAGGACACTCTGCAAGAACTTATAGGTCTCTTG	AAGTTCTTGCAGAGTGTCCTCTGCGCTCCTGCCCCGGAGGGCCAGGGACG			SYTL3	NM_001009991	Body			TRUE
cg20105257	chr6	30460244	-	cg20105257	34646373	51786471	ACTACTCTAAAACTAAATATAAATACAAAACAAAAACATAAAAAAACTCA	ACTACTCTAAAACTAAATATAAATACGAAACGAAAACGTAAAAAAACTCG	I	C	Grn	rs17875371	0.057911	NA	NA	NA	NA	chr6:30457369-30458175	S_Shelf	GAAAAGGAGGGAGCTACTCTAAGGCTGAGTGTAAGTGCGGGGCGGGAGCGTGGAGGAGCT[CG]CCCACCCTATAATTCCTCCTGCACCACATCTCCTGTGGGCTCTGACCAGGTCTTGTTTTT	GCTACTCTAAGGCTGAGTGTAAGTGCGGGGCGGGAGCGTGGAGGAGCTCG			HLA-E	NM_005516	Body
cg22400291	chr6	166827151	-	cg22400291	27723336	60693425	TACAATACTACACATATCTAATAAAATACACAAAAATAAATAAACCAACA	TACAATACTACACGTATCTAATAAAATACACGAAAATAAATAAACCGACG	I	A	Red	NA	NA	NA	NA	NA	NA	chr6:166825827-166826439	S_Shore	GTAGGAGCCCTGTGCAATACTGCACGTGTCTGGTGAAGTGCACGAAGGTAGGTGGGCCGG[CG]GTGCAGTTTGGGGCTGCTATGGGCTCTTTCTCTGCACTCTGTGGTTTCTTCGGAGTGATT	CGCCGGCCCACCTACCTTCGTGCACTTCACCAGACACGTGCAGTATTGCA			RPS6KA2;RPS6KA2	NM_021135;NM_001006932	Body;Body					6:166826858-166827197	Unclassified_Cell_type_specific
cg23001918	chr6	447226	-	cg23001918	61656398	51613406	AAACTAAAAAAACCCAAACACAAACACACTAAACTAAAAAAACAAAACCA	AAACTAAAAAAACCCAAACGCAAACGCGCTAAACTAAAAAAACGAAACCG	I	A	Red	NA	NA	NA	NA	NA	NA		OpenSea	GGCGGCCGGGAGGGGCTGGGGAAACCCAGGCGCAAGCGCGCTGGGCTGGGAGGACGGGGC[CG]GCCACCTCACCCGGCTCTCCAGCACCCCATTTTAAGGATGGGACCACCCTCTGCCAGCCT	CGGCCCCGTCCTCCCAGCCCAGCGCGCTTGCGCCTGGGTTTCCCCAGCCC									6:392196-392943	6:446540-448127	Unclassified_Cell_type_specific
cg23244761	chr6	161796850	+	cg23244761	31801436	61807430	TAAAATAAAACAACTACAACAAATCTCCATTAAAACCAACACATCATTCA	TAAAATAAAACGACTACGACAAATCTCCATTAAAACCAACGCGTCGTTCG	I	A	Red	NA	NA	NA	NA	NA	NA		OpenSea	TGCAGAGGGGCGGGTGCTGTCCTGGCACTGACTCAGCTTTTCACAGCGCAAGGCCGAGCC[CG]AACGACGCGCTGGCTTTAATGGAGATCTGTCGCAGCCGTTCCATCCCATCTGCACATCCA	TGGGATGGAACGGCTGCGACAGATCTCCATTAAAGCCAGCGCGTCGTTCG			PARK2;PARK2;PARK2	NM_004562;NM_013987;NM_013988	Body;Body;Body				6:161716775-161716879
cg24408769	chr6	15506085	-	cg24408769	23635509	22605418	ACCATAATCTAAAACACATATAACTTCCACAACTACTTCCAAAACACACA	ACCGTAATCTAAAACACGTATAACTTCCGCAACTACTTCCAAAACACGCG	I	T	Red	NA	NA	NA	NA	NA	NA		OpenSea	GATGTCAGCTGAACCGTGGTCTAGGACACGTGTGGCTTCCGCAGCTGCTTCCAGAGCACG[CG]TTGCGTTTGTGGTAGAGATGTCAGGCGGAGGACACTTGGCTTTCTGGGGCTGAGCGTTGG	CGCGTGCTCTGGAAGCAGCTGCGGAAGCCACACGTGTCCTAGACCACGGT			JARID2	NM_004973	Body				6:15613912-15614065
cg26872907	chr6	161796854	+	cg26872907	34635383	16632424	CAAATAAAATAAAACAACTACAACAAATCTCCATTAAAACCAACACATCA	CAAATAAAATAAAACGACTACGACAAATCTCCATTAAAACCAACGCGTCG	I	T	Red	NA	NA	NA	NA	NA	NA		OpenSea	GAGGGGCGGGTGCTGTCCTGGCACTGACTCAGCTTTTCACAGCGCAAGGCCGAGCCCGAA[CG]ACGCGCTGGCTTTAATGGAGATCTGTCGCAGCCGTTCCATCCCATCTGCACATCCACTTA	CGACGCGCTGGCTTTAATGGAGATCTGTCGCAGCCGTTCCATCCCATCTG			PARK2;PARK2;PARK2	NM_004562;NM_013987;NM_013988	Body;Body;Body				6:161716775-161716879
cg02279108	chr7	156836773	-	cg02279108	53614368	14803500	AAATCACAAATACAAACATTTACTCAAAATAACTACCAAACTCAAACCCA	AAATCACAAATACAAACGTTTACTCGAAATAACTACCGAACTCAAACCCG	I	A	Red	rs117085579	0.02474	NA	NA	NA	NA	chr7:156832678-156832961	S_Shelf	GGGTTCTGAATTAGGTCACAGATGCAGACGTTTGCTCGAAGTGGCTGCCGAGCTCAGACC[CG]GCGAGATGGTGGCAGGCCTCCACCCACAGCCTCCCTTGGTCACCAGAACCACGGAACCGA	AGGTCACAGATGCAGACGTTTGCTCGAAGTGGCTGCCGAGCTCAGACCCG									7:156529502-156529594			TRUE
cg03663120	chr7	2284600	-	cg03663120	31772445	51655318	ATAAAAAAATAAACTCAAAAAACTTAAAACAATACACAATATACAATACA	ATAAAAAAATAAACTCGAAAAACTTAAAACGATACGCGATATACGATACG	I	T	Red	rs34054418	0.023404	NA	NA	NA	NA	chr7:2281362-2282105	S_Shelf	TGTGAAGATAAAATGAGGAAATGAACTCGAAGGACTTAGAACGGTGCGCGGTGTGCGGTG[CG]TGCTGAGTGCGTGTTAGCTGTTGTGGTGCGGTGGTGCTGGGGGCTGCAGGGCGTATCTGG	CGCACCGCACACCGCGCACCGTTCTAAGTCCTTCGAGTTCATTTCCTCAT			NUDT1;NUDT1;NUDT1;NUDT1;NUDT1;NUDT1;NUDT1	NM_198948;NM_002452;NM_198952;NM_198950;NM_198954;NM_198953;NM_198949	Body;Body;Body;Body;Body;Body;Body				7:2251048-2251487
cg04978343	chr7	38315971	-	cg04978343	35742311	44625335	ACCAATCTAAACTTCTACAAAAATCTCAACCTTCTAATCCTCAAAACACA	ACCGATCTAAACTTCTACAAAAATCTCAACCTTCTAATCCTCGAAACACG	I	A	Red	NA	NA	rs35130602	0.092237	NA	NA		OpenSea	CAGTGGTATCACACCGGTCTAAGCTTCTACAAAAATCTCAGCCTTCTGATCCTCGGGACA[CG]ACTAGCAATCCAACAACTTTGAACTAGCAATTTCATCTTCTGGCTTTTTTGGAAGTCCTT	CGTGTCCCGAGGATCAGAAGGCTGAGATTTTTGTAGAAGCTTAGACCGGT
cg08973950	chr7	1083309	+	cg08973950	11754361	62742328	CCTAACCATAAATCAAAATAAAACATCAAAATCAACTTTCTATTCCAACA	CCTAACCGTAAATCGAAATAAAACGTCGAAATCAACTTTCTATTCCAACG	I	A	Red	rs77116012	0.02954	NA	NA	NA	NA	chr7:1084387-1084595	N_Shore	GGCAGCAAGTCAGTATCACATCAGCAGGCGTGGGCCGTGGTGAGCCTCTCCCTGCCCTCC[CG]CTGGAATAGAAAGCTGATCCCGACGTCCCACTCCGACCCACGGTCAGGAAGCCGTCCTGT	CCTGACCGTGGGTCGGAGTGGGACGTCGGGATCAGCTTTCTATTCCAGCG			C7orf50;C7orf50;C7orf50	NM_001134395;NM_032350;NM_001134396	Body;Body;Body				7:1049652-1050000	7:1083296-1085050	Promoter_Associated
cg11828163	chr7	5531009	-	cg11828163	67698504	43623424	AACACAACATCAAACTAAAAAATACCACTACAAAAAACCAAACACAAACA	AACACGACATCGAACTAAAAAATACCGCTACGAAAAACCAAACACAAACG	I	C	Grn	NA	NA	NA	NA	NA	NA	chr7:5534384-5534766	N_Shelf	GCCATGAAGGCCAGCACGGCATCGGGCTGGAGGGTGCCGCTGCGAGAGACCAGGCACAGG[CG]CTGCAGCGAGGGGCACTGGCTCAGCGCCTGGAAGAACTGGGCGTTGGCGCTGAAGTAGGG	CGCCTGTGCCTGGTCTCTCGCAGCGGCACCCTCCAGCCCGATGCCGTGCT			FBXL18	NM_024963	Body				7:5497425-5497536
cg12583572	chr7	1967976	+	cg12583572	61747305	29659495	AAACTAATAAATAATAAAAAACAATATCTAACATAACAAAAATTCCATCA	AAACTAATAAATAATAAAAAACAATATCTAACGTAACAAAAATTCCGTCG	I	T	Red	rs59806782	0.0829	NA	NA	NA	NA	chr7:1967664-1967994	Island	CGACAGAACTGCCACACCTGACACTGCTCCCGACGACCCGCCGGTCCCTAGAGGAGCCCA[CG]ACGGAACTCCTGCCACGCCAGACACTGCTCCCCACCACCCACCAGTCCCTAGAGGAGCCC	GGACTGGTGGGTGGTGGGGAGCAGTGTCTGGCGTGGCAGGAGTTCCGTCG			MAD1L1;MAD1L1;MAD1L1	NM_003550;NM_001013837;NM_001013836	Body;Body;Body		CDMR		7:1934191-1934629
cg14203426	chr7	101723947	+	cg14203426	65800315	13750356	CAAAAACCTACAAACAACTTTTAAATTCAACTAAAAACATAAAAAAAACA	CAAAAACCTACAAACGACTTTTAAATTCGACTAAAAACGTAAAAAAAACG	I	C	Grn	NA	NA	NA	NA	NA	NA		OpenSea	TTCAGCCCTCACAACCTACAAGAAAAGCAGTTCACCACCAGCAGTCTCCTCGCCACCCTG[CG]CCCTCTCCACGCCCCCAGCCGAATCCAAAAGCCGCCTGCAGGCCTCTGCAGCTCTTCTGA	CGCCCTCTCCACGCCCCCAGCCGAATCCAAAAGCCGCCTGCAGGCCTCTG			CUX1;CUX1;CUX1	NM_181500;NM_181552;NM_001913	Body;Body;Body				7:101510465-101510702
cg17768768	chr7	2948123	-	cg17768768	38704454	24651401	AATAACCACTCTCTTTTACATTTCCAACAACTATACACCAAATTCCAACA	AATAACCGCTCTCTTTTACATTTCCAACAACTATACACCGAATTCCGACG	I	T	Red	NA	NA	NA	NA	NA	NA	chr7:2946236-2946463	S_Shore	GCTGTCCTCCACAGTGGCCGCTCTCTTTTGCATTTCCAGCAGCTGTGCACCGGGTTCCGA[CG]TCTACCCTCCTCGTCAACACTTGTCAGTTTCTGTCCTTTTGGTCCTGGCCAGCCTAACGG	CGTCGGAACCCGGTGCACAGCTGCTGGAAATGCAAAAGAGAGCGGCCACT			CARD11	NM_032415	Body				7:2914583-2914663
cg21248060	chr7	1039957	+	cg21248060	71796457	55639423	ACAAACACATCTCCCAAAAACTAAAATATATACACAACAAAACAAACACA	ACAAACACGTCTCCCGAAAACTAAAATATATACACGACGAAACAAACACG	I	T	Red	NA	NA	NA	NA	NA	NA	chr7:1039874-1040096	Island	GACCTCAGCCCCCAGGAGACGTGCCTGCCCCGCCGTGCACAGACCTCAGCCCCCGGGAGA[CG]TGCCTGCCCCGCCGTGCACACACCTCAGCCCCCGGGAGACGTGCCTGCCCCGCCGTGCAC	CGTGCCTGCCCCGCCGTGCACACACCTCAGCCCCCGGGAGACGTGCCTGC			C7orf50;C7orf50;C7orf50	NM_001134395;NM_032350;NM_001134396	Body;Body;Body				7:1005892-1006675
cg22379472	chr7	47413617	+	cg22379472	24616366	62661491	AAAAACCAACCAAATCAATAATAATAACTACCCTACTCCCACCTCTCACA	AAAAACCAACCAAATCAATAATAATAACTACCCTACTCCCGCCTCTCACG	I	A	Red	NA	NA	NA	NA	NA	NA		OpenSea	AACCCAGGTGTCCCCACTCTCTGGGCCTCTTCCCAGGCAGCACAGCCAGGTCCAGCCATC[CG]TGAGAGGCGGGAGCAGGGCAGCCATCACTACTGACCTGGCTGGTCTCCAACTGATAATGA	GGAGACCAGCCAGGTCAGTAGTGATGGCTGCCCTGCTCCCGCCTCTCACG			TNS3	NM_022748	Body			TRUE
cg25350872	chr7	158816149	+	cg25350872	45741322	24681382	ACAACCAAAAACAAATATAATAAAATAAACCAAAAACAATATCTACATCA	GCAACCAAAAACGAATATAATAAAATAAACCGAAAACAATATCTACATCG	I	A	Red	rs146108749	0.0719	NA	NA	NA	NA	chr7:158816092-158816409	Island	CAGACGCTGCTCCCGGCCCACCTCACCACACCCGCCCCCGGCTGTGCCCACAGTCCCACC[CG]ATGCAGACACTGCTCCCGGCCCACCTCACCACACCCGCCCCTGGCTGCGCCACAGTCCCA	GCAGCCAGGGGCGGGTGTGGTGAGGTGGGCCGGGAGCAGTGTCTGCATCG			LOC154822	NR_024394	Body
cg00288598	chr8	141555295	+	cg00288598	34722501	44649372	TAAAAAAAACCTAAAAACCAACACAAACAATAATAAATTCAACTAAATCA	TAAAAAAAACCTAAAAACCAACGCAAACAATAATAAATTCGACTAAATCG	I	A	Red	NA	NA	NA	NA	NA	NA	chr8:141559164-141559368	N_Shelf	CTGTGACTCACTCTCCGCCCACATCCTCTCACTCCCATCGCCTGCCTTGCGGCAGAGCTC[CG]ACTCAGCCGAACCCATCACTGCTTGCGCTGGCTCCCAGGCCCCTTCTAGTCAGACTTCTC	TAGAAGGGGCCTGGGAGCCAGCGCAAGCAGTGATGGGTTCGGCTGAGTCG			EIF2C2;EIF2C2	NM_012154;NM_001164623	Body;Body			TRUE		8:141554874-141555329	Unclassified_Cell_type_specific	TRUE
cg01598421	chr8	134132043	-	cg01598421	68622466	21769486	TAATTCCCTCAAAAACAAACAACTAATTAATTAACAATAACCCACCCACA	TAATTCCCTCGAAAACAAACAACTAATTAATTAACAATAACCCACCCGCG	I	A	Red	NA	NA	NA	NA	NA	NA		OpenSea	AGGAGTTCAACATGATTCCCTCGAGGACAAGCAGCTGGTTAGTTAGCAGTAACCCACCCG[CG]GCTTCTCTGAGCCTCAGAACTCTTTCCACTCTAACACGCGGTCTCTCTGCATAGAACTAT	CGCGGGTGGGTTACTGCTAACTAACCAGCTGCTTGTCCTCGAGGGAATCA			TG	NM_003235	Body			TRUE
cg09127592	chr8	27164804	+	cg09127592	68688351	45729309	AACAACAAAACACAACATAAAAATATACAATAACTAAAAAATAATTCACA	AACGACGAAACACAACGTAAAAATATACAATAACTAAAAAATAATTCACG	I	T	Red	NA	NA	NA	NA	NA	NA	chr8:27168205-27169082	N_Shelf	CAGCTCCTAAGCAGGGCCCTCTGTGTCCTGTGGGATCTGTCCTGCAGTTCCTCATCCCCA[CG]TGAACCATCTCTCAGTCACTGCACACCCCCACGCTGTGCCCCGCCGCCACACCCCCGCCA	GGCGGCGGGGCACAGCGTGGGGGTGTGCAGTGACTGAGAGATGGTTCACG			TRIM35	NM_171982	Body
cg11774624	chr8	41480639	-	cg11774624	73649384	13684490	TATCTACAACCCCTACCAACAAATATAACCACACCTAATATAAAATCACA	TATCTACGACCCCTACCGACAAATATAACCGCACCTAATATAAAATCACG	I	T	Red	NA	NA	NA	NA	NA	NA		OpenSea	ATTCAGCACAGCTGTCTGCGGCCCCTGCCGGCAGGTGTGGCCGCACCTGGTGTGAAGTCA[CG]TGGAGTCAGTGCTGTGGAGGGAAGTCCTGTGCGGGCCGGGCAGTGAGGAGAGCACTGATT	TGTCTGCGGCCCCTGCCGGCAGGTGTGGCCGCACCTGGTGTGAAGTCACG			AGPAT6	NM_178819	3'UTR					8:41480526-41480797	Unclassified_Cell_type_specific
cg17052552	chr8	41654404	+	cg17052552	57779429	74741454	AACCTAAAAAAATAAACTCTCATAAATATTTTTCAAATAATAATAACACA	AACCTAAAAAAATAAACTCTCATAAATATTTTTCAAATAATAATAACGCG	I	T	Red	NA	NA	NA	NA	NA	NA	chr8:41654875-41655984	N_Shore	AGAGATAGGACGGGTTCTATCTACACAGGGAGAACAAGAAGGCTGGAGTGGCCTTGCTAA[CG]CGCCATTATCACTTGAAAAATATCCATGAGAGCCTATCTCCCCAGGCCACGCCGCCGCTC	CGCGCCATTATCACTTGAAAAATATCCATGAGAGCCTATCTCCCCAGGCC			ANK1;ANK1;ANK1;ANK1;ANK1	NM_020476;NM_020475;NM_001142446;NM_020477;NM_000037	Body;Body;Body;Body;Body				8:41773488-41773619
cg17117981	chr8	144410972	-	cg17117981	31604325	51695330	ACAACCCAACCAAAACCAAAAAAATACTACAAAACAAACAATCAAAAACA	GCGACCCGACCAAAACCAAAAAAATACTACGAAACAAACAATCAAAAACG	I	A	Red	rs35643226	0.456244	NA	NA	NA	NA		OpenSea	AACAGAGGAAACGCGACCCGGCCAGAGCCAGGAAGATGCTGCGGGACAAGCAGTCAGGGG[CG]AGCCTCGCAGGTGTGGGGCAGACAGAAACCCCGGAGGGCACAGAATCCGCGGCACACACA	CGCCCCTGACTGCTTGTCCCGCAGCATCTTCCTGGCTCTGGCCGGGTCGC			TOP1MT	NM_052963	Body				8:144482030-144482355
cg21459713	chr8	623688	+	cg21459713	50606379	62687386	TTATAAAAAAAATAATATAAACACCAACAAAAAAAACCCAACACTAACCA	TTATAAAAAAAATAATATAAACACCAACGAAAAAAACCCGACACTAACCG	I	A	Red	rs61741834	0.022176	NA	NA	NA	NA	chr8:623372-623710	Island	GGTCTTCCTCGCTAGCGTCCGCACCATCTTCCTCCCTGGTATCTTTAACGTCTTCCTCCC[CG]GCCAGTGTCGGGTCTTCCTCGCTGGTGTCCACACCATCCTCCTCACAAGCCTCTCCCACG	TTGTGAGGAGGATGGTGTGGACACCAGCGAGGAAGACCCGACACTGGCCG			ERICH1	NM_207332	Body				8:613379-613710
cg23144445	chr8	57471162	-	cg23144445	73640315	66682331	TCACAACACTTACCACATAAATAAAATAAAAATCTCACAAAACAATTACA	TCGCAACACTTACCACATAAATAAAATAAAAATCTCACAAAACAATTACG	I	A	Red	NA	NA	NA	NA	NA	NA		OpenSea	GCTCTTCCCACTTCGCAGCACTTGCCACATAAGTAAGATGGAGGTCTCACAGAGCAGTTG[CG]AGTGCACTGTGGAGGCAGGTGGCTTTGAGTTTGGATTTCAGCTGTGCTCTGACTAGCCCT	CGCAACTGCTCTGTGAGACCTCCATCTTACTTATGTGGCAAGTGCTGCGA								TRUE
cg25596405	chr8	28961333	+	cg25596405	63739302	26659446	AACACTTCTAAACCTTCCTACTTTTCATTCTTAATTCCTTAAAATCCCCA	AACGCTTCTAAACCTTCCTACTTTTCGTTCTTAATTCCTTAAAATCCCCG	I	A	Red	NA	NA	NA	NA	NA	NA		OpenSea	GAGTTCCTCTTTAGAACCGAACCACTTTCCTCTCGCCTCCCACGTCCTCACTAAGTTACT[CG]GGGACCCCAAGGAACCAAGAACGAAAAGTAGGAAGGTCCAGAAGCGTTAACACAACTGTG	CGGGGACCCCAAGGAACCAAGAACGAAAAGTAGGAAGGTCCAGAAGCGTT			KIF13B	NM_015254	Body				8:29017225-29017299
cg14018024	chr9	133908909	-	cg14018024	48600462	33697493	AAAACTAAAAAACAACCAACATAACTAAATAAAAAACAAACAAATAAACA	AAAACTAAAAAACGACCAACGTAACTAAATAAAAAACAAACGAATAAACG	I	T	Red	NA	NA	NA	NA	NA	NA	chr9:133911564-133911838	N_Shelf	AGGCTGGGGTTGAGGACTAGGGGACGGCCAACGTGGCTGGGTGGAGGGCAGGCGGGTGGG[CG]TGGAGAGGTTGGCAGAGTGTCAGGGCCTGGGCGGGTTTAGCCTCACCCAGAAGTCAAGAG	CGCCCACCCGCCTGCCCTCCACCCAGCCACGTTGGCCGTCCCCTAGTCCT			LAMC3	NM_006059	Body
cg14482811	chr9	139652837	-	cg14482811	63641415	38772372	AAACTCATTCTAACCTACACTACAAAAACTATAAACACTAATAAACAACA	AAACTCGTTCTAACCTACGCTACGAAAACTATAAACACTAATAAACAACG	I	A	Red	NA	NA	NA	NA	NA	NA	chr9:139654897-139655154	N_Shelf	ACTTGTTTTTTTGGGCTCGTTCTGGCCTGCGCTGCGAGGGCTGTGGGCACTGATGGGCAA[CG]GACCAGAGCCTCCAGCACTTTCCTGTGCCACCCCACGCCTGGCCCTTTGAAATGTGTGCC	GGGCTCGTTCTGGCCTGCGCTGCGAGGGCTGTGGGCACTGATGGGCAACG			LCN8	NM_178469	TSS200					9:139652739-139653135	Unclassified	TRUE
cg14522718	chr9	130868874	+	cg14522718	43671505	36662423	AACAAAAAAAAAACACAATCTTTAATACAATTTCCTACACTAACCACACA	AACAAAAAAAAAACGCAATCTTTAATACAATTTCCTACACTAACCACGCG	I	T	Red	NA	NA	NA	NA	NA	NA		OpenSea	GGACAGATTTAGAAACCTCCTCCCAGCACACCTCCACCTGCTGTCTCCCTCCTTGACGGA[CG]CGTGGTTAGTGCAGGAAACTGCATCAAAGACTGCGCCTCCTTCCTGCTCTTCTGTTTACT	CGCGTGGTTAGTGCAGGAAACTGCATCAAAGACTGCGCCTCCTTCCTGCT			SLC25A25;SLC25A25;SLC25A25;SLC25A25	NM_001006642;NM_001006643;NM_052901;NM_001006641	Body;Body;Body;Body					9:130868774-130869171	Gene_Associated_Cell_type_specific
cg00644351	chr10	121271840	+	cg00644351	60796373	30802457	AATACATACTCAACATTAACCCCAATTTTTTTCTTACAAAAACTCCCTCA	AATACGTACTCAACATTAACCCCGATTTTTTTCTTACAAAAACTCCCTCG	I	A	Red	NA	NA	NA	NA	NA	NA		OpenSea	TGTGGCTCCAAACATGTTCCCCTCAGCTTCAATCTCCTTCACTTAGGAAAACAGAGCTCT[CG]AGGGAGCCTTTGCAAGAAAAAAACCGGGGCTAATGCTGAGCACGCATTTTGACAGTTACA	CGAGGGAGCCTTTGCAAGAAAAAAACCGGGGCTAATGCTGAGCACGCATT			RGS10;RGS10	NM_001005339;NM_002925	Body;Body				10:121261653-121261875
cg05923857	chr10	114911615	+	cg05923857	20793327	32765362	CCTAAAAAAAACATCACCTACCCTCCACCCAAAAATCTAATTAATAACCA	CCTAAAAAAAACGTCACCTACCCTCCGCCCAAAAATCTAATTAATAACCG	I	C	Grn	NA	NA	NA	NA	NA	NA		OpenSea	TGTTGTATATGAAGGAAATGAGAGCAAAGGTCGTAGCTGAGTGCACGTTGAAAGAAAGCG[CG]GCCATCAACCAGATCCTTGGGCGGAGGGTAGGTGACGCCCTTCTCAGGGAGAAGCGGGGG	CGGCCATCAACCAGATCCTTGGGCGGAGGGTAGGTGACGCCCTTCTCAGG			TCF7L2;TCF7L2;TCF7L2;TCF7L2;TCF7L2;TCF7L2	NM_001146284;NM_001146285;NM_030756;NM_001146274;NM_001146286;NM_001146283	Body;Body;Body;Body;Body;Body				10:114901603-114901669
cg05971678	chr10	125770089	-	cg05971678	65744315	42767422	TCAAAAAATTACAAAAAAATTCTACAACAAATACAAAATACCCACCCTCA	TCAAAAAATTACGAAAAAATTCTACGACGAATACAAAATACCCACCCTCG	I	A	Red	NA	NA	NA	NA	NA	NA		OpenSea	GTGGAAACACCATCAGGAAATTGCGAAGAAATTCTGCGGCGGGTGCAGGATGCCCACCCT[CG]GGGGAGCCCAGCTGGCATTTAATGATGATACAGCGTCTAAGGCTGACCTCAAGGATTCCC	TCAGGAAATTGCGAAGAAATTCTGCGGCGGGTGCAGGATGCCCACCCTCG			CHST15	NM_015892	Body				10:125760042-125760230
cg13292607	chr10	126751950	+	cg13292607	43661326	56701496	TTTTATTAATTCCTCACATAAACAAAAAAATAAATACTCAATCCCCATCA	TTTTATTAATTCCTCACGTAAACAAAAAAATAAATACTCAATCCCCATCG	I	A	Red	NA	NA	NA	NA	NA	NA		OpenSea	TTATTTCTCCGCAAGCCACATACGTGTTTTACCCCACACGTCATGAGGCCTGTGGCACCC[CG]ATGGGGACTGAGCATTCACTCTTCTGCCCACGTGAGGAACCAACAAAAGCTGGCAAGGAC	TTTTGTTGGTTCCTCACGTGGGCAGAAGAGTGAATGCTCAGTCCCCATCG			CTBP2;CTBP2	NM_001083914;NM_001329	5'UTR;5'UTR				10:126741902-126742037
cg16596052	chr10	121271746	+	cg16596052	30638491	13683300	CATATTTAAAACCACAAAATTTCACAAAACTTTCAAAAACCTCTCCCACA	CATATTTAAAACCACAAAATTTCACGAAACTTTCAAAAACCTCTCCCGCG	I	A	Red	NA	NA	NA	NA	NA	NA		OpenSea	GGAAAGCGGCTGCTCTGCGGCTCCACCATGAAGCCCAGCAGTGCTCAGCAAAGCCAAAGC[CG]CGGGAGAGGCTTTTGAAAGTTCCGTGAAATCTTGTGGCTCCAAACATGTTCCCCTCAGCT	CGCGGGAGAGGCTTTTGAAAGTTCCGTGAAATCTTGTGGCTCCAAACATG			RGS10;RGS10	NM_001005339;NM_002925	Body;Body				10:121261653-121261875
cg17804342	chr10	121271663	-	cg17804342	27741427	17658314	AAAACTCAAAAAACAACAAAACCACACATAATAATAAAAAACTAAATTCA	AAAACTCAAAAAACAACGAAACCGCACGTAATAATAAAAAACTAAATTCG	I	A	Red	rs77295494	0.065235	NA	NA	NA	NA		OpenSea	GCTGCCCTACTAGAAGCTCAGAGAGCAGCGGAGCCGCACGTGGTGATGAGGGGCTAAGTT[CG]GGGGCGGCGGTGCTGAACACAGGAAAGCGGCTGCTCTGCGGCTCCACCATGAAGCCCAGC	GAAGCTCAGAGAGCAGCGGAGCCGCACGTGGTGATGAGGGGCTAAGTTCG			RGS10;RGS10	NM_001005339;NM_002925	Body;Body				10:121261653-121261875
cg19276014	chr10	133598638	+	cg19276014	48758318	47684371	ACTAATATACCATAAACCATATCATACAAACTACTATATCATAAACCACA	ACTAATATACCATAAACCGTATCGTACAAACTACTATATCGTAAACCGCG	I	T	Red	NA	NA	NA	NA	NA	NA		OpenSea	GATACGGCCCACGGCACAGCATCCTGCACGACGCAGCCCACGGCACAGCAGCCTGCAAGA[CG]CGGTCCACGACACAGCAGCCTGCACGACACGGTCCATGGCACACCAGCCTGCATGACACG	CGCGGTCCACGACACAGCAGCCTGCACGACACGGTCCATGGCACACCAGC									10:133448567-133448660
cg19871722	chr10	34226580	+	cg19871722	65684489	35733501	CCAAATTAATCACTACCAATTCTCAAATACTACCTTCAAACCCCACAACA	CCAAATTAATCACTACCAATTCTCAAATACTACCTTCAAACCCCACGACG	I	A	Red	NA	NA	NA	NA	NA	NA		OpenSea	AGTCAGACCTGTTTGCTAAACCATCAGGCCACGTCTTATCTGACCCCTCGCAGCCCTCTT[CG]TCGTGGGGTTTGAAGGCAGCATCTGAGAACTGGCAGTGACCAACCTGGCGTGTTTGTGAA	CGTCGTGGGGTTTGAAGGCAGCATCTGAGAACTGGCAGTGACCAACCTGG								TRUE
cg23128584	chr10	323649	+	cg23128584	11693351	37743502	CACCAAAAAATCTATATAAAAAACAATTAATAAACAACAAACAAAAAACA	CGCCAAAAAATCTATATAAAAAACGATTAATAAACGACAAACGAAAAACG	I	T	Red	NA	NA	NA	NA	NA	NA		OpenSea	TCCACTTGGCTCTCTCTGACCTGCCTGAGCACTGCCCGACAGTCTCCTCCGGCCTCTCCA[CG]TCCTCCGTCTGCCGCCCACTAATCGTTCCCCATACAGACTTCCTGGCGACAGCACCTGTC	CGTCCTCCGTCTGCCGCCCACTAATCGTTCCCCATACAGACTTCCTGGCG			DIP2C	NM_014974	Body				10:313625-313810
cg24788483	chr10	114911652	-	cg24788483	32619465	42746485	AAAAAAAAACACAACCATCAACCAAATCCTTAAACAAAAAATAAATAACA	AAAAAAAAACGCGACCATCAACCAAATCCTTAAACGAAAAATAAATAACG	I	C	Grn	NA	NA	NA	NA	NA	NA		OpenSea	TGAGTGCACGTTGAAAGAAAGCGCGGCCATCAACCAGATCCTTGGGCGGAGGGTAGGTGA[CG]CCCTTCTCAGGGAGAAGCGGGGGGCGGGTGGTGAGGGACCAGAGTGCAGCAGGTCAGGTG	GAAAGAAAGCGCGGCCATCAACCAGATCCTTGGGCGGAGGGTAGGTGACG			TCF7L2;TCF7L2;TCF7L2;TCF7L2;TCF7L2;TCF7L2	NM_001146284;NM_001146285;NM_030756;NM_001146274;NM_001146286;NM_001146283	Body;Body;Body;Body;Body;Body				10:114901603-114901669
cg25074794	chr10	45958885	-	cg25074794	29733328	17689328	CACAACTCTCCAACTCATAAAACCTATACAAACTACTAACACTCAAACCA	CGCAACTCTCCAACTCATAAAACCTATACAAACTACTAACGCTCAAACCG	I	T	Red	rs2291429	0.010933	NA	NA	NA	NA		OpenSea	GCAGGCGAGCAGCGCAGCTCTCCAGCTCATGGAACCTGTGCAGGCTGCTGGCGCTCAAGC[CG]TGCGAGAGTGAGAACAGGTACTGGAGCAGTTGCCGGCTTCGGGACGTGGCCTCACCATCC	CGGCTTGAGCGCCAGCAGCCTGCACAGGTTCCATGAGCTGGAGAGCTGCG			MARCH8;MARCH8;MARCH8	NM_001002265;NM_145021;NM_001002266	Body;Body;Body				10:45278694-45278927
cg25131632	chr10	94549040	-	cg25131632	53633408	61720394	CATCTAAATAACTAAAAACCCAAAAACAATACCTAACTCAACTCTATCCA	CATCTAAATAACTAAAAACCCAAAAACGATACCTAACTCGACTCTATCCG	I	A	Red	NA	NA	NA	NA	NA	NA		OpenSea	TGAGCAACTGAGCATCTGGGTGGCTGGAAACCCAAGAACGGTGCCTAGCTCGGCTCTGTC[CG]GCCTCGAGTCCCCTCATCCCAGACTGAACTGCTGGGGGTGCCCTCTGGAGGTTTATTCGT	CATCTGGGTGGCTGGAAACCCAAGAACGGTGCCTAGCTCGGCTCTGTCCG								TRUE
cg26033520	chr10	74004071	+	cg26033520	19698345	12723455	TAATTTTAACTCAAAACCCAAAAAAAAAACTCCTTCAATAATTCTTTACA	TAATTTTAACTCAAAACCCAAAAAAAAAACTCCTTCGATAATTCTTTACG	I	T	Red	NA	NA	NA	NA	NA	NA		OpenSea	CAGCATTCACAGATTTTTAGTTATTTATTTACTTTAAGGGAGAGGCATATGTCCTAAACA[CG]CAAAGAATTATCGAAGGAGCCTTCCTTCTGGGCTCTGAGCCAAAACCAGGATAACAGACA	CGCAAAGAATTATCGAAGGAGCCTTCCTTCTGGGCTCTGAGCCAAAACCA								TRUE		10:74003460-74004110	Unclassified	TRUE
cg05496363	chr11	66083766	+	cg05496363	22696476	61621350	CCTATACCTAAAAACTAACTACAACCCTAACAACAAAAACTACAAACACA	CCTATACCTAAAAACTAACTACAACCCTAACAACGAAAACTACGAACACG	I	A	Red	rs3741368	0.298028	NA	NA	NA	NA	chr11:66083572-66083782	Island	CCAGCCGGAAGCCCTCAGTGCAGCGGCAGGACACGTGACCATCCACCTCCTCCACACATT[CG]TGTTCGCAGCCCCCGTTGTCAGGGCTGCAGCCAGTCCCCAGGCACAGGGGCCCAGCCCGT	CGTGTTCGCAGCCCCCGTTGTCAGGGCTGCAGCCAGTCCCCAGGCACAGG			CD248	NM_020404	1stExon				11:65840060-65841164
cg06419846	chr11	66083697	+	cg06419846	40649319	16728494	TAATCACATATCCTACCACTACACTAAAAACTTCCAACTAACAACAAACA	TAATCACGTATCCTACCGCTACACTAAAAACTTCCGACTAACAACAAACG	I	A	Red	NA	NA	NA	NA	NA	NA	chr11:66083572-66083782	Island	CACCGGGCTCACACTGCTGCTCGCACGGAGCCTGGGCACAGGGGTCCTCGCAACTGCGCC[CG]TCTGCTGCCAGCCGGAAGCCCTCAGTGCAGCGGCAGGACACGTGACCATCCACCTCCTCC	TGGTCACGTGTCCTGCCGCTGCACTGAGGGCTTCCGGCTGGCAGCAGACG			CD248	NM_020404	1stExon				11:65840060-65841164
cg13738327	chr11	68139233	-	cg13738327	39658404	39695456	CAACATAAAAAAAACATAAAATTCTATCACTTATTACAACTAACAACACA	CAACGTAAAAAAAACGTAAAATTCTATCGCTTATTACAACTAACAACACG	I	A	Red	NA	NA	NA	NA	NA	NA		OpenSea	CTCACCCAGGGGCAACGTGAAGAAAACGTGAAATTCTGTCGCTTGTTGCAGCTGACAGCA[CG]GCTGTGAGGTCCCAGTGGGCAGAGGCCTCGTGCAGGGCACCTCACCAGCCGGGATGTCAG	CAACGTGAAGAAAACGTGAAATTCTGTCGCTTGTTGCAGCTGACAGCACG			LRP5	NM_002335	Body				11:67895608-67895937
cg14997711	chr11	48065851	-	cg14997711	20652318	36637380	TCCTCACCCAACTAAACATAAAATTAACTACCTCAATAAATCCCACCTCA	TCCTCGCCCAACTAAACATAAAATTAACTACCTCAATAAATCCCACCTCG	I	A	Red	NA	NA	NA	NA	NA	NA		OpenSea	GGTTGAACTCATTCCTCGCCCAGCTGGACATAGAGTTGACTGCCTCAGTGGGTCCCACCT[CG]GGGGTGGGAAATGTAACCTCATGAGGGCCACTGTATGGTTGGGCAGATTCACAGCTGCTC	TCCTCGCCCAGCTGGACATAGAGTTGACTGCCTCAGTGGGTCCCACCTCG			PTPRJ;PTPRJ	NM_002843;NM_001098503	Body;Body			TRUE
cg16149628	chr11	1792574	-	cg16149628	70707354	72747426	AATACAACTAACAAATAAACACACAAAAAAATACTCAACATCATACATCA	AATACAACTAACAAATAAACGCACGAAAAAATACTCAACATCGTACGTCG	I	T	Red	NA	NA	NA	NA	NA	NA		OpenSea	CACCAAGGAAAAAATGCAGCTGGCAAATAAGCGCACGAAAAGATGCTCAACATCGTACGT[CG]TTAGGGAATTGCAGGTTAAAACAACAGTGAGACACCACCACATACCTGTAAGAATGGCCA	CGACGTACGATGTTGAGCATCTTTTCGTGCGCTTATTTGCCAGCTGCATT									11:1749150-1749297
cg20151221	chr11	325030	+	cg20151221	60640369	20789366	ATCACATAACTTACTTCACCTTATCAATTACTTAAACAACTCACCATCCA	ATCACGTAACTTACTTCACCTTATCAATTACTTAAACGACTCACCGTCCG	I	T	Red	NA	NA	NA	NA	NA	NA		OpenSea	GTGGCTCCGAACGGCTGGCTGCGCTGATATTTATTGAATACAAGACAAGGGGGCAGGGTA[CG]GACGGTGAGTCGTCCAAGTAATTGATAAGGTGAAGCAAGTCACGTGATCATAGGACAGGG	CGGACGGTGAGTCGTCCAAGTAATTGATAAGGTGAAGCAAGTCACGTGAT									11:314965-315114
cg22213242	chr11	66083573	-	cg22213242	25756359	21781482	ATCTACTAACACACACCAACAATCTAACACTCATCTATATCCACACAACA	ATCTACTAACACACACCGACAATCTAACACTCATCTATATCCACACAACG	I	A	Red	NA	NA	NA	NA	NA	NA	chr11:66083572-66083782	Island	TAGTTGACACACATCTGCTGGCACACACCGGCAATCTGGCACTCATCTGTGTCCACACAG[CG]GTGCGGATCATCCTCCGCTGGCCGGAAACCCAGGCGACAGTGGCAGCTGTAGCCTTGTGG	ATCTGCTGGCACACACCGGCAATCTGGCACTCATCTGTGTCCACACAGCG			CD248	NM_020404	1stExon				11:65840060-65841164
cg22259797	chr11	118986860	+	cg22259797	40677346	25617356	CTTAATAAAACAACAAAAAAAACTACCAACCTTCTTTCAAACACTAAACA	CTTAATAAAACGACGAAAAAAACTACCGACCTTCTTTCGAACACTAAACG	I	T	Red	NA	NA	NA	NA	NA	NA		OpenSea	CTAGGCAGAAGGAAGCTGGCCTGAGCCAATCACACGATGACCTCTCCAACGCAACGGCCA[CG]CCCAGTGTCCGAAAGAAGGCCGGCAGCTTTTCTCGCCGCCTTATCAAGCGCTTTTCCTTC	CGCCCAGTGTCCGAAAGAAGGCCGGCAGCTTTTCTCGCCGCCTTATCAAG			C2CD2L	NM_014807	Body				11:118491976-118492093
cg22749642	chr11	857033	-	cg22749642	62801402	21691338	TAACACACACATATAACCACATATAATAATATAAAACATCTATAACAACA	TAACGCGCGCGTATAACCACGTATAATAATATAAAACGTCTATAACAACG	I	T	Red	rs116952074	0.010417	NA	NA	NA	NA	chr11:858575-858932	N_Shore	GTTGCAGGGCGGTAACGCGCGCGTGTGGCCACGTGTGATGGTGTGAGGCGTCTGTGGCAA[CG]TGGGCTGTTGTCTGTCACAGTGTGTGTGACCGAGCCCGTCTGGTGACAGTGGGTGTCTCT	TAACGCGCGCGTGTGGCCACGTGTGATGGTGTGAGGCGTCTGTGGCAACG			TSPAN4;TSPAN4;TSPAN4;TSPAN4;TSPAN4;TSPAN4;TSPAN4	NM_001025239;NM_001025237;NM_001025234;NM_001025235;NM_001025236;NM_001025238;NM_003271	5'UTR;Body;Body;Body;Body;Body;Body			TRUE	11:846942-847034
cg24134897	chr11	859670	+	cg24134897	57682385	72605431	AAAAAACAACCCAAAAACACACCAAAAAACAAATACATAAACCTAAAACA	AAAAAACGACCCGAAAACGCACCAAAAAACGAATACATAAACCTAAAACG	I	T	Red	NA	NA	NA	NA	NA	NA	chr11:858575-858932	S_Shore	CCCTGCTCACATGCACCCCAGCTCCCATGCATCCCGGGCTCACACACAACTTGACTCACA[CG]TCTCAGGTTCATGCATCCGTCCCCTGGTGCGTCTCCGGGCCGCCCTCCACCGGGCTGTGC	CGTCTCAGGTTCATGCATCCGTCCCCTGGTGCGTCTCCGGGCCGCCCTCC			TSPAN4;TSPAN4;TSPAN4;TSPAN4;TSPAN4;TSPAN4;TSPAN4	NM_001025239;NM_001025237;NM_001025234;NM_001025235;NM_001025236;NM_001025238;NM_003271	5'UTR;Body;Body;Body;Body;Body;Body			TRUE		11:859646-859800	Unclassified_Cell_type_specific	TRUE
cg06768361	chr12	117480333	+	cg06768361	30733340	10652499	CCCTCCCCAATAACCCTAAATTATCACAATAACTCACAAAACATAAAACA	CCCTCCCCAATAACCCTAAATTATCACGATAACTCACGAAACATAAAACG	I	T	Red	NA	NA	NA	NA	NA	NA	chr12:117484305-117484627	N_Shelf	CTAAGCTCACAGACCTCAGGGGAGAGGTCAGGGAAACACAGGGCCAGCCTGTGAGGCCCA[CG]CCTCATGCCTCGTGAGTCACCGTGATAACTCAGGGCCACTGGGGAGGGCAGGGCCAGAGG	CGCCTCATGCCTCGTGAGTCACCGTGATAACTCAGGGCCACTGGGGAGGG			TESC;TESC;TESC	NR_031766;NM_017899;NM_001168325	Body;Body;Body							TRUE
cg07679948	chr12	56329641	-	cg07679948	62613382	24642385	TACCAAAACTAATTCTATATCACACATCAAAAACACTAAAAATCATTACA	TACCAAAACTAATTCTATATCGCGCGTCAAAAACGCTAAAAATCGTTACG	I	T	Red	NA	NA	NA	NA	NA	NA	chr12:56329518-56329790	Island	GGCTAGGGACCTTGCCAGAGCTGGTTCTGTGTCGCGCGTCAGAAGCGCTAGAGGTCGTTG[CG]TGGCGTGGGTGGCTCGGGGAGTGGGTGGCTGAGCGGAGCTGGGGTCCCTGGCCAGAGGCG	CGCAACGACCTCTAGCGCTTCTGACGCGCGACACAGAACCAGCTCTGGCA			DGKA;DGKA;DGKA;DGKA	NM_201445;NM_201554;NM_001345;NM_201444	5'UTR;5'UTR;5'UTR;5'UTR				12:54615823-54616049	12:56329519-56329970	Unclassified_Cell_type_specific
cg08338281	chr12	56322667	-	cg08338281	16763356	62656379	AAATATCTAAAAATAAAACTCATTTAAAAAATATTTCCAAACCAAATACA	AAATATCTAAAAATAAAACTCATTTAAAAAATATTTCCAAACCGAATACG	I	A	Red	NA	NA	NA	NA	NA	NA	chr12:56320739-56321628	S_Shore	GAGGCCAATTCAGAATGTCTGGGGGTGGGGCTCATTTAAAAAGTATTTCCAGGCCGGGTG[CG]GTGTCTCATGCCTGTAATCCCAGCACTTTGGGAGGCCCAGGTGGGCAGATCACTTGAGGT	CGCACCCGGCCTGGAAATACTTTTTAAATGAGCCCCACCCCCAGACATTC			WIBG	NM_032345	TSS1500
cg13617280	chr12	129299462	+	cg13617280	38653329	74682408	ACAAAACATCAACTTTATCACTAATTATACAATCCCCACTATCTACATCA	ACAAAACGTCAACTTTATCACTAATTATACGATCCCCACTATCTACGTCG	I	A	Red	NA	NA	NA	NA	NA	NA		OpenSea	CATCAGGAGGCTTGGTGATGAAAACGCTCTGGCCACAGAGGAAGACCACAAAAGCAAGGC[CG]ACGCAGACAGTGGGGATCGCATAACCAGTGACAAAGCTGACGTTCTGCTGAATATAGGCA	GCAGAACGTCAGCTTTGTCACTGGTTATGCGATCCCCACTGTCTGCGTCG			SLC15A4;MGC16384	NM_145648;NR_026666	Body;TSS200				12:127865285-127865458
cg15956469	chr12	10465272	+	cg15956469	54702356	21737461	CCACTACACCCAACCACACTTTTTCTTAAAAACTAAATAATTAAAAACCA	CCACTACGCCCGACCGCACTTTTTCTTAAAAACTAAATAATTAAAAACCG	I	A	Red	NA	NA	NA	NA	NA	NA		OpenSea	CATGATCTGCCCACCTCTGCCTCCCAAAGTGCTGGGATTACAGGCGTGAGCCACCGTGCC[CG]GCCCCTAATTACCCAGTTCTTAAGAAAAAGTGCGGCCGGGCGCAGTGGCTGAAACCTGTA	CGGCCCCTAATTACCCAGTTCTTAAGAAAAAGTGCGGCCGGGCGCAGTGG			KLRD1;KLRD1;KLRD1	NM_002262;NM_001114396;NM_007334	Body;Body;Body
cg23474890	chr12	122467179	-	cg23474890	45710506	10669472	CACTAATATAATAAAAAAAACCAAACCATAACATCCTCTAATAAAACACA	CACTAATATAATAAAAAAAACCGAACCGTAACGTCCTCTAATAAAACACG	I	T	Red	NA	NA	NA	NA	NA	NA		OpenSea	GCTAGGAATGGCCACTGGTATAATAAGAAAAGCCGGGCCGTAGCGTCCTCTGATGGAACA[CG]TGGGACCCGAGCGGGCAGGGTTTTTGGGGGTGAGGTGTCTGTGGTTTCGGCTGGCTGGGT	CACTGGTATAATAAGAAAAGCCGGGCCGTAGCGTCCTCTGATGGAACACG			BCL7A;BCL7A	NM_001024808;NM_020993	Body;Body			TRUE	12:120951535-120951654
cg24847366	chr12	125034283	+	cg24847366	29746328	43688309	TCCCTCCATAAAACATAATAAAATTATCTTAAAAAATTACTAATAATACA	TCCCTCCGTAAAACGTAATAAAATTATCTTAAAAAATTACTAATAATACG	I	A	Red	NA	NA	NA	NA	NA	NA		OpenSea	GATGGGGAAACCGAGGCCCAGAAAGAAAACAGCCCGCCTGAAGGTGACAGAGCGCCTCGC[CG]TATCACCAGCAACCCCTCAAGATAACCTTATCACGTTTCACGGAGGGAGAGAGGGCGGCA	TCCCTCCGTGAAACGTGATAAGGTTATCTTGAGGGGTTGCTGGTGATACG								TRUE	12:123599624-123600303
cg04828493	chr13	111328783	-	cg04828493	44609415	59694450	AAATACCACAATAAACCAAAAAAACAATATCATATAACTAAATAAAAACA	AAATACCGCAATAAACCAAAAAAACAATATCGTATAACTAAATAAAAACG	I	A	Red	rs2296654	0.068049	NA	NA	NA	NA	chr13:111331166-111331373	N_Shelf	TTCCAGAGTAGGGGATGCCGCAGTGGGCCAGGAGAGCAGTGTCGTGTGACTGAGTGGGGG[CG]GCAGGCAGCTGCGGTCCCAGGCAGACAGTGGGAAGAGGAGCTTTGGTGACAGAGGACCCA	CGCCCCCACTCAGTCACACGACACTGCTCTCCTGGCCCACTGCGGCATCC			CARS2	NM_024537	Body		CDMR			13:111328556-111328823	Unclassified_Cell_type_specific
cg10986104	chr13	99089870	-	cg10986104	35656326	16760392	AAAACTTCATACAAAATAATAACACCACAATTACAACAAACTCACTTACA	AAAACTTCGTACAAAATAATAACGCCGCGATTACAACGAACTCACTTACG	I	T	Red	NA	NA	rs11838616	0.0417	NA	NA		OpenSea	TGTGTGCCCAGGAGGGCTTCGTGCAGGGTGATAACGCCGCGGTTGCAGCGAACTCACTTG[CG]TTTTTCTATCAGCCAAGGCTCTGGTGATAGCTGGGCGCAGGAAGATGGTGAGTTATCTGT	CGCAAGTGAGTTCGCTGCAACCGCGGCGTTATCACCCTGCACGAAGCCCT			FARP1	NM_005766	Body				13:97887795-97887872
cg13995599	chr13	113426270	-	cg13995599	43789368	50671510	AAACAAACACCAAAAACCCTAAACTAAACAAAATAATCCATAATCTTACA	AAACAAACACCGAAAACCCTAAACTAAACGAAATAATCCGTAATCTTACG	I	A	Red	NA	NA	NA	NA	NA	NA	chr13:113424898-113425105	S_Shore	CGGTGGGGAGTGAAGCAGACACCGGGAGCCCTGGGCTGGGCGGGGTGGTCCGTGGTCTTA[CG]AGGAGGACTCAGGTGGCAGAGCCTGCGGGGCAGATGCCAAGTTCTTATCACAAGTGACTG	AAGCAGACACCGGGAGCCCTGGGCTGGGCGGGGTGGTCCGTGGTCTTACG			ATP11A;ATP11A	NM_015205;NM_032189	Body;Body		CDMR		13:112474211-112474345
cg05398700	chr14	102677141	-	cg05398700	44737316	74618431	AAAAAAAAATTAAATCAAAAAAACACATAACTCCTCCACACTTTATTTCA	AAAAAAAAATTAAATCAAAAAAACACGTAACTCCTCCGCGCTTTATTTCG	I	T	Red	NA	NA	NA	NA	NA	NA	chr14:102680287-102680519	N_Shelf	AGGTGCGGTGGGGGAGGGGGATTGGGTCAGAAAGGCACGTGACTCCTCCGCGCTTTGTTT[CG]TAAAGCCTGAGACTCCCCGAGTCTTCCGACTTCTCCCTGACATGGCCCTCGTTTGGGCTT	CGAAACAAAGCGCGGAGGAGTCACGTGCCTTTCTGACCCAATCCCCCTCC			WDR20	NM_181291	Body			TRUE	14:101746704-101747070
cg05875239	chr14	99787559	+	cg05875239	29794333	30610473	CCTACCAAACACAATCAATAATACCTAAATTATATTTAAACAAAAACCCA	CCTACCGAACACGATCGATAATACCTAAATTATATTTAAACGAAAACCCG	I	A	Red	NA	NA	NA	NA	NA	NA		OpenSea	CCCTCAGTGATCAGCAGGTTCCTGGGCACACGGCTGGCTCCTGTGCAGCACCCGCAGGCT[CG]GGTCCTCGCCCAAACACAACCCAGGCACTACCGACCGTGCTCGGCAGGACCGGCCTTCAC	CGGGTCCTCGCCCAAACACAACCCAGGCACTACCGACCGTGCTCGGCAGG									14:98857116-98857423
cg07015803	chr14	99655593	+	cg07015803	30715427	17634419	CAAAAACTTCAATAATATCAAACTATACCTAACAAAATAACCACATCCCA	CGAAAACTTCGATAATATCAAACTATACCTAACGAAATAACCACGTCCCG	I	A	Red	NA	NA	NA	NA	NA	NA		OpenSea	ACTTCTGCGGCGCTTTGCCTCTGCCACCGTGCCAAGCTTCCTCCAGCCGCTGCTGGCTGC[CG]GGACGTGGTCATCTCGCCAGGCACAGCCTGACACCACCGAAGTTTCCGGGTGCCCGGATG	CGGAAACTTCGGTGGTGTCAGGCTGTGCCTGGCGAGATGACCACGTCCCG			BCL11B;BCL11B	NM_022898;NM_138576	Body;Body				14:98725296-98725501	14:99654966-99656469	Promoter_Associated_Cell_type_specific
cg12965799	chr14	24911994	+	cg12965799	21742431	22668343	AAATCATAATCACATCTAAAATAAAATAAACTCTAAACTTTACACAAACA	AAATCGTAATCGCGTCTAAAATAAAATAAACTCTAAACTTTACGCAAACG	I	C	Grn	rs17184766	0.001341	NA	NA	NA	NA	chr14:24911411-24912119	Island	CACTCTCCCTTTCTGCCCTCCCTCACCCACAAGCACACGCATAGCGACTAGGACCTAACG[CG]CCTGCGTAAAGTTTAGAGTTTACCTCACCTCAGACGCGACTACGACCTCTCTGCGCATGC	CGCCTGCGTAAAGTTTAGAGTTTACCTCACCTCAGACGCGACTACGACCT			SDR39U1;SDR39U1	NM_020195;NM_020195	5'UTR;1stExon				14:23981252-23982030	14:24910957-24912402	Promoter_Associated
cg14066207	chr14	73030666	-	cg14066207	71671315	51757432	TCTCTCTTAAAAACATATAAACAAAAAACATAAAAACAATAAAACAATCA	TCTCTCTTAAAAACATATAAACAAAAAACATAAAAACAATAAAACGATCG	I	C	Grn	NA	NA	NA	NA	NA	NA		OpenSea	TAAAAAAAAAAATCTCTCTTGGGAGCATATAAACAAAAAACATAGAAGCAATAAAGCGAT[CG]CTGGTATTTCTTTTCTCATGCAGCCAAATTCGCCAGCTGGTGACCAAAGGCTCAGATGCT	TCTCTCTTGGGAGCATATAAACAAAAAACATAGAAGCAATAAAGCGATCG			RGS6	NM_004296	3'UTR		CDMR
cg16278496	chr14	98444476	+	cg16278496	67810451	71621335	CTTAAACCAAACATTTAATCCTCAACTAAACTACTACCAACCTACACACA	CTTAAACCAAACGTTTAATCCTCAACTAAACTACTACCAACCTACGCACG	I	A	Red	NA	NA	NA	NA	NA	NA		OpenSea	CCGCCTCGCCCTGTGCAAGCTCGGTGCAGTGCAGCCCCTCCGGCTCTCGCCCCACAATGC[CG]TGCGCAGGCTGGCAGCAGTTCAGCTGAGGACTAAACGCTTGGCTCAAGTTCAACACGGCT	CTTGAGCCAAGCGTTTAGTCCTCAGCTGAACTGCTGCCAGCCTGCGCACG			C14orf64	NR_015430	TSS200					14:98444107-98445301	Unclassified_Cell_type_specific
cg16452866	chr14	99655676	+	cg16452866	43709388	51758386	CCACCCATAATAACATTCAATACATCTTAAAATCCTCTAATATTCTAACA	CCGCCCATAATAACGTTCGATACATCTTAAAATCCTCTAATATTCTAACG	I	A	Red	NA	NA	NA	NA	NA	NA		OpenSea	CACAGCCTGACACCACCGAAGTTTCCGGGTGCCCGGATGCACAGCCGAGCTGCCTGGTGC[CG]CTAGAACATCAGAGGACTCTAAGATGCACCGAACGCCACCATGGGCGGTTATGGAAGAGA	CCGCCCATGGTGGCGTTCGGTGCATCTTAGAGTCCTCTGATGTTCTAGCG			BCL11B;BCL11B	NM_022898;NM_138576	Body;Body				14:98725296-98725501	14:99654966-99656469	Promoter_Associated_Cell_type_specific
cg20042612	chr14	23027728	+	cg20042612	60732478	28700352	CTCAAAAATAACAAACCATCCTAAAATAACATAACATATTCTAACCTACA	CTCAAAAATAACGAACCGTCCTAAAATAACGTAACGTATTCTAACCTACG	I	A	Red	rs4982639	0.493818	NA	NA	NA	NA		OpenSea	CACGGAGCCAGACCTCTGCAGCGCCCTCCAGCGGGCAGGTTCTGCGGGCAGCCATCTCCT[CG]CAGGCCAGAACACGCCACGTCACTCCAGGACGGTTCGCCACCTTTGAGAAGAGAGGACTC	CGCAGGCCAGAACACGCCACGTCACTCCAGGACGGTTCGCCACCTTTGAG								TRUE		14:23027534-23027854	Promoter_Associated
cg25580656	chr14	104197160	-	cg25580656	24710407	31789325	CAAATAATAAACCTTTACCAACCACATATACTATAATAAAAACAAAAACA	CAAATAATAAACCTTTACCAACCACGTATACTATAATAAAAACGAAAACG	I	A	Red	rs77767735	0.019965	NA	NA	NA	NA	chr14:104193901-104194627	S_Shelf	TTCTTTCAAGGCCAGATAGTAAACCTTTGCCAGCCACGTGTGCTGTGGTGAAGGCGGAGG[CG]GCTGCAGAAGACAGGGTGACAGACGGCCATGGCTATGATCCAGTGGTGCTTTATCAGGCA	CGCCTCCGCCTTCACCACAGCACACGTGGCTGGCAAAGGTTTACTATCTG			ZFYVE21	NM_024071	Body					14:104196979-104197300	Unclassified_Cell_type_specific	TRUE
cg26326621	chr14	77332983	-	cg26326621	48748409	31705482	AAAACCCAAACAAAAACAAATAAAACAATCAATACCCAATACCCAAACCA	GAAACCCAAACAAAAACGAATAAAACAATCGATACCCGATACCCAAACCG	I	A	Red	rs11159236	0.127273	NA	NA	NA	NA		OpenSea	GGAGAAGTTCCCGGGGCCCAGGCAGGGACGGATAAGGCAGTCGGTGCCCGGTGCCCAGGC[CG]GGGGTGAAGAGGCTGGCCAGGACTCAGCAGCAGGAAGTGAGAATGAACTTCACAGGATGC	GGGGCCCAGGCAGGGACGGATAAGGCAGTCGGTGCCCGGTGCCCAGGCCG			C14orf166B	NM_194287	Body			TRUE
cg12655112	chr15	42261154	-	cg12655112	37676409	35619311	AAAAAAACTCCACACCCACTAACAATCATTCTCTATTTCATTTACATACA	AAAAAAACTCCACGCCCACTAACAATCATTCTCTATTTCGTTTACATACG	I	A	Red	NA	NA	NA	NA	NA	NA	chr15:42264156-42264861	N_Shelf	TCATCACATCAAAGAGAAACTCCACGCCCACTAACAGTCATTCTCTATTTCGTTTGCATG[CG]GCTATCCAGTTGTCCTAGCACCATTTGTTGAACTATAGTTTCCCCCATTGTTCTAATAGT	AGAGAAACTCCACGCCCACTAACAGTCATTCTCTATTTCGTTTGCATGCG			EHD4	NM_139265	Body
cg15451980	chr15	60959637	-	cg15451980	17716362	51716304	TAAAAAACAAAATCAAAAACAAATATTTCTAACAACAAACCTCCCTACCA	TAAAAAACGAAATCGAAAACAAATATTTCTAACAACGAACCTCCCTACCG	I	A	Red	NA	NA	NA	NA	NA	NA		OpenSea	ATGCCTGGCCACTGAGAAACGAAATCGGAGGCAGATATTTCTGACAGCGAGCCTCCCTGC[CG]GGTGCTTTATCATTCTTTATGTTAAATACATCACCACATCTAAGCCCTTGCAAGCCGAGA	CGGCAGGGAGGCTCGCTGTCAGAAATATCTGCCTCCGATTTCGTTTCTCA			RORA	NM_134261	Body			TRUE
cg19563355	chr15	28419658	+	cg19563355	28797332	61704453	CAAAAAACCCACACTCATACAAAACTTAAAAAACCAAAAAATCACACACA	CAAAAAACCCACACTCGTACAAAACTTAAAAAACCAAAAAATCACACGCG	I	T	Red	rs149592795	0.079672	NA	NA	NA	NA		OpenSea	CAGAGGGCGTGGCCACATCCACAGTTGTCCACGCCACACTGTGGGACGACCCACAAGCCA[CG]CGTGTGATCTTCTGGCCTTCTAAGCCTTGCACGAGTGTGGGCTTCCTGTTAACCGTGGTC	CGCGTGTGATCTTCTGGCCTTCTAAGCCTTGCACGAGTGTGGGCTTCCTG			HERC2	NM_004667	Body				15:26093239-26093341
cg19674091	chr15	90643766	+	cg19674091	65615323	36660361	TATTTCTAATAAATTAAAACTTAAAACAATACAAACCAATTCTATAAACA	TATTTCTAATAAATTAAAACTTAAAACAATACGAACCAATTCTATAAACG	I	A	Red	NA	NA	NA	NA	NA	NA	chr15:90644998-90646164	N_Shore	ATTAAGAAGTTTCTGGGTTAGGAGTGAAGGAAGGCTAGATAAGTAATTCTGCCACTGAGC[CG]TTCACAGAACTGGTCCGCACTGCCCCAAGCTCTAACTTACCAGAAACATCACCAGCAGTC	TGTTTCTGGTAAGTTAGAGCTTGGGGCAGTGCGGACCAGTTCTGTGAACG			IDH2	NM_002168	Body			TRUE		15:90642941-90644071	Unclassified
cg01152986	chr16	58549298	+	cg01152986	38768306	70699478	TTTTATCATCCACACTACAAACTAACCAAAATTACCACAAACTAAAATCA	TTTTATCGTCCACGCTACAAACTAACCGAAATTACCGCGAACTAAAATCG	I	T	Red	rs3809594	0.451713	NA	NA	NA	NA	chr16:58549027-58550016	Island	TGCACTCGCAGCGCGTGAGTGCAATTGGAGATCCTGGACTCAAGATGTTTTCATGAGGAA[CG]ATTCCAGCCCGCGGTAACTCCGGCCAGTCTGCAGCGTGGACGACAAAACAGGCACCACGT	TTTTGTCGTCCACGCTGCAGACTGGCCGGAGTTACCGCGGGCTGGAATCG			SETD6;SETD6	NM_001160305;NM_024860	TSS200;TSS200				16:57106480-57107740
cg02586198	chr16	29820119	-	cg02586198	40785309	59802473	CAAAAACTACCAAAAAAACCAAAAACAAAAAATAAACACCTAACCAAACA	CGAAAACTACCGAAAAAACCAAAAACAAAAAATAAACGCCTAACCAAACG	I	C	Grn	NA	NA	NA	NA	NA	NA	chr16:29818681-29819554	S_Shore	AAAGGTACATGCCGAGGGCTGCCGGGAGGGCCAGGGGCAGAGGGTGGGCGCCTGGCCAGA[CG]CCTTGCCACGGATACGGGTTAAGGGTGCTGTAGCCAAGAGCTCGTGGCGTCTAGATTCCT	CGAGGGCTGCCGGGAGGGCCAGGGGCAGAGGGTGGGCGCCTGGCCAGACG			MAZ;MAZ	NM_002383;NM_001042539	Body;Body				16:29727409-29727703
cg03172657	chr16	89163625	-	cg03172657	44792373	62653333	ACATATACTCAACATATAATTACCATATACACAACACAAACTTAAACTCA	ACGTATACTCAACGTATAATTACCGTATACACAACACGAACTTAAACTCG	I	C	Grn	rs62047785	0.413212	NA	NA	NA	NA	chr16:89167116-89167482	N_Shelf	AGCGTGTGGTTAGCGTGTGCTCAGCGTGTGGTTACCGTGTGCACAGCACGAGCTTGAACT[CG]CTTTGTCAGAACTCGGTTCTTTGTGGTCTGCAGAAACCTTTTCTGAGCAGCAGCTTTAGT	GCGTGTGCTCAGCGTGTGGTTACCGTGTGCACAGCACGAGCTTGAACTCG			ACSF3;ACSF3;ACSF3	NR_023316;NM_001127214;NM_174917	Body;5'UTR;5'UTR				16:87690584-87691566	16:89163402-89163779	Promoter_Associated_Cell_type_specific
cg03445653	chr16	1405223	-	cg03445653	57705350	34769376	TATAAATCATCTCCCACATCTATAAAATCAAATATAAATCCTCTCCTACA	TATAAATCGTCTCCCGCGTCTATAAAATCGAATATAAATCCTCTCCTACG	I	T	Red	rs115624219	0.016507	NA	NA	NA	NA	chr16:1404833-1405236	Island	TGTGGGGTCGGGTGTGGATCGTCTCCCGCGTCTGTGGGGTCGGGTGTGGATCCTCTCCTG[CG]TCTGTGGGGTCGGGTGTGGATATTCTACTTGTTTTTTCTGTCTTTGATGTAGCGCTCCTT	CGCAGGAGAGGATCCACACCCGACCCCACAGACGCGGGAGACGATCCACA			GNPTG	NM_032520	Body				16:1344883-1345237
cg04247152	chr16	88590325	+	cg04247152	20687455	32627432	ATTTTTCTATAACAATCCCAAATAAAAAACAAACACCATATTCCCACCCA	ATTTTTCTATAACGATCCCGAATAAAAAACAAACGCCATATTCCCGCCCG	I	A	Red	NA	NA	NA	NA	NA	NA	chr16:88590204-88590410	Island	CGCACAGCCAGGCCAGGCGCCCCGTCGCGCCCCACATACGCGGGGTGCACTCGGCGGGGC[CG]GGCGGGAACATGGCGCCTGCCCTCCACTCGGGACCGCCACAGAAAAATCGGGGGTGCGTG	ATTTTTCTGTGGCGGTCCCGAGTGGAGGGCAGGCGCCATGTTCCCGCCCG			ZFPM1	NM_153813	Body				16:87117783-87117969
cg07721872	chr16	87735256	+	cg07721872	27653320	14601342	ATCTAAAACAAAATATTTATCCCAAATACCAAAAATAAACAAAACAAACA	ATCTAAAACAAAATATTTATCCCAAATACCAAAAATAAACGAAACGAACG	I	A	Red	NA	NA	NA	NA	NA	NA	chr16:87736652-87736907	N_Shore	GTTTCTGGGGTCGGCAGAGTGGGCCAGGCAACAACCTCACATGCCTACCTCACTGCCACT[CG]TCCGCCTCGTCCACTCCTGGCATTTGGGATAAACATCCTGTCTCAGACACACCCTTCTCG	CGTCCGCCTCGTCCACTCCTGGCATTTGGGATAAACATCCTGTCTCAGAC			LOC100129637	NR_024488	Body				16:86292569-86292981
cg09201499	chr16	88838113	+	cg09201499	37798312	37702342	AAAATCTCAAAAAAACCTAAAACCACAAATAAACAAACATCTAAACATCA	AAAATCTCAAAAAAACCTAAAACCGCGAATAAACGAACATCTAAACGTCG	I	A	Red	NA	NA	NA	NA	NA	NA	chr16:88838112-88838459	Island	GAGCAGGGCCATAGGGAGGTGCTGGGTGGGACAAGGTTGCAGAGGTGACACTAGTGGAGC[CG]ACGTCCAGATGCCCGTCCACCCGCGGCCCCAGGCCCTCCTGAGACTCTATGCCCGTCCAC	AGAGTCTCAGGAGGGCCTGGGGCCGCGGGTGGACGGGCATCTGGACGTCG			FAM38A	NM_001142864	Body				16:87365614-87365880
cg16443148	chr16	776667	-	cg16443148	12740501	59669465	TACAAATAAAACCAAATACATAAAAACACCCAACCTAAACACAACAAACA	TACAAATAAAACCAAATACGTAAAAACGCCCAACCTAAACGCAACGAACG	I	A	Red	rs145975858	0.0114	NA	NA	NA	NA	chr16:776636-779417	Island	GCACATACCCTGTGCAGATGGAACCAGGTGCGTGAAAGCGCCCAGCCTGGGCGCAGCGGA[CG]AGCACGCGGAACGGAGCGGCAGCCCGCCCGCAGGATGCCCTGAGCTACACTCGCTGGACA	CGTCCGCTGCGCCCAGGCTGGGCGCTTTCACGCACCTGGTTCCATCTGCA			CCDC78;HAGHL;HAGHL	NM_001031737;NM_032304;NM_207112	TSS200;TSS1500;TSS1500				16:716592-719863
cg16802439	chr16	88907184	-	cg16802439	56670490	64703318	AAAAATAACAATAACAAACCTACAAAATCTAATACCACAAAATACTCACA	AAAAATAACGATAACAAACCTACGAAATCTAATACCGCAAAATACTCGCG	I	A	Red	NA	NA	NA	NA	NA	NA	chr16:88908433-88908698	N_Shore	GGCTGTGACTCGAGGGATGACGGTGACAGGCCTGCGGAGTCTGATGCCGCAGGATACTCG[CG]GCCGTGGGACCAGCCTGGTGACCTGAGATCCTGCTGGCAAGGTCACGCTGGCCTGCACAG	AGGGATGACGGTGACAGGCCTGCGGAGTCTGATGCCGCAGGATACTCGCG			GALNS	NM_000512	Body				16:87434579-87434994	16:88907164-88907296	Unclassified_Cell_type_specific
cg26876834	chr16	2013573	+	cg26876834	46675368	18630463	TTAAACAAAATAAACAATTACACAATTTCACCCTATCACCTAAACTAACA	TTAAACGAAATAAACGATTACACAATTTCGCCCTATCGCCTAAACTAACG	I	T	Red	rs72764891	0.093321	NA	NA	NA	NA	chr16:2014164-2015451	N_Shore	AGGCTGAGGCAGGAGAATCGCTTGAACCTGGGAGGTGGAGGTTGCAGTGAGCCGAGATCA[CG]CCAGCCTAGGCGATAGGGCGAAACTGTGTAACCGCCCACCCCGCCCAAAAAAAACCGAAG	CGCCAGCCTAGGCGATAGGGCGAAACTGTGTAACCGCCCACCCCGCCCAA			SNHG9;SNORA64;SNORA10;RPS2	NR_003142;NR_002326;NR_002327;NM_002952	TSS1500;TSS1500;TSS1500;Body
cg27183791	chr16	89381904	+	cg27183791	37668470	35629372	AAAAACACACATATATATAAAACCTACAAAAAATCAAAATTTAATAATCA	GAAAACACACGTATATATAAAACCTACGAAAAATCAAAATTTAATAATCG	I	T	Red	NA	NA	NA	NA	NA	NA		OpenSea	GCCGCACATCAGCACCCTGACCACCCACCTCCTCAGGAGCTCAGCAGGACACGCCCATCA[CG]ACCACCAAACCCTGACTCTCCGTAGGCTTCACACACACGTGTGTCCCCGCCTGTGAGCTC	CGACCACCAAACCCTGACTCTCCGTAGGCTTCACACACACGTGTGTCCCC			ANKRD11	NM_013275	Body			TRUE	16:87909321-87909674
cg00549574	chr17	74350942	+	cg00549574	69647301	58769432	CAAAAATACACAATCTTAACAAAACATAATAACTAAAACCTATAATATCA	CAAAAATACACGATCTTAACGAAACGTAATAACTAAAACCTATAATATCG	I	A	Red	NA	NA	NA	NA	NA	NA	chr17:74349151-74350656	S_Shore	TCACTGCAGCCTCTACCTCCCGGGCTCAAGCCATCCTCCTACCTCAGTCATTCAAAATGC[CG]ACATTACAGGCCTCAGCCATCACGCCCCGCCAAGATCGTGTATTCCTGAGTGCTCCGTGT	CAGGAATACACGATCTTGGCGGGGCGTGATGGCTGAGGCCTGTAATGTCG			PRPSAP1	NM_002766	TSS1500
cg00660167	chr17	80200974	+	cg00660167	52719351	31728347	ATCCTAAACTAATTACTATATAAACATTTTAAAATACAAAACCTTAAACA	ATCCTAAACTAATTACTATATAAACGTTTTAAAATACGAAACCTTAAACG	I	A	Red	NA	NA	NA	NA	NA	NA	chr17:80202799-80203289	N_Shore	TCTTAACTCGGCTCTGACCCACCCCAACCTCCCTCTGTACTTCAACACACAGCTCCCACC[CG]CTCAAGGCCCCGTACTCCAAAACGCTTACACAGTAACCAGCCTAGGATTGAGAAAGCATC	ATCCTAGGCTGGTTACTGTGTAAGCGTTTTGGAGTACGGGGCCTTGAGCG									17:77793903-77794921			TRUE
cg02212339	chr17	3493666	-	cg02212339	64690423	40664501	CATTCTCCACCAAAAAAATCACCAAAACCATATTACATCTCTCAATAACA	CGTTCTCCACCAAAAAAATCACCAAAACCATATTACGTCTCTCGATAACG	I	A	Red	NA	NA	NA	NA	NA	NA		OpenSea	GGACGTCTGCTCCGTTCTCCACCAGGAGGGTCACCAGGGCCATGTTGCGTCTCTCGATGG[CG]ATGTGCAGTGCTGTCTGGCCTACAGAGGACGCGCACGGTTGGCTTCGTGGTCACGGTCCT	CGCCATCGAGAGACGCAACATGGCCCTGGTGACCCTCCTGGTGGAGAACG			TRPV1;TRPV1;TRPV1;TRPV1	NM_080704;NM_018727;NM_080706;NM_080705	Body;Body;Body;Body				17:3440312-3440416
cg02998129	chr17	42344234	-	cg02998129	48637461	33727344	AACAAAACATCTAAACCTAAAAAATATAACACAACTAAAAAAACACAACA	AACGAAACATCTAAACCTAAAAAATATAACACAACTAAAAAAACACGACG	I	A	Red	NA	NA	NA	NA	NA	NA		OpenSea	CAGATAAGGGTGAGCGGGACATCTGAGCCTAGAAGGTATAGCACAGCTGGGAAGACACGG[CG]GGAGAGGGGATTGACCAGATGACAGGGACAACTTCCTAGTGGTATGGCACCACCTTTGTG	CGCCGTGTCTTCCCAGCTGTGCTATACCTTCTAGGCTCAGATGTCCCGCT			SLC4A1	NM_000342	5'UTR							TRUE
cg03388043	chr17	80084554	+	cg03388043	71603493	29744413	AACTTACATAATCAAAACTACCCACATACCACATATAATAAACAACATCA	AACTTACGTAATCAAAACTACCCGCGTACCACGTATAATAAACAACATCG	I	C	Grn	rs11658272	0.398815	NA	NA	NA	NA	chr17:80085040-80085333	N_Shore	TACAGGACTCTCAGACACTGCTGCTGGGAGCAGCCTCTGGGTGGGTGGCGGAGGCTGAGG[CG]ATGCTGTCCACCACACGTGGCACGCGGGCAGCCTTGACTACGCAAGCCCCTGGGGCACGT	GGCTTGCGTAGTCAAGGCTGCCCGCGTGCCACGTGTGGTGGACAGCATCG			CCDC57	NM_198082	Body				17:77677831-77677909	17:80084280-80085965	Unclassified_Cell_type_specific
cg05484949	chr17	38708465	+	cg05484949	74646447	32655314	AAAACAATACCAATATACATATATATCCCCAAAAAAAACCTACCAAAACA	AAAACAATACCAATATACGTATATATCCCCGAAAAAAACCTACCGAAACG	I	C	Grn	NA	NA	NA	NA	NA	NA		OpenSea	TTGTTTTCCCATCTGTAACCTCATTAGGATGTCCACACCAGCGGGCTCCACACGCACATG[CG]CTCCGGCAGGTTCCCCTCGGGGACACACACGCACACTGGCATTGCCCCCTGGCCACACGC	CGCTCCGGCAGGTTCCCCTCGGGGACACACACGCACACTGGCATTGCCCC							RDMR		17:35961983-35962222			TRUE
cg07698804	chr17	80829309	-	cg07698804	37601505	55796341	CAAAAAAAACAACTCAATATCACTATCCATCATAAATATATAAACCCACA	CGAAAAAAACGACTCAATATCACTATCCGTCATAAATATATAAACCCACG	I	A	Red	rs8065975	0.083462	NA	NA	NA	NA	chr17:80829533-80829871	N_Shore	GAGGCGGGACACCGAGGAAGGCGACTCAGTGTCACTGTCCGTCATGGGTGTGTGAGCCCA[CG]GCTGAATCATCACAAGGTTTCACACCCGCACTTCACCTGACAACTTTTACTAGGAAAATG	CGAGGAAGGCGACTCAGTGTCACTGTCCGTCATGGGTGTGTGAGCCCACG			TBCD	NM_005993	Body				17:78422542-78422599	17:80828585-80829321	Unclassified	TRUE
cg11186858	chr17	75096382	-	cg11186858	62680390	58631444	ACCCTCCAAACACTATAATCATCTATACATACAACATTCACATTAATACA	ACCCTCCGAACACTATAATCATCTATACATACGACATTCACGTTAATACG	I	C	Grn	NA	NA	NA	NA	NA	NA		OpenSea	TTCCCCTTCTGCACCCTCCGAGCACTGTGGTCATCTGTACATGCGGCATTCACGTTAGTG[CG]CATGCGCAAAAGGTGCCTACCGCCCTGCGCTGCAGTGTGTGCATTCTGTATTGTTGTCCC	CGCACTAACGTGAATGCCGCATGTACAGATGACCACAGTGCTCGGAGGGT									17:72607734-72607984
cg11597902	chr17	75096239	-	cg11597902	49636491	33793348	CAAAAAACAAACATACTACACTACTTCTCTTTAAATCATCTAAATCCTCA	CGAAAAACGAACGTACTACGCTACTTCTCTTTAAATCATCTAAATCCTCG	I	C	Grn	NA	NA	NA	NA	NA	NA		OpenSea	TGGTTTTGTTTCCGAGGAGCGGGCGTGCTGCGCTGCTTCTCTTTGAGTCATCTGGGTCCT[CG]CCTGTTGACTTTCTTCCTGGTAGATGTGGACTGACCTCTTCCTGGTAGATGTGGACTGAC	CGAGGAGCGGGCGTGCTGCGCTGCTTCTCTTTGAGTCATCTGGGTCCTCG									17:72607734-72607984
cg13917614	chr17	40125660	-	cg13917614	25606383	65631366	TAATATAAACAAACTATCACCCACTAACAACCTACCACAAAAAAACCACA	TAATATAAACAAACTATCACCCACTAACAACCTACCGCGAAAAAACCGCG	I	C	Grn	NA	NA	NA	NA	NA	NA		OpenSea	GTTGTGGCCGAGTGATGTGGACAAGCTGTCACCCACTGACAACCTGCCGCGGGGGAGCCG[CG]CCCACATCACCCTCGGCTGTGCAGCTGACGTAGAGGCCGTGCAGACGGGCCTTGACCTCT	CGCGGCTCCCCCGCGGCAGGTTGTCAGTGGGTGACAGCTTGTCCACATCA			CNP	NM_033133	Body				17:37379086-37379308
cg16340422	chr17	17110120	+	cg16340422	60662495	49746505	CATAACTTAACACATAATAAAAAATAAAACCTAAAAAACATAACCAAACA	CGTAACTTAACACGTAATAAAAAATAAAACCTAAAAAACGTAACCGAACG	I	C	Grn	NA	NA	NA	NA	NA	NA	chr17:17109893-17110296	Island	CCACAGACACCCTCCACCCCCCAACGCCAGGCTGTGCCCCCCATTTTCCTTCCAGCCAGG[CG]CTCGGCCACGCCCTCCAGGTTCCACCTCCCACCACGTGCCAAGCCACGTCCCCAAGCCCG	CGTGGCTTGGCACGTGGTGGGAGGTGGAACCTGGAGGGCGTGGCCGAGCG			PLD6	NM_178836	TSS1500			TRUE	17:17049497-17051315	17:17108465-17110453	Promoter_Associated
cg16810279	chr17	76254129	+	cg16810279	61673308	51687457	AACTAAAATCTAAAAACTTAAAAAATAATAACCAAAAATACATACCAACA	AACTAAAATCTAAAAACTTAAAAAATAATAACCAAAAATACGTACCGACG	I	A	Red	NA	NA	NA	NA	NA	NA	chr17:76250252-76250828	S_Shelf	GCTGGCCTCTCTTTCACCCCGAGACCTCTGCACCTGCATTCTGTCTGGAAAACCCCCAAC[CG]TCGGCACGCATCCCTGGTCACCACCTTCTAAGTCTTCAGATCTTAGCTGAGACGCCTCAT	AGCTAAGATCTGAAGACTTAGAAGGTGGTGACCAGGGATGCGTGCCGACG							DMR			17:76253997-76255318	Unclassified
cg17211761	chr17	1096626	+	cg17211761	67636416	11608396	ACCTAAAACATAAATACTAACAATACTCAAAACACATCAACCAAAAAACA	ACCTAAAACGTAAATACTAACGATACTCGAAACACGTCGACCGAAAAACG	I	T	Red	NA	NA	NA	NA	NA	NA		OpenSea	CTCCCCCTCAATACCCACAAGGATTCAGGACTCCCCCGCTCTCCCGGCGAGTTTGCTGAA[CG]CCCTTCGGCCGACGTGTCCCGAGCATCGCCAGTATTTACGTTCTAGGCACCCTGTTAAGC	CGCCCTTCGGCCGACGTGTCCCGAGCATCGCCAGTATTTACGTTCTAGGC									17:1043352-1043568
cg17939040	chr17	35503956	-	cg17939040	34727436	72703325	AAAAACATACATTATCATTATTTCAATTTTCAAAAAAATCAACAAAATCA	AAAAACGTACATTATCATTATTTCAATTTTCAAAAAAATCAACAAAATCG	I	A	Red	NA	NA	NA	NA	NA	NA		OpenSea	TTGATGCAGTCAGGAGACGTGCATTATCATTATTTCAATTTTCAAAGGGGTCAACAGGAT[CG]GCACTTGCACACACAAGATTTTTTTCCCCTACAACCTCTGAACACCCCCACTCCTTATTC	GGAGACGTGCATTATCATTATTTCAATTTTCAAAGGGGTCAACAGGATCG			ACACA;ACACA;ACACA;ACACA;ACACA	NM_198838;NM_198839;NM_198837;NM_198834;NM_198836	Body;Body;Body;Body;Body			TRUE
cg18758433	chr17	78623601	+	cg18758433	39686310	46731447	AATCAAAATTCTCACTAAACACAACACACACATAAAAAAACTTTCAAACA	AATCAAAATTCTCACTAAACACGACACGCACGTAAAAAAACTTTCAAACG	I	A	Red	rs59316918	0.013455	NA	NA	NA	NA		OpenSea	TTTTTGCCTTGGCCTCAGCAGTGCTCTCCCACTTCGTCTTCCCTCCTTTCTAGTGCTTCT[CG]CCTGAAAGCTTTTCCACGTGCGTGCCGTGTTCAGTGAGAACTCTGATTCATGCTCTTCAG	CGCCTGAAAGCTTTTCCACGTGCGTGCCGTGTTCAGTGAGAACTCTGATT			RPTOR;RPTOR	NM_001163034;NM_020761	Body;Body			TRUE		17:78623506-78624449	Promoter_Associated	TRUE
cg19001909	chr17	26205940	-	cg19001909	51719380	10798345	AACAAAACAAACTCACAAACAAAAAACTAAAACCCAATACAATACATACA	AACAAAACAAACTCGCAAACAAAAAACTAAAACCCGATACGATACATACG	I	A	Red	NA	NA	NA	NA	NA	NA		OpenSea	GCTACAAGCAGGGACAGGGCAAGCTCGCAAACAAAAAACTGAGACCCGATGCGGTGCATG[CG]GGGAGCAGAGCTGTGCAGGGCGCTGCAGGAGCAGAGGAGGGGGCGGGGCAGGACGGCTTC	GACAGGGCAAGCTCGCAAACAAAAAACTGAGACCCGATGCGGTGCATGCG			C17orf108	NM_001076680	3'UTR					17:26205763-26206136	Unclassified_Cell_type_specific
cg21768884	chr17	60770550	-	cg21768884	13655316	21650323	CTCCCAAAATAAAAACTAAACCAAACTAAAATATCATCTCCTACCAAACA	CTCCCAAAATAAAAACTAAACCGAACTAAAATATCATCTCCTACCGAACG	I	A	Red	NA	NA	NA	NA	NA	NA		OpenSea	AGACACCCCAACCTCCCAGGGTGGGAGCTGGGCCGGGCTGGGATGTCATCTCCTGCCGGG[CG]GGGGAGGGCTCTGCCCCTGGAAGAGTCCCCTGTGGGGACCAAAATAAGTTCCCTAACATC	CGCCCGGCAGGAGATGACATCCCAGCCCGGCCCAGCTCCCACCCTGGGAG			MRC2	NM_006039	3'UTR					17:60770354-60771416	Unclassified_Cell_type_specific	TRUE
cg22110888	chr17	80059540	-	cg22110888	68718405	30762352	ATAAAAACACAAACACCATACAAAAACCCCAAACACCCCTTAATAAAACA	ATAAAAACACAAACACCATACGAAAACCCCGAACACCCCTTAATAAAACG	I	A	Red	rs142239773	0.0335	NA	NA	NA	NA	chr17:80058665-80058884	S_Shore	CACAACACGTAGGTGAAAGCACAGGCACCATGCGGAGGCCCCGAGCACCCCTTAGTGGGG[CG]GGGTGGGGGGAGGAAGTCAGTCCATAATGTTGTAGTTACGGATCTTGGGGGGCCTCTGGC	CGCCCCACTAAGGGGTGCTCGGGGCCTCCGCATGGTGCCTGTGCTTTCAC			CCDC57	NM_198082	3'UTR
cg24578857	chr17	17110207	+	cg24578857	41694343	50645405	CAATCTCTAACCTAAACAAATAACAAATATACTAAAACCCATAACCCACA	CGATCTCTAACCTAAACAAATAACGAATATACTAAAACCCGTAACCCGCG	I	A	Red	rs117545437	0.0701	NA	NA	NA	NA	chr17:17109893-17110296	Island	CTCCCACCACGTGCCAAGCCACGTCCCCAAGCCCGCGCCACCAGGCAGCACCTGCACACC[CG]CGGGCCACGGGCCCTAGCACACCCGTCACCTGCCCAGGCCAGAGACCGCTCTCCGCGCTA	CGCGGGCCACGGGCCCTAGCACACCCGTCACCTGCCCAGGCCAGAGACCG			PLD6	NM_178836	TSS1500			TRUE	17:17049497-17051315	17:17108465-17110453	Promoter_Associated
cg25105522	chr17	43355089	+	cg25105522	10669302	44750439	TATCTCAAACAAATAATTCACACAATATCCTACAAATACTACAATAACCA	TATCTCGAACGAATAATTCACGCGATATCCTACAAATACTACGATAACCG	I	T	Red	NA	NA	NA	NA	NA	NA		OpenSea	CCCGGGGCACTGCAGATAACTCAGAAGGGCGCCAAATGGATATCTGACATTTGAGGGAAA[CG]GCCACCGCAGTATCTGCAGGACACCGCGTGAACTACTCGCTCGAGACAGTTCAGCTTCAA	CGGCCACCGCAGTATCTGCAGGACACCGCGTGAACTACTCGCTCGAGACA			MAP3K14	NM_003954	Body			TRUE		17:43353830-43355578	Unclassified
cg27106643	chr18	77257352	+	cg27106643	72670435	43769379	ACTTTCCACAACTATACACCTCAAAACTAAAACAACCCCAAATAAAAACA	ACTTTCCACGACTATACGCCTCGAAACTAAAACGACCCCAAATAAAAACG	I	C	Grn	NA	NA	NA	NA	NA	NA	chr18:77255680-77256046	S_Shore	ACAAACACAGATGCATTCACTCAAGGAAGAGCGGCCCCAGGGGGAAGAACAGGATGGCAG[CG]TCTTCACTTGGGGCCGCTCCAGCCCCGAGGCGCACAGCCGTGGAAAGCCGGTGACAGCAC	GCTTTCCACGGCTGTGCGCCTCGGGGCTGGAGCGGCCCCAAGTGAAGACG			NFATC1;NFATC1;NFATC1;NFATC1	NM_006162;NM_172388;NM_172389;NM_172387	Body;Body;Body;Body			TRUE	18:75358340-75358510
cg05697969	chr19	590413	+	cg05697969	54810335	17687481	ACTACAAAAACACACCAAACTAACACTACATAAAACTAACCTAACTACCA	ACTACAAAAACGCGCCGAACTAACGCTACATAAAACTAACCTAACTACCG	I	C	Grn	NA	NA	NA	NA	NA	NA	chr19:589490-591719	Island	GGGGCCGGGGCCGGCGGAGGAGGCGGGCAGCGAGGAGGCGGGCCCGGCGGGGGAGCCGCG[CG]GCAGCCAGGCCAGCTTCATGCAGCGCCAGTTCGGCGCGCTCCTGCAGCCGGGCGTCAACA	GCTGCAGGAGCGCGCCGAACTGGCGCTGCATGAAGCTGGCCTGGCTGCCG			HCN2	NM_001194	1stExon				19:540349-542719	19:590162-590773	Unclassified_Cell_type_specific
cg08418670	chr19	4374567	+	cg08418670	45677451	62633394	AAAAAAAACTATCCCAAAAAAAACACCAATTACCCCATCTAAAACAAACA	AAAAAAAACTATCCCGAAAAAAACGCCGATTACCCCATCTAAAACGAACG	I	A	Red	NA	NA	NA	NA	NA	NA	chr19:4371729-4371952	S_Shelf	CCTAAGGAACCCTGTGCAGGGCCTGCATCCCGGAAGGCCTCCACCAGCCCGAACCTGGCC[CG]TCCGCCCTAGATGGGGCAATCGGCGTTTCTCCCGGGACAGCCTCCTCCCTGGCCTCCTGG	GGAGGAGGCTGTCCCGGGAGAAACGCCGATTGCCCCATCTAGGGCGGACG			SH3GL1	NM_003025	Body		RDMR					TRUE
cg14976569	chr19	4667105	-	cg14976569	53705467	61602466	AAACCACATATATTCCCTACCCTACAATTCCCTCAAAAACAACAATAACA	AAACCGCGTATATTCCCTACCCTACAATTCCCTCAAAAACAACAATAACG	I	T	Red	NA	NA	NA	NA	NA	NA	chr19:4669927-4670528	N_Shelf	CTCAGCTCCTAGAGGCCGCGTGTATTCCCTGCCCTGCAGTTCCCTCAAGGGCAGCAGTGG[CG]TATGTGTCCATGTGCTTCAAATCACCCTTTTTTTTTTTTTTTTTTTTTTTTTGAGACAGA	CGCCACTGCTGCCCTTGAGGGAACTGCAGGGCAGGGAATACACGCGGCCT			C19orf10	NM_019107	Body
cg15658793	chr19	3398810	-	cg15658793	24726498	45770448	TTTATACAAAAACAACCAACCCACTTACATAAAAAAAAACCAAACCAACA	TTTATACAAAAACAACCGACCCGCTTACATAAAAAAAAACCGAACCAACG	I	C	Grn	NA	NA	NA	NA	NA	NA	chr19:3398628-3398935	Island	TTATGTAACCAGTTTATGCAAGGGCAGCCGGCCCGCTTACATAAGGGGAGGCCGGGCCAG[CG]CCCAGCTGGGGAGGGGGAGGCTCTTAAAGGGACCGGCGTCCCCCGCGGCTCCCTCCACGG	TTTATGCAAGGGCAGCCGGCCCGCTTACATAAGGGGAGGCCGGGCCAGCG			NFIC;NFIC	NM_005597;NM_205843	Body;Body				19:3349722-3349908			TRUE
cg19835973	chr19	54746613	-	cg19835973	18661506	43794334	ACCAAAACAAAACAAAACTATAAAAACAAACATCATAACATCTCCTTCCA	ACCAAAACAAAACAAAACTATAAAAACGAACGTCATAACGTCTCCTTCCG	I	A	Red	rs200358619	0.01	NA	NA	NA	NA		OpenSea	TCTTGAAATCTCACCAAGGCAGAGCAGGGCTGTGAGGGCGGGCGTCATGGCGTCTCCTTC[CG]GTGACCCCGCGCTCTGCAGAGGGATGAGCCCTCAGTGCTGGCAGGACAGAGAGACACACA	ACCAAGGCAGAGCAGGGCTGTGAGGGCGGGCGTCATGGCGTCTCCTTCCG			LILRA6;LILRA6	NM_024318;NM_024318	1stExon;5'UTR
cg25383568	chr19	39217721	+	cg25383568	18609425	33603340	AAACCAAAAAAATAACAAACTACTCACCTTATCAAAATAATTAAAAAACA	AAACCGAAAAAATAACAAACTACTCACCTTATCGAAATAATTAAAAAACG	I	C	Grn	NA	NA	NA	NA	NA	NA	chr19:39217530-39217857	Island	ACCAGATCCTCACCCGCGACGCCAAGGGCATCAGCCAGGAGCAGATGCAGGAGTTCCGGG[CG]TCCTTCAACCACTTCGACAAGGTGAGCAGCCTGCCACCTCCTCGGCCTCTCCCCTCCCGC	AGGCCGAGGAGGTGGCAGGCTGCTCACCTTGTCGAAGTGGTTGAAGGACG			ACTN4	NM_004924	Body				19:43909412-43909697	19:39217495-39217813	Gene_Associated_Cell_type_specific
cg25605731	chr19	13054434	-	cg25605731	46660322	47810317	CACCAACAATAAAACATACACTAAAAAATTTAACAACAAAACATAAAACA	CACCAACGATAAAACATACGCTAAAAAATTTAACAACGAAACGTAAAACG	I	T	Red	NA	NA	NA	NA	NA	NA	chr19:13056458-13057125	N_Shelf	CAACTTCCTCATCACCAACGATGAGGCATACGCTGAGGAGTTTGGCAACGAGACGTGGGG[CG]TAACAAAGGTGAGGCCTGGTCCTGGTCCTGATGTCGGGGGCGGGCAGGGCTGGCAGGGGG	CGCCCCACGTCTCGTTGCCAAACTCCTCAGCGTATGCCTCATCGTTGGTG			CALR	NM_004343	Body	low-CpG:12915350-12915727
cg26504110	chr19	41130041	+	cg26504110	15792443	40650320	AACATAACCTTCAAAAAACATAACCATCACAAAAATATAACCCAAATACA	AACGTAACCTTCGAAAAACGTAACCGTCGCAAAAATATAACCCGAATACG	I	A	Red	NA	NA	NA	NA	NA	NA	chr19:41129847-41130112	Island	AGCCTCGGTAACCCCGCCCACGCCATCCAGGCCCTCCTTCCCTTGGCTCGGCCTCACACC[CG]CACCCGGGCCACACCTTTGCGACGGCCACGCCCTCCGAAGGCCACGCCCCATGCTCCTGG	GGCGTGGCCTTCGGAGGGCGTGGCCGTCGCAAAGGTGTGGCCCGGGTGCG			LTBP4;LTBP4;LTBP4	NM_001042545;NM_001042544;NM_003573	Body;Body;Body				19:45821688-45821919			TRUE
cg15878616	chr20	52492209	+	cg15878616	20803366	23718329	AATACAAAACATAACAAAAATATCATAAAACATAACAAAAATAACTACCA	AATACAAAACGTAACAAAAATATCGTAAAACATAACGAAAATAACTACCG	I	C	Grn	rs6126998	0.196249	NA	NA	NA	NA		OpenSea	GCAGAACCTCGCTCTGGCGTTTACAATGCCATCTCCCTTCGTCACAGCACGACACCATGG[CG]GCAGTCACTTCCGCTATGCCTCACGACACTTCTGCTACGCCTTGCATCACTTACGGTGCA	CGGCAGTCACTTCCGCTATGCCTCACGACACTTCTGCTACGCCTTGCATC			SUMO1P1	NR_002189	Body
cg16411445	chr21	40145923	-	cg16411445	19796485	34694395	TAACATCCACTTACCTCCCTAATATTACTCAAAAAACCTAAATCATAACA	TAACGTCCGCTTACCTCCCTAATATTACTCGAAAAACCTAAATCATAACG	I	C	Grn	NA	NA	NA	NA	NA	NA		OpenSea	ACACATGCAGGATGGCGTCCGCTTGCCTCCCTAGTGTTGCTCGAGAGGCCTGGGTCATGA[CG]CCTTCCCTTACTCATGCATTCTCACGGCACTTGCTGATTTATTTGAAGACTCCCCTATTC	TGGCGTCCGCTTGCCTCCCTAGTGTTGCTCGAGAGGCCTGGGTCATGACG			NCRNA00114	NR_027065	TSS1500			TRUE
cg26852712	chr21	46890907	-	cg26852712	74606352	35604364	ATACAACAAACCATATACTACTAAACATAAATAACACACTACAAACTTCA	GTACAACAAACCGTATACTACTAAACGTAAATAACGCGCTACAAACTTCG	I	T	Red	rs4819122	0.241096	NA	NA	NA	NA	chr21:46890848-46891115	Island	GGCGTGGGTGGCGTGCAGCAGGCCGTGTGCTGCTGGGCGTGGGTGGCGCGCTACAGGCTT[CG]TGCTGCTGGGCCTGGGTGGCGTGCTACGGGCTTGTGCTGCTGGGTGTGGGTGGCGCGCTA	GTGCAGCAGGCCGTGTGCTGCTGGGCGTGGGTGGCGCGCTACAGGCTTCG			COL18A1;COL18A1;COL18A1	NM_130444;NM_030582;NM_130445	Body;Body;Body			TRUE	21:45715335-45715533	21:46890713-46891501	Unclassified_Cell_type_specific	TRUE
cg14740204	chr22	24236549	+	cg14740204	70763400	54700467	ACTACATACCTAACTTCTCAAACACCACTATAATCCCACCTTTTATAACA	ACTACGTACCTAACTTCTCGAACACCACTATAATCCCGCCTTTTATAACG	I	C	Grn	rs17004038	0.01282	NA	NA	NA	NA	chr22:24236257-24237539	Island	ACTTCCCCACTCGGGGCGGAGCCGCAGCCTCGCGGGGGCGGGGCCTGGCGCCGGCGGTGG[CG]TCACAAAAGGCGGGACCACAGTGGTGTCCGAGAAGTCAGGCACGTAGCTCAGCGGCGGCC	GCTACGTGCCTGACTTCTCGGACACCACTGTGGTCCCGCCTTTTGTGACG			MIF	NM_002415	TSS200	high-CpG:22566549-22566625			22:22566258-22567712	22:24235212-24236645	Promoter_Associated
cg23825480	chr22	31336785	+	cg23825480	36708425	41712496	TACTAATCAAAATATACAAATACACATCAAACCATTTCAAAACCCATACA	TACTAATCAAAATATACAAATACACGTCAAACCGTTTCAAAACCCGTACG	I	A	Red	NA	NA	NA	NA	NA	NA		OpenSea	TGCACCCAGAGTGGCATTACCAATCCTTGCTACGTGCTCTGCTTTCTTCACCTCCTGCTC[CG]CACGGGTCTTGAAACGGCTTGACGTGTACTTGTACATCCTGATCAGTAGAAAAAGCAAGC	CGCACGGGTCTTGAAACGGCTTGACGTGTACTTGTACATCCTGATCAGTA			MORC2	NM_014941	Body					22:31336335-31337804	Promoter_Associated_Cell_type_specific
cg25276892	chr22	40573076	-	cg25276892	46793372	56626489	ACAATAAAATTACACAACCTATAAACCACAAAAACTAAAAATACAAACCA	ACAATAAAATTACACGACCTATAAACCGCGAAAACTAAAAATACAAACCG	I	A	Red	NA	NA	NA	NA	NA	NA		OpenSea	TACTTGCTGTTAGCAGTGAAGTTACACGGCCTGTGAGCCGCGGGGGCTGGAGATGCAAAC[CG]AGCTTGGGTTTCTTAAGTGGGTAGGAGTGGAGATGTATATGCGAAGGAGAAGGGATTAGG	CGGTTTGCATCTCCAGCCCCCGCGGCTCACAGGCCGTGTAACTTCACTGC			TNRC6B;TNRC6B;TNRC6B	NM_001024843;NM_001162501;NM_015088	Body;TSS1500;TSS1500					22:40573013-40573382	Promoter_Associated
cg25898577	chr22	22292241	+	cg25898577	23672310	49670499	AAACCTCTATATAACTACCAATCAACCCCTCCCCAATAACTAAATCAACA	AAACCTCTATATAACTACCAATCAACCCCTCCCCGATAACTAAATCAACG	I	A	Red	NA	NA	rs61517217	0.011295	NA	NA	chr22:22292528-22292875	N_Shore	CCAGCCCACGGACTCCCCATGCCAAGGGCTGCAGCCCCGCAACCTCGCTTCTGGATTCTT[CG]CTGATCCAGTCACCGGGGAGGGGCTGACTGGCAGCCACACAGAGGTTTCAGCCACTCGCT	CGCTGATCCAGTCACCGGGGAGGGGCTGACTGGCAGCCACACAGAGGTTT			PPM1F	NM_014634	Body			TRUE	22:20622099-20622300	22:22292195-22293262	Promoter_Associated
cg10587583	chrX	70825456	-	cg10587583	27675460		CTAAACTTAACTATAAAAACTCCTTTTAAATTTACCTTTCTATTAATCTC		II			NA	NA	NA	NA	NA	NA	chrX:70823513-70824103	S_Shore	GAGAAGTTGCACTGGGCTTGGCTGTGAGGGCTCCTTTTGGGTTTACCTTTCTGTTGGTCT[CG]TGATGGTACCAATTTTCGGGGTACAAGTAACCTATTATTTTTTCATCTGGTAAAGGACAT	CGAGACCAACAGAAAGGTAAACCCAAAAGGAGCCCTCACAGCCAAGCCCA			ACRC;BCYRN1	NM_052957;NR_001568	Body;Body
cg00101629	chr1	15068966	-	cg00101629	31608392		AACTCAAACACTAAATAAATACTTATTAAATTAACTAAATACATTCTTAC		II			NA	NA	NA	NA	NA	NA		OpenSea	ATGCCAGAGATGACTCAGGCACTGAATAAATACTTGTTGGATTAACTAAGTGCATTCTTG[CG]TACGTGCTTGAATGAATGAAGGAATGAGCGAATGAAAAAAAAACCAATGAGTCAGTTCAT	CGCAAGAATGCACTTAGTTAATCCAACAAGTATTTATTCAGTGCCTGAGT			KIAA1026;KIAA1026	NM_201628;NM_015209	Body;Body			TRUE		1:15068919-15069405	Unclassified_Cell_type_specific	TRUE
cg00122659	chr1	179801627	-	cg00122659	66727444		TAATACTACCAACTAAAACTAATAAATAAAAAATTAATCAAAACAACTAC		II			NA	NA	NA	NA	NA	NA		OpenSea	TTCCTGCTCATTGATGCTACCAGCTGGGACTGGTGGATGGAGAGTTAATCAAAACAACTA[CG]TAAATCTACAGGTTCTCATCCTTCCTCTGCAAAAGGTTGTCTATGCACCAGAACAAGCCA	CGTAGTTGTTTTGATTAACTCTCCATCCACCAGTCCCAGCTGGTAGCATC								TRUE		1:179801123-179801667	Unclassified_Cell_type_specific
cg00819310	chr1	116193783	-	cg00819310	51782362		AATTACTACATAAATAAAACATTTACAATTCAATTACTTCACCCTCACTC		II			NA	NA	NA	NA	NA	NA		OpenSea	CTGGGAAAACTGGTTGCTGCATGGGTGGAGCATTTACAGTTCAGTTGCTTCACCCTCACT[CG]CTTGTTCCATGATAGAGACCCCAGAGAGGAGGTGTGGCTTTGTCATTTATCTTTCAGCCC	GTTGCTGCATGGGTGGAGCATTTACAGTTCAGTTGCTTCACCCTCACTCG		TRUE	VANGL1	NM_138959	5'UTR
cg01002223	chr1	8987034	+	cg01002223	41664329		ACTAAACCACTAAAACCATATAAATTAACTATCCCTTAATTTTTATACTC		II			NA	NA	NA	NA	NA	NA		OpenSea	TGTTGTTTCTATCTCAGCCAATCTGGATTAGTATGAGATGCGGTCAAAAAACTCAAAGAC[CG]AGCACAAAAATTAAGGGACAGTCAATCCACATGGCCTCAGTGGTTCAGTAACTCCTGGGC	CTGAACCACTGAGGCCATGTGGATTGACTGTCCCTTAATTTTTGTGCTCG										1:8986398-8987132	Unclassified_Cell_type_specific
cg01024458	chr1	8703816	-	cg01024458	73663446		AAAAATAAACACAACAAACAAAACAACCTACCACAAAACATAATATTAAC		II			NA	NA	NA	NA	NA	NA		OpenSea	GGGGTTTTTGTGAAGGTGAGCACAGCAGACAGGGCAACCTGCCACAGAGCATAATGTTAG[CG]TGTGCCTCTCTGGGGAGGGAACCCCAGGGGACAGGTGTTCATTTTTCATTTCATTTTCAA	CGCTAACATTATGCTCTGTGGCAGGTTGCCCTGTCTGCTGTGCTCACCTT			RERE;RERE	NM_012102;NM_001042681	Body;Body					1:8703671-8703923	Unclassified_Cell_type_specific
cg01416168	chr1	48687359	-	cg01416168	56799494		TTCCAAATACAACTACTTTAAAAAAACCATATAAACAAATATCTAAATAC		II			NA	NA	NA	NA	NA	NA		OpenSea	AGACTGAAATATTCCAAATGCAGCTACTTTGGAAGGACCATGTGAGCAGATATCTAAGTG[CG]TGGCATCTGGGCCCCTTGGCTAGATGGTGGTCGATGTTGGTTTCTTTGTGTTAACCCCAA	CGCACTTAGATATCTGCTCACATGGTCCTTCCAAAGTAGCTGCATTTGGA			SLC5A9;SLC5A9	NM_001135181;NM_001011547	TSS1500;TSS1500
cg02710090	chr1	207225128	+	cg02710090	37796459		AATTCTAAACATACACRTTTAAAAAAATACAAATAATCTAACATTATCAC		II			NA	NA	NA	NA	NA	NA	chr1:207226281-207226842	N_Shore	TCATTGCAGTTGGGAGACAGGGTGGGGTGTGAGACACACAGCCACTGAATTTCAAAGCAA[CG]TGATAATGCTAGATTATCTGTACCTTTTCAAACGTGTATGCCTAGAACCCAGGACTGTGC	CGTGATAATGCTAGATTATCTGTACCTTTTCAAACGTGTATGCCTAGAAC			PFKFB2;PFKFB2;YOD1	NM_001018053;NM_006212;NM_018566	TSS1500;TSS1500;TSS1500		CDMR
cg02814691	chr1	182760900	+	cg02814691	36674386		ACACCTCCTAAATCCAACACTACTAAACTATTCAAACTAAATAAAACTCC		II			NA	NA	NA	NA	NA	NA	chr1:182758395-182759097	S_Shore	TAAGAACATCAGTGTTACCGTCCTTAGTATCAAATAAATGCAGGCAAAAGCACAAGACTA[CG]GAGTTTTATTTAGCCTGAACAGCCTAGTAGTGTTGGATTTAGGAGGTGTTTAATGCTGAC	CGGAGTTTTATTTAGCCTGAACAGCCTAGTAGTGTTGGATTTAGGAGGTG			NPL	NM_030769	TSS1500
cg03538296	chr1	15392433	-	cg03538296	16651422		AAAATACRTATACACRTATACRCTAACACACATAAATACTAAATATAACC		II			NA	NA	NA	NA	NA	NA		OpenSea	TGGCCGTGCGTGGGGTGCGTGTGCACGTGTGCGCTGGCACACATGGGTGCTGGGTGTGGC[CG]AGCGCCTCTAACAAGTGAAAACACGAGTGTGAACCTCTCTCCCCTGCGTCGCCACCTCTG	CGGCCACACCCAGCACCCATGTGTGCCAGCGCACACGTGCACACGCACCC			KIAA1026;KIAA1026;KIAA1026;KIAA1026;KIAA1026	NM_201628;NM_015209;NM_001018001;NM_001018000;NM_001017999	Body;3'UTR;3'UTR;3'UTR;3'UTR				1:15264769-15265106
cg03731661	chr1	39337506	-	cg03731661	59767476		TTTATTTATATATTTCTCTCCCTCAACTAAAATATAAACTTATAAAAACC		II			NA	NA	NA	NA	NA	NA	chr1:39338479-39339349	N_Shore	GACACTACATATTTATTTATGTATTTCTCTCCCTCAACTAGGATATAAGCTTATGAGAGC[CG]AGACTTTTATCCTCCCCTGCTTATCTCCAGTGTGCAGAACAGACACCTGAGTAAAATTAT	CGGCTCTCATAAGCTTATATCCTAGTTGAGGGAGAGAAATACATAAATAA			MYCBP	NM_012333	Body
cg03984502	chr1	151805661	-	cg03984502	27701483		CTCTAAAACTCTAATTATCCCCCRTATTCTTTTAATAAATATAAACCCAC		II			NA	NA	NA	NA	NA	NA		OpenSea	TGTGCCTATGCCTCTGAGGCTCTGATTATCCCCCGTGTTCTTTTGGTAAATGTGGGCCCA[CG]CATCCATGTATGCATCTCTGCACAGAACAGGATGTTGGTCTGTTTGGGGGCTCTGCACCT	TCTGAGGCTCTGATTATCCCCCGTGTTCTTTTGGTAAATGTGGGCCCACG			RORC	NM_005060	TSS1500
cg03992323	chr1	224023297	-	cg03992323	19706320		CACTAAACACTACATTTTTAAAATCTATCCRTAATAATCTAACTACAACC		II			rs143457429	0.0101	NA	NA	NA	NA		OpenSea	TTACTTTTACTCACTAAGCACTACATTTTTAAGATCTATCCGTGATGATCTAACTACAAC[CG]ATCCATTGCTTCTAGTTATTTCCTTCCTACCTCCCACTTTGCTATGGAAGTAGAGGCAAG	CGGTTGTAGTTAGATCATCACGGATAGATCTTAAAAATGTAGTGCTTAGT			TP53BP2;TP53BP2	NM_001031685;NM_005426	Body;5'UTR			TRUE		1:224023073-224023327	Promoter_Associated_Cell_type_specific
cg05931551	chr1	52892210	-	cg05931551	34655457		ATAACTACCCTTATTCACTAAACTTCTCAACAAAAACTCAAATTAAATAC		II			NA	NA	NA	NA	NA	NA		OpenSea	AATAAAAGGGAATAACTGCCCTTATTCACTAAACTTCTCAGCAGGAACTCAAATTAAGTA[CG]GGATAGGAAAGAGTAGGCAGCAAAAAAAACTAAAGCCCGTGTGAACTGCATTCTTAGAAG	TAACTGCCCTTATTCACTAAACTTCTCAGCAGGAACTCAAATTAAGTACG			ZCCHC11;ZCCHC11;ZCCHC11	NM_001009881;NM_001009882;NM_015269	Body;Body;Body			TRUE
cg07313835	chr1	167342724	+	cg07313835	47807427		TTACATCTCCTTTCCAACACATTATCTCTATAAAACAAATAATAATAACC		II			NA	NA	NA	NA	NA	NA		OpenSea	TCCTTTGGCTGGAGCTTCTGTTAAACCTGGGCATTAGGGTTCATTTGCATGTAAAGAGAA[CG]GCTATCACCACCTGTTTCATAGAGATAATGTGTTGGAAAGGAGATGTAAAGTTGCAGAGA	CGGCTATCACCACCTGTTTCATAGAGATAATGTGTTGGAAAGGAGATGTA			POU2F1	NM_002697	Body			TRUE
cg07702659	chr1	228324020	-	cg07702659	22694433		TACCTACAATACTTACAAACRCATTCTATCTACACTAACTTCCTAACATC		II			NA	NA	NA	NA	NA	NA	chr1:228327508-228328560	N_Shelf	GATACAGACTTTGCCTGCAGTACTTACAGACGCATTCTATCTACACTGGCTTCCTAGCAT[CG]AAAGATTTTTAAAAGTTCATTTTGAGATTCCTGATCTAAAGTTCCACCCAAGCAAACTTA	CGATGCTAGGAAGCCAGTGTAGATAGAATGCGTCTGTAAGTACTGCAGGC
cg07790752	chr1	147101904	+	cg07790752	42766304		AATCTCTTTAACCTATTCTTTAAAACCCCAAAATACCCACATAATTATTC		II			NA	NA	NA	NA	NA	NA		OpenSea	TTATTTCACCAAACACGAAAGAAACCAGATTTCTCTTGCAAAATACCTGCTTAGTGTCCA[CG]AACAATTATGTGGGTACCCTGGGGTTCCAAAGAACAGGTTAAAGAGACCCAGCCCTAGGA	GTCTCTTTAACCTGTTCTTTGGAACCCCAGGGTACCCACATAATTGTTCG								TRUE
cg07798602	chr1	65358393	+	cg07798602	47612475		TATAAAAACRCCTTAACCRAATCTTCCCATCTAAAAAAACTATAAAACTC		II			NA	NA	NA	NA	NA	NA		OpenSea	AACCTTGCATTTATATAGCACTTTATGGCTTAAAAAGGGCTTTCACATCTAAACCACATT[CG]AGTTTCACAGCCCCTTCAGATGGGAAGACTCGGCTAAGGCGTTCCCACAGTCAACTGGCC	CGAGTTTCACAGCCCCTTCAGATGGGAAGACTCGGCTAAGGCGTTCCCAC			JAK1	NM_002227	5'UTR			TRUE
cg07802362	chr1	172313798	-	cg07802362	12770408		ATCTAAAATCCCTACTAATTACCTCCTTCCACAACTTTTAATTTAAAACC		II			NA	NA	NA	NA	NA	NA		OpenSea	CCAACTGAGTGGTCTAGAGTCCCTGCTAATTACCTCCTTCCACAGCTTTTGATTTGGAGC[CG]AACTGATGGCGCCAGCGGCTGAACCACAGTCAGATCTACAGGCCTCTGATTTGCCAAATG	CGGCTCCAAATCAAAAGCTGTGGAAGGAGGTAATTAGCAGGGACTCTAGA			DNM3;DNM3	NM_015569;NM_001136127	Body;Body			TRUE
cg08223760	chr1	43291209	-	cg08223760	74729314		TTATCAAAAACATACAAACAAAATATAACTTACTAATTTACAAAAACAAC		II			NA	NA	NA	NA	NA	NA		OpenSea	GCTCTGTTCTTTTATCAGGGGCATACAGACAGGGTGTGGCTTGCTGGTTTACAGGGACAG[CG]AGAAGGGAGTTCTGTGGGGGCAGAGAGAGCCCTGGCCTCTCATATTTCATAAAATATGAA	CGCTGTCCCTGTAAACCAGCAAGCCACACCCTGTCTGTATGCCCCTGATA			ERMAP;ERMAP	NM_018538;NM_001017922	TSS200;5'UTR
cg08538581	chr1	162500634	-	cg08538581	31689509		CAATAAACAAATAAATATCTAACTTCAAAATCACCAATATACTAAATTAC		II			NA	NA	NA	NA	NA	NA		OpenSea	TAGGGTTTACACAGTGGACAAATGAATATCTAACTTCAGAGTCACCAGTGTGCTAGGTTG[CG]TGCTAGTCAACCCAGTAATTCCTTCCAGATCCAGCTTCCCTTTTTCATTTCCTCAGATAC	CGCAACCTAGCACACTGGTGACTCTGAAGTTAGATATTCATTTGTCCACT								TRUE		1:162500075-162500659	Unclassified_Cell_type_specific
cg08539965	chr1	21396338	+	cg08539965	29696440		ACAAAAAAAATCTCATTCTTACCCATAATTAACTCATCCTCTTTTCTTTC		II			NA	NA	NA	NA	NA	NA		OpenSea	GAAAGCAGCAGCAGCATCTGGATTTCACAAATATTTGATGACACTGACTGTGAGGTTTGT[CG]AAAGAAAAGAGGATGAGCTAATCATGGGTAAGAATGAGATTTTTTTTGTTGTTTTACGTA	CAAAAAAAATCTCATTCTTACCCATGATTAGCTCATCCTCTTTTCTTTCG			EIF4G3	NM_003760	5'UTR			TRUE
cg10196412	chr1	61628258	-	cg10196412	56602313		CTTTAAACTAAAAAAAACATCCTAATACCAAAATTCCACRAACACTATCC		II			NA	NA	NA	NA	NA	NA		OpenSea	GTGTCCTTACCCTTTGGGCTGAAGGAGGCATCCTAGTACCAGGGTTCCACGGGCACTATC[CG]TATTCTTAGTTTCTATCATGATAGATTATGCTGGGAACTTGTTCCTTTTAGCCCACTATC	CGGATAGTGCCCGTGGAACCCTGGTACTAGGATGCCTCCTTCAGCCCAAA			NFIA;NFIA;NFIA;NFIA	NM_001145512;NM_001145511;NM_001134673;NM_005595	Body;Body;Body;Body			TRUE
cg10970143	chr1	159866558	-	cg10970143	41748318		AAATAAAAACTAAAAACAAATAAAAATACCAACCCTACTTTAATATTTTC		II			NA	NA	NA	NA	NA	NA	chr1:159869901-159870143	N_Shelf	GGGTCTGGGGAAGATGAGGACTGGGGACAGATAAAGATGCCAGCCCTGCTTTGATATTTT[CG]TCTTGGTGACTCAGCTGACTCCCCCTCTCTTCATAAGCCATCCAACTCCTGGAGCACAAG	GATGAGGACTGGGGACAGATAAAGATGCCAGCCCTGCTTTGATATTTTCG			CCDC19	NM_012337	Body			TRUE		1:159866495-159866640	Unclassified_Cell_type_specific
cg11193201	chr1	161677452	+	cg11193201	45759385		CCTAAACAAAACCAATTCCAATAAAAACCAAACTACAAACATTAAAAAAC		II			NA	NA	NA	NA	NA	NA		OpenSea	AGACAAGTTTTCTTAAAAGAATAGTTTGCACTTGCTATCTCCACTTCCTCACTTCTCACA[CG]CTCCTCAATGCTTGCAGCCTGGCTTCCACTGGAATTGGTTTTGTCTAGGGCACAACGATC	CGCTCCTCAATGCTTGCAGCCTGGCTTCCACTGGAATTGGTTTTGTCTAG			FCRLA	NM_032738	Body					1:161677426-161677641	Unclassified_Cell_type_specific
cg11978441	chr1	7902772	+	cg11978441	74603452		CAATCACTCAACAACTATCTTCTACCAAAACCTAACCACAAAATATAACC		II			NA	NA	NA	NA	NA	NA		OpenSea	TGCTTTGTTCTTTTTTGGAGGCCTGTGTCACTTGTGAAAATGAAGATTCAGCTGATGGTG[CG]GCCACATCCTGTGGTCAGGTTCTGGTAGAAGACAGCTGTTGAGTGACTGTGAGGATGAAC	CGGCCACATCCTGTGGTCAGGTTCTGGTAGAAGACAGCTGTTGAGTGACT			PER3	NM_016831	Body					1:7902699-7902839	Unclassified_Cell_type_specific
cg13483984	chr1	224580455	-	cg13483984	64701399		RTATACTCTTCATATTTTATATTCTCATCTCTAATTACATATCCTTACCC		II			rs6426119	0.023372	NA	NA	NA	NA		OpenSea	CTTTTTGACTCGTGTGCTCTTCATGTTTTGTATTCTCATCTCTGATTGCATATCCTTACC[CG]CCAGTAAGATGTGGCCAAGCCTTCTACAGTCTGTACCACAAAGATAAAAGTGTAGGGAAT	TGTGCTCTTCATGTTTTGTATTCTCATCTCTGATTGCATATCCTTACCCG			WDR26;WDR26	NM_025160;NM_001115113	Body;Body			TRUE
cg14171188	chr1	244218327	+	cg14171188	68781471		AAAATATACATACAAAAAAAAATCTTCCCACACAACRAACACRTAAACAC		II			NA	NA	NA	NA	NA	NA	chr1:244218274-244218538	Island	CCTGAGCACGCACTTCCGCGAGCAGGACGGCATCCGCAGCAAGCCCGCCGCCGATGTCAA[CG]TGCCCACGTGCTCGCTGTGTGGGAAGACTTTCTCTTGCATGTACACCCTCAAGCGCCACG	CGTGCCCACGTGCTCGCTGTGTGGGAAGACTTTCTCTTGCATGTACACCC			ZNF238;ZNF238	NM_205768;NM_006352	Body;1stExon				1:242284898-242285161
cg15036529	chr1	158900644	+	cg15036529	55706307		ACATCRAAACCTTAAAAATCCTAAAAAATACACTAAACTTCTAATAAACC		II			NA	NA	NA	NA	NA	NA		OpenSea	AGGACACCCACTGCCCTTAACAGAAAAAATACTGCTGAGCAAAGGGTTTAACAGGACTCT[CG]GTCTACCAGAAGTTCAGTGCATTTTCCAGGATTTTCAAGGCTTCGATGCTGTCATGTTGT	CGGTCTACCAGAAGTTCAGTGCATTTTCCAGGATTTTCAAGGCTTCGATG			PYHIN1;PYHIN1;PYHIN1;PYHIN1	NM_198930;NM_198929;NM_152501;NM_198928	TSS1500;TSS1500;TSS1500;TSS1500
cg15361231	chr1	193075191	+	cg15361231	73626394		ACTATTATTACCACCACTAAATAACTTAAATAATCCTATCAACAACAATC		II			NA	NA	NA	NA	NA	NA	chr1:193074174-193074778	S_Shore	TTAGGAAACAAAACAAAAGAAATTAGCACAGAGATGTTTCACCATGGCTTTGGAAATGGG[CG]ATTGCTGTTGACAGGATTATTTAAGCCACTCAGTGGTGGTAATAATAGCCTTTGTGCGTC	CTATTATTACCACCACTGAGTGGCTTAAATAATCCTGTCAACAGCAATCG		TRUE	GLRX2;GLRX2;GLRX2	NM_016066;NM_197962;NM_016066	1stExon;TSS1500;5'UTR					1:193073497-193075345	Promoter_Associated
cg17980508	chr1	79085713	+	cg17980508	18715322		AACATTATATAACTACATACCTTTTCCTAATTTCTCCTCAAAACAACTAC		II			NA	NA	NA	NA	NA	NA		OpenSea	TATCAGCTAAATTTTTTTTTTGTACTTTAAGAAATAGGGATAGTCATAGTGTTTACTGTA[CG]CAGTTGTTCTGAGGAGAAATTAGGAAAAGGTATGCAGTTACACAATGCCACGTACAACTC	CGCAGTTGTTCTGAGGAGAAATTAGGAAAAGGTATGCAGTTACACAATGC		TRUE	IFI44L	NM_006820	TSS1500					1:79085547-79085797	Unclassified_Cell_type_specific
cg18590995	chr1	226558496	+	cg18590995	71773330		CATCTACACATCAAAATTAAATAAAAATTATACTATATCTTCRTCCAAAC		II			NA	NA	NA	NA	NA	NA		OpenSea	GGCTGGGCTTAGCCAACCATGTCTCCTCTGCCCCTATGCCCAGTTTCAAACAGTCCAGCA[CG]TCTGGACGAAGATATAGCATAATTCCCATCCAATTCTGATGTGCAGATGAGGGCTCATAA	ATCTGCACATCAGAATTGGATGGGAATTATGCTATATCTTCGTCCAGACG			PARP1	NM_001618	Body					1:226558227-226558543	Gene_Associated_Cell_type_specific
cg18770149	chr1	149903180	+	cg18770149	17670349		ATCACTAATACAACRAAAATAAATAACAACTAAACATCCCTTCCTAACTC		II			NA	NA	NA	NA	NA	NA	chr1:149899625-149899893	S_Shelf	ATGCCCCCGATGCCATCCCGAATCATTCTCACCTCTTCACTGGCCCCAGTTCCCCCAAGC[CG]AGTCAGGAAGGGATGTCCAGCTGCCACCCACTCTCGCTGTACTAGTGATTGGAAGCCAAA	TCACTAGTACAGCGAGAGTGGGTGGCAGCTGGACATCCCTTCCTGACTCG			MTMR11;MTMR11	NM_181873;NM_001145862	Body;Body	low-CpG:148169747-148170097
cg19679865	chr1	8467904	+	cg19679865	27769454		TTCTACCAAATAAAAAACAAAACCTTAAAAACCRCAATTAACAACAACAC		II			NA	NA	NA	NA	NA	NA		OpenSea	TTTTTAAAGCTGCAGCCACTTCTTTCTTTTGAAACAGAGAACCACAGGGAGGATCAAAGG[CG]TGCTGCTGTTAACTGCGGCTCTCAAGGCCTTGCCCTCCACCTGGCAGAAACCCTAGAGAG	TCTGCCAGGTGGAGGGCAAGGCCTTGAGAGCCGCAGTTAACAGCAGCACG			RERE;RERE;RERE	NM_001042682;NM_012102;NM_001042681	5'UTR;Body;Body					1:8467804-8468063	Gene_Associated_Cell_type_specific
cg21164741	chr1	244218382	+	cg21164741	52674436		RCACTAAATACATATATAAAACTTCTCCCCCRAATAAATCCTCTCRTAAC		II			rs35108413	0.021988	NA	NA	NA	NA	chr1:244218274-244218538	Island	GTCAACGTGCCCACGTGCTCGCTGTGTGGGAAGACTTTCTCTTGCATGTACACCCTCAAG[CG]CCACGAGAGGACTCACTCGGGGGAGAAGCCCTACACATGCACCCAGTGCGGCAAGAGCTT	CGCCACGAGAGGACTCACTCGGGGGAGAAGCCCTACACATGCACCCAGTG			ZNF238;ZNF238	NM_205768;NM_006352	Body;1stExon				1:242284898-242285161
cg22381248	chr1	42003713	-	cg22381248	17794324		TAAAACCCTAACCTTAATCTCAAATATAACTAACAAACACTTAAAAAATC		II			NA	NA	NA	NA	NA	NA		OpenSea	ATAAAGCTAAATAAAACCCTGACCTTGGTCTCAAGTGTGACTAACAGGCACTTAAAAGAT[CG]TAAAGCAAAGAGATGGAAACAGTAATACAGACAATGAGCAAAGTGCTACGGATGATGAGA	CGATCTTTTAAGTGCCTGTTAGTCACACTTGAGACCAAGGTCAGGGTTTT			HIVEP3;HIVEP3	NM_024503;NM_001127714	Body;Body			TRUE
cg24108508	chr1	179016233	+	cg24108508	31793484		ATCTAAACATTTCAAACCTATCCTACAAAACACCTAATCTAACACTACAC		II			NA	NA	NA	NA	NA	NA		OpenSea	GAGAATTGAAGGGGAGTTGGGACAGCAGGAAGTGTGTTAGAAGACAGATATTCCCAAGAG[CG]TGCAGTGTTAGACCAGGTGCTTTGCAGGATAGGCCTGAAATGTTCAGACAAGATATAAGT	TCTGAACATTTCAGGCCTATCCTGCAAAGCACCTGGTCTAACACTGCACG			FAM20B	NM_014864	Body			TRUE
cg24302127	chr1	197778303	-	cg24302127	44644449		CCTCTCAAAATATTATTAATAAAATTTAATCTCTTATCACATCATCTTCC		II			NA	NA	NA	NA	NA	NA		OpenSea	GCCGACTGGCTCCTCTCAGGGTGTTGTTGATGAAATTTGGTCTCTTGTCACATCATCTTC[CG]AGCTTTGCAGCAGCTACTCCCTCATGGTTTCTCATGCATGATCATGAATTTATGGATAGA	CGGAAGATGATGTGACAAGAGACCAAATTTCATCAACAACACCCTGAGAG								TRUE		1:197778212-197778337	Unclassified_Cell_type_specific
cg24466100	chr1	25075133	-	cg24466100	74755340		CTCTACCTCCCAAATTAAAATAATTCTTCTACCTTTACCTTCCRAAAAAC		II			NA	NA	NA	NA	NA	NA	chr1:25071352-25072586	S_Shelf	CTCACTGCACCCTCTGCCTCCCAGGTTGAAGTGATTCTTCTGCCTTTGCCTTCCGAGGAG[CG]CATGCACCACTACGCCTGGCTGATTTTTGTATTTTAGAAGAGACTGGGTTTTACCATGTT	CGCTCCTCGGAAGGCAAAGGCAGAAGAATCACTTCAACCTGGGAGGCAGA			CLIC4	NM_013943	Body
cg25471557	chr1	209862480	+	cg25471557	73696503		AAATAAACTAAAAAATCTCATCTTTCAATATAAAATCTTTCTCTAATCTC		II			NA	NA	NA	NA	NA	NA		OpenSea	ACCAGGCTCTGGGACATCAGACACAGCAGAGGGTGGGGTTAGGCATGGAGCTGGAAATAG[CG]AGATTAGAGAAAGACTCCATACTGAAAGATGAGATTCCCCAGCCCATTTTACTGGCTCAG	AATGGGCTGGGGAATCTCATCTTTCAGTATGGAGTCTTTCTCTAATCTCG			HSD11B1	NM_181755	5'UTR			TRUE
cg26160564	chr1	3826643	-	cg26160564	33736509		ACATTTTATAACCAATAAAATATTAATAATTCAATACACATAACACCTAC		II			rs35332894	0.328175	NA	NA	NA	NA	chr1:3824219-3824456	S_Shelf	AAGAAGTCAGTGCATTTTATGGCCAGTGGAGTGTTGATGGTTCAGTGCACATAGCACCTG[CG]TCTGTGAGTGGAGTGTTGATGGTTCGGTGCACATAGCACCTGCGTCTGCGGTGATCAGCA	CGCAGGTGCTATGTGCACTGAACCATCAACACTCCACTGGCCATAAAATG			LOC100133612	NR_024455	Body		CDMR
cg26561681	chr1	21376633	-	cg26561681	27801510		AAAATAACTATTACATATAAATACTAATAATCTCACACAATTAAATCAAC		II			NA	NA	NA	NA	NA	NA		OpenSea	TCATTATCAAAAGAGTAGCTGTTACATGTAAATACTGATAATCTCACACAGTTAGATCAA[CG]TTATTGGCTTGACTCAGTCCACATTCTGTAAGGGACTTTATAACTCTAGCCAACTTTTAA	CGTTGATCTAACTGTGTGAGATTATCAGTATTTACATGTAACAGCTACTC			EIF4G3	NM_003760	5'UTR			TRUE
cg27582527	chr1	15734285	+	cg27582527	13604346		TAAATAAATCCTTTTAACACCTCTTAAATTAATTTTTCTCACAAATTTTC		II			rs12562216	0.128484	NA	NA	NA	NA	chr1:15736033-15737228	N_Shore	ACAGTACTGGGCAGCTTGAGGTCTCACCCTGTGGTCACAGTCTCAGAGCTCTGCAAACCC[CG]AAAACCTGTGAGAAAAATCAACCCAAGAGGTGTTAAAAGGACTCACCCATCCGGGCAGCA	GGGTGAGTCCTTTTAACACCTCTTGGGTTGATTTTTCTCACAGGTTTTCG										1:15734177-15734297	Unclassified_Cell_type_specific
cg00213281	chr2	149639822	-	cg00213281	29800347		AAACTCTACCACTTCTTATCTATAAAAACTTAAACAAATTCCTAAACCAC		II			NA	NA	NA	NA	NA	NA		OpenSea	CTCTGAGCTCTGAGCTCTGCCACTTCTTATCTGTGAGAACTTGGGCAAATTCCTAAACCA[CG]CTGAGTTCCAGTTTTCTCACCCGTAAAATAGAGATAACAACACTCTCCACTGTCTAGGGC	AGCTCTGCCACTTCTTATCTGTGAGAACTTGGGCAAATTCCTAAACCACG			KIF5C;MIR1978	NM_004522;NR_031742	Body;TSS1500
cg00219921	chr2	87012810	+	cg00219921	35641418		ATAAAATCTACAATACACCACAAAAATCACAATACTATTATACRCACATC		II			rs7563771	0.016942	NA	NA	NA	NA	chr2:87015974-87018182	N_Shelf	TCAGCATGATTCTGAGAACTCTGCGGGTAGCTCTGGCCTGCCCCTTTCCACGCCCTACCG[CG]ATGTGCGCACAACAGTATTGTGACCCTTGTGGTGTACTGTAGATTTTACCTAGTTTTGTT	TAAAATCTACAGTACACCACAAGGGTCACAATACTGTTGTGCGCACATCG			CD8A;CD8A;CD8A;CD8A	NM_001145873;NM_171827;NM_001768;NR_027353	3'UTR;3'UTR;3'UTR;Body
cg00705730	chr2	106438120	-	cg00705730	34636317		ATACCCCRATAATACAATCAATAAAAACAACTATAATCTATAAAATCATC		II			NA	NA	NA	NA	NA	NA		OpenSea	TTGATTCCACAGTGCCCCGGTGGTGCAGTCAGTGGAAGCAGCTGTAATCTATGGGGTCAT[CG]TTGGCAGGTGCCCGGCACAGGGCTTGTCACTGCTTGTATATTATCTCTAGTCGCAAATGC	TGCCCCGGTGGTGCAGTCAGTGGAAGCAGCTGTAATCTATGGGGTCATCG			NCK2;NCK2	NM_003581;NM_001004722	5'UTR;5'UTR			TRUE
cg00760938	chr2	217357159	+	cg00760938	10664476		CTAAAAACCACAAACAAAAATAAAACCTACACAACATTATTAAAAATCCC		II			NA	NA	NA	NA	NA	NA		OpenSea	CTGCCTTGGAGGGCCTCACCTTTCCTGCTGGGTCAGCTCTTGCCTGTGGCTCTGGCCTCA[CG]GGACTCTCAACAATGCTGTGCAGGCCCCACTCTTGTCTGTGGCCCCCAGGGGCTTTGTGG	CGGGACTCTCAACAATGCTGTGCAGGCCCCACTCTTGTCTGTGGCCCCCA								TRUE		2:217357037-217357278	Unclassified_Cell_type_specific
cg02606840	chr2	99280930	-	cg02606840	61637424		TAAACAACAAAAAATTATACCCAACTAAATTAAATTCAAAAAATTAAACC		II			NA	NA	NA	NA	NA	NA		OpenSea	CAAACACCAGGTGAACAACAGAAAATTGTACCCAGCTGAATTGAGTTCAGAAAATTAAAC[CG]AACCATGTAGAAATACTGCATACAAAATGCACGCACCTCAAAATACCTACCAGCTGTCTC	CGGTTTAATTTTCTGAACTCAATTCAGCTGGGTACAATTTTCTGTTGTTC			MGAT4A;MGAT4A	NM_001160154;NM_012214	TSS1500;Body					2:99280861-99281182	Unclassified_Cell_type_specific
cg02630207	chr2	45839653	+	cg02630207	51796358		TTACTTAAATATCTATTTCCTCTAACTATATCTAATTCCTACTCTTAATC		II			rs7596942	0.204456	NA	NA	NA	NA	chr2:45838292-45838582	S_Shore	TAAAGGTGAACTAATATACTGCAAAGTCTTTTGACATAAGTCCTGCCCTGGAGGAATTTA[CG]ACCAAGAGTAGGAACCAGATACAGCCAGAGGAAACAGACACCCAAGCAAAACAGTCTAGC	CGACCAAGAGTAGGAACCAGATACAGCCAGAGGAAACAGACACCCAAGCA		TRUE	SRBD1	NM_018079	TSS1500
cg03318654	chr2	87034200	+	cg03318654	43756433		TTCCAACCAATTATACTCTCCCAATTCCAACAACCAAATAAAACTTCAAC		II			NA	NA	NA	NA	NA	NA	chr2:87034658-87034889	N_Shore	TTTGCCAGAGCCTTTACTGTGAGTAGGACAGGACTCAGGAGGCCTCTGAACAAAAAGAAG[CG]TTGAAGCTTCATTTGGTTGTTGGAATTGGGAGAGCACAATTGGTTGGAAGGAAATCAGGT	TCCAACCAATTGTGCTCTCCCAATTCCAACAACCAAATGAAGCTTCAACG			CD8A	NM_001145873	5'UTR
cg03406844	chr2	152220529	+	cg03406844	15626496		CCTCTAACTACTTATAAATTACRAAATAACCRCCTTCAAATTCACACACC		II			NA	NA	NA	NA	NA	NA		OpenSea	GTGTGTACCACAGAGAAGCACGGTCTGGCAAATACAAGCTCACCTACGCAGAAGCTAAGG[CG]GTGTGTGAATTTGAAGGCGGCCATCTCGCAACTTACAAGCAGCTAGAGGCAGCCAGAAAA	CTCTAGCTGCTTGTAAGTTGCGAGATGGCCGCCTTCAAATTCACACACCG			TNFAIP6	NM_007115	Body					2:152220270-152220869	Unclassified_Cell_type_specific
cg03429643	chr2	99280963	-	cg03429643	22773314		ATTCAAAAAATTAAACCRAACCATATAAAAATACTACATACAAAATACAC		II			NA	NA	NA	NA	NA	NA		OpenSea	AGCTGAATTGAGTTCAGAAAATTAAACCGAACCATGTAGAAATACTGCATACAAAATGCA[CG]CACCTCAAAATACCTACCAGCTGTCTCAGTTCACCACAACTATCAACCACACCCATCCAC	TTCAGAAAATTAAACCGAACCATGTAGAAATACTGCATACAAAATGCACG			MGAT4A;MGAT4A	NM_001160154;NM_012214	TSS1500;Body					2:99280861-99281182	Unclassified_Cell_type_specific
cg04163638	chr2	16832247	-	cg04163638	73729473		TTCTTTCTCTCTTACTTTCACTTTAAAAAAACATTCCATTCAACRAAAAC		II			rs75927537	0.036924	NA	NA	NA	NA		OpenSea	GCTTTATTATCTTCTTTCTCTCTTACTTTCACTTTAAAAAAACATTCCATTCAACGGGGG[CG]AGTGAGTCACCATAATCATTTATTTAGACGCATTTCAGGCTCGCTCTATGCTATCCGGCC	CGCCCCCGTTGAATGGAATGTTTTTTTAAAGTGAAAGTAAGAGAGAAAGA			FAM49A	NM_030797	5'UTR			TRUE
cg04329870	chr2	87048747	-	cg04329870	61809425		TCRATTATTACTATAACCTCAAAACCACCCAAAATTAACTAAAAACACTC		II			rs13001400	0.030064	NA	NA	NA	NA		OpenSea	ACAGGCCGAGTTCGGTTGTTGCTGTAGCCTCAGAACCACCCAGAGTTGACTGAAGACACT[CG]GGGGCCTCCATAACTGAGAGCAGGCAGAGGCATTGTTTTTAACCCAGTGTGGACCCCCAA	CGGTTGTTGCTGTAGCCTCAGAACCACCCAGAGTTGACTGAAGACACTCG			CD8B;CD8B;CD8B	NM_172213;NM_172101;NM_172102	Body;3'UTR;Body				2:86902000-86902371
cg05148385	chr2	213950646	+	cg05148385	66651466		ACTTTTAATCACCACCTTCTCAAATTTAAAAACTTAACCAAAATAATCCC		II			NA	NA	NA	NA	NA	NA		OpenSea	ATAGGTGTCAAGATCTCCAAAAGAGATGGACTTTACTCACTGGAAAATGTTGAGACTTTC[CG]GGATCACTCTGGCCAAGTTCTTAAACTTGAGAAGGTGGTGATTAAAAGTTAGCAAGTGGT	CGGGATCACTCTGGCCAAGTTCTTAAACTTGAGAAGGTGGTGATTAAAAG			IKZF2;IKZF2	NM_016260;NM_001079526	Body;Body			TRUE
cg05242065	chr2	85060011	+	cg05242065	37743442		TACCTTTACTTTTTCTAAAAAATAATAATTAAAAAATAACCATTCCTTCC		II			NA	NA	NA	NA	NA	NA		OpenSea	TTCCCAACTACAGGATGGAATGCAATTGTGCTCTCTGAAAAAACAGGGAGGCTGGTGGGA[CG]GAAGGAATGGCTACTTCCCAATCACCACTTTCTAGAAAAAGTAAAGGCAACCTAATCTAA	CGGAAGGAATGGCTACTTCCCAATCACCACTTTCTAGAAAAAGTAAAGGC			C2orf89	NM_001080824	Body			TRUE
cg05669832	chr2	37545562	+	cg05669832	35688443		TCTAATTCCCRCTCCACCTATTAATAACCATATACTACTAAACAAATTAC		II			NA	NA	NA	NA	NA	NA		OpenSea	GAAAGTTGACAGGGTAGAAATCATTTTTGTAGACAAGAAAATTGAAGCACAAGGCGATAA[CG]CAACTTGCCCAGCAGCACATGGTTATTAATAGGTGGAGCGGGAATTAGAAGCCAGGTTTT	CGCAACTTGCCCAGCAGCACATGGTTATTAATAGGTGGAGCGGGAATTAG			PRKD3	NM_005813	TSS1500			TRUE
cg05705140	chr2	242945114	+	cg05705140	22746413		CTCAAATATTAAAACTTCCTACCTAATCCTTTAATCACTCACTATATTTC		II			NA	NA	NA	NA	NA	NA	chr2:242945406-242946563	N_Shore	TTCTTTATAGCAATGTGAGACTGGATTCATACAGAGCTCTTCCTGAGAGAAAAAAGAATG[CG]AAACACAGTGAGTGATCAAAGGATCAGGCAGGAAGTTCTAACATTTGAGAAGGGCCTGGG	TCAAATGTTAGAACTTCCTGCCTGATCCTTTGATCACTCACTGTGTTTCG										2:242944981-242945439	Unclassified_Cell_type_specific
cg06162038	chr2	138727217	-	cg06162038	33757321		TTTCCCAATCTATCCACTCCACTCTATTTCTAATACCTAAATCATAATTC		II			NA	NA	NA	NA	NA	NA		OpenSea	CTACTGGCTTATTTCCCAATCTGTCCACTCCACTCTATTTCTAGTACCTGAGTCATAATT[CG]GGCTTTATTATCTCACATTTCATTTTGAGAGCAAAGTGATATCTGTTTTTTTAATGCCTA	TTCCCAATCTGTCCACTCCACTCTATTTCTAGTACCTGAGTCATAATTCG	TRUE		HNMT;HNMT	NM_001024075;NM_006895	Body;Body
cg07002540	chr2	85281128	-	cg07002540	10659448		ACCTCCTACRCACAAAACCAACTCTACAATAAAATCTAAAAATTATAACC		II			NA	NA	NA	NA	NA	NA		OpenSea	TTTCTTTGTGTGCCTCCTACGCACAAAGCCAGCTCTGCAGTGGAATCTGGGGATTATAGC[CG]GGTGTGGCACTCCGCCCTGTGTGACTGTCCTGTCGCCCTGTTAGTCATCTTGCCTGTGTG	CCTCCTACGCACAAAGCCAGCTCTGCAGTGGAATCTGGGGATTATAGCCG			KCMF1	NM_020122	3'UTR			TRUE
cg07586956	chr2	70336043	-	cg07586956	25796420		AATATATTCTCCCACTTAAAAACTAAACCTAATTAACTACRCATATACRC		II			NA	NA	NA	NA	NA	NA		OpenSea	TTATGACAAACAATATGTTCTCCCACTTAAGAACTAAGCCTGGTTGGCTGCGCATGTGCG[CG]CGCGTGCTTGTGTGTGGGTGTGTGGTGGGGTATGTGTGTGTCCGGGGCTGCCGATTCAAC	ATATGTTCTCCCACTTAAGAACTAAGCCTGGTTGGCTGCGCATGTGCGCG								TRUE		2:70335775-70336369	Unclassified	TRUE
cg07930673	chr2	2650283	+	cg07930673	31629332		AATTCAAATCCAACTCTATATAATTTCAAAACCACTCAACAACCTCCCCC		II			NA	NA	NA	NA	NA	NA	chr2:2654108-2654358	N_Shelf	AGAAGGCTTTGCACTCGTCACACCTACGCATCTTGTCTCCAGGAGGTAACAGGGAGGGTG[CG]GGGGAGGCTGCTGAGTGGTTTTGAAATTATACAGAGCTGGATTTGAACCCCTTTCAGCGA	CGGGGGAGGCTGCTGAGTGGTTTTGAAATTATACAGAGCTGGATTTGAAC										2:2650097-2651084	Unclassified_Cell_type_specific
cg08009902	chr2	42793517	-	cg08009902	55679397		AAAATTTCACAAAATCCTTATATTCAACTCTTCTAATTCTTTAAATCCAC		II			NA	NA	NA	NA	NA	NA	chr2:42795847-42796230	N_Shelf	TAGGACATATAAAAGTTTCACAAAGTCCTTGTATTCAGCTCTTCTGATTCTTTGAGTCCA[CG]ATTTGTTGGTATTTATTCTTCAGATACTGAGCATCTACTGTGTCAGCTCAGAAATGTAGA	CGTGGACTCAAAGAATCAGAAGAGCTGAATACAAGGACTTTGTGAAACTT										2:42793164-42793811	Unclassified_Cell_type_specific
cg08506127	chr2	87018958	+	cg08506127	58769448		AAAAACTACCTCCAAAACTTAAACAAACCAACATTCCAAACCRAAAAACC		II			NA	NA	NA	NA	NA	NA	chr2:87015974-87018182	S_Shore	GCTTCACAGGCTTGAAGTCATTCAACCCCTGCGCTCTGTGCTTTCACGCCCTTGCACTTG[CG]GTCCCTCGGCCTGGAATGCTGGTCTGTTTAAGCCCTGGAGGCAGCTCCTGTGCTGTCTCA	CGGTCCCTCGGCCTGGAATGCTGGTCTGTTTAAGCCCTGGAGGCAGCTCC			CD8A;CD8A;CD8A;CD8A	NR_027353;NM_001145873;NM_171827;NM_001768	TSS200;5'UTR;TSS200;TSS200							TRUE
cg09318840	chr2	87018944	+	cg09318840	16677469		AAACTTAAACAAACCAACATTCCAAACCRAAAAACCRCAAATACAAAAAC		II			NA	NA	NA	NA	NA	NA	chr2:87015974-87018182	S_Shore	CACCTGCAGCTGCAGCTTCACAGGCTTGAAGTCATTCAACCCCTGCGCTCTGTGCTTTCA[CG]CCCTTGCACTTGCGGTCCCTCGGCCTGGAATGCTGGTCTGTTTAAGCCCTGGAGGCAGCT	CGCCCTTGCACTTGCGGTCCCTCGGCCTGGAATGCTGGTCTGTTTAAGCC			CD8A;CD8A;CD8A;CD8A	NR_027353;NM_001145873;NM_171827;NM_001768	TSS200;5'UTR;TSS200;TSS200							TRUE
cg09535475	chr2	42444827	+	cg09535475	42767316		CAACAATCAAACAATATAATTCAAATTACCTAACTACTCATTAAAACAAC		II			rs17029349	0.336119	NA	NA	NA	NA		OpenSea	TGAGGATTCTTAAAATATGCTTCTGGACTACATTTGGTCATGTTTGTGTGTCCACATATT[CG]TTGTCTTAATGAGTAGTTAGGTAATTTGAACTACATTGCTTGATTGCTGAACTGTAGTTT	CGTTGTCTTAATGAGTAGTTAGGTAATTTGAACTACATTGCTTGATTGCT			EML4;EML4	NM_001145076;NM_019063	Body;Body			TRUE
cg09948350	chr2	70189092	+	cg09948350	40755369		ACTTATTAAAAAAACCAATAACRACTTCCCCRATCTCTAAACTAATAAAC		II			rs77274135	0.02908	NA	NA	NA	NA	chr2:70188511-70188726	S_Shore	ATGTGATGACATTCAGGTATTTGTCATCAGCCAGTGAAGGAAGGGGAGGCAGGGACCAGA[CG]CCCATCAGCTCAGAGACCGGGGAAGCCGCCATTGGCCTCCCCAACAAGTGACTACTTTGA	CGCCCATCAGCTCAGAGACCGGGGAAGCCGCCATTGGCCTCCCCAACAAG		TRUE	ASPRV1;ASPRV1	NM_152792;NM_152792	5'UTR;1stExon
cg10240150	chr2	204570067	+	cg10240150	73807492		TACTCTCTATATCCCTCAAAATTAAATAATAAAACACAAAAAAAAACTCC		II			rs3181096	0.319695	NA	NA	NA	NA		OpenSea	GCCTGGGAGTTGAAGAAGGGTGCAGTCGGGTGGTGGTTATGAATCTCAGAAATCCTGCCA[CG]GAGCCTCCTTTTGTGCCCTATTACTTAACCTTGAGGGACATAGAGAGCATGAGACACCAA	CGGAGCCTCCTTTTGTGCCCTATTACTTAACCTTGAGGGACATAGAGAGC			CD28	NM_006139	TSS1500					2:204569866-204570170	Unclassified_Cell_type_specific
cg10278149	chr2	208016923	-	cg10278149	42723478		AAAACAAATCATATAAAATCCACTTCCACAAAAAAATAAACAATTACAAC		II			NA	NA	NA	NA	NA	NA		OpenSea	ACTTCCTCAGTGAAACAAGTCATATAAAATCCACTTCCACAAAAAAATAAGCAGTTACAG[CG]GTTAATGGAATTCTCTACAACATGCTTCTATGTCAGACTAAGAAAACTAAGAACTGGTTA	CGCTGTAACTGCTTATTTTTTTGTGGAAGTGGATTTTATATGACTTGTTT			KLF7	NM_003709	Body			TRUE
cg10480329	chr2	27011850	+	cg10480329	14696363		AAATAAAAATATAAAATCAAAAAAACACTCCTACCCTTTCTCTTAAAATC		II			NA	NA	NA	NA	NA	NA	chr2:27008760-27009465	S_Shelf	ACCTTGGCCTCCCAGAGTGCTGGGATTACAGGCCTGAGCCGCTGCGCCTGGCCGTATTTA[CG]ATCTTAAGAGAAAGGGCAGGAGTGTTTCCTTGACCCCACATTCTCACTTCCCTATACCTC	CGATCTTAAGAGAAAGGGCAGGAGTGTTTCCTTGACCCCACATTCTCACT			CENPA;CENPA	NM_001809;NM_001042426	Body;Body
cg10628126	chr2	85921283	-	cg10628126	49778389		CCCATACAATATCTAAAACRTACTTATACTAAAAAATTTCTCCCTCCATC		II			rs78997834	0.039096	NA	NA	NA	NA		OpenSea	TATAAGTATGTCCCATGCAATATCTGGAACGTACTTGTACTAAGGGGTTTCTCCCTCCAT[CG]GCACATCCCAGGCATCCTGGCAGCTGCTGGCCTCCAGCAACCCCACATTCTAGTTGTGTG	CCATGCAATATCTGGAACGTACTTGTACTAAGGGGTTTCTCCCTCCATCG			GNLY;GNLY	NM_006433;NM_012483	TSS200;TSS200
cg10648547	chr2	242051808	+	cg10648547	63645473		CCAACTAATATCAACAATAAAATACCTACRCTTAAAAAACATCATCCACC		II			NA	NA	NA	NA	NA	NA		OpenSea	AAGTCTATCAGCTTGATTGTGAAGTCCTCGGCGATCACGATGTTCTCATCCTTGATGTCA[CG]GTGGATGATGTCCTTCAAGCGCAGGTATCCCACTGCTGACACTAGCTGGAATCAGGAGGC	CGGTGGATGATGTCCTTCAAGCGCAGGTATCCCACTGCTGACACTAGCTG			PASK	NM_015148	Body				2:241700410-241700482
cg10809134	chr2	47879734	-	cg10809134	52672496		CTATTAAACCTACCACAAACTAAAACCTTACCTAATACAACRTCTATATC		II			NA	NA	NA	NA	NA	NA		OpenSea	TTTTTATGCTGCTATTAAACCTGCCACAAGCTGAAGCCTTGCCTGGTGCAACGTCTGTGT[CG]AGGCACCTCAGGGTGGACTGGTGCTGGGGATGGCAAGCCTGGGTCCTAGCTCCAGCTCTG	TATTAAACCTGCCACAAGCTGAAGCCTTGCCTGGTGCAACGTCTGTGTCG	TRUE
cg10934870	chr2	70488000	+	cg10934870	24796349		AATACCAACTAAATTCAATTTAAAAACAAAAATATCAAACATACATCTTC		II			rs28372795	0.01361	NA	NA	NA	NA	chr2:70485231-70485679	S_Shelf	GCTGCCTCTGCTTCCGTTTCCTCCACGAGGGCGAAGGTATACCCAGAACAAATTATGCCA[CG]AAGATGCATGTCTGACATCTTTGTTTTTAAATTGAATTCAGTTGGTACTCTGGCTTTTTT	GTACCAACTGAATTCAATTTAAAAACAAAGATGTCAGACATGCATCTTCG			PCYOX1	NM_016297	Body			TRUE
cg11710595	chr2	15260455	-	cg11710595	19677497		AAATTCTTTATTACATTTAAACCCCACAACAAACCTACAATATAAATATC		II			rs74387927	0.044271	NA	NA	NA	NA		OpenSea	TATTGGTTGGTAAATTCTTTATTGCATTTAAACCCCACAACAAACCTACAATGTGGATAT[CG]TTATCCCCATTCTGCAGCCAAAGAAACTGATGTTCAGAGAGATTAAGTGACAAGCCCACA	AATTCTTTATTGCATTTAAACCCCACAACAAACCTACAATGTGGATATCG								TRUE
cg12043508	chr2	87059202	-	cg12043508	47793396		AAAATCTTAATTATACTATCTCATCTAACRAACTTAAATATTCACACCAC		II			NA	NA	NA	NA	NA	NA		OpenSea	GTGAGTGGGAAAGGGTCTTAATTGTGCTGTCTCATCTGACGAGCTTGAGTGTTCACACCA[CG]CAGCCACAGCCAGAGCAGCACACTCTATCTGGGGTGGTGAATTGTAATTTTAGGCAAATA	GGGTCTTAATTGTGCTGTCTCATCTGACGAGCTTGAGTGTTCACACCACG			CD8B;CD8B;CD8B	NM_172213;NM_172101;NM_172102	Body;Body;Body			TRUE
cg12058385	chr2	144448686	+	cg12058385	20756330		TACAATATATAATAACAAACACCTCACTAAAAACAAAATCTACACAATTC		II			NA	NA	NA	NA	NA	NA		OpenSea	CAACTCACAGTCCCTCATCTTTTAAAAGAAGGGAAAAAAAATGAAGCACTCTGGTCATAA[CG]AATTGTGCAGATTTTGTTTTCAGTGAGGTGTTTGCCATTACATATTGCACATAATGTATG	GCAATATGTAATGGCAAACACCTCACTGAAAACAAAATCTGCACAATTCG			ARHGAP15	NM_018460	Body			TRUE
cg12192282	chr2	143632190	+	cg12192282	20659390		TAAAAAAAACTACAATCTCAAACTTAAATAAACAAAAAATTTCACAATAC		II			NA	NA	NA	NA	NA	NA		OpenSea	AATTTTCCTCCTAAGAAGTCACATGTGAGCTCTGCGTTTTTATTTAATTAAGAAAAATAG[CG]TATTGTGAAATTTTCTGTTTACCCAAGTTTGAGACTGCAGTTTTTTTTATTAGTTCTTTC	AAAAAAAACTGCAGTCTCAAACTTGGGTAAACAGAAAATTTCACAATACG								TRUE
cg12313149	chr2	136763629	+	cg12313149	57701347		ACCCAAACAATATCAAACTACTATCTATAATTCTAAAACAAATACCAAAC		II			NA	NA	NA	NA	NA	NA		OpenSea	AACAGCCACACAATTACAGTAACAGGTGGTCAGTTTCAAAACAAATTTCAAGGTCTGACT[CG]CCTGGCACCTGCTCTAGAACCACAGACAGCAGTTTGACACTGTCTGGGTCCAAGTTAGGT	CGCCTGGCACCTGCTCTAGAACCACAGACAGCAGTTTGACACTGTCTGGG								TRUE		2:136763576-136763749	Unclassified_Cell_type_specific
cg13283094	chr2	20772737	+	cg13283094	63706326		TCTTAAAAATACTTTTAATAATATTCTACCTACCACATTCTCTATATTAC		II			NA	NA	rs75472546	0.01858	rs75472546	0.01858		OpenSea	TGTCTGCCAGCATAGCCCATCACTCTGTGGTCCCCAGGGCCACAGCCTACTGGTAGCCAC[CG]CAACATAGAGAATGTGGTAGGCAGAATACTACCAAAAGTACCCCCAAGATAACAGACTCT	CTTGGGGGTACTTTTGGTAGTATTCTGCCTACCACATTCTCTATGTTGCG								TRUE
cg13484324	chr2	235359663	-	cg13484324	59810508		TCTATAAAAAATCCCTAATATAATTCTCAATCTCTTAATTACATAAACTC		II			NA	NA	NA	NA	NA	NA		OpenSea	TCACAAACATGTCTATAGGAGGTCCCTAGTGTAATTCTCAGTCTCTTAATTACATAGACT[CG]TCTTTGGAGTCTGAATAAAATAGGTGAATGGATTTTCTTCCTGTAAACACTGCACTCAGG	CGAGTCTATGTAATTAAGAGACTGAGAATTACACTAGGGACCTCCTATAG								TRUE
cg13613174	chr2	242702881	-	cg13613174	66756316		AAAAATAAAAATACCACACCTACCTAAAATACCCATCACRAATAAATCTC		II			NA	NA	NA	NA	NA	NA		OpenSea	AGTATGGTATAAAAGGTAAAAATGCCACACCTGCCTGGGGTGCCCATCACGAGTGGGTCT[CG]CGGGACTGGAGGTTGCTCTGGCGAGGCAGTGGGTGAGCGTGAGGGGTTGCGAAGGCCTAG	AAGGTAAAAATGCCACACCTGCCTGGGGTGCCCATCACGAGTGGGTCTCG			D2HGDH	NM_152783	Body				2:242351543-242351606	2:242702218-242703163	Unclassified_Cell_type_specific
cg13652008	chr2	33359356	+	cg13652008	73691307		TTATTAAATCACTATTTACAACCCRACCCCTAAAAATATTTTAAACATAC		II			NA	NA	NA	NA	NA	NA		OpenSea	GCATTTGATCACTTCAGCCGAGAGTGCCAGGAGATTTGAGACAGATGTTTTCAGACATGC[CG]CATGCCTAAAACATTTCCAGGGGTCGGGCTGCAAATAGTGACTTAATAAGTGGAGAAACA	TATTAAGTCACTATTTGCAGCCCGACCCCTGGAAATGTTTTAGGCATGCG			LTBP1;LTBP1;LTBP1;LTBP1;LTBP1	NM_206943;NM_001166266;NM_001166265;NM_001166264;NM_000627	Body;TSS1500;TSS1500;TSS1500;TSS1500					2:33359167-33360132	Unclassified_Cell_type_specific	TRUE
cg14285788	chr2	128458556	-	cg14285788	16629464		AAATAATCAAAATAATCACTATTACTACAAATAAAATAACTAATCAAAAC		II			NA	NA	NA	NA	NA	NA	chr2:128458844-128459937	N_Shore	AACCCCATGGTAAATGATCAGGATGGTCACTATTACTACAAGTGAGGTAACTAATCAGAA[CG]CAACTTTCCCCAAAAAACCCACCTGAGTTACACAGGTCTGAACTTTTTTAAAAATTAAAT	AATGATCAGGATGGTCACTATTACTACAAGTGAGGTAACTAATCAGAACG			SFT2D3	NM_032740	TSS200
cg14950134	chr2	3261155	-	cg14950134	38624331		CAAAACAACTCCAAAATCTATACAATACTAAATAAATCATCAAAAAACTC		II			NA	NA	NA	NA	NA	NA		OpenSea	TGTCAAGGTGACAGAGCAGCTCCAGGGTCTGTGCAGTGCTGGATGAATCATCAGGGGACT[CG]TGGCTGCCTGATTCCAATTCCTTCGGCATCCTCCACACGGCTGCACATGTCAGGACTTTG	AGAGCAGCTCCAGGGTCTGTGCAGTGCTGGATGAATCATCAGGGGACTCG			TSSC1	NM_003310	Body				2:3239987-3240426
cg15757195	chr2	8422332	+	cg15757195	51607332		RCAACTCCTATATAACCCRCCCAATAACCAAAAAATAACACAATTTCACC		II			rs150715871	0.0128	NA	NA	NA	NA		OpenSea	CTTCTTCAGCTTTGAGGAGCAGCCACCGAGGCAGCCTCTCAGATGCCACATCACACCCCA[CG]GTGAAACTGTGTCACCTTCTGGCCACTGGGCGGGCCACACAGGAGCTGCGGTGGTCATCC	CGGTGAAACTGTGTCACCTTCTGGCCACTGGGCGGGCCACACAGGAGCTG									2:8339652-8339784
cg17178175	chr2	178109973	-	cg17178175	69748353		CCATCTCAACCAAAATAAAAATTACTATTAATACCACACTATCACRAAAC		II			rs13402068	0.059763	NA	NA	NA	NA		OpenSea	GTATGACTCATCCATCTCAGCCAAGATGGGAATTACTGTTAATGCCACACTGTCACGGAA[CG]CTACAACTGGAAGGGACCACAGGAATCACCCAGACAGCCCCTCTTGTTTTGCAAATAAGG	CATCTCAGCCAAGATGGGAATTACTGTTAATGCCACACTGTCACGGAACG			NFE2L2;NFE2L2;NFE2L2	NM_006164;NM_001145413;NM_001145412	Body;5'UTR;5'UTR			TRUE
cg17528559	chr2	113571025	+	cg17528559	28679506		TTTATACAAAAAACCAACATTATTCTTCTAAATCCATCTCTTAAAAAAAC		II			rs12711742	0.107448	NA	NA	NA	NA		OpenSea	CCCATTCCAGGGCTGTCATCTAGGACACTTCTTATCACCTAAATAACCGGGGAGGCAAAG[CG]CTTTCTTAAGAGATGGATCCAGAAGAACAATGCTGGTTTTCTGTACAAAAAGGGGCTGTG	TTGTACAGAAAACCAGCATTGTTCTTCTGGATCCATCTCTTAAGAAAGCG								TRUE
cg18174654	chr2	87019612	-	cg18174654	34752314		CTCCTTATCCTTATAAAATACAAACTTAAATATTAAATAAATTCTTTATC		II			NA	NA	NA	NA	NA	NA	chr2:87015974-87018182	S_Shore	TGAACTGCATTCTCCTTGTCCTTGTGAAGTACAAACTTAAGTGTTGGATGGGTTCTTTGT[CG]TTGTTGCTATTTTTTTTTTTGAGATGGGGTCTGGCTGTGTTGCCCAGGCTGGAGTGCAGT	CGACAAAGAACCCATCCAACACTTAAGTTTGTACTTCACAAGGACAAGGA			CD8A;CD8A;CD8A;CD8A	NM_001145873;NM_001768;NR_027353;NM_171827	5'UTR;TSS1500;TSS1500;TSS1500		RDMR
cg18672716	chr2	193256	-	cg18672716	34674335		TATTAACACTTTTACCACAAAATATATTACAACCRACRTCTATTCATTCC		II			NA	NA	NA	NA	NA	NA		OpenSea	GGATGCCGTGATGTTAACACTTTTACCACAGAGTATGTTGCAGCCGACGTCTGTTCATTC[CG]TGGTGAAGCTTGGGGTTTTCCAGTTCTCGGTCCACGAAAATTAGCTGTAAAGGTTTTCTT	CGGAATGAACAGACGTCGGCTGCAACATACTCTGTGGTAAAAGTGTTAAC									2:183240-183564
cg18857618	chr2	87048489	-	cg18857618	72808462		TTTCTAAAACRCCATTAAACCCTACTAAAAAAATTACTAATATCCACCTC		II			NA	NA	NA	NA	NA	NA		OpenSea	ATGTGGTGTGATTTCTAAGACGCCATTGAGCCCTGCTAAAGGAGTTGCTAATATCCACCT[CG]TTCTGCGGTTAAGAAACCAACAGGAAAAAGAACGCACAACTCCCAGCACAGTGCTGGCGC	CGAGGTGGATATTAGCAACTCCTTTAGCAGGGCTCAATGGCGTCTTAGAA			CD8B;CD8B;CD8B	NM_172213;NM_172101;NM_172102	Body;3'UTR;Body				2:86902000-86902371
cg19449565	chr2	240230892	+	cg19449565	47627501		ATAAAATAAAAACCAAATATCAAAATAAAACRACTAAATTCTTCCCCAAC		II			NA	NA	NA	NA	NA	NA		OpenSea	TCTCAGGGCGTTCGGCGCCGTAACTCAGGAGAAACCCAAGTCCTGCTCTCCCGGCGGCCT[CG]CTGGGGAAGAATTCAGCCGCTCCACCCTGACATCTGGTTTCTATTTCATATCCATGTTGT	CGCTGGGGAAGAATTCAGCCGCTCCACCCTGACATCTGGTTTCTATTTCA			HDAC4	NM_006037	Body			TRUE	2:239895745-239895849	2:240230268-240231017	Unclassified_Cell_type_specific	TRUE
cg19867914	chr2	144234430	+	cg19867914	22634418		ATACATTATTACAACCTTCCTCTCTATTTATTATAACACCCAAACTCATC		II			NA	NA	NA	NA	NA	NA		OpenSea	CACTTCTGTGTTGCTGTTTGCTGCTTCATTGTGAAACCTTTTTGCTGGATGTGTTACATG[CG]ATGAGCTTGGGTGTTATAATAAACAGAGAGGAAGGCTGCAATAATGTATTTCAGTTAGGA	TACATTATTGCAGCCTTCCTCTCTGTTTATTATAACACCCAAGCTCATCG			ARHGAP15	NM_018460	Body			TRUE
cg19931733	chr2	30382574	+	cg19931733	45722505		ATAAATACACATTAACATTCTATTCAACTATTTTCTAAATACAACACTAC		II			rs3768671	0.235429	NA	NA	NA	NA		OpenSea	AAACTAAATTGACCATGCATATAATATTCTTTGTTTAAATGAAAGCATACTGTTGAAACC[CG]CAGTGTTGCATTTAGAAAACAGTTGAACAGAATGTCAATGTGCATTCATGCAAAAAAACA	TGAATGCACATTGACATTCTGTTCAACTGTTTTCTAAATGCAACACTGCG			YPEL5;YPEL5;YPEL5;YPEL5	NM_016061;NM_001127401;NM_001127400;NM_001127399	3'UTR;3'UTR;3'UTR;3'UTR					2:30382385-30382598	Gene_Associated_Cell_type_specific
cg20657709	chr2	28509570	+	cg20657709	12673404		ATAACAAAAATATCAACCACCATACAATATAAATACAAAAATACTCCATC		II			NA	NA	NA	NA	NA	NA		OpenSea	AGTTGTTTTTCAAGGCCCTGCTCAAAGCAGTCTCATCTAATAAGCCTCCTAGAAGCCCTT[CG]ATGGAGTATCTTTGCACCCATACTGCATGGTGGTTGACACCTCTGTTATAACCTTCGTCC	TAACAGAGGTGTCAACCACCATGCAGTATGGGTGCAAAGATACTCCATCG			BRE;BRE;BRE;BRE;BRE	NM_199192;NM_199193;NM_199191;NM_004899;NM_199194	Body;Body;Body;Body;Body			TRUE
cg20995564	chr2	145172035	-	cg20995564	37740361		TACRACTATACAAATCCCAAACCCAAAAAACTAACCCTATATATATTATC		II			NA	NA	NA	NA	NA	NA		OpenSea	GCTGGGCCCTGTGCGACTGTGCAGGTCCCAGACCCAGGAAGCTGGCCCTGTGTATGTTAT[CG]TGAGGCAGGGCCCCCGAGAGCCTCCCATCCCATGACGGCTAGTGCGGTCCAGTAATTTTT	GCGACTGTGCAGGTCCCAGACCCAGGAAGCTGGCCCTGTGTATGTTATCG			ZEB2;ZEB2	NM_014795;NM_001171653	Body;Body			TRUE
cg22765299	chr2	197125372	+	cg22765299	33710472		TTAATCTACTCTCTTTACAAACAATAAACTAATACCTTCTTTATTTCTAC		II			NA	NA	NA	NA	NA	NA		OpenSea	AAGCGTGGTTAGGCTTTATACCTTCTCCCGGTCTAAACAGTTCTTTATAAAGTCCTTTCA[CG]TAGAAACAAAGAAGGCATTAGTTTACTGCCTGTAAAGAGAGCAGATCAAGGCTGAGGAAC	TGATCTGCTCTCTTTACAGGCAGTAAACTAATGCCTTCTTTGTTTCTACG			HECW2	NM_020760	Body			TRUE		2:197125343-197125467	Unclassified_Cell_type_specific
cg23261319	chr2	182713409	+	cg23261319	56665371		AACAAATTTCTATACTCCTTTCCTCATTTTAAATATAACTCACTACTCTC		II			NA	NA	NA	NA	NA	NA		OpenSea	ATGCATTTCCTTTTGTTTCCTTGCTTTAAAGCAGGGGTTCTTGGTCTTTCGAGGTTACAT[CG]AGAGCAGTGAGTCATATCCAAAATGAGGAAAGGAGCATAGAAATTTGTCAAATTTCTTGT	CGAGAGCAGTGAGTCATATCCAAAATGAGGAAAGGAGCATAGAAATTTGT								TRUE
cg24345747	chr2	87015813	+	cg24345747	38626353		ATTCRTAAAAACAATTCCCTATTTACCTCATCCAATTTCAACCCATAATC		II			NA	NA	NA	NA	NA	NA	chr2:87015974-87018182	N_Shore	TTTTGTTGTTGCTGTTGTTGTTGCTGCTGTTTTTTGGTTTTACAAAAAATCATTTCAGAA[CG]ATCATGGGCTGAAATTGGATGAGGCAAATAGGGAATTGCCTCTACGAATTCTCCTTCCTT	TTCGTAGAGGCAATTCCCTATTTGCCTCATCCAATTTCAGCCCATGATCG			CD8A;CD8A;CD8A;CD8A	NM_001145873;NM_171827;NM_001768;NR_027353	Body;Body;Body;Body		RDMR
cg25099065	chr2	69994225	+	cg25099065	51772338		CATATTTTTTCCAACCCTAAATAACAATTACTTATACTTTTAAAAACAAC		II			NA	NA	NA	NA	NA	NA		OpenSea	AACAGGGAAAATCAACCTTGAGTGATCAAAAGAAGGGTTGTGCCTTTAAGCCTGGAGGGG[CG]CTGCCTCCAAAAGCATAAGCAACTGCCATCCAGGGCTGGAAAAAACATGTTGCAGCTGTG	ATGTTTTTTCCAGCCCTGGATGGCAGTTGCTTATGCTTTTGGAGGCAGCG			ANXA4	NM_001153	5'UTR			TRUE		2:69993778-69994380	Unclassified_Cell_type_specific
cg25185536	chr2	37642493	-	cg25185536	37711362		AAATATCCCTTCTCCTAATCAAAAACRTTTCCCTTCTTTATCTTACAAAC		II			NA	NA	NA	NA	NA	NA		OpenSea	AAGCTTAGACTAGGTGTCCCTTCTCCTGGTCAAGAGCGTTTCCCTTCTTTATCTTGCAGG[CG]CAGTGTCTGCTAGAGGCTACAAGAAAGAAAGAGGAAAGGTGGGGGCTCATTGGTGGGGCT	CGCCTGCAAGATAAAGAAGGGAAACGCTCTTGACCAGGAGAAGGGACACC								TRUE
cg25739938	chr2	9610621	-	cg25739938	28685470		CAACCTACTAATAAACTACTATTTCCTAACACCTCTATACCAATAAAAAC		II			NA	NA	NA	NA	NA	NA	chr2:9614194-9615235	N_Shelf	TTACCTGCATTCAGCCTGCTGGTGGACTGCTGTTTCCTAACACCTCTGTACCAATGGGGA[CG]ATGTTGAAATTAACCATCAAAACTGTTTCTCTCGATGACAGAGGCAATGTCTTAGTGCCT	CGTCCCCATTGGTACAGAGGTGTTAGGAAACAGCAGTCCACCAGCAGGCT			CPSF3	NM_016207	Body
cg25757820	chr2	224819307	-	cg25757820	74678346		AATAAAAAATCCAATTCTAAAACAACTCATTCATTCACATAACTATTAAC		II			NA	NA	NA	NA	NA	NA	chr2:224821928-224822575	N_Shelf	GTCTGACTGGGAGTGGAGGATCCAATTCTAAGACAGCTCATTCATTCACATGGCTGTTAG[CG]GGAGGCCTCAGCTACTCATCACATAAGCCTTTCCACATAGTTTCTTAGGCAACATCATAA	GTGGAGGATCCAATTCTAAGACAGCTCATTCATTCACATGGCTGTTAGCG
cg26012482	chr2	8423155	+	cg26012482	58731506		AAATCATTATTAAAATCAAAACATACCCTATTAAACTTCTTAAACAACCC		II			NA	NA	NA	NA	NA	NA		OpenSea	TGCACACTCACATGCACGCACACACACCGGACAGGTTAATCCCCGTATCATTGGCTGCCA[CG]GGTTGCCTAAGAAGCTTAACAGGGCATGTTCTGACTTCAACAATGACCTGCTAATGGTTT	CGGGTTGCCTAAGAAGCTTAACAGGGCATGTTCTGACTTCAACAATGACC									2:8340519-8340607
cg26099045	chr2	64291800	+	cg26099045	53661339		AAAACCATAAAAACAAAAACTTACTAAACAAACAAATACACTAATTTAAC		II			NA	NA	NA	NA	NA	NA		OpenSea	TTTCCTTTCAGCTGGCTCTGGGAACCTTATGCTGATGTAATGGAGATAACCTTTGTGAGA[CG]TTAAATCAGTGTATTTGCCTGCCCAGTAAGTCTTTGTCTCCATGGCTTCCCCCTTGAGTC	AAGCCATGGAGACAAAGACTTACTGGGCAGGCAAATACACTGATTTAACG								TRUE		2:64291740-64291813	Unclassified_Cell_type_specific
cg26176018	chr2	30478251	-	cg26176018	29642379		AAAAACAAAACTTCTAAACCAACCTAATCAAAAAAACAAAACCCAAAATC		II			rs11694534	0.162255	NA	NA	NA	NA		OpenSea	CAGCGCCGTCTGAGGGCAGAACTTCTGGGCCAACCTGGTCAGGAAGACAGAGCCCAGAGT[CG]GGGTCCGTGTCCCCCTCTGCCTCCGTGACCCACACTGGCCCATCCCCTCCCTGGACTTGT	AGGGCAGAACTTCTGGGCCAACCTGGTCAGGAAGACAGAGCCCAGAGTCG			LBH	NM_030915	Body			TRUE
cg26690127	chr2	37545602	-	cg26690127	36768331		AAACRATAACRCAACTTACCCAACAACACATAATTATTAATAAATAAAAC		II			NA	NA	NA	NA	NA	NA		OpenSea	ATTGAAGCACAAGGCGATAACGCAACTTGCCCAGCAGCACATGGTTATTAATAGGTGGAG[CG]GGAATTAGAAGCCAGGTTTTGTACTTTCTTACCAGTGCTGTCTCCACAAGAACACACTAT	GGCGATAACGCAACTTGCCCAGCAGCACATGGTTATTAATAGGTGGAGCG			PRKD3	NM_005813	TSS1500			TRUE		2:37545600-37546027	Unclassified_Cell_type_specific
cg27445883	chr2	87089933	+	cg27445883	21694343		AATATAACAATATCCTTACCCRACTACCTACTTTAAATCTCAAAAAACAC		II			NA	NA	rs138997472	0.0568	NA	NA	chr2:87088816-87089037	S_Shore	CCCAGCCAGGCAGGTCCATGGGTTACCCTAAGAGCTTAGAGTTTATCGGAGAGGAAATGG[CG]TGTCCCCTGAGATCTAAAGCAGGCAGCCGGGCAAGGACACTGTCACATTTGGTCTCCACA	ATGTGACAGTGTCCTTGCCCGGCTGCCTGCTTTAGATCTCAGGGGACACG			CD8B;CD8B;CD8B;CD8B;CD8B	NM_172099;NM_172102;NM_004931;NM_172213;NM_172101	TSS1500;TSS1500;TSS1500;TSS1500;TSS1500
cg00091349	chr3	151048406	+	cg00091349	47736393		AATTCAAAACCAAATCACCCAAAACTTTATAATCAACTAACACTAATCTC		II			NA	NA	NA	NA	NA	NA		OpenSea	TGGAGTTCATGGTGAGTTTCATTTCATGTTTCTTGCCACAAGTGTTACCATGGAGTTAGA[CG]AGACTAGTGTTAGTTGATCACAAAGTTTTGGGTGACTTGGCTTTGAATTCTGAGAAGAAA	CGAGACTAGTGTTAGTTGATCACAAAGTTTTGGGTGACTTGGCTTTGAAT			MED12L;P2RY13	NM_053002;NM_176894	Body;TSS1500
cg01040649	chr3	186738320	-	cg01040649	44724425		TACAATTAATTCTTAAAACAACATCCRATAATACCTTTAAAACATACATC		II			rs7622579	0.010624	NA	NA	NA	NA		OpenSea	CTGCTGTTCATTACAGTTGATTCTTAAGGCAGCATCCGGTGATGCCTTTGAAACATACAT[CG]GCAAAGTCTTAATCAGATGAAAGCCAAAACCCCTACACCTGTGTAAGGCGCCACATTATC	ACAGTTGATTCTTAAGGCAGCATCCGGTGATGCCTTTGAAACATACATCG			ST6GAL1;ST6GAL1;ST6GAL1	NM_173216;NM_003032;NM_173217	5'UTR;TSS1500;5'UTR					3:186738206-186738508	Unclassified_Cell_type_specific
cg01368075	chr3	128523902	-	cg01368075	43617455		TATACAATCTAAAAATACAATCTAAAATTTCAACTACAAAAAACCTCCRC		II			NA	NA	NA	NA	NA	NA		OpenSea	AGAGTATCACATGTGCAGTCTAGGAGTGCAGTCTAGGATTTCAGCTACAGAAAACCTCCG[CG]CATATGACTAGAACAAGACATGAACTCCTTCCTGTGTGGGAGGATGCCAAGTGTTCTTTT	CGCGGAGGTTTTCTGTAGCTGAAATCCTAGACTGCACTCCTAGACTGCAC			RAB7A	NM_004637	Body			TRUE
cg02219383	chr3	43385111	-	cg02219383	54683400		AACAAAAAAATACAAACAATAATAACRACCTCATTAAAAAAACCACACAC		II			NA	NA	NA	NA	NA	NA		OpenSea	TAACTCTTTGGGGCAAGAGAGTACAAACAGTGATGACGGCCTCATTGGAGAGGCCACACA[CG]GGCTCTTCAGGTGTACATGAGGGTCTGGGTTCCCTCGTCACCAGGGATGCCGTCCCCTTC	GCAAGAGAGTACAAACAGTGATGACGGCCTCATTGGAGAGGCCACACACG			SNRK;SNRK	NM_017719;NM_001100594	Body;Body			TRUE
cg02244028	chr3	38992200	-	cg02244028	28745319		AATCTCTAAAACTAAAACCCAAACATTAAACAAAACAATAAAACTAAACC		II			NA	NA	NA	NA	NA	NA		OpenSea	AGAAGAAGCCCAGTCTCTAAAACTGAGACCCAGACATTAAGCAAGACAATAAGGCTGAGC[CG]GCTGAACTGCTGAAGTGGGATCTGCAAGTAGCAGGCAAGTGGCCACATGGCCCAAACAAG	CGGCTCAGCCTTATTGTCTTGCTTAATGTCTGGGTCTCAGTTTTAGAGAC			SCN11A	NM_014139	TSS200
cg04478930	chr3	71927912	-	cg04478930	38608448		CTATTAATAAACRTTATTCCTCCTATTCAAACTTACATTTAAAAATATAC		II			NA	NA	NA	NA	NA	NA		OpenSea	ACAAATGTGAGCTATTAGTGAACGTTATTCCTCCTGTTCAAACTTGCATTTGAAGATATA[CG]TGTGTCACATTTCCTGAAATCTTGAAGGTCTCTCAAACGTCATTTACATTTGGATTCAGA	TATTAGTGAACGTTATTCCTCCTGTTCAAACTTGCATTTGAAGATATACG								TRUE
cg04795044	chr3	129344706	-	cg04795044	35693448		CTATAAAACCTTTTACTAATTTCTTCAAAAAAAATCAAATATAACTAAAC		II			NA	NA	NA	NA	NA	NA	chr3:129345667-129346521	N_Shore	GTGCAGCCACTCTGTAAAACCTTTTGCTAGTTTCTTCAAAAAAAGTCAAATGTGGCTGGA[CG]CGGTGGCTCACGCCTGTAATCCCAGCACTTTGGGAGGCCGAGGCGGGCGGATCACGAGGT	TGTAAAACCTTTTGCTAGTTTCTTCAAAAAAAGTCAAATGTGGCTGGACG
cg05936004	chr3	130693828	+	cg05936004	48693352		AAAAAATAACAACTCACAATAATTCAAATTCTCTATTAACTACTATATAC		II			NA	NA	NA	NA	NA	NA		OpenSea	TACCCATAAATACAGTGTGATTGGGAGAATTAAATGGTGTTTTAGGTAGATAGATATAGA[CG]TATATAGTAGCTAATAGAGAACTTGAACCATTGTGAGCTGTTATTTCTCTTCCATTTCCT	AGAAATAACAGCTCACAATGGTTCAAGTTCTCTATTAGCTACTATATACG			ATP2C1;ATP2C1;ATP2C1;ATP2C1	NM_001001485;NM_001001486;NM_014382;NM_001001487	Body;Body;Body;Body			TRUE
cg06706813	chr3	194826411	+	cg06706813	32798392		AATCCCTTAACCCCCRCTAATAATTAAAACAAATCTCCAAATCACTACTC		II			rs77477285	0.03649	NA	NA	NA	NA		OpenSea	AGAGTCCATCCCTGAATGCTGCAGCCAAGTCTGCGCCTCCGCGTCCACTCACGGGGCCAC[CG]AGCAGTGATTTGGAGACCTGTTTCAACTATCAGCGGGGGCCAAGGGATCCCTGAGCCAGA	ATCCCTTGGCCCCCGCTGATAGTTGAAACAGGTCTCCAAATCACTGCTCG			C3orf21	NM_152531	Body			TRUE	3:196307679-196307875	3:194826295-194827844	Unclassified
cg06815003	chr3	143847318	-	cg06815003	11763466		AACTTCACACTTATAAATCAAAAATATTTACTTTAAAAAATTACATTTTC		II			NA	NA	NA	NA	NA	NA		OpenSea	AGGAAGAAACAGACTTCACACTTGTGAGTCAGAGGTGTTTGCTTTGGAGGGTTGCATTTT[CG]CTTTCTATGCTGGGTGAAGTGAGGGTGTTGTCTTTCTGTGTCCCCTTCCTCCTATCTCCC	ACTTCACACTTGTGAGTCAGAGGTGTTTGCTTTGGAGGGTTGCATTTTCG								TRUE
cg06845438	chr3	42946772	-	cg06845438	47791438		ACAAACCTTAAAACTAATAAAACAACCTCTTTAAATCTCACAAACTATCC		II			NA	NA	NA	NA	NA	NA	chr3:42947480-42948170	N_Shore	TTAACATCAACACAGACCTTAAGACTGATAGAACAGCCTCTTTAAGTCTCACAGACTATC[CG]GTAGTGTGATAATGATGAGAAACATTTGCAGTCTATTCTCTGAAGCCTGCTACAGGCTCC	CAGACCTTAAGACTGATAGAACAGCCTCTTTAAGTCTCACAGACTATCCG			ZNF662;ZNF662	NM_001134656;NM_207404	TSS1500;TSS1500
cg09217898	chr3	194412522	+	cg09217898	73600414		ATAAAACAATAAAAAATATTTCTTTAAAAAAACCATATATATCCACACAC		II			NA	NA	NA	NA	NA	NA	chr3:194406440-194409045	S_Shelf	AACAATAGTATTTCATACCCTCCCAACTATGACAGCTTCAGAGAACCCCCTCCACACACA[CG]TGTGTGGACACACATGGTTTCCCTAAAGAAACACCTCTCACTGCCCCACAGTCAGCAGAA	CGTGTGTGGACACACATGGTTTCCCTAAAGAAACACCTCTCACTGCCCCA										3:194412419-194412727	Unclassified_Cell_type_specific
cg09220326	chr3	45175421	+	cg09220326	22794452		TCATCCTTCAAACCACAATAAAACAAAAAATAAATTACTACCAAAATATC		II			NA	NA	NA	NA	NA	NA		OpenSea	GAGCATCTGCTCCTCCTCCATCTCCGATGTCCTCACCACCTCCGTCACTGCCTTTACTTC[CG]ATACTTTGGCAGCAATCCATCCTCTGCTTCACTGTGGTCTGAAGGATGACCACCAGCTGA	CATCCTTCAGACCACAGTGAAGCAGAGGATGGATTGCTGCCAAAGTATCG			CDCP1;CDCP1	NM_022842;NM_178181	Body;Body			TRUE				TRUE
cg09846625	chr3	127305070	+	cg09846625	11707369		CTCAAAATTACAAATTATTATCTCATACCACCAAAAATCATACAAAAAAC		II			NA	NA	NA	NA	NA	NA	chr3:127308568-127310132	N_Shelf	GAGGACTGGGCCACCACGCTGAGCATGCAGGAGCTTACAGCTGGAAGCGGGTGTGCAGCG[CG]CCTCCTGCATGACTTCTGGTGGCATGAGATAATAACTTGTAACTTTGAGTTGAGAGTATC	TCAAAGTTACAAGTTATTATCTCATGCCACCAGAAGTCATGCAGGAGGCG			TPRA1;TPRA1	NM_001142646;NM_001136053	5'UTR;5'UTR			TRUE
cg10499974	chr3	46244099	-	cg10499974	49712323		AAAACTTTCTTAATTCCACTACCAACAATAATTCCCCATTTCTATTTCTC		II			NA	NA	NA	NA	NA	NA		OpenSea	AATTCTTCCTAAGGGCTTTCTTAGTTCCACTGCCAGCAGTAGTTCCCCATTTCTATTTCT[CG]TTAGGTCTCAACTCTTCCGTCATGAGTTCTATGTTCCCCAGGATTCCAAGAGCCCAAATC	CGAGAAATAGAAATGGGGAACTACTGCTGGCAGTGGAACTAAGAAAGCCC			CCR1	NM_001295	3'UTR
cg11036656	chr3	81887543	+	cg11036656	46624322		ATCTTTCCTTTTCCTTAAAAAATAACCCATCTTTTCATTTAAAAAACTAC		II			NA	NA	NA	NA	NA	NA		OpenSea	CAGTTCAAGTTAAAAAGAAGGTTTTGGGCCCCAACTTTACAGAAGCAGGAAGCAGGTTGA[CG]TAGTTTCTCAAATGAAAAGATGGGTCATTTTTTAAGGAAAAGGAAAGATATCTCAGAAGG	TCTTTCCTTTTCCTTAAAAAATGACCCATCTTTTCATTTGAGAAACTACG								TRUE
cg12400702	chr3	12838781	+	cg12400702	13735322		AAAAAAAAACATCACTAAAAATACCAATAAAAAAATCAACTAAAAATTAC		II			NA	NA	NA	NA	NA	NA	chr3:12838471-12838782	Island	CTCCCTGGGGACCCCAGCACCTGCCTCTCCTCCGCATTGAACCCGGACCCTTCCCGGGAC[CG]CAACCCCCAGCTGACTTTCTCACTGGCACCCTCAGTGATGCCTCCTTCTCAACATCACCC	GAAGGAGGCATCACTGAGGGTGCCAGTGAGAAAGTCAGCTGGGGGTTGCG			CAND2;CAND2	NM_001162499;NM_012298	Body;Body					3:12837954-12838916	Unclassified
cg12422199	chr3	101284166	+	cg12422199	54759501		CTAAACACCCTTCCAACCCATTACTATATCCATATTCCTATCCCAAAATC		II			NA	NA	NA	NA	NA	NA	chr3:101280545-101280952	S_Shelf	AAAAATATCAAGCTGCTAGAAACCACTGAGGAAGATAAACAGAAAAACTTTCTATTTTTA[CG]ACTTTGGGATAGGAATATGGACATAGCAATGGGCTGGAAGGGTGCCCAGGCCATGCAGTT	CGACTTTGGGATAGGAATATGGACATAGCAATGGGCTGGAAGGGTGCCCA			RG9MTD1	NM_017819	Body
cg13482010	chr3	122703782	-	cg13482010	19662323		AAAAAAAATAATTTCCCCCTATTTCTCCCAAAAACTTCTTTAAAATACAC		II			NA	NA	NA	NA	NA	NA		OpenSea	AAATCACAGGGGAAAAAAATAATTTCCCCCTGTTTCTCCCAAAGACTTCTTTGAAATACA[CG]ATTTCAAATACGTTTCTGGATCCTAAAACTTTTTAGAATGAATAAAGTGTCTAGGATAGG	CGTGTATTTCAAAGAAGTCTTTGGGAGAAACAGGGGGAAATTATTTTTTT			SEMA5B	NM_001031702	5'UTR			TRUE
cg15035590	chr3	66437456	+	cg15035590	63737450		ACAAACTAAATCAAAACAAATCAATACAAATCCTATAAATAAAACTTTCC		II			NA	NA	NA	NA	NA	NA		OpenSea	TGGGCTCCCCAAAAGCCCCATCCTCAGAACTGACACCATGTGGCCTATCTGGCAGCAACA[CG]GAAAGCCCCATTCACAGGATTTGCATTGATTTGCCCTGATCTAGTTTGCCGAGCAGGAGA	CGGAAAGCCCCATTCACAGGATTTGCATTGATTTGCCCTGATCTAGTTTG			LRIG1	NM_015541	Body			TRUE		3:66437307-66437614	Unclassified_Cell_type_specific
cg16775598	chr3	18877557	-	cg16775598	26788369		ATATTTACCTCCTCATTCTTTCTACTTTCTTTTATCATAATAACATCAAC		II			NA	NA	NA	NA	NA	NA		OpenSea	TGAATTCTGCTGTGTTTGCCTCCTCATTCTTTCTACTTTCTTTTGTCATGATAACATCAG[CG]TTGCCTGTCTTCCTATTAAATCGCATCTCTCCTCATTAATCTTTCTCTCTTAGCCAATGA	CGCTGATGTTATCATGACAAAAGAAAGTAGAAAGAATGAGGAGGCAAACA								TRUE
cg17660833	chr3	11267020	-	cg17660833	15755373		ACTTCTTTTAACTCCTTTTATTTTTAACAATATAAAAACCAAACCTAACC		II			NA	NA	NA	NA	NA	NA		OpenSea	CTAATCGCTTGGCTTCTTTTAACTCCTTTTATTTTTGACAATGTGAGAACCAGGCCTGGC[CG]GCTGGAGTCGGAGAGAGGGACAGACTGCTCTCTGGAAGGCTGGCCAGACACGGGAAGATA	CGGCCAGGCCTGGTTCTCACATTGTCAAAAATAAAAGGAGTTAAAAGAAG			HRH1;HRH1;HRH1	NM_001098213;NM_001098211;NM_001098212	5'UTR;TSS1500;5'UTR			TRUE				TRUE
cg17687789	chr3	40543613	-	cg17687789	13719404		TTCAAAAATAAAACTATCCACAATTAAACCCTACTAAAAAATAACTATTC		II			NA	NA	NA	NA	NA	NA	chr3:40547391-40547628	N_Shelf	AAAGGCACTTGTTCAAGAGTAGGGCTGTCCACAGTTAGACCCTGCTAAGGAATGACTGTT[CG]TTATCTCACCTCCTAATTACAGGGAAAGAGTGTGGTCTGGCCCCACTCAGATCATATATT	CGAACAGTCATTCCTTAGCAGGGTCTAACTGTGGACAGCCCTACTCTTGA
cg18095675	chr3	197272311	-	cg18095675	28680489		CAATTATCAAAATAATATACCTCCTAACACRACRAACTAAAAAAAACACC		II			NA	NA	NA	NA	NA	NA		OpenSea	TTTTAAAAGAGCAGTTATCAAAATAATGTACCTCCTGGCACGACGGGCTGAGAAAAGCAC[CG]CTTCACTGCCGCAGGCGTCTTGCCACACAAACCCAAACTGAGAGACATTGTACAACATAA	CGGTGCTTTTCTCAGCCCGTCGTGCCAGGAGGTACATTATTTTGATAACT			BDH1;BDH1;BDH1	NM_203314;NM_203315;NM_004051	Body;Body;Body				3:198756688-198756775
cg18279004	chr3	111802305	+	cg18279004	41719482		AACAATTTATTCCTATATATTATCAAATAACAAACAATACTACTCCRAAC		II			NA	NA	NA	NA	NA	NA	chr3:111804865-111805570	N_Shelf	AGCAACCATTTCTCAATTGTTTTCTACTTGATTAGCTTGAGTGGCTGACCCAGTTGCTGA[CG]TTCGGAGTAGTATTGCTTGCCATCTGACAACACACAGGAACAAACTGTTGCGTATTCCAG	ACAGTTTGTTCCTGTGTGTTGTCAGATGGCAAGCAATACTACTCCGAACG
cg18650518	chr3	16300538	-	cg18650518	39714442		CTTCCTATTCTTCTATATTCTTAACAAACCCACATCAAAAATATCTATTC		II			NA	NA	NA	NA	NA	NA		OpenSea	TGGCAACTTTTCTTCCTGTTCTTCTATGTTCTTAGCAAACCCACATCAAGGGTGTCTGTT[CG]TGTTTGAAACTCATCAGCATCAGAAAGAGCTAACATGTTGGCAGTATCTAGAAAACCATC	TTCCTGTTCTTCTATGTTCTTAGCAAACCCACATCAAGGGTGTCTGTTCG			DPH3;DPH3	NM_001047434;NM_206831	3'UTR;3'UTR
cg19145082	chr3	142854187	+	cg19145082	18765434		CATAAAAACAATATTATTAATCATCACTCCCACTTCCAAAAAAACAAACC		II			NA	NA	NA	NA	NA	NA		OpenSea	CATATTAGGAAGCTTCAAGCTGGGGGCAGGAGAGGAACACATTCATATTCCTTGTAGCTG[CG]GTTTGCTCTCCTGGAAGTGGGAGTGATGACTAATAACATTGTCTCTATGGGGATGTGGTC	ATAGAGACAATGTTATTAGTCATCACTCCCACTTCCAGGAGAGCAAACCG								TRUE				TRUE
cg19915997	chr3	15492725	-	cg19915997	44735407		CTAAAAAAACCCRACAACRAACTACCCAATATAAATAAAAATACCTACAC		II			NA	NA	NA	NA	NA	NA		OpenSea	GGTTCATAGGCCTAGAGAGACCCGACAGCGGGCTGCCCAGTGTGAGTGAGAATGCCTGCA[CG]TTTCGGTGGTCAGGGGCGGAGAGGCCTGTACTCCAGATTCCCCAAAGAGATCAAAACATT	CGTGCAGGCATTCTCACTCACACTGGGCAGCCCGCTGTCGGGTCTCTCTA			COLQ;COLQ;COLQ	NM_080538;NM_080539;NM_005677	3'UTR;3'UTR;3'UTR
cg20187173	chr3	177370839	-	cg20187173	47698484		ACCTCTATTTACCTAACACTTTCCTCTTACRAACTACCTTATCTCATTTC		II			NA	NA	NA	NA	NA	NA		OpenSea	TTACAAATCTGGCCTCTGTTTACCTAACACTTTCCTCTTGCGGGCTGCCTTGTCTCATTT[CG]AAGGCATTGCAGGAACTGTTTATGACCCTGGCCTGCTCACTCCCCTACAGCTGGTTTATT	CCTCTGTTTACCTAACACTTTCCTCTTGCGGGCTGCCTTGTCTCATTTCG								TRUE
cg20567280	chr3	101289945	+	cg20567280	54697494		ACRACTACTTCTCTAATTCAACATATCAAAACACCAAATTTTAAAATACC		II			NA	NA	NA	NA	NA	NA	chr3:101292885-101293612	N_Shelf	GTGTGGTGCAAAACTAATGCTCTTTGCCTTGGACTACATTGCCTATTCATTGTCAGAAAA[CG]GTACCCCAAAATTTGGTGCTTTGACATGCTGAACTAGAGAAGCAGCCGCAAGGTTTCTCT	CGGTACCCCAAAATTTGGTGCTTTGACATGCTGAACTAGAGAAGCAGCCG										3:101289867-101290181	Unclassified_Cell_type_specific
cg20959189	chr3	141122632	+	cg20959189	14791379		ATTAAACACATAAATCAAACACCCACAAAATAATTAACATATATAATTTC		II			NA	NA	NA	NA	NA	NA	chr3:141120983-141121678	S_Shore	TTCTATAGCTGTAAAATGGGGGAATGTTCCCTACATCTGAAGGTTGTTATGAAGACAACA[CG]AAACCACATATGTCAACCACTTTGTGGGTGTTTGACTTATGTGTTCAATATGTGCTAATT	TTGAACACATAAGTCAAACACCCACAAAGTGGTTGACATATGTGGTTTCG			ZBTB38	NM_001080412	5'UTR		CDMR			3:141122580-141122745	Unclassified_Cell_type_specific
cg21634628	chr3	15687271	-	cg21634628	52756476		CATTTATCTTTTTCAAACCACATCTTCCTCTAACAAATCTCTCAATATAC		II			NA	NA	NA	NA	NA	NA		OpenSea	TTTTCTGTTCACATTTATCTTTTTCAAGCCACATCTTCCTCTAACAAATCTCTCAGTATG[CG]ATTGGTCTCAAGCTAAAACAAAAATAAATGTCAGTTTATATTTTACACATCCACAAAGCA	CGCATACTGAGAGATTTGTTAGAGGAAGATGTGGCTTGAAAAAGATAAAT			BTD	NM_000060	3'UTR
cg21792134	chr3	121491382	+	cg21792134	66767361		AATCAACACCAACRTTAAACAACTAATAAATATATACTCATTTTACTTTC		II			NA	NA	NA	NA	NA	NA		OpenSea	GGTTTCCTTCTAAAGGTTTTGGATGTCACAAACCTCGCATAGGTTGTTCCTTTTAGAGAA[CG]AAAGTAAAATGAGCACATACTCATTAGCTGTTCAACGTTGGTGCTGATCTGTGCTATCAG	ATCAGCACCAACGTTGAACAGCTAATGAGTATGTGCTCATTTTACTTTCG			IQCB1;IQCB1	NM_001023570;NM_001023571	Body;Body					3:121491126-121491383	Gene_Associated_Cell_type_specific
cg22230912	chr3	16331335	-	cg22230912	43730372		AATTCCTATACTCCTAATAAAATTAACTCCTCCTTCCTCTACCTTACCTC		II			NA	NA	NA	NA	NA	NA		OpenSea	AAGTCTTTCTTAATTCCTGTACTCCTGGTAGAATTGACTCCTCCTTCCTCTGCCTTGCCT[CG]CTACGCTAAGCAGATTTTATCATTGCCCATTTAATTGTATGTATTTGTTAATTTTCCTCC	ATTCCTGTACTCCTGGTAGAATTGACTCCTCCTTCCTCTGCCTTGCCTCG			OXNAD1	NM_138381	Body			TRUE
cg22256853	chr3	111840865	-	cg22256853	61729348		CCTCTTTTAAAACAAACTATTTTAACATCCCTAAAATTAAAACAATAACC		II			NA	NA	NA	NA	NA	NA		OpenSea	TCTTAAACAAACCTCTTTTAAAACAAACTATTTTAGCATCCCTAAAATTAGGACAGTAGC[CG]TGAGTTAAATAAAACAGCAAGTGGAAGACACAGGTGTGAATACAGAAATAGTAGAATTTG	CGGCTACTGTCCTAATTTTAGGGATGCTAAAATAGTTTGTTTTAAAAGAG			GCET2;GCET2	NM_152785;NM_001008756	3'UTR;3'UTR
cg23683962	chr3	24549503	-	cg23683962	63704308		CCCCAAAAACCAAAATCATCCCCAATTAAAAACTTTCTATTCTACCTTCC		II			NA	NA	NA	NA	NA	NA		OpenSea	TCCACAAATGTCCCCAGGGGCCAGAATCATCCCCAGTTGAGAACTTTCTGTTCTACCTTC[CG]CTGTCAGAAAATTTGAATTTTGTTGCTGCTGCTTAAATAATTTTCTAGATTAAGAATCTG	CCCAGGGGCCAGAATCATCCCCAGTTGAGAACTTTCTGTTCTACCTTCCG								TRUE
cg24314564	chr3	188668940	+	cg24314564	15658306		AAAACTCTAAAAACCTCAACCCCCTCCTATATAATAAAAATAACAAATAC		II			NA	NA	NA	NA	NA	NA	chr3:188665275-188665552	S_Shelf	GAATCATATGCCCTTTCTCAGCACTGGGTCTCACTTCCTTCATCTCCCCTATAAAATGGG[CG]TATTTGCCATTCCTACCACACAGGAGGGGGCTGAGGCTTTCAGAGTCCTTGCTAATTACA	GGACTCTGAAAGCCTCAGCCCCCTCCTGTGTGGTAGGAATGGCAAATACG												TRUE
cg24954967	chr3	46130858	+	cg24954967	64726472		ACTATATAAATACTCAACAATAAACTAAATATTATAATCATAAAATCAAC		II			NA	NA	NA	NA	NA	NA		OpenSea	TGGAATAAGTCCAATCTAGTTGGAAGGATGAGAAAACAGAGACAGCTTGGCTTTGTCACT[CG]CTGACCCCATGACCACAACACTCAGCTCACTGCTGAGCACTCACATAGCCCAGGCCTCTC	CGCTGACCCCATGACCACAACACTCAGCTCACTGCTGAGCACTCACATAG								TRUE		3:46130857-46130993	Unclassified_Cell_type_specific
cg25599673	chr3	186738370	-	cg25599673	28764351		RACAAAATCTTAATCAAATAAAAACCAAAACCCCTACACCTATATAAAAC		II			NA	NA	NA	NA	NA	NA		OpenSea	AAACATACATCGGCAAAGTCTTAATCAGATGAAAGCCAAAACCCCTACACCTGTGTAAGG[CG]CCACATTATCTGGCTGCCCCTGTGTAGGTATTTTGCTGTTCCCTCTACTTGCAACCCTCT	GCAAAGTCTTAATCAGATGAAAGCCAAAACCCCTACACCTGTGTAAGGCG			ST6GAL1;ST6GAL1;ST6GAL1	NM_173216;NM_003032;NM_173217	5'UTR;TSS1500;5'UTR					3:186738206-186738508	Unclassified_Cell_type_specific
cg26344024	chr3	71357195	-	cg26344024	51782304		RCCRAATTCRAAAACRAATAACACAAACACAAAAATTATAACAAAAATCC		II			rs77015155	0.030941	NA	NA	NA	NA		OpenSea	GCTGAAAGAGCGCCGGATTCGGGAGCGAATGGCACAGACACAGGGATTGTGACAAAAATC[CG]TATGCAAGCTTTAGATGCTGAGTGACACATACTGATGCACAGAGTCAAAGATGTCATCCT	CGGATTTTTGTCACAATCCCTGTGTCTGTGCCATTCGCTCCCGAATCCGG			FOXP1;FOXP1	NM_032682;NM_001012505	5'UTR;5'UTR			TRUE
cg27104413	chr3	101044447	-	cg27104413	25676393		CACTAAAACTAACACCAAAAAAACTTTAACTCCCCTCAACACCCAATCAC		II			NA	NA	NA	NA	NA	NA		OpenSea	AATTTGACAAGCACTGGGGCTGGCACCAGGGAGGCTTTAACTCCCCTCAGCACCCAGTCA[CG]TGGAAGTACAGATCATGTAAGTTTTATTATCTACAAAACATTCCCATATTACATATGCTG	ACTGGGGCTGGCACCAGGGAGGCTTTAACTCCCCTCAGCACCCAGTCACG			SENP7;SENP7	NM_001077203;NM_020654	3'UTR;3'UTR
cg27274718	chr3	15772890	-	cg27274718	49706362		TAATAAATAAAAACACTAATACACTCTACTTACCATATAAACCTCTTAAC		II			NA	NA	NA	NA	NA	NA		OpenSea	AGCTTAATTCTTAGTAGGTAAAAACACTGATGCACTCTGCTTACCATGTAAGCCTCTTAA[CG]TAAGATGTACAGTTTTACATCACATAACCTGGTTGTTCCTGTCTTGAAGAGTAAGCCACA	AGTAGGTAAAAACACTGATGCACTCTGCTTACCATGTAAGCCTCTTAACG			ANKRD28	NM_015199	Body
cg00916454	chr4	156877765	+	cg00916454	64702356		AACTTAAAAAACCTTCAAAAAATTACAACCATATACAACAACTTATCTAC		II			NA	NA	NA	NA	NA	NA	chr4:156874740-156875083	S_Shelf	CTGTGGACCAGGAGGGAGCAGCTTATCTGGGTGGTTCCAGCTCAGAGTGTCTCATGAGGA[CG]CAGACAAGCTGTTGCATATGGCTGCAATCTTCTGAAGGTTTCCCAAGTTTAAAGGATTCA	CGCAGACAAGCTGTTGCATATGGCTGCAATCTTCTGAAGGTTTCCCAAGT
cg02304751	chr4	99583945	+	cg02304751	54699352		ACRCTATTATCATATCTTACTCCTCAACCAAACAACTATTAAAAAAACAC		II			rs114132518	0.016507	NA	NA	NA	NA	chr4:99579142-99580160	S_Shelf	AATAAGTTTAACTACTGACAAGTTAATCAGCTCTTCAAGTGGCAGTGAAAACAGGTAAAG[CG]TGTTCTTCTAATAGTTGCCTGGCTGAGGAGCAAGATATGACAACAGCGTTTTAACCTAAG	CGCTGTTGTCATATCTTGCTCCTCAGCCAGGCAACTATTAGAAGAACACG										4:99583896-99585148	Promoter_Associated
cg03340036	chr4	89446409	+	cg03340036	18605503		ATAAAAATAACATAAAAACTTTACAATAATTTCCCTTAAAAATATATCCC		II			NA	NA	NA	NA	NA	NA	chr4:89444407-89445055	S_Shore	TTCACAGTCATAACTTTCCGTTATTAGAGTTACTAACGGACTAGAGAATAGGGCAGTTAT[CG]GGACATACCCTCAAGGGAAACTACTGTAAAGTTCCTATGTCACCTTCACACTATTTCCGA	CGGGACATACCCTCAAGGGAAACTACTGTAAAGTTCCTATGTCACCTTCA			PIGY;PIGY	NM_001042616;NM_032906	TSS1500;TSS1500
cg03368758	chr4	16900733	-	cg03368758	34763386		ACCCTTCACAACCTAATTACTAAACTTATTAACATAAAAATAATCTAACC		II			NA	NA	NA	NA	NA	NA		OpenSea	CTCCAGCCAGGACCCTTCACAACCTGATTGCTAAGCTTGTTAGCATAGAGGTGGTCTAAC[CG]CTACATGAGCCGCTCACCCCTGACAACCACACTGTTGTAATGTATCAGAAATGTTGATTA	CCCTTCACAACCTGATTGCTAAGCTTGTTAGCATAGAGGTGGTCTAACCG		TRUE	LDB2;LDB2	NM_001290;NM_001130834	TSS1500;TSS1500
cg06202778	chr4	57514827	-	cg06202778	74731474		CAATAAAACATACAACACTATACTAAAAAACCACAACAACTTAATTAAAC		II			NA	NA	NA	NA	NA	NA		OpenSea	AGGACAGCTAGCAATGGAACATACAACACTATGCTGAAAAACCACAACAGCTTGGTTAAG[CG]GAGGAGAGAAACAGAGATGGCCTTCATGGAGTGAAGCTGTCAATGCCTGCCATCTCCTTA	AATGGAACATACAACACTATGCTGAAAAACCACAACAGCTTGGTTAAGCG			HOPX;HOPX;HOPX;HOPX;HOPX	NM_001145459;NM_001145460;NM_139211;NM_032495;NM_139212	3'UTR;3'UTR;3'UTR;3'UTR;3'UTR
cg08639389	chr4	26995889	-	cg08639389	52729338		ACATACTTCAAACATAACRTATCTTAAAACAACTTTTAATCTCTATCACC		II			NA	NA	NA	NA	NA	NA		OpenSea	AAATGTCAAATGCATACTTCAAACATAACGTGTCTTAAAACAACTTTTGATCTCTGTCAC[CG]GCCCCTGCTCGTTTCCCCAATCTTTTCCTCCCCATTCTTTTCTATCTCAGTTAATGGTAG	CATACTTCAAACATAACGTGTCTTAAAACAACTTTTGATCTCTGTCACCG			STIM2;STIM2;STIM2	NM_001169117;NM_020860;NM_001169118	Body;Body;Body			TRUE
cg09316306	chr4	38807337	+	cg09316306	53615457		AAATCRAAAAAAATCTCAACATTCTTAATTTAAAAAAATTAACCTTACTC		II			rs55830619	0.0559	NA	NA	NA	NA		OpenSea	AACTGCCTCCCTTCCTTCCCTCCACGGTTCTCTCCCGTAATCAGCTTTTCTACCACACAG[CG]AGCAAGGCCAACTTCCCTAAACTAAGAATGCTGAGATTCTTTTCGACTTATAATGTTCTG	AGTCGAAAAGAATCTCAGCATTCTTAGTTTAGGGAAGTTGGCCTTGCTCG			TLR1	NM_003263	TSS1500					4:38807153-38807700	Promoter_Associated
cg09710521	chr4	103605622	+	cg09710521	74759368		ACTACTATAAACATTACTAATATAACACTCRAAACACATATACCCCCAAC		II			NA	NA	NA	NA	NA	NA		OpenSea	CTACAAAGCTGAACTCATGCATCCTCCATAATCATGCCATTCCACTCCCAGCAGACATGC[CG]TTGGGGGCATATGTGCTCCGAGTGTTATATCAGTAATGTTCACAGCAGCATTACTTGGAA	CTGCTGTGAACATTACTGATATAACACTCGGAGCACATATGCCCCCAACG			MANBA	NM_005908	Body			TRUE
cg09755397	chr4	102341105	-	cg09755397	62677495		TTATTTATTCTACTTTATAACTTCCTTTAACTTTTATTTCTAAAACTTAC		II			NA	NA	NA	NA	NA	NA		OpenSea	CTAAAGTTTCTTTGTTTGTTCTGCTTTGTAGCTTCCTTTGACTTTTGTTTCTAAGGCTTG[CG]GGGGGCTGCCATTTGGTTTCTCTTCAAGAATTAACAAACCACTTACTCTTGAATTCTCTT	TGTTTGTTCTGCTTTGTAGCTTCCTTTGACTTTTGTTTCTAAGGCTTGCG								TRUE
cg12692069	chr4	157897045	-	cg12692069	19807430		ATAAAAAATTACTAACACAAATTTCCTAACCTCATATCAAAAATATCTTC		II			NA	NA	NA	NA	NA	NA	chr4:157892685-157893286	S_Shelf	GTGCTTCTGTGATAAAAAATTACTAGCACAAGTTTCCTAGCCTCATATCAGAGATGTCTT[CG]TGGCTGGCAAAAGAGATAATGAACAGGTTCTTCTTTCTAAACTTGCTCAACTAGAGCAGT	TAAAAAATTACTAGCACAAGTTTCCTAGCCTCATATCAGAGATGTCTTCG
cg16654610	chr4	471390	+	cg16654610	42615492		TCRACTTACTCTAACATTCCCTCCTCAATAAATTAAAACTAAAAATCTTC		II			NA	NA	NA	NA	NA	NA	chr4:467471-467839	S_Shelf	TAATGAGTTATCTCATATCACCAGGAAGTAGTTACAGAAGACCCACAGTGCCCCTAGACT[CG]AAGATTTTTAGTCTCAACCTATTGAGGAGGGAATGTTAGAGTAAGCCGATAGTTTAAAAT	CGGCTTACTCTAACATTCCCTCCTCAATAGGTTGAGACTAAAAATCTTCG			ZNF721	NM_133474	5'UTR
cg17679619	chr4	74542972	-	cg17679619	13670320		CTAAAACACTATCCTCTAACAAATATTTCTACTACTATATATTTACTAAC		II			NA	NA	NA	NA	NA	NA		OpenSea	GTGAAGGGAATCTGAGACACTGTCCTCTGACAGGTGTTTCTGCTACTATGTGTTTGCTAA[CG]TATTGGTGGTAGTCACGCGGAAAAGTGTGCCATGCTCCAGTAAGTTTGTGAAAGTCTGTG	CGTTAGCAAACACATAGTAGCAGAAACACCTGTCAGAGGACAGTGTCTCA								TRUE
cg19296305	chr4	109030040	-	cg19296305	46755456		TTCATACTCTTACCCTCTTAATTACATTAAAAAAATCTAAACTAAAAATC		II			NA	NA	NA	NA	NA	NA		OpenSea	CTCTCTCCTCCTTCATACTCTTACCCTCTTAATTACATTAAAAAGATCTGGACTGAAGAT[CG]TACAAATAGAGTTGACTTATGTGTGTATTTCATTTTGTATCTGCAACCAGGAATACAGGA	CGATCTTCAGTCCAGATCTTTTTAATGTAATTAAGAGGGTAAGAGTATGA			LEF1;LEF1;LEF1;LEF1	NM_001166119;NM_001130714;NM_001130713;NM_016269	Body;Body;Body;Body			TRUE
cg21997986	chr4	102745414	+	cg21997986	30761323		CAATTATTATTAACCACTTCTAACCTCTACTTTACTAACTAAAAACTTTC		II			NA	NA	NA	NA	NA	NA		OpenSea	CCCTGGAGCTAATGAGCTGCTGGGCAGGTGCACAGACTGAGGAAGTACTCTTAGCACCAG[CG]AAAGTCCTCAGTCAGTAAAGCAGAGGTCAGAAGTGGTCAATAATAACTGACCACTAAGCA	AGTTATTATTGACCACTTCTGACCTCTGCTTTACTGACTGAGGACTTTCG			BANK1;BANK1;BANK1	NM_001127507;NM_017935;NM_001083907	Body;Body;5'UTR
cg22488278	chr4	2321957	+	cg22488278	22784414		CAAATACAATAACCTCRTAATCTATACRAACRAACCTCTAAACTTAAACC		II			NA	NA	NA	NA	NA	NA		OpenSea	CTTATTTTCCGCAGCAACGTGTGGAAGGGCCGGAACAGCTCGGACATGTCTTCCACCTTG[CG]GTCCAAGTTCAGAGGTCCGTCCGCATAGACCACGAGGCCACTGCATTTGAGACACAAAAG	CGGTCCAAGTTCAGAGGTCCGTCCGCATAGACCACGAGGCCACTGCATTT			ZFYVE28	NM_020972	Body				4:2291712-2291922
cg23599224	chr4	68334446	-	cg23599224	63799472		AACAATTTCCTAAAAAATTAAATATATACTTCCCATATAAACATTACTCC		II			NA	NA	NA	NA	NA	NA		OpenSea	CCAATCTGGAAAACAGTTTCCTAAAAAATTAAATGTATGCTTCCCATATGGGCATTACTC[CG]GAGAAACAAGAACTTAAATTTACACAAAAACCTGTAGGAAGTGTTCACTTCATCTTTATT	ACAGTTTCCTAAAAAATTAAATGTATGCTTCCCATATGGGCATTACTCCG
cg23840053	chr4	15940541	-	cg23840053	12709496		CTACCTACCACTCTCAATAAATCTTTATTAAATAAATAACTAAAATTACC		II			NA	NA	NA	NA	NA	NA		OpenSea	CTGATCTCTTCCTGCCTGCCACTCTCAATAAATCTTTGTTGAATGGGTGACTGAAGTTGC[CG]AAGTTTTCGTAGTGTCTGAGTTCCTTTTTCCATCTGAAGTTACTACATAAGCAGAGGATA	CGGCAACTTCAGTCACCCATTCAACAAAGATTTATTGAGAGTGGCAGGCA			FGFBP1	NM_005130	TSS1500			TRUE
cg00576086	chr5	1269066	-	cg00576086	31656328		TAAAATTTCTTAAATCTTAAAATTTATTCACAAAACCAAACACTTAACCC		II			NA	NA	NA	NA	NA	NA	chr5:1270778-1271101	N_Shore	TTTTCTTTCATTAAGGTTTCTTAAATCTTAGAGTTTATTCACAGAACCAGACACTTGACC[CG]GAATGAATGCTTAACCGGACTCCTTTTTTTTTTTTCAAGGAATTTGTCCACGGTGAAAGA	CGGGTCAAGTGTCTGGTTCTGTGAATAAACTCTAAGATTTAAGAAACCTT			TERT;TERT	NM_198255;NM_198253	Body;Body
cg02021919	chr5	86707074	-	cg02021919	66773311		CACCACTATAACTTACCACAACAAATCTTAACATTACTAACTTAAACACC		II			NA	NA	NA	NA	NA	NA	chr5:86708296-86708878	N_Shore	TTATATTTCATCACCACTGTAACTTACCACAACAGATCTTGGCATTGCTGGCTTAAACAC[CG]AACAGAATTCCAATAACCTTTTCTCATAGTATTTGCAGAGTGTCATTTCTTCATGAGGCT	CGGTGTTTAAGCCAGCAATGCCAAGATCTGTTGTGGTAAGTTACAGTGGT			CCNH	NM_001239	Body
cg02387618	chr5	133453480	-	cg02387618	73777323		TTTCACCTTTCAATCTTTCTCAAACTACAACAAATACATTTCTATATATC		II			NA	NA	NA	NA	NA	NA	chr5:133449320-133451260	S_Shelf	GGTCATTTATTTTTCACCTTTCAGTCTTTCTCAAGCTACAGCAGATACATTTCTATGTAT[CG]CACCTGCTCCTATAGGTACAAATCCCCTTGCCCTCCTCCCCGCGCAGCCACAGTCTCCAC	TTCACCTTTCAGTCTTTCTCAAGCTACAGCAGATACATTTCTATGTATCG			TCF7;TCF7;TCF7;TCF7;TCF7;TCF7;TCF7	NM_213648;NM_201634;NM_201632;NM_003202;NM_201633;NM_001134852;NM_001134851	Body;Body;Body;Body;Body;Body;Body
cg03637218	chr5	115209107	+	cg03637218	15666352		ATAATAACTCAAAAATATTATAAAAACAACTCTAACCTACTTTAATAATC		II			NA	NA	NA	NA	NA	NA		OpenSea	CTTGTTTTGATATTAGATAACATACAGAAGAAAGGATTTCAGGAGGACTTTGTCATTTTC[CG]ATTACTAAAGTAGGCTAGAGCTGTTTTTACAATACCCCTGAGTTACCACATGCTGATGTA	TGGTAACTCAGGGGTATTGTAAAAACAGCTCTAGCCTACTTTAGTAATCG			AP3S1	NM_001284	Body			TRUE
cg04527989	chr5	71614752	-	cg04527989	18763438		ACATAAACAAAAAATAACTACAACAACTAATTCTTACTAAAATATCAAAC		II			NA	NA	NA	NA	NA	NA	chr5:71616007-71616345	N_Shore	TCACGGAAACCACATAAACAGAAAATAGCTACAACAGCTAATTCTTACTAAGGTGTCAAG[CG]TTGTGCATAACACTGCCTAATGTGTGACATTAAACGTTTTCACCAGGTCAGCCACTTAAT	CGCTTGACACCTTAGTAAGAATTAGCTGTTGTAGCTATTTTCTGTTTATG		TRUE	PTCD2;MRPS27	NM_024754;NM_015084	TSS1500;Body
cg05524458	chr5	10566782	+	cg05524458	53647479		ATAACCTAAAAACTCAATCTATTAAACTCRAACCCCTAAAAATAATTTAC		II			NA	NA	NA	NA	NA	NA	chr5:10562816-10565680	S_Shore	TCCTTTAGGGGCAAAACATAAATGTTTGAAAACAGCTGCATTGAAGAAAACTGACAGCAA[CG]TAAACCATCCCCAGGGGCTCGAGCCTAACAGACTGAGTCTCCAGGCCACACAGCAGAGAG	TGGCCTGGAGACTCAGTCTGTTAGGCTCGAGCCCCTGGGGATGGTTTACG			ANKRD33B	NM_001164440	Body			TRUE		5:10566757-10566958	Promoter_Associated_Cell_type_specific
cg05593759	chr5	125695848	+	cg05593759	48741311		ATCTCAAAAATTTTCTCTTTCAACRTCTACTCAAAAAAATAACACCAACC		II			rs77944663	0.165017	NA	NA	NA	NA		OpenSea	AAAGGTCACATTGAATGTTTCTGTGGTCATTTGCTTTCTCACACATGTGGGTTTCAAGTG[CG]GCTGGTGCCATCCCTCTGAGCAGACGCTGAAAGAGAAAACTTCTGAGATAGCACTTGTGA	CGGCTGGTGCCATCCCTCTGAGCAGACGCTGAAAGAGAAAACTTCTGAGA			GRAMD3;GRAMD3	NM_001146319;NM_001146319	1stExon;5'UTR
cg05637113	chr5	121307216	+	cg05637113	53703344		ACTTCAAACCCAAATATACAACTTCCTACTTAACATTTCTTTCTAAATAC		II			NA	NA	NA	NA	NA	NA		OpenSea	GAAGGGTTTTATTGGAGGTGAAGAACATGAATTTAGGTGTGAATTTGAGGTGATTTTGAG[CG]CACTCAGAAAGAAATGTCAAGCAGGAAGTTGCACATTTGGGCTTGAAGCTAAAAGGAGTG	CGCACTCAGAAAGAAATGTCAAGCAGGAAGTTGCACATTTGGGCTTGAAG			SRFBP1	NM_152546	Body			TRUE
cg05986288	chr5	74616750	+	cg05986288	70682421		CAAACAAATTAATAAATAACTCTAAAATAAATATCTTTAACCAACTATAC		II			NA	NA	NA	NA	NA	NA		OpenSea	GGTCTGACTCAGCCAAACCACACCAACTCTTAGTCTACTTCTCAGGCGTCTGACCTCAGC[CG]TACAGCTGGCCAAAGACACCTACCTTAGAGCCATTTATTAACTTGCTTGCCATGCCTTAA	AAGCAAGTTAATAAATGGCTCTAAGGTAGGTGTCTTTGGCCAGCTGTACG								TRUE				TRUE
cg06465076	chr5	96027378	+	cg06465076	46803330		TTTCTCAACACCAATTTTCTAAACAAAATAAATAACTCTACTCATACCTC		II			NA	NA	NA	NA	NA	NA		OpenSea	ACCTGTGGGTCACAGTCCTCAGGATATGTTGTAACTCATTTAACCCTCAAAATCACCTTC[CG]AGGTATGAGCAGAGTTATTCACCCTGCTCAGAAAACTGGTGTTGAGAAATGTTCAGAAAC	TTCTCAACACCAGTTTTCTGAGCAGGGTGAATAACTCTGCTCATACCTCG			CAST;CAST;CAST;CAST;CAST	NM_001750;NM_001042441;NM_173063;NM_001042440;NM_001042442	Body;Body;Body;Body;Body			TRUE
cg07145038	chr5	55374514	-	cg07145038	15807353		AATACATCTCTTAAATTCATCCCAAAAAAATAACCTATTTTCCAAATAAC		II			NA	NA	NA	NA	NA	NA		OpenSea	CCTTCTAACTCAATACATCTCTTAAATTCATCCCAGAAAAATAACCTGTTTTCCAAGTGA[CG]TTAGATTCAGCAGCACCACCCCTACCCTATTGCCCCTGGGACTGATGATCTCCAGGCAGA	CGTCACTTGGAAAACAGGTTATTTTTCTGGGATGAATTTAAGAGATGTAT								TRUE
cg07376834	chr5	118603880	-	cg07376834	60785342		TTCCAAAAACCAATAAATCTTTAACTCCAAAAAAAAACCCTACATTCTCC		II			NA	NA	NA	NA	NA	NA	chr5:118604471-118604834	N_Shore	GAGCGAGGGCTTTCCAGGAGCCAATGAGTCTTTAACTCCAAGAGGAAGCCCTGCATTCTC[CG]CAAATGGAAACCAGGAATCGGGAGCGCGTCAGCTATCGTAGGGTAGACTTAAGGCCCGCA	CGGAGAATGCAGGGCTTCCTCTTGGAGTTAAAGACTCATTGGCTCCTGGA			TNFAIP8	NM_001077654	TSS1500				5:118631703-118631838	5:118603257-118605363	Promoter_Associated
cg08595501	chr5	75878300	-	cg08595501	65620358		ACTCTTAATCACACACTAAAATTTTACCAATTTTAAAACCAAAATTCAAC		II			NA	NA	NA	NA	NA	NA		OpenSea	TTACGTGACTTGCTCTTAGTCACACACTGAGGTTTTACCAGTTTTGGGACCAGGATTCAG[CG]CTTCTGGATTCTAGTCCTGTGGTCTTTCTGCTCTACCATGAGGCTTTGATATACAAACAT	CGCTGAATCCTGGTCCCAAAACTGGTAAAACCTCAGTGTGTGACTAAGAG			IQGAP2	NM_006633	Body			TRUE		5:75878253-75878324	Unclassified_Cell_type_specific
cg08691577	chr5	14668489	-	cg08691577	16618317		CATTAACCCCRAATACCTCTAAAAATCACATAAAATAACATAAACCAATC		II			NA	NA	NA	NA	NA	NA	chr5:14664247-14664989	S_Shelf	GAGAGTGGCTGCATTGACCCCGGATACCTCTGGAAGTCACATGGAGTAGCATGAGCCAGT[CG]TGGAAAGTCCACTTGCAGAAGAGGGGTGGAATTTTGGCCTGGGTGCCGGTACTTTCCTGT	ATTGACCCCGGATACCTCTGGAAGTCACATGGAGTAGCATGAGCCAGTCG			FAM105B	NM_138348	Body
cg09526469	chr5	14277668	+	cg09526469	22677368		TCATAAAAACTTCACCTATTAAATACACTCATATATATATATTATCAACC		II			rs30619	0.244123	NA	NA	NA	NA		OpenSea	TGATTTCCTATCTATAAAATGAGGCTGACATCTGTCCCGCCTGCCTCACCATGTGGCTTA[CG]GTTGATAACACACACACATGAGTGTATCTAATAGGTGAAGTTTTTATGAACTGCAGTGCT	CGGTTGATAACACACACACATGAGTGTATCTAATAGGTGAAGTTTTTATG			TRIO	NM_007118	Body			TRUE
cg10837404	chr5	112356289	+	cg10837404	20742495		AAAATCCTTTAATAATCATACCCAACAATACAAATAATCTTTATCCTTTC		II			rs192509686	0.0124	NA	NA	NA	NA		OpenSea	CTGTTTCTAGATTTATGTTGTTGTAGTTGAACAGCAACTGTTTTTTTCCCTCAGTGTTAA[CG]AAAGGATAAAGACTACCTGTATTGTTGGGTATGACTATCAAAGGATTTCCGGTGATTCAT	CGAAAGGATAAAGACTACCTGTATTGTTGGGTATGACTATCAAAGGATTT			DCP2	NM_152624	3'UTR					5:112356259-112356429	Unclassified_Cell_type_specific
cg12152193	chr5	175954583	-	cg12152193	34799474		ATAAAACTTTAAATTCTCCATAAAAATAAAACCAAACTAACRAACCCCAC		II			NA	NA	NA	NA	NA	NA		OpenSea	AGTTATATACAGTAAGACTTTGGGTTCTCCATGGGGGTGGGACCAGGCTGACGGGCCCCA[CG]GCAGGCTGGGGCGGGAGGTGGGAGCCAGGGCCACTGCGAGGAGAACGAGGGTGGTTGGAG	TAAGACTTTGGGTTCTCCATGGGGGTGGGACCAGGCTGACGGGCCCCACG			RNF44	NM_014901	3'UTR	low-CpG:175887184-175888333				5:175954453-175954612	Gene_Associated_Cell_type_specific
cg13404472	chr5	317840	-	cg13404472	66708344		CCCRCTCTAAATCCTCAATCATCAATACAAACATAAAAATACAAATACAC		II			NA	NA	NA	NA	NA	NA	chr5:320788-323010	N_Shelf	CTCTCCTTCCCCCCGCTCTGGGTCCTCAGTCATCAGTGCAGACATGGAGGTGCAGGTGCA[CG]CCGTACACCCTCACCTGGGGCCCCTGGCCCATGCCTCCCCACCCTCCCTACCCTGATCTC	CCGCTCTGGGTCCTCAGTCATCAGTGCAGACATGGAGGTGCAGGTGCACG			AHRR	NM_020731	Body			TRUE		5:316878-318110	Gene_Associated	TRUE
cg13577149	chr5	134783581	-	cg13577149	46750404		AAAATAAACTCCCTAAAAAAATTTACCTTATTCACTTCTAATTCAATTCC		II			NA	NA	NA	NA	NA	NA		OpenSea	TTCCTGAGTGCAAGGTAAACTCCCTGAGGGAGTTTGCCTTATTCACTTCTGGTTCAGTTC[CG]TGGCTTTGCACAGATCTGGCACAAGGTGGGTGCTTGGTGAAGGTTTGCTGAATGAATGAG	CGGAACTGAACCAGAAGTGAATAAGGCAAACTCCCTCAGGGAGTTTACCT			C5orf20	NM_130848	TSS1500			TRUE		5:134783511-134783596	Unclassified_Cell_type_specific
cg13626633	chr5	139024407	-	cg13626633	54602490		ACCCAAAACAAATAAAAAACTCCTCCTTACCTTCAAAAAATTTTCATAAC		II			NA	NA	NA	NA	NA	NA	chr5:139027443-139030219	N_Shelf	CCAAGCTTCGGGCCCAAGGCAGGTAGGGGACTCCTCCTTACCTTCAAAGAATTTTCATGG[CG]GGAGGTGGTGGCGAGGGGACAAGTAGTGAGATGAGCAAATAAAAGCTATTTCTGTGCATT	CCCAAGGCAGGTAGGGGACTCCTCCTTACCTTCAAAGAATTTTCATGGCG
cg14792180	chr5	10632056	-	cg14792180	49748442		ACTAATCRATTATTTCATCCAAATTACAAAACRACRAAACAACATCAAAC		II			NA	NA	NA	NA	NA	NA		OpenSea	GAGGACGGAATGCTGGTCGGTTGTTTCATCCAAATTGCAGAACGGCGGGGCAGCATCAGG[CG]GTTGGTTTATATCAGTGGAGGAGTCTTTAGAACGGGCTGGTTTCTGTTTAGACTTAGGAA	CGCCTGATGCTGCCCCGCCGTTCTGCAATTTGGATGAAACAACCGACCAG			ANKRD33B	NM_001164440	Body				5:10684940-10685406
cg16281534	chr5	17224860	+	cg16281534	19790455		AATAAAACATTTAAAATTATAACTTCCATCTACAATATCCAAAAAAAAAC		II			NA	NA	NA	NA	NA	NA		OpenSea	TATGATGATTGTGGTTGCTCTTACTGAGGACTATAAATGTGGATTTGGTTGATACTTTCA[CG]TTTCTCCTTGGACATTGCAGATGGAAGTCATAACCCCAAATGTCTTACTTATCTGCAATT	GTAAGACATTTGGGGTTATGACTTCCATCTGCAATGTCCAAGGAGAAACG			BASP1	NM_006317	5'UTR			TRUE		5:17224846-17224966	Unclassified_Cell_type_specific
cg16666745	chr5	153753045	-	cg16666745	65667324		ATCTTAAACCTTAACATCATCATTTATAAACTATATTCCTTAAACAACTC		II			NA	NA	NA	NA	NA	NA		OpenSea	AAGCAGGGTGAATCTTAGACCTTGGCATCATCATTTATAAACTATGTTCCTTGAGCAGCT[CG]TATCATCCACTCTGAGCCTCGGCATCTCCTTCTATAGTAGCCAGTTTGTGGTGGTGGTGT	CGAGCTGCTCAAGGAACATAGTTTATAAATGATGATGCCAAGGTCTAAGA			GALNT10	NM_198321	Body			TRUE
cg17851021	chr5	1097374	-	cg17851021	59601469		CTCCTACRAACTATACAAATAAAAAAAACRTATACACAACAAACACATTC		II			rs57354118	0.056931	NA	NA	NA	NA	chr5:1099394-1099736	N_Shelf	GTTTATCTGAACTCCTACGAACTGTACAAGTAGGAAAAACGTGTACACAGCAAGCACATT[CG]CTCAAACCAAGGGGACCAACATCCTTCCCGTCGCCTCCAACACTCCCAGCAGAAGCAACC	TCCTACGAACTGTACAAGTAGGAAAAACGTGTACACAGCAAGCACATTCG			SLC12A7	NM_006598	Body				5:1150374-1150512
cg19628988	chr5	139040928	+	cg19628988	70743474		CRTATACTACAAATAACTATATCTATCCTAAATATATACCTAAATATACC		II			NA	NA	NA	NA	NA	NA	chr5:139040819-139041028	Island	AGCAGCCCCGAGAGGCCCTGCGGCCTGGCAGTTAGAGTGCACACTCACGCACCCCACACG[CG]GCACACCCAGGCACACACTTAGGACAGACACAGTCACTTGCAGCACACGTAGTTCCACAC	GTGTGCTGCAAGTGACTGTGTCTGTCCTAAGTGTGTGCCTGGGTGTGCCG			CXXC5	NM_016463	5'UTR			TRUE	5:139020929-139021199			TRUE
cg20661080	chr5	180111966	+	cg20661080	63606429		TTAACTTTTAATCTATCTAAATTATCTCCTACRAACAAATAAAAAAACTC		II			NA	NA	NA	NA	NA	NA		OpenSea	GGTAAAGTGTGCCCCAGGCCATGAGCAGGGGCCCTGAGGAGGAGGACTGTGAGCAGGAAG[CG]AGCTCCCTCACCTGCTCGCAGGAGACAACCCAGATAGATCAAAAGCCAAGAGCACAAAAC	TGGCTTTTGATCTATCTGGGTTGTCTCCTGCGAGCAGGTGAGGGAGCTCG										5:180111795-180112107	Unclassified_Cell_type_specific
cg24729879	chr5	55288892	+	cg24729879	58611450		ATTTACAACTTAACTCCTAAAAAAACATAAAATATTCTCACAACTTCTCC		II			rs71624106	0.016453	NA	NA	NA	NA	chr5:55290335-55291389	N_Shore	AAATAATAAAGCACAATAGGAACCTCAACTCTGATCATTCTGCCTTTGCAATCAAAGAAA[CG]GAGAAGCTGTGAGAACATTCCATGCTTCTCTAGGAGCCAAGCTGCAAATGTATTAGGGCC	CGGAGAAGCTGTGAGAACATTCCATGCTTCTCTAGGAGCCAAGCTGCAAA			IL6ST;IL6ST	NM_002184;NM_175767	5'UTR;5'UTR		RDMR
cg25368824	chr5	132009352	-	cg25368824	56630453		TCTTAATATTACTCTATCTTTCCCCAAAAAAACTACATTACAACAAATTC		II			NA	NA	NA	NA	NA	NA		OpenSea	AAGTAAAACTTTCTTGATATTACTCTATCTTTCCCCAGGAGGACTGCATTACAACAAATT[CG]GACACCTGTGGCCTCTCCCTTCTATGCAAAGCAAAAAGCCAGCAGCAGCCCCAAGCTGAT	CTTGATATTACTCTATCTTTCCCCAGGAGGACTGCATTACAACAAATTCG			IL4;IL4	NM_172348;NM_000589	TSS200;TSS200
cg25693317	chr5	171807791	+	cg25693317	17766357		RAACACRAAACRAATAAACACAACTTCTCATAATAAACRCACAAAAATAC		II			rs2569225	0.427659	NA	NA	NA	NA		OpenSea	GTGACATCCGATTCAAAGGTTTACTGTTGCCTCTTACAGTCTCCCTTCACTCCAAAACCA[CG]CACTTCTGTGCGCTCACTATGAGAAGCTGTGTTTACTCGCTCCGTGCTCGTCACAGGAAA	CGCACTTCTGTGCGCTCACTATGAGAAGCTGTGTTTACTCGCTCCGTGCT			SH3PXD2B	NM_001017995	Body				5:171740396-171740447
cg26668000	chr5	149341964	+	cg26668000	33795336		TAAAAAATTTACTTAAACCCACRAAATCAATACTACAATAAACCTAAATC		II			NA	NA	NA	NA	NA	NA	chr5:149339931-149340951	S_Shore	ACTTTTTTTTTTTTTGAGACCAGGTCTTACTCTGTCATCCGGGCTAGGAGTGCAGGGGCG[CG]ATCTAGGCTCACTGCAGCATTGACCTCGTGGGTTCAAGCAAACCTTCCACCTCAGCTTCC	GGAAGGTTTGCTTGAACCCACGAGGTCAATGCTGCAGTGAGCCTAGATCG			SLC26A2	NM_000112	5'UTR					5:149341570-149341976	Unclassified_Cell_type_specific
cg26934362	chr5	1519265	+	cg26934362	74795447		CAAAACACCATCAATTTCATACAAAAACCCRTAATTATAACCCAAAATTC		II			NA	NA	NA	NA	NA	NA	chr5:1523025-1524588	N_Shelf	TAAGATAAAGGGCTCTTTCTCACGATGAAACAGGAGTGCAAAGACAGTGTCCGTTTAAGA[CG]AACTTTGGGTCACAATCACGGGTTTCTGCATGAAACTGATGGTGCTTTGCTGTCAGCTGT	AAAGCACCATCAGTTTCATGCAGAAACCCGTGATTGTGACCCAAAGTTCG			LPCAT1	NM_024830	Body					5:1519260-1519336	Unclassified_Cell_type_specific
cg00439981	chr6	170684299	-	cg00439981	30671475		AAATCCAATCTATAATTATTACTATAATCAATATATCAACACAAAATTCC		II			NA	NA	NA	NA	NA	NA	chr6:170686006-170687003	N_Shore	TCATATGAAGTAGGTCCAATCTGTGGTTGTTGCTGTAATCAGTGTGTCAGCACAGAGTTC[CG]CAATTTCAGTATCTTTCTAAATAACCGACTGTGGAATGTTTGTAATCACACAGCACATAG	CGGAACTCTGTGCTGACACACTGATTACAGCAACAACCACAGATTGGACC			FAM120B	NM_032448	Body
cg00529757	chr6	32136052	-	cg00529757	25705408		TATTTTCAATTTTTTTACTATTATCCAAATAATTAATAAAAACCAACCAC		II			rs1802036	0.000458	NA	NA	NA	NA	chr6:32134460-32135196	S_Shore	CTCTCTCTCTTTATTTTCAGTTTTTTTGCTGTTATCCAGATAATTAATAAAAACCAACCA[CG]CAAAACTGGGTCCCACCCTCTCCTTTTGCTCCCAGCCTACCTCCCCAGTTGTGGGAACAG	ATTTTCAGTTTTTTTGCTGTTATCCAGATAATTAATAAAAACCAACCACG			AGPAT1;AGPAT1;EGFL8	NM_032741;NM_006411;NM_030652	3'UTR;3'UTR;3'UTR
cg01474925	chr6	166824871	-	cg01474925	11690509		ACTTACTACAAAAACRCCRCTCTTCAATAATACAAAATAAAAAACTAAAC		II			rs150680821	0.0101	NA	NA	NA	NA	chr6:166825827-166826439	N_Shore	CCTGAAGCCCTGCTTGCTGCAGAGGCGCCGCTCTTCAGTGATGCAGGGTGAGGGGCTGAG[CG]GCGCCTCCTCCCATCTAGTCTGCTTGGGGGCCGCCAGGGAGCATCTTCAACACCCTTACA	CTTGCTGCAGAGGCGCCGCTCTTCAGTGATGCAGGGTGAGGGGCTGAGCG			RPS6KA2;RPS6KA2	NM_001006932;NM_021135	3'UTR;3'UTR				6:166744792-166745119	6:166824864-166825907	Unclassified_Cell_type_specific
cg01493678	chr6	32784825	-	cg01493678	71640320		AAATAAACTCATAAAATTCAATCAAAAAATACCCATTAAAAATATAAATC		II			rs2071469	0.000402	NA	NA	NA	NA		OpenSea	CAGCCTCTTCAGAATGAGCTCATAAAATTCAGTCAGAAAGTACCCATTAAGAGTATAAAT[CG]CTGTTTTTCTGGCTTCCCCAGGATTGGAAACTCCTCAGATTGACAACCAATCAAGATAGA	AATGAGCTCATAAAATTCAGTCAGAAAGTACCCATTAAGAGTATAAATCG			HLA-DOB	NM_002120	TSS200					6:32784640-32784956	Unclassified_Cell_type_specific
cg01699630	chr6	131894023	+	cg01699630	30765484		AACTAACAAATTTCACAACTACAAAAAAAATCCTATTATTCTAACTCAAC		II			NA	NA	NA	NA	NA	NA		OpenSea	CCCTTCTTCTACAAGGACGTCTTCAGAGATCTGGAGGAGGAAAGGGCCTTGCCCTGAGTT[CG]CTGAGCCAGAACAATAGGACTTCTTCTGTAGTTGTGAAACTTGTCAGTTGTTGAAGTCAG	CGCTGAGCCAGAACAATAGGACTTCTTCTGTAGTTGTGAAACTTGTCAGT			ARG1	NM_000045	TSS1500
cg03002526	chr6	105237721	-	cg03002526	48787423		AAATCAAAATCAAATCATAAATAAATTCCRTCACTAACAAAATAAACCAC		II			NA	NA	NA	NA	NA	NA		OpenSea	GTAGAAAGTATGAGTCAAAGTCAAATCATGGGTAGATTCCGTCACTAACAAAGTGAGCCA[CG]CCAGAACACATTAAAAACAACTTTGTGTGATATGAATGTTTGAAGCAGTAAAGCTTGCTT	AGTCAAAGTCAAATCATGGGTAGATTCCGTCACTAACAAAGTGAGCCACG			HACE1	NM_020771	Body			TRUE		6:105237710-105238048	Unclassified
cg04219977	chr6	31506768	+	cg04219977	35711486		TCTATTACCCTTAACAACCTAACAACTATAAAAAATATTCTATCRCAAAC		II			rs2523512	0.164918	NA	NA	NA	NA	chr6:31509668-31509896	N_Shelf	AAAACACACCTGGGCCGATAATAAATGACTTCAATTATGTGATCTAAATCATGAACCCCA[CG]CTTGCGACAGAACATCCCCCACAGCTGTCAGGTTGTCAAGGGTAACAGAGGTCATGTGCT	CGCTTGCGACAGAACATCCCCCACAGCTGTCAGGTTGTCAAGGGTAACAG			BAT1;BAT1	NM_080598;NM_004640	Body;Body
cg04609694	chr6	44204009	+	cg04609694	74653491		CTCCAAAAACAACAACTAAATATTAACTATTTTAAACAAAAATATAACAC		II			NA	NA	NA	NA	NA	NA	chr6:44205686-44205931	N_Shore	GAGCATGAAAATCCTCCAGGTATCCCTGGCTGCCCTCACTTGCTGCTGGTCATCACCTTC[CG]TGTCACATTTCTGCTCAAAACAGTCAATATTCAGCTGCTGTCCCTGGAGTGGCTGCCATT	TCCAGGGACAGCAGCTGAATATTGACTGTTTTGAGCAGAAATGTGACACG										6:44203961-44204119	Gene_Associated
cg06297318	chr6	127667691	+	cg06297318	68786342		AATATCTCTACAACATACTAATTTTACTTCCTTCAAATATATACCCAAAC		II			NA	NA	NA	NA	NA	NA	chr6:127664192-127664755	S_Shelf	ACAGTATAGAGGTTCCTCAAAAAATTAAAAACAAAACTGCCATATGATCCCACAATCCCA[CG]CCTGGGTATATATCTGAAGGAAGTAAAATCAGTATGTTGCAGAGATATCTGCACTCTCAT	CGCCTGGGTATATATCTGAAGGAAGTAAAATCAGTATGTTGCAGAGATAT
cg06526020	chr6	34308880	+	cg06526020	53643455		TTTCTTATTATCTCATTTAAAACTCATAACTCAATTATATAAACTTTATC		II			NA	NA	NA	NA	NA	NA		OpenSea	TGGAACAAGGAAATGGATTTCAAAAGCACTACCTATGTGGCCAGGGCGAGTAAACTGGGG[CG]ATAAAGCTTACACAACTGAGTTATGAGTCCTAAATGAGATAACAAGAAAAGCAGAGCATG	TTCTTGTTATCTCATTTAGGACTCATAACTCAGTTGTGTAAGCTTTATCG			NUDT3	NM_006703	Body			TRUE
cg06895218	chr6	151558246	+	cg06895218	64801438		ATTATATACCAAACACAAAATTACCACTCTAATTTCCAAAATTCTAAATC		II			NA	NA	NA	NA	NA	NA	chr6:151560766-151560993	N_Shelf	GCCAATCCAAGCAATTCCGAAGGCATCTTGGAAGCCCTAGAAAAGAAAACCTCAGTGACT[CG]ATTTAGAACCTTGGAAACTAGAGTGGTAACTTTGTGCTTGGCACATAATAGGTACTTGAT	TTATGTGCCAAGCACAAAGTTACCACTCTAGTTTCCAAGGTTCTAAATCG
cg06975018	chr6	131894358	+	cg06975018	54723325		CTTTACTACACTTAAACTCTCCAATCAATCAACCCTCAATAACAAAAAAC		II			NA	NA	rs17788484	0.032158	rs17788484	0.032158		OpenSea	GCTGTCCTCATTAGATAAAGGTTGTTTATTCAACCCAAGTATAAATGGAAAAAAAAGATG[CG]CCCTCTGTCACTGAGGGTTGACTGACTGGAGAGCTCAAGTGCAGCAAAGAGAAGTGTCAG	CGCCCTCTGTCACTGAGGGTTGACTGACTGGAGAGCTCAAGTGCAGCAAA			ARG1	NM_000045	TSS200
cg07790778	chr6	32099564	-	cg07790778	58691464		TTTATATTCAAAACTCATTCAATACAAAATATTCTCCAAAATAAAACCTC		II			NA	NA	NA	NA	NA	NA	chr6:32097820-32098086	S_Shore	TGCTAACTATCTTTATGTTCAGAGCTCATTCAGTACAGGGTGTTCTCCAGGATAAAACCT[CG]GGACTCTCTCTCCAACCGGCCCTGTCCCTTGGGTGACTACCTGAGGCTTCTCTTTACCTT	TTATGTTCAGAGCTCATTCAGTACAGGGTGTTCTCCAGGATAAAACCTCG			FKBPL	NM_022110	TSS1500
cg08692676	chr6	134299594	-	cg08692676	73808406		TAACTTACCCAAATTCTAATAACTATTAAATAATAAATCAAACATTACAC		II			NA	NA	NA	NA	NA	NA		OpenSea	CACAGGTTACATAACTTGCCCAAGTTCTGATAGCTATTAAGTGGTGAGTCAGACATTGCA[CG]TGCTTAAGACCAATGGTAATAAACTGGCCCTGTGCCTCTGCTTTTTAATCTGTCTGCTTA	CGTGCAATGTCTGACTCACCACTTAATAGCTATCAGAACTTGGGCAAGTT			TBPL1	NM_004865	5'UTR			TRUE		6:134299419-134299685	Unclassified_Cell_type_specific
cg09354692	chr6	160122650	+	cg09354692	15788338		TTATTACCCAATAAATCATTAAATTTACTTCATAAACTTATTTTTCCTTC		II			NA	NA	NA	NA	NA	NA		OpenSea	AGACCCTGTTTCAAAAAAAAAAAAAAAAAAAAGTCATGGGACCAGCATTTGATCCAGGGA[CG]AAGGAAAAACAAGCCCATGAAGCAAATTTAATGACCTATTGGGCAATAAAGGAATATCAC	TATTGCCCAATAGGTCATTAAATTTGCTTCATGGGCTTGTTTTTCCTTCG								TRUE				TRUE
cg09547025	chr6	142721804	+	cg09547025	69720388		ACAAAAATTCCTACCCTTCTTTACAATCAATATAATACCTAAAAACTACC		II			rs78030387	0.016493	NA	NA	NA	NA		OpenSea	CACTGACTCTTGCCAGCAAAGCTACATGTTATCAGCCTTCCCAGGGTTATACGTGCAGCA[CG]GTAGTTCTTAGGCATTATATTGATTGCAAAGAAGGGCAGGAATCTCTGTGTATGCCTGTA	CGGTAGTTCTTAGGCATTATATTGATTGCAAAGAAGGGCAGGAATCTCTG			GPR126;GPR126;GPR126;GPR126	NM_020455;NM_001032394;NM_198569;NM_001032395	Body;Body;Body;Body			TRUE
cg10558740	chr6	22148738	+	cg10558740	13608487		TCTACTTATCTATACAACTTTAAAATTCTAAAACTATTTTTCTCTTATAC		II			NA	NA	NA	NA	NA	NA		OpenSea	AAGAGAGAGTAAGTGATTGGGGGTGGGTGGCATGAGGAGAAGAGAATGAAACAGAGCAAG[CG]CACAAGAGAAAAACAGCCTTAGAACTTCAAAGCTGCATAGACAAGCAGAATGTCACCAGC	CGCACAAGAGAAAAACAGCCTTAGAACTTCAAAGCTGCATAGACAAGCAG			FLJ22536	NR_015410	Body			TRUE
cg10824972	chr6	11429244	-	cg10824972	17735356		CTATTTAAAAACAATACTAAATTCCAAAACTAAACCTATAAAATACCAAC		II			rs76690415	0.019097	NA	NA	NA	NA		OpenSea	ATCTCTTCTTCCTGTTTAGAGACAGTACTGAATTCCAGAGCTGGACCTGTGAAATACCAG[CG]CTCCTCTCCCTCTAGGGCTTAGAAACGAATCCCTGAGGGTGTTTGTGTGTTTAGACTTCA	TGTTTAGAGACAGTACTGAATTCCAGAGCTGGACCTGTGAAATACCAGCG								TRUE
cg11100450	chr6	513211	-	cg11100450	24730502		ATAAAACTAAATCACTACATATATATTATCTTCAATATACTCCAATCCCC		II			NA	NA	rs78091286	0.022135	rs78091286	0.022135		OpenSea	CACAGGCTGGAATGGAACTGGGTCACTGCATGTGTGTTATCTTCAGTGTGCTCCAGTCCC[CG]TGGGGAAGAGCCAGACCACGTGCCGTACCAAGAGCACGGCGTGGTCACCCACGGTTTACG	CGGGGACTGGAGCACACTGAAGATAACACACATGCAGTGACCCAGTTCCA			EXOC2	NM_018303	Body				6:458211-458306
cg12602923	chr6	31654533	-	cg12602923	11699326		AAAACCAAAAAAACTACACAATTATAATAACAATAAACACATCAAAAACC		II			NA	NA	rs79515906	0.064015	NA	NA	chr6:31650648-31651292	S_Shelf	AGGAGGCGGGAGGGGCCAGGGAGGCTGCACAGTTGTGATAACAGTAGGCACATCAGGGAC[CG]GGGAGGTTTGGGGACCTGCTGCCTGAGGAAAGCTCAGGTTAGGGGCTGAAGGCCTAGGGG	GGGCCAGGGAGGCTGCACAGTTGTGATAACAGTAGGCACATCAGGGACCG
cg12604490	chr6	99373813	+	cg12604490	16665378		TCATACATTCTCCCTACAAACCTATTTTACATAACAACTCCTTAACTATC		II			NA	NA	NA	NA	NA	NA		OpenSea	GTACATGTGAGACTGCATTATATTAATATTTTGTAAAATTAGGAGGTTGAATGACAAAAA[CG]ACAGCCAAGGAGCTGTTATGCAAAACAGGCTTGTAGGGAGAATGCATGAATTACTTAAAG	CGACAGCCAAGGAGCTGTTATGCAAAACAGGCTTGTAGGGAGAATGCATG			FBXL4	NM_012160	Body			TRUE
cg13863638	chr6	7199401	+	cg13863638	26786362		TAACCATTCCAAAAAATATCCTTTATCAACCCTAACCAAAAAAATTAAAC		II			NA	NA	NA	NA	NA	NA		OpenSea	CAGTAGTGGTTTAAAGAAGGGCGACATTTTCTTTGGTGCTTCTGAGTCCTCTGATAGCTC[CG]CCTAACTTTTCTGGCCAGGGCTGATAAAGGATACTCCCTGGAATGGTCAAGAGCCTCAAT	CGCCTAACTTTTCTGGCCAGGGCTGATAAAGGATACTCCCTGGAATGGTC	TRUE		RREB1;RREB1;RREB1;RREB1	NM_001003698;NM_001003700;NM_001168344;NM_001003699	Body;Body;Body;Body
cg14109551	chr6	118903047	-	cg14109551	59636362		ACACAAAAACATAACCTTCTTACTATCTTAAAAACAAATAAACCTAACCC		II			NA	NA	NA	NA	NA	NA		OpenSea	CATATTCTATTGCACAAGAGCATAGCCTTCTTACTATCTTGGGGACAGATAAACCTGGCC[CG]CTGCGGGGAGCCTTGATTTTAATATTATCCAACAGTTAGATCTTTTCTCCAAACAGAAGG	CGGGCCAGGTTTATCTGTCCCCAAGATAGTAAGAAGGCTATGCTCTTGTG			C6orf204;C6orf204	NM_206921;NM_001042475	Body;Body			TRUE
cg16277229	chr6	52268609	-	cg16277229	67711444		TACCTTCTATAACTAATTATCTTATACTAACTATTACTATACCAAATATC		II			NA	NA	NA	NA	NA	NA	chr6:52267981-52268199	S_Shore	TTGCCAGCAGCTGCCTTCTGTGGCTGGTTATCTTGTGCTGGCTGTTGCTATGCCAAATAT[CG]TTACCGGAGGCCTTATCCAGTCATGAGGAAGATCTGTCAAGTGGTGCCAGCAGGTCTGGC	GCCTTCTGTGGCTGGTTATCTTGTGCTGGCTGTTGCTATGCCAAATATCG			PAQR8	NM_133367	Body
cg17080697	chr6	30297382	-	cg17080697	38610466		CTAATCRACAACTAAACAATATAATAAAAATTACCAAACAACTCCAAACC		II			NA	NA	NA	NA	NA	NA	chr6:30294169-30295071	S_Shelf	CAGTCTCCGACCTAATCGGCAACTAGGCAGTATGGTGGAAATTGCCAAGCAGCTCCAGGC[CG]TCAAGCGGAAGATCCGGGATGAGAGCCTCTGCCCCCAACACCATGAGGCCCTCAGCCTTT	CGGCCTGGAGCTGCTTGGCAATTTCCACCATACTGCCTAGTTGCCGATTA			TRIM39;TRIM39	NM_172016;NM_021253	Body;Body
cg17622855	chr6	157982358	-	cg17622855	20612337		ACTAAATTTTCATCAAACACCTACTAAACAACTAACACRTACCAAAACAC		II			NA	NA	NA	NA	NA	NA		OpenSea	TCAGAGGCCATGCTGAGTTTTCATCAAACACCTGCTGAGCAGCTGGCACGTGCCAGGACA[CG]GTCTAGGCTGAAGGCTGCCATCGTAGTGCAGAATAGAATCCCGTGGAGGTTGGAAATGTT	CTGAGTTTTCATCAAACACCTGCTGAGCAGCTGGCACGTGCCAGGACACG			ZDHHC14;ZDHHC14	NM_153746;NM_024630	Body;Body				6:157902082-157902370
cg17991206	chr6	167366683	-	cg17991206	23636324		CATCATAAATATTATTCACRACATAATATACACACAACACTACATCACAC		II			rs116671585	0.021286	NA	NA	NA	NA	chr6:167369439-167370588	N_Shelf	TATGTGCACTGCATCATGAATGTTATTCACGACATGGTATGCACACAGCACTGCATCACA[CG]TGTTACCCAGAACCTGGGGCCACACTGGATCACAAACCTGAACACCGTGAAACTCATCTG	CGTGTGATGCAGTGCTGTGTGCATACCATGTCGTGAATAACATTCATGAT			RNASET2	NM_003730	Body					6:167366466-167366926	Promoter_Associated
cg18128312	chr6	25463672	+	cg18128312	13785435		TTTTATCATAAATAAAATCATTTTCAAAAACTAAAAACACATCACTCTAC		II			NA	NA	NA	NA	NA	NA		OpenSea	TGGTGTTGAGTATTGTGGTATGTAGAGATGATGCTGTTTTACTCACTGCATTCATGATTC[CG]TAGAGTGATGTGCCTTCAGTTCCTGAAAATGACTTCATCTATGACAAAAGCCAGTTATAC	TTTGTCATAGATGAAGTCATTTTCAGGAACTGAAGGCACATCACTCTACG			LRRC16A	NM_017640	Body			TRUE
cg18835472	chr6	26546056	+	cg18835472	43775317		CCACATCAAAACTCTCRATTTAAAAAAATCAAATCTATACTAATAACATC		II			NA	NA	NA	NA	NA	NA		OpenSea	CCACTTTGGCACGGAAGCCTTACAGTGTGGGGAACCAAAACTTCGTGTCTCCCCTTTCCC[CG]ATGCCATCAGCATAGACTTGACTTCCTTAAACCGAGAGTTTTGATGTGGCCTTGGCAACC	CACATCAAAACTCTCGGTTTAAGGAAGTCAAGTCTATGCTGATGGCATCG			HMGN4	NM_006353	3'UTR
cg19301114	chr6	161796785	+	cg19301114	33726463		CTATAAAAAACTAAATCAATACCAAAACAACACCCRCCCCTCTACAATAC		II			rs12198438	0.064692	NA	NA	NA	NA		OpenSea	CAAGGGCCATTTCTGCTGCCCCAGAGCAAACCTTCGCACACAAGCTGAGTGCCTTGGAAA[CG]CACTGCAGAGGGGCGGGTGCTGTCCTGGCACTGACTCAGCTTTTCACAGCGCAAGGCCGA	CGCACTGCAGAGGGGCGGGTGCTGTCCTGGCACTGACTCAGCTTTTCACA			PARK2;PARK2;PARK2	NM_004562;NM_013987;NM_013988	Body;Body;Body				6:161716775-161716879
cg20211088	chr6	13712555	+	cg20211088	38768509		AATTAAACACTAAAATACCAAAAACAATACRTTCCTCTTTAAAAAAAAAC		II			NA	NA	NA	NA	NA	NA	chr6:13710979-13712556	Island	AGCGGCTCAGGCTCCCCGCGCAGTGCTGCTAGCTCTCGCCTCAGTCCCGTTCCCGTTTGC[CG]CCTCCCTCCAAAGAGGAACGCATTGCCTTTGGTACTTCAGTGTTTAATTCCGTAGCATTG	CGCCTCCCTCCAAAGAGGAACGCATTGCCTTTGGTACTTCAGTGTTTAAT			RANBP9	NM_005493	TSS1500				6:13818984-13820555	6:13711089-13713034	Promoter_Associated
cg20559385	chr6	106049591	+	cg20559385	56773473		TACTTTCACTTCCCACCCAAATTCCTAAACACAAACCAATAAAAAATTAC		II			NA	NA	NA	NA	NA	NA		OpenSea	TATGCTGTGTCACCAAGGGGATTTCAGGATTGTTTCATTGGTCTGCCTTGGCAAAGCTGA[CG]CAATCTCCCATTGGTCTGTGCTCAGGAATCTGGGTGGGAAGTGAAAGTACAGACAAGCCT	CGCAATCTCCCATTGGTCTGTGCTCAGGAATCTGGGTGGGAAGTGAAAGT								TRUE		6:106049575-106049797	Unclassified_Cell_type_specific
cg21543859	chr6	45391645	+	cg21543859	67701438		AATTAAACRAACTAAAATTATTCCACAAATTTCCCTCATCCCTCCCTAAC		II			rs3805811	0.095978	NA	NA	NA	NA	chr6:45389420-45391646	Island	GGGACGGGGCGGGAGCTCGGGCCGCTTCTTCCAGCCGGGACCGAGCTCTGCGCCTCGCCC[CG]CCAGGGAGGGATGAGGGAAACCTGTGGAACAACTTTAGTTCGCCCAACTTGAAAACGGAG	GTTGGGCGAACTAAAGTTGTTCCACAGGTTTCCCTCATCCCTCCCTGGCG			RUNX2;RUNX2;RUNX2	NM_001015051;NM_001024630;NM_004348	Body;Body;Body				6:45497399-45499624
cg22277485	chr6	111854566	+	cg22277485	54726302		AAAACATCATAATCCCTACCTTTACTACCACCAACTTAATTCAAATCTAC		II			NA	NA	NA	NA	NA	NA		OpenSea	TTACTGCTGAAGACACTAGAGCCAGAGAGGAAATCCTAATCCTAGAGCCCAGGCAAGAGC[CG]CAGATTTGAATTAAGTTGGTGGCAGCAAAGGCAGGGACCATGATGTTTTACCTGCACCAA	AAACATCATGGTCCCTGCCTTTGCTGCCACCAACTTAATTCAAATCTGCG								TRUE
cg23172664	chr6	86169204	-	cg23172664	49692347		CATACATCCTACACTACTTTTAAAAAAACTCTACTATCCTTTATTTTACC		II			NA	NA	NA	NA	NA	NA		OpenSea	TTCTTCTGCATCATGCATCCTACACTGCTTTTAAAGAAACTCTGCTATCCTTTGTTTTAC[CG]TCTAACATTTCTTTGTTTCCCTTCTGACATGTTTCAGCCTCTTGTCATCACTTGGAACAT	CGGTAAAACAAAGGATAGCAGAGTTTCTTTAAAAGCAGTGTAGGATGCAT			NT5E	NM_002526	Body			TRUE
cg24737761	chr6	106245659	+	cg24737761	73808429		ACRCAATTATCACCTAAACATAAATATTATTCTTAATACCAATTACACCC		II			NA	NA	NA	NA	NA	NA		OpenSea	GCACCTCCTACTTTGAAGCAACACTGGTGATGATGGCATAACTCACCCTTTCCTTAGTAT[CG]GGTGCAACTGGCACCAAGAACAACACCCATGCCCAGGTGACAACTGCGCCAATATGGGTC	CGGGTGCAACTGGCACCAAGAACAACACCCATGCCCAGGTGACAACTGCG								TRUE
cg26166854	chr6	6614447	+	cg26166854	22682412		AAAACAATCAAAATTCACACTCTCAACAATTTTAAATATAATTCTTCTAC		II			NA	NA	NA	NA	NA	NA		OpenSea	GTGGCTTATGGAGAGGCACGAAGCACACACAACGCAACACAATCCGTCCAAGTTCACAGC[CG]CAGAAGAACCACACCCAAAATTGCTGAGAGTGTGAACCTTGACTGCCTTACAAACACAGA	AGGCAGTCAAGGTTCACACTCTCAGCAATTTTGGGTGTGGTTCTTCTGCG			LOC285780;LY86	NR_026970;NM_004271	Body;Body				6:6559404-6559447	6:6614106-6615629	Promoter_Associated_Cell_type_specific
cg26400113	chr6	138120219	+	cg26400113	10684458		ATAATATAATAAAAAATTTAAATCACTCATACACTTTTCCAATTAAAATC		II			NA	NA	NA	NA	NA	NA		OpenSea	CAGAAGGACTTTTGTTTACAGGATGAGAGCTGAAACAAAAAGGCAGAGCCTCACCTGGTG[CG]ACCTCAACTGGAAAAGTGCATGAGTGACTCAAATTTTTTACCACATCATGCATGTCTATG	TGATGTGGTAAAAAATTTGAGTCACTCATGCACTTTTCCAGTTGAGGTCG								TRUE		6:138120108-138120411	Unclassified_Cell_type_specific
cg26811065	chr6	32825360	+	cg26811065	21674500		TACAACTTTTAAACTATATTCACATATAAAATATAATTCTCAAAATAACC		II			rs2071476	0.42409	NA	NA	NA	NA	chr6:32820849-32822370	S_Shelf	GCACTTGAATCTGTCAGTTTCTGCATCTGTAAAGTGGAGATAATATAGTACCTCATGAGA[CG]GTTATTTTGAGAACCACATTCTATATGTGAACACAGTTTAAAAGCTGTAAATCACTATCC	CGGTTATTTTGAGAACCACATTCTATATGTGAACACAGTTTAAAAGCTGT			PSMB9;PSMB9	NM_002800;NM_148954	Body;Body
cg03378525	chr7	5530946	-	cg03378525	49746301		AACRAAAAACTCCCCRATAAACAAATAACACATAACAACCTACAAACAAC		II			NA	NA	NA	NA	NA	NA	chr7:5534384-5534766	N_Shelf	CTCTTGCAGGTGGCGAGGGACTCCCCGGTGAACAGGTGGCACATGACAACCTGCAGGCAG[CG]AGCCATGAAGGCCAGCACGGCATCGGGCTGGAGGGTGCCGCTGCGAGAGACCAGGCACAG	CGCTGCCTGCAGGTTGTCATGTGCCACCTGTTCACCGGGGAGTCCCTCGC			FBXL18	NM_024963	Body				7:5497425-5497536
cg04628014	chr7	158816392	+	cg04628014	47726389		CRTAATAAAATAAATCAACAACAATATCTACATCRAATAAAACTATAAAC		II			NA	NA	NA	NA	NA	NA	chr7:158816092-158816409	Island	ACAGTCCCACCCGATGCAGACACTGCTCCCGGCCCACCTCACCACGCCCGCCCCTGGCTG[CG]CCCACAGTCCCACCCGATGCAGACACTGCTGCTGACCCACCTCACCACGCCCACCCCTGG	CGCCCACAGTCCCACCCGATGCAGACACTGCTGCTGACCCACCTCACCAC			LOC154822	NR_024394	Body				7:158508974-158509170
cg05816398	chr7	104623427	-	cg05816398	53700386		CACCTAATCCCCAAACCAACTATCCATAAACAATAACAAAAAACTAAAAC		II			NA	NA	NA	NA	NA	NA	chr7:104624337-104624848	N_Shore	CCCATCATCTGCACCTGGTCCCCAAACCAGCTGTCCATGAGCAATGACAAAGAACTAAAG[CG]GGGATGGGGGAGAGGGGGTGTAGGGCCCAAGAGCTGGGGAGCATTATGGCTTGCTGTCAG	ACCTGGTCCCCAAACCAGCTGTCCATGAGCAATGACAAAGAACTAAAGCG
cg06765022	chr7	76628673	-	cg06765022	25689390		ATACRCCCTCAAACTTAAAAACTTAAAATTCTCTACAACACCTAAAAACC		II			NA	NA	NA	NA	NA	NA	chr7:76629263-76629489	N_Shore	CAGGTGCAGCTGTGCGCCCTCAGGCTTAGAGGCTTAGAATTCTCTGCAGCACCTAAAGGC[CG]TGAGCTTGGATTCAAACCAGAGCCCCTTCTGGTCCTGGAGTCTGGGACGACCGCAGCCCC	CGGCCTTTAGGTGCTGCAGAGAATTCTAAGCCTCTAAGCCTGAGGGCGCA			PMS2L11	NR_023383	Body
cg08985282	chr7	2089600	+	cg08985282	42663510		TATCCRCAAACRCTAAATAAAATACCCTATAAACRTATAATCTAATACCC		II			NA	NA	NA	NA	NA	NA	chr7:2089593-2089881	Island	CTCACCCAACATCTGCGGACACCAGACCACACGTTCACAAGGAACCTCACCCAACGTCTG[CG]GGCACCAGACCACACGTTCACAGGGCACCTCACCCAGCGTCTGCGGACACCAGACCACAC	CGGGCACCAGACCACACGTTCACAGGGCACCTCACCCAGCGTCTGCGGAC			MAD1L1;MAD1L1;MAD1L1	NM_003550;NM_001013837;NM_001013836	Body;Body;Body				7:2056120-2056368
cg09016797	chr7	155790956	+	cg09016797	27747318		AAAAAATCTAATACCRAAAAACACAAATATTTCACRTATACACAATACCC		II			NA	NA	NA	NA	NA	NA		OpenSea	CACGCACACAGCTCGCAGCTCCCTTCCTTCGTGGGGTGAAATCCAAATTCTTTGTAGACA[CG]GGCACTGTGCACACGTGAAATACCTGTGTTCTTCGGCACCAGATTTTTCAAAAGGTGACT	CGGGCACTGTGCACACGTGAAATACCTGTGTTCTTCGGCACCAGATTTTT									7:155483458-155483718	7:155790781-155791132	Unclassified_Cell_type_specific
cg09342997	chr7	129339065	+	cg09342997	61703303		CTAAACAAATAACTAACTAACTATTTTATAAATAAAACATCTCAAAAACC		II			NA	NA	NA	NA	NA	NA		OpenSea	AGGTAAACCTTCTGAAATGTTCAGCAGAGTGGTTGCTTCATTAGGAAGGAGTTATTCACA[CG]GCTTTTGAGATGTTTTACTTACAAAACAGTCAGTCAGTTATCTGCTTAGGTTTTTTGAGA	CGGCTTTTGAGATGTTTTACTTACAAAACAGTCAGTCAGTTATCTGCTTA			NRF1;NRF1	NM_005011;NM_001040110	Body;Body			TRUE
cg09654116	chr7	158816213	+	cg09654116	32736356		CRCAACCAACRACRAACATTATAAAATAAATCAACAACAATATCTACATC		II			NA	NA	NA	NA	NA	NA	chr7:158816092-158816409	Island	GCAGACACTGCTCCCGGCCCACCTCACCACACCCGCCCCTGGCTGCGCCACAGTCCCACC[CG]ATGCAGACACTGCTGCTGACCCACCTCACAATGCCCGCCGCTGGCTGCGCCCACAGTCCC	GCAGCCAGCGGCGGGCATTGTGAGGTGGGTCAGCAGCAGTGTCTGCATCG			LOC154822	NR_024394	Body				7:158508974-158509170
cg10408731	chr7	65214843	+	cg10408731	55634505		TAAAAAATATACCATATCAAAACTAATAAAAAATCCTCATTAACAACTAC		II			NA	NA	NA	NA	NA	NA	chr7:65215732-65216495	N_Shore	TTACAGTCGTGAGCCACCGTGCCCCGGCTCCTAGTTGTGTAATTCTTACGAAGAACATCA[CG]CAGCTGTTAATGAGGACTTCCCATTAGTCTTGATATGGCACACTCTCCAAGACATTTAAA	CGCAGCTGTTAATGAGGACTTCCCATTAGTCTTGATATGGCACACTCTCC			CCT6P1	NR_003110	TSS1500
cg11058932	chr7	130372167	+	cg11058932	36603499		TTACATTTCCACTTTTAAAAAACTCACAACTTAAAAAACAAACAAAACCC		II			NA	NA	NA	NA	NA	NA		OpenSea	TGGGTTTTGTGCATGTCATTGTATAGTGTCTTGTAGTTCTGTTTTCACTTTTCTTATGTG[CG]GGTCTTGTCTGCCTCTTAAGCTGTGAGTCCCTTAAAAGTGGAAATGTAAATTTTAAACAT	CGGGTCTTGTCTGCCTCTTAAGCTGTGAGTCCCTTAAAAGTGGAAATGTA		TRUE	TSGA13	NM_052933	TSS1500
cg12294633	chr7	38356729	-	cg12294633	36682320		AAATAAATATAAACRTTTCAAATATCCTATCCACCTCAAATTTACCTAAC		II			NA	NA	NA	NA	NA	NA		OpenSea	GTGAATGGTGAGAGTGGATGTAGACGTTTCAGGTATCCTATCCACCTCAAATTTGCCTGA[CG]GAATGCCGGATTCCTTTCTGACAGTGCCGTCATATGAAATGGACACCAGGAACTGTATGA	AGTGGATGTAGACGTTTCAGGTATCCTATCCACCTCAAATTTGCCTGACG
cg12431517	chr7	26428084	-	cg12431517	43712492		AATAAAATAAAAATACATTTATCCCTAAAAACATCCTATAATAAATCACC		II			NA	NA	NA	NA	NA	NA		OpenSea	CAAATTCTAGAGGTGGAGTGAAAGTGCATTTGTCCCTGAAAGCATCCTGTGGTAAATCAC[CG]CTCTTGCATATTCAGAAGTCGTCAGTTTCATAAGCAGAAGCGTGACTCTGTTGGGCAACT	GTGGAGTGAAAGTGCATTTGTCCCTGAAAGCATCCTGTGGTAAATCACCG								TRUE
cg12973904	chr7	149457885	+	cg12973904	12646338		TAAACTTTTAAACTCAAACTATCTCATTACTATCTCATACCAAAATTTTC		II			NA	NA	NA	NA	NA	NA	chr7:149461653-149463222	N_Shelf	GAGGAAGATGAAGGGTTAACTGGACACAAGTGTGTAAAGATTATCTGAGTCAACGGCTGC[CG]AAAATTCTGGTATGAGATAGCAATGAGATAGTTTGAGCTCAAAAGCTCAAACTTTTGAGA	GAGCTTTTGAGCTCAAACTATCTCATTGCTATCTCATACCAGAATTTTCG
cg16586807	chr7	2948081	-	cg16586807	52700311		TTCTATTTTTAATTTTTAAAAACATCRCCATACTATCCTCCACAATAACC		II			rs41394548	0.031079	NA	NA	NA	NA	chr7:2946236-2946463	S_Shore	ATTATATAGTATTCTATTTTTAATTTTTGGGGGCATCGCCATGCTGTCCTCCACAGTGGC[CG]CTCTCTTTTGCATTTCCAGCAGCTGTGCACCGGGTTCCGACGTCTACCCTCCTCGTCAAC	CGGCCACTGTGGAGGACAGCATGGCGATGCCCCCAAAAATTAAAAATAGA			CARD11	NM_032415	Body				7:2914583-2914663
cg17442155	chr7	99955675	+	cg17442155	15721339		TTATTACAAAAAAACCTTAAATACCTTTTTATCCCTTACCTAATTACTCC		II			NA	NA	NA	NA	NA	NA		OpenSea	ACATGGCAAAACCCCATCTCTACTAAAAAAAAAAAAAAAAAAAGGATTTGAAGTCCTGGC[CG]GAGCAATTAGGCAAGGGATAAAAAGGCACCTAAGGCCCTTTTGCAATAAGAAGCCAGATG	TATTGCAAAAGGGCCTTAGGTGCCTTTTTATCCCTTGCCTAATTGCTCCG			PILRB;PILRB;PILRB;PILRB	NM_175047;NM_178238;NM_178238;NM_013440	5'UTR;1stExon;5'UTR;5'UTR
cg18735089	chr7	98738998	-	cg18735089	39721464		ATTCCTTCTAAAACATTCATCATATTTCTAACACAAAATCAATTACTTTC		II			NA	NA	NA	NA	NA	NA	chr7:98741205-98741990	N_Shelf	AATTAAAACCTATTCCTTCTAAAACATTCATCATATTTCTAACACAAAATCAGTTGCTTT[CG]CTTTTAACAAGATAACTGAAACCAATCTGATGTCAATTACAGACTGAGCTGTAAATCAGA	TTCCTTCTAAAACATTCATCATATTTCTAACACAAAATCAGTTGCTTTCG			SMURF1;SMURF1	NM_020429;NM_181349	Body;Body					7:98738943-98739256	Unclassified_Cell_type_specific
cg20383347	chr7	98586433	-	cg20383347	12601323		ACAAATCCRAAAAAACAAACAAAACCTTCTCTACAACTATACAAATACAC		II			NA	NA	NA	NA	NA	NA		OpenSea	TCTGTCTCCTCACAGGTCCGAGGAGGCAAACAAAGCCTTCTCTGCAGCTGTGCAGATGCA[CG]ATGTGCTGGTGAAAGCCTGGGCCATGTGGGGCGACTACCTGGAGAACATCTTTGTGAAGG	CGTGCATCTGCACAGCTGCAGAGAAGGCTTTGTTTGCCTCCTCGGACCTG			TRRAP	NM_003496	Body				7:98424327-98424507
cg20641531	chr7	8302731	+	cg20641531	13730496		CAACATCATTACTCAATAACTATCATTCRACCCTTTTAAATTATTTCAAC		II			NA	NA	NA	NA	NA	NA	chr7:8301031-8302252	S_Shore	ATGTAGTATGACTTCATCCCTAGTTATGTTATACATTTATAAATAAGTTCATTCAGTCGT[CG]CTGAAACAATTTAAAAGGGCCGAATGATAGTTATTGAGTAATGATGCTGACGAATCAGAA	CGCTGAAACAATTTAAAAGGGCCGAATGATAGTTATTGAGTAATGATGCT			ICA1;ICA1;ICA1	NM_004968;NM_001136020;NM_022307	TSS1500;TSS1500;TSS1500
cg20667964	chr7	139553002	+	cg20667964	37782360		ATTAAAAACTCTAAATCCCCTATAAAAAAACAAATACCATCTTACAAAAC		II			NA	NA	NA	NA	NA	NA		OpenSea	TCTTGAAGCCCTGTTGACTTAGTGGCTAATCTGATCAACTGATTTGAACCCTGGGGATAG[CG]TCCTGTAAGATGGCATCTGCCTTTTCACAGGGGACTCAGAGCCCTCAACCCACAGACTTG	TTGAGGGCTCTGAGTCCCCTGTGAAAAGGCAGATGCCATCTTACAGGACG			TBXAS1;TBXAS1;TBXAS1;TBXAS1;TBXAS1;TBXAS1	NM_001166253;NR_029394;NM_001130966;NM_001061;NM_030984;NM_001166254	Body;Body;Body;Body;Body;5'UTR			TRUE
cg21828319	chr7	73645966	+	cg21828319	17715472		TAAATAAACTCCCRTAACTTACATATTTACTTCTAAAACRTCTATACCCC		II			NA	NA	NA	NA	NA	NA		OpenSea	CTCTGCGCCTTTCCGCCCCGTCACCGCATCAATGGGGTGGAGGCCAAACTCAAACACTTG[CG]GGGCACAGACGTCCCAGAAGCAAACATGCAAGTCACGGGAGTTTATTTATTTAATTTTTT	CGGGGCACAGACGTCCCAGAAGCAAACATGCAAGTCACGGGAGTTTATTT			RFC2;RFC2	NM_181471;NM_002914	3'UTR;3'UTR
cg25883405	chr7	104865796	+	cg25883405	36687394		ACTAAAACAAACRATCTACTAATTAACAACTCACTACAACTTACTCTAAC		II			NA	NA	NA	NA	NA	NA		OpenSea	ATTTAAGGCTAGCAACTATCCTCTTTCAATATGTATTGGGAGAATCATTATGGTTCTTAA[CG]CTAGAGCAAGCTGCAGTGAGCTGCCAACCAGCAGATCGTCTGCCTTAGTAACTTCCTATT	CGCTAGAGCAAGCTGCAGTGAGCTGCCAACCAGCAGATCGTCTGCCTTAG			SRPK2;SRPK2	NM_182691;NM_182692	Body;Body			TRUE				TRUE
cg25968394	chr7	104604511	+	cg25968394	71686472		ACAAACATAAATCAAAATAAACAACCTAAATAACTCAACAATATTAAAAC		II			NA	NA	NA	NA	NA	NA		OpenSea	TGAGCTTCTCTATGTTATGTCTACATGGCTATGATTGTATAAGACACGAGACTGCACTTG[CG]CCCCAATACTGCTGAGTCATTTAGGCTGTTTACCTTGACCTATGCCTGCTGCTCTATGCC	CGCCCCAATACTGCTGAGTCATTTAGGCTGTTTACCTTGACCTATGCCTG								TRUE
cg26720010	chr7	45147131	+	cg26720010	34638483		TTCRCAACTCACTTCCTTAAAAATATAATTTCTACTTCTCATTCATAAAC		II			NA	NA	NA	NA	NA	NA	chr7:45150987-45151554	N_Shelf	ATGGCTCTGTCCTTTCCTGGGCCAAGTCTCTCAACACTGAACCCTCAGGTTCAGTCTCTG[CG]CTTATGAATGAGAAGCAGAAACCACACCTTCAAGGAAGTGAGCTGCGAACAGAGAAGCTG	TCGCAGCTCACTTCCTTGAAGGTGTGGTTTCTGCTTCTCATTCATAAGCG			TBRG4;SNORA5B;TBRG4;TBRG4	NM_030900;NR_002990;NM_004749;NM_199122	Body;TSS1500;Body;Body
cg26959945	chr7	20233217	+	cg26959945	19770450		TCATTCCCTTAATTTAACTACAACTTTAACAAAATATCTCTTATAAAATC		II			NA	NA	NA	NA	NA	NA		OpenSea	AGTTGCATCCTGTTATAGACAATGGTAAGTGATGCAAGCTTTTTCAGAATTCAGCTTCTA[CG]ATCTTATAAGAGACACCCTGTCAAAGCTGTAGCTAAACTAAGGGAATGACTGCCATGCCC	CATTCCCTTAGTTTAGCTACAGCTTTGACAGGGTGTCTCTTATAAGATCG			MACC1	NM_182762	5'UTR					7:20233140-20233295	Unclassified_Cell_type_specific
cg01232717	chr8	74871056	+	cg01232717	42600411		TAATAAAATTACCTAATAATACATTTCTTATCTTAAAAAATATCTCCATC		II			rs900130	0.177642	NA	NA	NA	NA		OpenSea	GGTTAGCACGATATTATTACTGATCTGCCTGTCGGGAATATATAGTCATGCATTGCTTAA[CG]ATGGAGATACCTTCCAAGACAAGAAATGCATCATTAGGCAATCTTATCATGATGCAAACA	CGATGGAGATACCTTCCAAGACAAGAAATGCATCATTAGGCAATCTTATC			TCEB1	NM_005648	Body
cg01803771	chr8	38729649	-	cg01803771	27713366		CCAAACRATAATCTATTAAAAAAACCTATTCTACRAATTCTAAAAACCCC		II			NA	NA	NA	NA	NA	NA		OpenSea	GACCAATGAAGCCAAGCGATAATCTGTTGGAGGGGCCTGTTCTGCGGGTTCTGAGGACCC[CG]GGGATCTTTAAGTCCTCACTTTCTTTTTGGGCATGAACATTTGGGTGTTGCAGGCAGATA	CGGGGTCCTCAGAACCCGCAGAACAGGCCCCTCCAACAGATTATCGCTTG								TRUE
cg02007288	chr8	30513708	+	cg02007288	58752407		CACATTTTCTCATTCTTACAATTAAACTAAATATAAACAACTTTCATAAC		II			NA	NA	NA	NA	NA	NA	chr8:30515170-30516024	N_Shore	AGCCACCTGGCTAGGCAACCCACAAGGCCTCTACATTCAATTTCATAAGTGAAATGAGGA[CG]CTATGAAAGCTGTCCACATCCAGCCCAATTGTAAGAATGAGAAAATGTGTATGTTATTTT	CGCTATGAAAGCTGTCCACATCCAGCCCAATTGTAAGAATGAGAAAATGT			GTF2E2	NM_002095	5'UTR
cg03860768	chr8	11351571	+	cg03860768	47653321		AACCTCCATACTAACTCTACAAAATAATTTACCCTACCRTATAAACAAAC		II			NA	NA	NA	NA	NA	NA		OpenSea	TGCCCTGGTGCACACAGATGGCACATGGCAGAGCCCAAGCCCTCTCCATGAGATCTGCAG[CG]TTTGTCCACACGGCAGGGCAAATTACCTTGTAGAGTCAGCATGGAGGTTTGCTAACTCTG	ACCTCCATGCTGACTCTACAAGGTAATTTGCCCTGCCGTGTGGACAAACG		TRUE	BLK;BLK	NM_001715;NM_001715	5'UTR;1stExon
cg04180114	chr8	144543568	+	cg04180114	28657343		TTAACAACCTCCTATTTTCTAAAACRACTTCACTATTTAACACTCCTACC		II			NA	NA	NA	NA	NA	NA		OpenSea	AGAAAGGCAGATACCCAGAGCTAGCGAGGAAGTAAGCAAGACGAAAGCCTTGCTCGCTGC[CG]GCAGGAGTGTCAAACAGTGAAGCCGTTTTAGAAAACAGGAGGCTGTTAACCTAGAGTGAC	TAACAGCCTCCTGTTTTCTAAAACGGCTTCACTGTTTGACACTCCTGCCG			ZC3H3	NM_015117	Body				8:144614574-144614985	8:144543400-144545122	Promoter_Associated
cg05925503	chr8	103922667	-	cg05925503	29770467		AAAACTACAAATAAACAAATAAACAAAACACAACTACTTTTCTCAACTCC		II			NA	NA	NA	NA	NA	NA		OpenSea	CAAGATGTTGGAGAGCTGCAGATGAACAGATGAACAAGACACAGCTGCTTTTCTCAACTC[CG]TCTCTCAGGAGAGAGACATGAACACCACTATCATCAGATGCTAAAAGTGCCATAATCAAT	CGGAGTTGAGAAAAGCAGCTGTGTCTTGTTCATCTGTTCATCTGCAGCTC								TRUE
cg07023317	chr8	28961315	+	cg07023317	38644446		CTACTTTTCRTTCTTAATTCCTTAAAATCCCCRAATAACTTAATAAAAAC		II			NA	NA	NA	NA	NA	NA		OpenSea	ATTATTAGACCAAACTATGAGTTCCTCTTTAGAACCGAACCACTTTCCTCTCGCCTCCCA[CG]TCCTCACTAAGTTACTCGGGGACCCCAAGGAACCAAGAACGAAAAGTAGGAAGGTCCAGA	TACTTTTCGTTCTTGGTTCCTTGGGGTCCCCGAGTAACTTAGTGAGGACG			KIF13B	NM_015254	Body				8:29017225-29017299
cg09322573	chr8	28961356	+	cg09322573	65756456		ACTATAATATCTCACAATTATATTAACRCTTCTAAACCTTCCTACTTTTC		II			NA	NA	NA	NA	NA	NA		OpenSea	ACTTTCCTCTCGCCTCCCACGTCCTCACTAAGTTACTCGGGGACCCCAAGGAACCAAGAA[CG]AAAAGTAGGAAGGTCCAGAAGCGTTAACACAACTGTGAGACATCACAGTTACTTGCCTAA	CTGTGATGTCTCACAGTTGTGTTAACGCTTCTGGACCTTCCTACTTTTCG			KIF13B	NM_015254	Body				8:29017225-29017299
cg09859659	chr8	142180109	-	cg09859659	55803434		ATATACCCAAAACCTACTTTAAAATATAAAAACCRTCAATCRAACTTAAC		II			NA	NA	NA	NA	NA	NA	chr8:142183432-142183767	N_Shelf	TCCTCTGAGATGTGTACCCAAGGCCTGCTTTGAGATGTGAGAACCGTCAGTCGGGCTTGG[CG]GGGGCCGCGCCTCCATGCTCCCAGGCAGCACACATTCCTCAGTCTCGACTCTCGCCCGTT	TGTACCCAAGGCCTGCTTTGAGATGTGAGAACCGTCAGTCGGGCTTGGCG			DENND3	NM_014957	Body				8:142249090-142249632	8:142179177-142180371	Gene_Associated
cg10414350	chr8	10210282	-	cg10414350	69754369		ATTAACTCRAAACCATCTAATACAAACACRCTACCRTCTATAAATCAAAC		II			NA	NA	NA	NA	NA	NA		OpenSea	AGTTTGTGTTCATTAACTCGAGGCCATCTGGTGCAGACACGCTGCCGTCTGTGAATCAAA[CG]TGCATCAAACTCCAGGGATCAGAACGCGTGCCAGAGCCAGTGTTTTGGAGAGTCAACAAC	TTAACTCGAGGCCATCTGGTGCAGACACGCTGCCGTCTGTGAATCAAACG			MSRA;MSRA;MSRA	NM_001135671;NM_001135670;NM_012331	Body;Body;Body				8:10247671-10247721
cg10558233	chr8	94892613	-	cg10558233	24711477		ACAAAAACAACAAAAATTAATTTAATTATATTAAAAACAACCCTAAAACC		II			NA	NA	NA	NA	NA	NA		OpenSea	ATGAAGCCACAGCAGGAGCAGCAAAGGTTGGTTTAATTATGTTAAAAGCAACCCTAAGAC[CG]GAAAAAGCTTTTAACATTCCTAGCACATAAAAATAGTTGGTCTTGATGTTTTGCTGCTGA	CGGTCTTAGGGTTGCTTTTAACATAATTAAACCAACCTTTGCTGCTCCTG								TRUE
cg11210357	chr8	144543951	-	cg11210357	70803301		ATATACTATATAATTCCAACAACACRAAAAACCCACAAAAAAAACTTACC		II			NA	NA	NA	NA	NA	NA		OpenSea	GCCAAACAACCATGTACTGTATGATTCCAGCAACACGAAAGGCCCACAGAAGAAACTTAC[CG]AGACAGAAGTGGATGAGTGTTAGGGGCCGGGACTGATGATGAAAAGAGTGAGGGAATTCT	CGGTAAGTTTCTTCTGTGGGCCTTTCGTGTTGCTGGAATCATACAGTACA			ZC3H3	NM_015117	Body				8:144615069-144615185	8:144543400-144545122	Promoter_Associated
cg11531557	chr8	28919234	+	cg11531557	24695303		AACAAAAATTTATCCTTAAAAAATACTACATACCCAACRTAACCATAACC		II			NA	NA	NA	NA	NA	NA		OpenSea	CTCCCCTGGAAGAGCCCACAGCCTTCTATGATCTCCCCCCCGGGCTCGCCCTGCCTTCCA[CG]GCCATGGTCACGTTGGGTATGCAGTACTTTTCAAGGATAAATTTTTGTTTATGTTTTTTA	CGGCCATGGTCACGTTGGGTATGCAGTACTTTTCAAGGATAAATTTTTGT									8:28974740-28975154	8:28917821-28919461	Promoter_Associated
cg11848483	chr8	144543486	+	cg11848483	30778474		CCTCRCTAACTCTAAATATCTACCTTTCTAACACACCCRTTCTAATAAAC		II			NA	NA	NA	NA	NA	NA		OpenSea	CTCTGCGCATCCAGGCCATCAGGGAAATGCAAACCAAAACCCCAGGGATACGGCACGCCA[CG]CCCACCAGAACGGGTGTGCCAGAAAGGCAGATACCCAGAGCTAGCGAGGAAGTAAGCAAG	CGCCCACCAGAACGGGTGTGCCAGAAAGGCAGATACCCAGAGCTAGCGAG			ZC3H3	NM_015117	Body				8:144614574-144614985	8:144543400-144545122	Promoter_Associated
cg12809098	chr8	142165310	+	cg12809098	22620498		TATCAACRTAACCAATATTAAACRTACAACTCRACAATATAAATACATTC		II			NA	NA	NA	NA	NA	NA		OpenSea	CAGTTTTGGGATGATGAAAACATTCTGGGGATGGCTGGGGGAGATGCTTGCACAACCACT[CG]AATGCACTTACACTGTCGAGCTGCACGCTTAACATTGGTTACGTTGACACAGTTTATGTT	GTCAACGTAACCAATGTTAAGCGTGCAGCTCGACAGTGTAAGTGCATTCG			DENND3	NM_014957	Body			TRUE
cg14783123	chr8	68022262	+	cg14783123	11613389		CCACCCCAATTTAAACATATTCATAATAAAAACTTACATAAAAATAAAAC		II			NA	NA	NA	NA	NA	NA		OpenSea	AAGCAGAAATCGGCTTGTCTTGTTTGTATAACTGTGGGTTTGTTTTAGATAAGCCACCCC[CG]CCCCATCCCCATGCAAGTTCCCACCATGAATATGCCTAAACTGGGGTGGAAACTTTTTCC	CACCCCAGTTTAGGCATATTCATGGTGGGAACTTGCATGGGGATGGGGCG			CSPP1;CSPP1	NM_001077204;NM_024790	Body;Body			TRUE
cg15235922	chr8	125678187	-	cg15235922	23713370		AAAAACAATCTACAATATTAAAATTCCACTCTACTACTAATAAATCTCAC		II			rs57069027	0.032922	NA	NA	NA	NA		OpenSea	ATCTGGCCCCCAGAGACAGTCTACAGTGTTGAAGTTCCACTCTACTGCTGATGAGTCTCA[CG]ATTTTGGGCAAGTTACTTAACCTAGCTGTGGTCTCCATTGTTTCATCCATAAAATATTAG	CGTGAGACTCATCAGCAGTAGAGTGGAACTTCAACACTGTAGACTGTCTC			MTSS1	NM_014751	Body			TRUE
cg15891546	chr8	142179908	-	cg15891546	23784308		CCRTATATCTAAATTTACACRTACTATTTTACTCATAATATTTTCAAAAC		II			NA	NA	NA	NA	NA	NA	chr8:142183432-142183767	N_Shelf	GAATTGTCACACCGTATGTCTGAGTTTGCACGTGCTGTTTTACTCATGGTGTTTTCAAGA[CG]TATCTGTGTTGCTCCACATCCGTTGGGTTCATTCACTTCAACCACTGCCTGTGCTGTATG	CGTCTTGAAAACACCATGAGTAAAACAGCACGTGCAAACTCAGACATACG			DENND3	NM_014957	Body				8:142249090-142249632	8:142179177-142180371	Gene_Associated
cg16193207	chr8	23107961	+	cg16193207	63665439		AACAATCACTAAACAAAACCCAAATACCACAAAAAAAACAATCRATATTC		II			NA	NA	NA	NA	NA	NA	chr8:23103775-23104601	S_Shelf	TTGCCTGGTATGTTCCATCTCACTCTCAGCCTGTAAACCCAAACCCACTCAATGCTTTTC[CG]AACACCGATTGTCTCTTTTGTGGTACCTGGGCCCTGCCTAGTGACTGCTGTTTCCTTCTC	GCAGTCACTAGGCAGGGCCCAGGTACCACAAAAGAGACAATCGGTGTTCG			CHMP7	NM_152272	Body					8:23107819-23108287	Promoter_Associated_Cell_type_specific
cg16317553	chr8	1726903	+	cg16317553	39701379		AAAAAAACCAACRAAATAAAATAACCCAACCTACCTCATACAACTATCAC		II			NA	NA	NA	NA	NA	NA		OpenSea	GGGTGCCGTGATGCACATGCGAGAGCCCTGAGGTCCCCTCTGAGACCTGGGAAGGACTCC[CG]TGACAGTTGTATGAGGCAGGCTGGGTTACTCCATTCCGCTGGCCTTTCTCTTCTAATTGT	GAAAGGCCAGCGGAATGGAGTAACCCAGCCTGCCTCATACAACTGTCACG			CLN8	NM_018941	Body			TRUE
cg16675872	chr8	130253618	+	cg16675872	65674381		ATATTAAATATAATTTACCCCTTCCTAAAATCCATTCCCTTTAAATTAAC		II			NA	NA	NA	NA	NA	NA		OpenSea	TCTCCCAGAGAACAGTGAGAAAGGGTTCCCCCTTCAGTGAAGACTGCAAAGTTCAGCCAG[CG]CCAACCCAAAGGGAATGGACTCCAGGAAGGGGCAAATTACATTCAACATACAAGAAAGAA	CGCCAACCCAAAGGGAATGGACTCCAGGAAGGGGCAAATTACATTCAACA
cg17048073	chr8	23102091	+	cg17048073	19744505		CAAAAAACCCAAAAAAACCAACACAATATTAAACAAATAAATCAAAAAAC		II			NA	NA	NA	NA	NA	NA	chr8:23103775-23104601	N_Shore	TAATACCACACTATCTTGATTACTGTTGATTTATAGTAATTCTTGAAGTTGGGTTGTATC[CG]TCCTCTGACTTATTTGTTCAATATTGTGTTGGCTCTTCTGGGTCTTTTGCCTTTCCACAT	AAAAGACCCAGAAGAGCCAACACAATATTGAACAAATAAGTCAGAGGACG			CHMP7	NM_152272	5'UTR
cg17560136	chr8	21915510	-	cg17560136	52676371		AAACCTCCAAAACTAAATAAATAAAAAACTCTATATATATTACTATACAC		II			NA	NA	NA	NA	NA	NA	chr8:21914275-21914525	S_Shore	GAGCCCAGGGAAGGCCTCCAGAGCTGGGTAAGTGGAGGGCTCTGTGTATGTTGCTGTACA[CG]TGCACTACTCTGGGATGGATGCCAGGGAGAGGACCGGTGGGTGGGTGTGAGCGGGTGTTG	GGCCTCCAGAGCTGGGTAAGTGGAGGGCTCTGTGTATGTTGCTGTACACG			EPB49;EPB49;EPB49;EPB49;EPB49;EPB49	NM_001114135;NM_001978;NM_001114136;NM_001114139;NM_001114138;NM_001114137	5'UTR;TSS1500;5'UTR;5'UTR;TSS1500;5'UTR					8:21915070-21915574	Unclassified_Cell_type_specific
cg18066690	chr8	48344060	-	cg18066690	15711465		CACRTAAAATTTCTTTTAAAATTAAACATTTCATTACCCACTCACCTTCC		II			NA	NA	NA	NA	NA	NA		OpenSea	TGCTTTATTCTCACGTGGAATTTCTTTTAAAATTGGACATTTCATTGCCCACTCACCTTC[CG]AACAAGCTATTCCTACGGAATGAGTCACAGCGACATGCCTAGTGGGAGGTGGGGTCACTG	CGGAAGGTGAGTGGGCAATGAAATGTCCAATTTTAAAAGAAATTCCACGT			KIAA0146	NM_001080394	Body			TRUE				TRUE
cg18250453	chr8	73924925	+	cg18250453	31769385		TTTTTTACAAATTAAAAATTTACCRCAACCCAACTTAAACCAAATCTAAC		II			NA	NA	NA	NA	NA	NA	chr8:73920858-73921552	S_Shelf	CCATTGCACTCCAGCCTGGGCGACAGAGCGTGACTCTGTCTCAAAAAAAAAAAAAGGTGC[CG]TTAGACTTGGCTCAAGCTGGGCTGCGGTAAACTTTCAATTTGTAAAAAACATGCAATCTG	TTTTTACAAATTGAAAGTTTACCGCAGCCCAGCTTGAGCCAAGTCTAACG			TERF1;TERF1	NM_003218;NM_017489	Body;Body
cg19694519	chr8	22389206	+	cg19694519	12614310		ACTACTTTCATTCTATAAACTTCACTTATATTAATAAATTATTACCTCAC		II			NA	NA	NA	NA	NA	NA		OpenSea	GTCTTAAGTTAACTTTTTCTGTTGTTGCTTTTTAAAATAGTGCACAGTTGTAAGTAGTAT[CG]TGAGGCAATAACTCACTAATATAAGTGAAGCTTATAGAATGAAAGCAGCCCTCACTAAGT	CGTGAGGCAATAACTCACTAATATAAGTGAAGCTTATAGAATGAAAGCAG			PPP3CC	NM_005605	Body			TRUE		8:22388873-22389673	Unclassified_Cell_type_specific
cg19696012	chr8	128745037	-	cg19696012	42713501		TAAAATTCACATACCCTACACTAAACTAACATAATTTAAAAATCAAATCC		II			NA	NA	NA	NA	NA	NA	chr8:128746250-128746480	N_Shore	TTATATCTGCCTGGGGTTCACATGCCCTACACTGGACTGGCATAATTTGAGAGTCAGATC[CG]AAGATGTGGTATATCCGCCATCTTTAGCAACTTTCAAAAACTACCCTATGAGGTCAAGCT	CGGATCTGACTCTCAAATTATGCCAGTCCAGTGTAGGGCATGTGAACCCC
cg20713968	chr8	1737564	-	cg20713968	62707433		TTAATCCCTAATAAAATAATTCCTCCTCTAAACAATCACTAATTTTCCTC		II			NA	NA	NA	NA	NA	NA	chr8:1733267-1733929	S_Shelf	CAATGTTAATTTTGGTCCCTGATAAGGTGGTTCCTCCTCTGAACAGTCACTGATTTTCCT[CG]TCCTTGGGTATATTGCGGGAGATCTGCTGAGGCTGAGAACGCCCTGTCTGCACATAAAGC	TGGTCCCTGATAAGGTGGTTCCTCCTCTGAACAGTCACTGATTTTCCTCG										8:1737507-1737730	Unclassified_Cell_type_specific
cg20987610	chr8	95222020	-	cg20987610	20611388		CTACCCTCCCATTAACTAAATAAAATATACTTATTCTACAAAATCAAATC		II			NA	NA	NA	NA	NA	NA		OpenSea	TCTTCACACCTCTGCCCTCCCATTAGCTGAATAAAGTGTGCTTGTTCTACAAAATCAAAT[CG]CTTCCACTTGCCACATGTTTCAGTTCCTGGAATCAAGGGCAAGCATCTCATCACACAGCA	TGCCCTCCCATTAGCTGAATAAAGTGTGCTTGTTCTACAAAATCAAATCG		TRUE	CDH17;CDH17	NM_004063;NM_001144663	TSS1500;5'UTR
cg22353369	chr8	128972450	-	cg22353369	60644426		TCAACATATCCAATACAACCTATTACTACAATTTCCAAATTAAAAAATCC		II			NA	NA	NA	NA	NA	NA		OpenSea	GTGGTGTTCATTCAACATGTCCAGTACAGCCTGTTACTGCAGTTTCCAAGTTGGAGGGTC[CG]TGAGTCTACTCCCTTTTTTGAACAGAGGGGTACATGGGGAAGCTGAGCCTCTGATGAATG	CGGACCCTCCAACTTGGAAACTGCAGTAACAGGCTGTACTGGACATGTTG			MIR1205;PVT1	NR_031610;NR_003367	TSS1500;Body					8:128972391-128972945	Unclassified_Cell_type_specific
cg22826986	chr8	11351507	+	cg22826986	71773305		AAAAAAAACTTAAACTCTACCATATACCATCTATATACACCAAAACAACC		II			NA	NA	NA	NA	NA	NA		OpenSea	GTGAGCTAGCTATTATTAGCATCATTTAAAGACAAAGCAAAACCAGTGAGGCTGAAAGAA[CG]GCTGCCCTGGTGCACACAGATGGCACATGGCAGAGCCCAAGCCCTCTCCATGAGATCTGC	CGGCTGCCCTGGTGCACACAGATGGCACATGGCAGAGCCCAAGCCCTCTC			BLK	NM_001715	TSS200
cg23146741	chr8	42712312	+	cg23146741	22604401		TTTTTATCTCCATCTCCCTCTCAACTTATTTAACACTTATTACATAAAAC		II			NA	NA	NA	NA	NA	NA		OpenSea	TCATTTCTCTGCTATGTTTAACAATCTGTGTAACAGTCATACACGCAAACTCTAGATAGG[CG]TTTTATGTAACAAGTGCCAAATAAGTTGAGAGGGAGATGGAGACAAAAACGCAAAGAACT	TTTTGTCTCCATCTCCCTCTCAACTTATTTGGCACTTGTTACATAAAACG			RNF170;RNF170;RNF170;RNF170;RNF170;RNF170	NR_027668;NM_001160225;NM_001160224;NM_030954;NM_001160223;NR_027669	Body;Body;Body;Body;Body;Body			TRUE		8:42712269-42712399	Unclassified_Cell_type_specific
cg23338668	chr8	74240259	+	cg23338668	48797326		TCAAAAACCTATAAAAAACTCCTAAAAAACATTAAATTCTCTACAACAAC		II			NA	NA	NA	NA	NA	NA		OpenSea	ACAGCCACACAGTCCAGAGAATCCTGCTCATTGAGTAATTATTTCTCATTTAACGTGCTC[CG]TTGCTGTAGAGAACTTAATGTCTTCCAGGAGCTCCTCACAGGCTTTTGAGCTGTGACTGT	CAAAAGCCTGTGAGGAGCTCCTGGAAGACATTAAGTTCTCTACAGCAACG								TRUE
cg23896695	chr8	128931535	-	cg23896695	41600506		CACATTCTAACACAACACCTTATCAACTAACTAAAAAACTAAAAATTCTC		II			NA	NA	NA	NA	NA	NA		OpenSea	TATGGAGTGTGCACATTCTAACACAGCACCTTGTCAGCTGGCTGAGAAGCTGAAAATTCT[CG]GCATTCCTCCTTGATGTCAATTACTTCAAGGAGCAGGAAGGTGACTTCTTTTAACAAGTG	ACATTCTAACACAGCACCTTGTCAGCTGGCTGAGAAGCTGAAAATTCTCG			PVT1	NR_003367	Body			TRUE
cg24037651	chr8	143449800	+	cg24037651	24607320		CTAACRCTTCAACTATCTAATAAAACAAACCTTTTCRTATTATTAAATTC		II			NA	NA	NA	NA	NA	NA		OpenSea	TATACTGGTTCGGAGAGTTCCCCTTCTGCCCATGACTAGGAAGCTGGAGAGAGTGCTGCC[CG]AACCTAACAATACGAAAAGGCCTGTCTCATCAGACAGCTGAAGCGTCAGGGCCATGGAGT	TGACGCTTCAGCTGTCTGATGAGACAGGCCTTTTCGTATTGTTAGGTTCG			TSNARE1	NM_145003	5'UTR			TRUE
cg25336765	chr8	131008537	+	cg25336765	19782303		AACCCAATACTAATACAAAAAACTTATAATATAAAAAAATCTAAACTACC		II			NA	NA	NA	NA	NA	NA		OpenSea	CCTTAACCTCTCAGGCTGGGATCAATGTCCCCCAACCCCCACCTCACACCCCACAGGCCA[CG]GCAGCTCAGACTTCCCTACATCACAAGCTCCCTGTATCAGCACTGGGTCTCCTTCTATCT	CGGCAGCTCAGACTTCCCTACATCACAAGCTCCCTGTATCAGCACTGGGT								TRUE
cg26275360	chr8	52852168	+	cg26275360	33686448		ATAAACTTAAACACACAACCCAAATAAAAACTACAATATTTCACATTCCC		II			NA	NA	NA	NA	NA	NA		OpenSea	GAGAGCTGCCAAAACAACTAAAATAACAGCCTAACCTTTCATTTTCATTTTCTCCTTGAG[CG]GGAATGTGAAACATTGCAGCTTTTATCTGGGTTGTGTGTTCAAGTTTATTTGCTTGCTTG	CGGGAATGTGAAACATTGCAGCTTTTATCTGGGTTGTGTGTTCAAGTTTA
cg27510066	chr8	19536244	+	cg27510066	21802330		TTCCTATTACTCCAAACRAATCTATTTCATATACTAAAACTCTCCCCTTC		II			NA	NA	NA	NA	NA	NA		OpenSea	ACTAATCAAAATCTTATGAATTTTTTTTTACAAAGCAGAAATTCCATACGTTTTGACCCA[CG]AAGGGGAGAGCTTCAGCACATGAAACAGATTCGTCTGGAGTAATAGGAAGTATGTCCAAA	TCCTATTACTCCAGACGAATCTGTTTCATGTGCTGAAGCTCTCCCCTTCG			CSGALNACT1;CSGALNACT1	NR_024040;NM_018371	Body;5'UTR			TRUE
cg00620024	chr9	127952891	-	cg00620024	74711367		CCAACCACTCTTTACTAAACAACAAAAATATACCAAATACAACTCAAAAC		II			rs77664151	0.022415	NA	NA	NA	NA	chr9:127951391-127952263	S_Shore	CGTTCGTTTATCCAACCACTCTTTGCTGAGCAACAAAGATGTGCCAGGTACAGCTCAAGG[CG]CTTGCAGTACTTCGTGAACAAAATAGACAAAGATCTCTATTCTATCTGTAGCTACAAAAA	CGCCTTGAGCTGTACCTGGCACATCTTTGTTGCTCAGCAAAGAGTGGTTG		TRUE	PPP6C;PPP6C;PPP6C	NM_001123355;NM_001123369;NM_002721	TSS1500;TSS1500;TSS1500					9:127951185-127953078	Promoter_Associated
cg01490728	chr9	136565608	+	cg01490728	12807456		AAAACAACCCTACTCTACTTTCTCTCTCTATAAATATATCTAATTTAAAC		II			NA	NA	NA	NA	NA	NA	chr9:136566573-136566896	N_Shore	GCTAAGTGGAAGAAGCTGATCACAAAAGCACACATCTTTTATGATTCTACTTACGTGAAA[CG]TCCAAACTAGATATATCTACAGAGAGAGAAAGTAGAGTAGGGTTGCCCTGGGCTGGGGAT	CGTCCAAACTAGATATATCTACAGAGAGAGAAAGTAGAGTAGGGTTGCCC			SARDH;SARDH	NM_001134707;NM_007101	Body;Body
cg03258139	chr9	2013970	-	cg03258139	25724501		CCAAATAATCACAATACACTTTAAATAACTAATTTAAACCATTACATTAC		II			rs7040790	0.328283	NA	NA	NA	NA	chr9:2014831-2018105	N_Shore	AGAATCCTCAACCAGATAGTCACAGTGCACTTTGAATGACTAATTTAAGCCATTACATTA[CG]AAATAAGGGATAAATCATACTTTTCATAACACTACTGCATAGGAACAGTTTTAAGAGTCA	CGTAATGTAATGGCTTAAATTAGTCATTCAAAGTGCACTGTGACTATCTG			SMARCA2;SMARCA2	NM_003070;NM_139045	TSS1500;TSS1500
cg13438337	chr9	78774369	-	cg13438337	16695325		TAAAAACCACTTATTCTTAATCCTACAAAAAAATTACAAAACACTAACTC		II			NA	NA	NA	NA	NA	NA		OpenSea	AGTAGAAAAATTGAAGGCCACTTGTTCTTGATCCTACAAAAGAATTGCAGAGCACTAACT[CG]TAAGGCCTCTGATATCCCCTCCCCCACCATTAAGTATCTGTTGTCATTCGTTACAGATTA	CGAGTTAGTGCTCTGCAATTCTTTTGTAGGATCAAGAACAAGTGGCCTTC			PCSK5	NM_006200	Body			TRUE
cg13469851	chr9	26936447	+	cg13469851	52781472		ACTACAAAATTTCATAATAATTACATCAAACAAATTCTACCAATACCATC		II			NA	NA	NA	NA	NA	NA		OpenSea	AATATTCTGGGAAGTCGGCAGAGTCGGAAGCACCAGGCATCTGTTTTCCCACCTAGACAA[CG]ATGGCACTGGCAGAATCTGTCTGATGTAACTATTATGAAACTTTGCAGTCATTTGAAAGC	CGATGGCACTGGCAGAATCTGTCTGATGTAACTATTATGAAACTTTGCAG			PLAA	NM_001031689	Body			TRUE
cg13543915	chr9	134293793	+	cg13543915	25707481		AAATAAAAAAAACCAAAATTAATTCTATCATCCCCCAAATAATAACCAAC		II			NA	NA	NA	NA	NA	NA		OpenSea	ATAGGGAGTGTTTGCCCCAGAGAGTGTTTACCTAGAGGTTAGGTGGGAGTTTAGATTCAG[CG]TTGGTTATTATTTGGGGGATGATAGAACCAATCTTGGTTTTTTTTACCCCCCTGTGTTTT	GGTAAAAAAAACCAAGATTGGTTCTATCATCCCCCAAATAATAACCAACG								TRUE		9:134293098-134294145	Promoter_Associated_Cell_type_specific	TRUE
cg13618969	chr9	129184186	+	cg13618969	56795385		TCCACATACCTAATATAACATACAAATTAAAATACTAATACTCRTAATCC		II			NA	NA	NA	NA	NA	NA		OpenSea	TCCTCAGGCACATCTCCCTAACACTTCCTGCCACCTTCCGAGGCAGGAACAGCACCCGGA[CG]GACTACGAGTACCAGCACTCCAATTTGTATGCCATATCAGGTATGTGGAGCCACCGCTGC	CGGACTACGAGTACCAGCACTCCAATTTGTATGCCATATCAGGTATGTGG	TRUE		FAM125B	NM_033446	Body			TRUE
cg13633625	chr9	114706971	-	cg13633625	33772509		AATTAAAACTCAAACCCTAAAATATCACTCTATTAATCTCTAAACAAAAC		II			NA	NA	NA	NA	NA	NA		OpenSea	GCGGCCTGGAGGGTTGAGGCTCAGACCCTAGGATGTCACTCTGTTGATCTCTAAGCAAAG[CG]CAATAGACCTGTAATCACCAGAGGTTACAACACACAGGACTCTACAAGCCAGGCCACATG	CGCTTTGCTTAGAGATCAACAGAGTGACATCCTAGGGTCTGAGCCTCAAC								TRUE
cg13823257	chr9	35666823	-	cg13823257	32748409		CAAAACAAATCAAACACACCATACTCTACCTAAAACAACTACTAAACTCC		II			NA	NA	NA	NA	NA	NA	chr9:35665059-35665364	S_Shore	CGAGTCTCCCACAGAGCAAGTCAGGCACACCATACTCTACCTGGAACAGCTGCTAAACTC[CG]CTCCCACAGCCAAAGATAGGAGGGGCCAACAGGAGGAGGTTCAGAGGATAGTCAATAACC	AGAGCAAGTCAGGCACACCATACTCTACCTGGAACAGCTGCTAAACTCCG
cg13932501	chr9	94060853	+	cg13932501	35715486		TTCCAACTCCCATTCATAATATTAAAACTCCTCACTAAATAACAACTCAC		II			NA	NA	NA	NA	NA	NA		OpenSea	AAGAAAGACATCTGCTCAAACAAGAAAGAAACTGTCCAAGTAGTTGCTGTGGCATTGGCC[CG]TGAGCTGTCATTTAGTGAGGAGCCCTAACATTATGAATGGGAGCTGGAAAACAATCAGGC	TCCAGCTCCCATTCATAATGTTAGGGCTCCTCACTAAATGACAGCTCACG			AUH	NM_001698	Body			TRUE
cg14468508	chr9	134304802	-	cg14468508	21663468		CTTCTTTCTTAAAAAACTTTTCAAAATTATCTCTTCAAAAAAACAAATAC		II			NA	NA	NA	NA	NA	NA		OpenSea	GAGGAGGGAAGCTTCTTTCTTGGAGGGCTTTTCAAGGTTGTCTCTTCAAAGGGGCAAGTG[CG]GATGGCATAGCCCCCATGTGGTCTCTCCCTTGCTAGCCCTGGGGAGTTCTTGCTTTCTGT	CGCACTTGCCCCTTTGAAGAGACAACCTTGAAAAGCCCTCCAAGAAAGAA			BAT2L1	NM_013318	TSS1500
cg14557690	chr9	139978293	+	cg14557690	46722485		AAAAACCAATAAAAATAAATAATAACCCTCCACTAAAAACTATAAATTTC		II			NA	NA	NA	NA	NA	NA	chr9:139980377-139981887	N_Shelf	TGCTGACATGAAGAGAGCTATGATATGCCACTGCTGCCAACTCATCCTCTGCCCCCACCT[CG]AAACCCACAGTCCCCAGTGGAGGGCCACTACTCATCCCCATTGGTTTCCCAGGGGAGGGG	GAAACCAATGGGGATGAGTAGTGGCCCTCCACTGGGGACTGTGGGTTTCG			UAP1L1	NM_207309	3'UTR			TRUE		9:139977921-139978322	Unclassified_Cell_type_specific	TRUE
cg14615559	chr9	130911577	+	cg14615559	38795353		CACTTAACAAAATTTCTACACCTAATCAAAATTAAACAAAACAAAAAAAC		II			NA	NA	NA	NA	NA	NA		OpenSea	CAGAGGGAGTCGTTGTCCCTGCCAGAGGTGCAGCACTCCGGGAATGTCCCTCACTCTCCC[CG]TCCCTCTGTCTTGCCCAATCCTGACCAGGTGCAGAAATCTTGCCAAGTGTTTCCGCAGGA	ACTTGGCAAGATTTCTGCACCTGGTCAGGATTGGGCAAGACAGAGGGACG			LCN2	NM_005564	TSS200							TRUE
cg21191275	chr9	135907982	-	cg21191275	21770445		CCCTCTTAATTTTCATACTTCTTTCTCTTCAAACCTTTTTAACATATCTC		II			NA	NA	NA	NA	NA	NA	chr9:135905412-135906550	S_Shore	GAACAGTTTCCCCCTCTTGATTTTCATACTTCTTTCTCTTCAAACCTTTTTAGCATGTCT[CG]ACTTTGCTGTTCTTGGTTTTCTAAAAGTAGAAGTTTGTCTGAATAAGGCGGGGGGAAATT	CGAGACATGCTAAAAAGGTTTGAAGAGAAAGAAGTATGAAAATCAAGAGG	TRUE		GTF3C5;GTF3C5	NM_001122823;NM_012087	Body;Body
cg01040749	chr10	134400440	-	cg01040749	21615391		AAACTATAATTCTCTACTTATACCCACTTTATATTTATAAATAACRAATC		II			NA	NA	NA	NA	NA	NA		OpenSea	GCAGCGCGGCGAGGCTGTGGTTCTCTGCTTGTGCCCACTTTGTGTTTGTAAATAGCGAGT[CG]GAGTCGGAGCTGGAGCTAGTTTTTCATCATCTGTCGGCTTCTGCAGACCAATGTCATCAT	GGCTGTGGTTCTCTGCTTGTGCCCACTTTGTGTTTGTAAATAGCGAGTCG			INPP5A	NM_005539	Body				10:134250320-134250497
cg03337218	chr10	25189866	+	cg03337218	52748423		CCATATTCAAACCCACAAATTTCAAAATCTAATTACAAACACCTATTAAC		II			NA	NA	NA	NA	NA	NA		OpenSea	GGAAGAGCTCTGTTTCCCAGGCATGACCCTACGAAAGGAGACTATTTTGTGGTAACTTGT[CG]CTAACAGGTGTTTGCAATTAGATTTTGAAATTTGTGGGTCTGAATATGGAACCTGAAACT	CGCTAACAGGTGTTTGCAATTAGATTTTGAAATTTGTGGGTCTGAATATG			PRTFDC1	NM_020200	Body			TRUE		10:25189748-25189995	Unclassified_Cell_type_specific
cg03610280	chr10	97592418	+	cg03610280	38644422		TAAAATCAAAATAATCTAATCCCTAAACCTACATTCACAAAAAAAACAAC		II			NA	NA	NA	NA	NA	NA		OpenSea	TGAGTCTCTGTCACACAAGCACCAGACTGACCCAATGCCAAACAACTAGCCTTCATTAAA[CG]CTGCCTCTTCTGTGAATGCAGGCTCAGGGACCAGACCACTTTGATTTTAATCCCAGATAT	CGCTGCCTCTTCTGTGAATGCAGGCTCAGGGACCAGACCACTTTGATTTT			ENTPD1;ENTPD1;ENTPD1;ENTPD1;ENTPD1;ENTPD1;ENTPD1	NM_001164179;NM_001164178;NM_001776;NM_001164183;NM_001164182;NM_001164181;NM_001098175	Body;Body;Body;5'UTR;5'UTR;5'UTR;Body			TRUE		10:97591805-97592465	Promoter_Associated
cg03917666	chr10	3977608	+	cg03917666	72713338		ACCRCTCCCCAAAAAATACCTTTTTAACAAATTTAAAAATCAACCTTAAC		II			NA	NA	NA	NA	NA	NA		OpenSea	AAGTCCGATCTGCCCACGCTTCACAGAACTCAATGCGGAGCCTTCTCAGGAGTCACTTGA[CG]TCAAGGCTGACTTTTAAATTTGCCAAAAAGGCATTCTTTGGGGAGCGGTCGGCACCATCA	CGTCAAGGCTGACTTTTAAATTTGCCAAAAAGGCATTCTTTGGGGAGCGG								TRUE		10:3977042-3977784	Promoter_Associated	TRUE
cg04784635	chr10	116097581	-	cg04784635	22722388		TTCCCAACAAAAATATTTCTTATCATTAAACATTCAAAATAAAACATATC		II			NA	NA	NA	NA	NA	NA		OpenSea	GTGGTTTCCAGTTCCCAACAGAGGTGTTTCTTATCATTGAACATTCAAGGTGGAACATAT[CG]GAAGTGGTGTGGGGAGTGTACTTTTTAGAGGATTCCACTGATGAATCCTTCATGGAGTGA	TCCCAACAGAGGTGTTTCTTATCATTGAACATTCAAGGTGGAACATATCG			AFAP1L2;AFAP1L2	NM_032550;NM_001001936	Body;Body			TRUE		10:116097403-116097660	Unclassified_Cell_type_specific
cg05024762	chr10	104472143	-	cg05024762	73712374		CACRACTAACTAAATTCAATATTTCACTTCAAATTTTAAAAACAACTCAC		II			NA	NA	NA	NA	NA	NA	chr10:104473399-104474711	N_Shore	CACTTAAGTCACACGACTGACTAAATTCAGTGTTTCACTTCAAGTTTTAAGAACAGCTCA[CG]CTTGTGGAGATAGAAAAAAAATGTTTTTGGGAAACCAGATAAAGAATCCGGAATAATTTG	ACGACTGACTAAATTCAGTGTTTCACTTCAAGTTTTAAGAACAGCTCACG			ARL3	NM_004311	Body					10:104472108-104472144	Unclassified_Cell_type_specific
cg07232003	chr10	28971331	+	cg07232003	46717453		ACTCAAAAAACCTTCAAACTATTCAATAAATATAATTCAAATAAAACTCC		II			NA	NA	NA	NA	NA	NA		OpenSea	ATCCTCTCGCTTGTTCACTGGGGCATGTACAGTGGGCACGGGAAGCTGGAATTCGTATGA[CG]GAGTCTTATCTGAACTACACTTACTGAACAGCTTGAAGGCCTTTTGAGTTCTGCTGGACA	CGGAGTCTTATCTGAACTACACTTACTGAACAGCTTGAAGGCCTTTTGAG			BAMBI	NM_012342	3'UTR
cg07734159	chr10	75772918	+	cg07734159	28762330		CCACAACCTAATATATATTTCTCCAAAAAAACTTAAAACAATTTTTAATC		II			NA	NA	NA	NA	NA	NA		OpenSea	TCTTGCCTTGTGGAGTAAAGTATTTGTTCAATAAACAAATAGGAAGGCCATTTTCTGCTG[CG]ATCAAAAACTGTTTTAAGCTTCTTTGGAGAAATATATATCAGGCTGTGGTTGAATCTTGG	CACAGCCTGATATATATTTCTCCAAAGAAGCTTAAAACAGTTTTTGATCG			VCL;VCL	NM_003373;NM_014000	Body;Body			TRUE
cg08330031	chr10	104623503	+	cg08330031	23677383		TACCACTTACCTAATATTCATTTAAAAATTTACTATCACAAATAAAACAC		II			NA	NA	NA	NA	NA	NA		OpenSea	TAATGGTGATAAGTAATACCTGATTGTTTCCTTTTCTGTTCTAGTAACTCAGAGGAGATA[CG]TGTTTTATTTGTGATAGCAAATTCCTAAATGAACATTAGGCAAGTGGTATCATTATCAGG	CGTGTTTTATTTGTGATAGCAAATTCCTAAATGAACATTAGGCAAGTGGT			C10orf32;C10orf32	NM_001136200;NM_144591	3'UTR;3'UTR
cg08908131	chr10	118706938	-	cg08908131	56659374		ACTCCACCAAAACACTTCAATCCTAACTAACTTAAAAACTAATTTACTAC		II			NA	NA	NA	NA	NA	NA		OpenSea	CTTCACACACTGCTCCACCAGGGCACTTCAATCCTAACTGACTTAAGGACTGGTTTGCTG[CG]TAATGACATAGAATTTCAAACTCTGTACTCAATCTACAGCCTCTTCAGATGAAAGACTAA	CGCAGCAAACCAGTCCTTAAGTCAGTTAGGATTGAAGTGCCCTGGTGGAG			KIAA1598;KIAA1598	NM_018330;NM_001127211	Body;Body			TRUE				TRUE
cg09163720	chr10	134400506	-	cg09163720	47633374		CTAATTTTTCATCATCTATCRACTTCTACAAACCAATATCATCATTCCCC		II			NA	NA	NA	NA	NA	NA		OpenSea	CGGAGCTGGAGCTAGTTTTTCATCATCTGTCGGCTTCTGCAGACCAATGTCATCATTCCC[CG]TCCCCTGGGTGGCCCCTCCCCCGCCATCGTTACGCTGTCATCAGCAAGATCACTGTCACT	CGGGGAATGATGACATTGGTCTGCAGAAGCCGACAGATGATGAAAAACTA			INPP5A	NM_005539	Body				10:134250320-134250497
cg09275783	chr10	77195235	-	cg09275783	17748479		CTTACTACTTTTAAACCTTTTCCAACTAATTTAAACCCTTCAACCTAATC		II			NA	NA	NA	NA	NA	NA	chr10:77191061-77191571	S_Shelf	GGCAGTGGCTGCTTGCTGCTTTTAAGCCTTTTCCAGCTGATTTGAGCCCTTCAGCCTGGT[CG]GCTTAACTCACATCTCTAAAAGCTTCTACTTTACCACAGGAGTTATCTAAGCATGCAGAT	TTGCTGCTTTTAAGCCTTTTCCAGCTGATTTGAGCCCTTCAGCCTGGTCG
cg09695307	chr10	63993920	+	cg09695307	54773317		TACCATTCTCTTTAATACCCAAATTATTCATCTTTAATCAATAAAAAACC		II			NA	NA	NA	NA	NA	NA		OpenSea	CAGAAAGCAAAAAAGCTATCAAAGATTAGGTTGTGTCAAAGGATGTAGAAGTCAGCTTAA[CG]GTTTCCCACTGATCAAAGATGAACAACTTGGGCATCAAAGAGAATGGCAGATTGAAACAC	CGGTTTCCCACTGATCAAAGATGAACAACTTGGGCATCAAAGAGAATGGC			RTKN2	NM_145307	Body			TRUE
cg09923954	chr10	65460017	+	cg09923954	14773345		AACCAACCTAACCTATATAATAAAAATTAATAACTCACTAACCAAATATC		II			NA	NA	NA	NA	NA	NA		OpenSea	ATTTATATGCCACCTAACATCAAAACCTAGAGCCCTTCTGAGAGATCATATTCCCTTGTA[CG]ATACTTGGTCAGTGAGTCACTAACCTCCATCACACAGGCCAGGCTGGCTCTTGCAGTCCC	GCCAGCCTGGCCTGTGTGATGGAGGTTAGTGACTCACTGACCAAGTATCG								TRUE				TRUE
cg10502149	chr10	63746909	+	cg10502149	55676455		AAACTAACTAACTTCTACTTATTCAACCAATAAAAAACACCTAACAAATC		II			NA	NA	NA	NA	NA	NA		OpenSea	AGGCCAAAGCAGAGATGGGGCAGAGAAGAAATATGACAACTTCTCACTCTTTCCCACATG[CG]ATCTGTTAGGTGTCTCCCATTGGCTGAACAAGCAGAAGCCAGCCAGCCCATGAGGGAGCC	GGCTGGCTGGCTTCTGCTTGTTCAGCCAATGGGAGACACCTAACAGATCG			ARID5B	NM_032199	Body			TRUE
cg11759194	chr10	27447053	+	cg11759194	64714337		AAAACACATATAAATATCATATAAACCTTACACTACTATCAAAAAAACAC		II			NA	NA	NA	NA	NA	NA	chr10:27443030-27443405	S_Shelf	TACCAAGATAAGCAATTCTATCTTGAAGATTTTTTTAAACCGTCTTAACTATTTTTTGTA[CG]TGCTTTCCTGATAGCAGTGTAAGGTCCACATGACATCTATATGTGTTCTCTCTGTTAGCG	CGTGCTTTCCTGATAGCAGTGTAAGGTCCACATGACATCTATATGTGTTC			MASTL	NM_032844	Body
cg13665981	chr10	73849167	-	cg13665981	47727382		AAACTACRACCCTCCTTATTAACTATAAATTTAAATATTAACATACCAAC		II			rs16929660	0.023669	NA	NA	NA	NA	chr10:73846806-73848233	S_Shore	GGGTTTTGTTGAAACTGCGACCCTCCTTATTGGCTGTAGATTTAAATGTTGACATACCAG[CG]GGGAAGGCTGGAGGCTGGCCACAGTCCCAAGAGCACAGCAGAAATGGGGACAGGTTTACA	AACTGCGACCCTCCTTATTGGCTGTAGATTTAAATGTTGACATACCAGCG			SPOCK2;SPOCK2	NM_014767;NM_001134434	TSS1500;TSS1500			TRUE
cg14301562	chr10	76936085	+	cg14301562	23736482		AACAAAAAAATCATTTTAAAACTACATTCCTTCCAATACTTCTCAATCAC		II			NA	NA	NA	NA	NA	NA		OpenSea	AAGGCTGTGGGAAGGGTGTCAGATCCTGTGAAGAATGGCAAAACAGCCTGACCTGAGAAA[CG]TGACTGAGAAGCATTGGAAGGAATGTAGCTTTAAAATGATCTTTCTGTCCTTTTCCTAGA	CGTGACTGAGAAGCATTGGAAGGAATGTAGCTTTAAAATGATCTTTCTGT			SAMD8	NM_144660	3'UTR
cg15974642	chr10	91137622	-	cg15974642	31710491		CAATTACCCTCTATCTCCTACACCACATTAACTCCAACAAAAAAATTTAC		II			rs304503	0.232219	NA	NA	NA	NA		OpenSea	ATCATAAAGTCCAGTTACCCTCTATCTCCTACACCACATTGACTCCAGCAAGGGAATTTG[CG]TATCAAAACTGCTTCTCACACACCCATCCTCTTAGCTGCCAAAACTCAGCATGTATTTGT	CGCAAATTCCCTTGCTGGAGTCAATGTGGTGTAGGAGATAGAGGGTAACT			IFIT1L	NM_001010987	TSS200
cg17766305	chr10	90147030	+	cg17766305	64605365		TATTACTAAAACTTCAAATCTACTTCTAAAAACTAACTTACTTACTTTCC		II			NA	NA	NA	NA	NA	NA		OpenSea	GAGAGGAATAGAGTGGGGGTGGGAGAAGTGGGGAGCAGAGAGAGACAGAGAATGAACTAG[CG]GAAAGCAAGCAAGTCAGCTTTTAGAAGTAGACCTGAAGCCCTAGCAACACTGAAAAGAGA	GTTGCTAGGGCTTCAGGTCTACTTCTAAAAGCTGACTTGCTTGCTTTCCG			RNLS;RNLS	NM_001031709;NM_018363	Body;Body			TRUE		10:90146997-90147236	Unclassified
cg17995557	chr10	126289971	-	cg17995557	49744455		CAACTCCTAAATTTAAAAAATTCTATATACRCTTAACCRAAAAACCTTAC		II			rs942015	0.413926	NA	NA	NA	NA		OpenSea	AGCCAGGTTTCCAGCTCCTAGGTTTGAAAAGTTCTATGTGCGCTTGACCGGGGGGCCTTA[CG]TACGTGAATTGGGTGAGGGCCTGAGACAGGCGGGTGAGCACTTGCCCCACACTCCAGCCA	AGCTCCTAGGTTTGAAAAGTTCTATGTGCGCTTGACCGGGGGGCCTTACG			LHPP;LHPP	NM_022126;NM_001167880	Body;Body				10:126279941-126280264
cg18184053	chr10	5882739	-	cg18184053	65810481		TATAACTAAAACAACTAAAAAATCAATACTTCTCTACTACACTATAAAAC		II			NA	NA	NA	NA	NA	NA	chr10:5882303-5882635	S_Shore	GTGCCATTGTGTGTGGCTAAAGCAGCTAGAAAGTCAGTGCTTCTCTGCTGCACTGTGAGG[CG]GGAAGAAGATGTATTTCCACCTCGCGGGGCACCTCGTGTCCTGTCTGGGGGGTCTGTGGG	CGCCTCACAGTGCAGCAGAGAAGCACTGACTTTCTAGCTGCTTTAGCCAC												TRUE
cg21373263	chr10	126751982	+	cg21373263	10767378		ATTTAAATATTATCCTAAAATATCCTTACCAACTTTTATTAATTCCTCAC		II			rs79283431	0.023023	NA	NA	NA	NA		OpenSea	CCCACACGTCATGAGGCCTGTGGCACCCCGATGGGGACTGAGCATTCACTCTTCTGCCCA[CG]TGAGGAACCAACAAAAGCTGGCAAGGACACCCCAGGATAACACCCAAACACGTCGACTCG	TTTGGGTGTTATCCTGGGGTGTCCTTGCCAGCTTTTGTTGGTTCCTCACG			CTBP2;CTBP2	NM_001083914;NM_001329	5'UTR;5'UTR				10:126741902-126742037
cg23723835	chr10	73869442	+	cg23723835	20656373		AAATTTTAAAATACTCAACAAAACTACCTAACATCCTATTTATATATAAC		II			NA	NA	NA	NA	NA	NA		OpenSea	GATTATCAAGTTTAAGACTGCTGGTAAGGCCAAATGACCTATTAGAGGATGAATTAAAAC[CG]CTATATACAAACAGGATGCCAGGCAGTTCTGCTGAGCACCTCAAAATTCAAAATGCCAAG	CGCTATATACAAACAGGATGCCAGGCAGTTCTGCTGAGCACCTCAAAATT			ASCC1	NM_015947	Body			TRUE
cg24238409	chr10	93998677	+	cg24238409	13672463		CTACACATTTCAAATTATACAATCCTAAACTCAAAATACCRCCTACAAAC		II			NA	NA	NA	NA	NA	NA	chr10:93999131-94000015	N_Shore	GCACCACTCAAGGGTTGTTAACCTCTTTAAGAGTAAAGTCAGGGTGGTTTGGGTGTGGAC[CG]CTTGCAGGCGGCACCCTGAGCTCAGGATTGCATAACCTGAAATGTGTAGCTACTCAAAAT	TACACATTTCAGGTTATGCAATCCTGAGCTCAGGGTGCCGCCTGCAAGCG			CPEB3	NM_014912	Body					10:93998602-93998748	Unclassified_Cell_type_specific	TRUE
cg24262870	chr10	7536500	+	cg24262870	33720307		AAAACTATACCTAAACCTATACAAATTTATAATCTCTAACTAACAAAAAC		II			NA	NA	rs116532029	0.017811	rs116532029	0.017811		OpenSea	GAAGGACCCAAGGATTTTGATAAGCTGAGGAAGAAATCTGTAATACAGCATTAACCTGTA[CG]TCCCTGCCAGCCAGAGATTATAAACTTGTACAGGCTCAGGCACAGCCCCCAGGGACTTTC	CGTCCCTGCCAGCCAGAGATTATAAACTTGTACAGGCTCAGGCACAGCCC								TRUE
cg01476222	chr11	36522143	-	cg01476222	13802405		AATCTAAACAAAAATAACATCATCTTACTTATTTTACTAAATCCACTCCC		II			NA	NA	NA	NA	NA	NA		OpenSea	CCTGCTACAATGGTCTGAGCAGAGATGACATCATCTTACTTATTTTACTAGGTCCACTCC[CG]CTGCTGTATTGAGAACAGCCTGGAAGACAAGAATAGAAAGCAGGAGGCCTGTTAGAGAGC	CGGGAGTGGACCTAGTAAAATAAGTAAGATGATGTCATCTCTGCTCAGAC			TRAF6;TRAF6	NM_004620;NM_145803	Body;Body			TRUE		11:36522091-36522251	Gene_Associated_Cell_type_specific	TRUE
cg01692842	chr11	134126364	-	cg01692842	18662427		AACTATACCRTATATAAAAAATACTACAATAAATCCACTTTCACAACTTC		II			NA	NA	NA	NA	NA	NA	chr11:134122762-134122981	S_Shelf	TAGCTGTTAAAGGCTATACCGTGTATGGGAAATACTACAGTAGATCCACTTTCACAACTT[CG]TGGTGCTTCTTGTTGGCAACACCTTGTTGGCAACACTGACCCTGTCCTAGAACAGTATAT	GCTATACCGTGTATGGGAAATACTACAGTAGATCCACTTTCACAACTTCG			ACAD8	NM_014384	Body
cg02051688	chr11	111568985	-	cg02051688	37719346		ACTTTCTTTATACTAAATTTATAAAACAAAAATTAAAACTAAACTACCAC		II			NA	NA	NA	NA	NA	NA		OpenSea	GCAAACAGGAAGCTTTCTTTGTGCTAGATTTGTAAAGCAGAGGTTGAAACTGGGCTACCA[CG]GGTCCAGAGAAGTGTTCCCAGCTCTTGTTCTCTTGCCTGTGAAGTGTACTATGAGAGCCT	CTTTCTTTGTGCTAGATTTGTAAAGCAGAGGTTGAAACTGGGCTACCACG			SIK2	NM_015191	Body			TRUE
cg02663352	chr11	35167041	-	cg02663352	37697407		CTCATATTTAATCTACCCCAAACAATAAACTCACCCATCTATTTATTTAC		II			NA	NA	NA	NA	NA	NA		OpenSea	CCACCACAGGCCTCATGTTTGGTCTACCCCAAACAGTGAGCTCACCCATCTGTTTGTTTG[CG]GCTTTGGTGGCTGCCTGCTGTGACCGCTGGGGACATCTGGCTAAAGACAGGGTTACTAGA	TCATGTTTGGTCTACCCCAAACAGTGAGCTCACCCATCTGTTTGTTTGCG			CD44;CD44;CD44;CD44;CD44	NM_001001389;NM_001001392;NM_000610;NM_001001390;NM_001001391	Body;Body;Body;Body;Body			TRUE		11:35166883-35167227	Promoter_Associated
cg04468741	chr11	12181467	-	cg04468741	24733338		TAAACRCTCACAAAACCCAAAAAAAATCTATAAAAAAATCCACRCTTATC		II			NA	NA	NA	NA	NA	NA		OpenSea	AGTAAGCACAGTGGACGCTCACAGAGCCCAGAGAGGATCTGTGAAGGAATCCACGCTTGT[CG]CACCAGGCAGGGCACAGAGCCCCCTTCCCCAGTCTACTGAAGTTGCTGAGTGTCATAGAC	GGACGCTCACAGAGCCCAGAGAGGATCTGTGAAGGAATCCACGCTTGTCG			MICAL2	NM_014632	5'UTR			TRUE				TRUE
cg05344747	chr11	33754357	+	cg05344747	52623416		ACTTACCATACAAAATCTCCTATTTTCACAAATTCCTAAAATTAAAATAC		II			NA	NA	NA	NA	NA	NA	chr11:33757476-33758122	N_Shelf	TAATTTATGCAACTAACTTATGTGGTAGGTAGAATAATGCCTCTCTTCCCCAAAAATGTC[CG]TATCCTAACTCCAGGAACCTGTGAAAACAGGAGACCTTGCATGGCAAGTGACTTTGTAGA	CTTGCCATGCAAGGTCTCCTGTTTTCACAGGTTCCTGGAGTTAGGATACG			CD59;CD59;CD59;CD59	NM_203330;NM_203329;NM_000611;NM_203331	5'UTR;5'UTR;5'UTR;5'UTR
cg06164961	chr11	118175675	-	cg06164961	55627425		ACCTCCRCCATCTTAATAAAATAACAATCCCATAAAACAAAAATACAATC		II			NA	NA	NA	NA	NA	NA		OpenSea	TAAGTCTGCTGGCCTCCGCCATCTTAGTAAAGTAACAGTCCCATGAAACAAAGATGCAGT[CG]GGCACTCACTGGAGAGTTCTGGGCCTCTGCCTCTTATCAGGTGAGTAGGATGGAGTGGAA	CCTCCGCCATCTTAGTAAAGTAACAGTCCCATGAAACAAAGATGCAGTCG			CD3E	NM_000733	Body					11:118175120-118176001	Promoter_Associated_Cell_type_specific
cg07545925	chr11	118214927	+	cg07545925	29652335		ACAACAAAAACCTCAACAAAACTACAAATACAAATACCTTTTATTTTTCC		II			NA	NA	NA	NA	NA	NA		OpenSea	CTCTGAGTGGGAATCCAGCACTCTCTCCCTCTTCTTCCCCACCACCTTCACCCTCCTTAA[CG]GAAAAACAAAAGGCATCTGCACCTGCAGCCCTGCTGAGGCCCCTGCTGCTCACACTTGCA	CGGAAAAACAAAAGGCATCTGCACCTGCAGCCCTGCTGAGGCCCCTGCTG		TRUE	CD3G;CD3D;CD3D	NM_000073;NM_000732;NM_001040651	TSS200;TSS1500;TSS1500					11:118214748-118215208	Unclassified_Cell_type_specific
cg08428868	chr11	123323626	+	cg08428868	61762356		ATCTAAATATTAAATTCTTTACTTCAATAATACCTATAAAACACAAAACC		II			NA	NA	NA	NA	NA	NA		OpenSea	TAGAACCACCAGGCTTCCCTTTCATTTCTCCAGGAAAGAAGGGGTAGGGAAGTGAAAGTT[CG]GTCTTGTGTTTCACAGGCACCACTGAAGTAAAGAATTCAATATTTAGATAATTTTGTGTT	CGGTCTTGTGTTTCACAGGCACCACTGAAGTAAAGAATTCAATATTTAGA
cg08923349	chr11	14376795	+	cg08923349	48686510		ATCTCTCTACCCAAATAACTTTAAATAATTTCTTAATCTACCTTTATCTC		II			rs111888101	0.018282	NA	NA	NA	NA	chr11:14379808-14380737	N_Shelf	AAGTGCAGAAATTTGTTCAACCAAACCCAACATTTCATGGGGAAGAAAGAGAAGCTCAGT[CG]AGATAAAGGCAGATTAAGAAACTACTCAAAGTCACCTGGGTAGAGAGACATAGACCCCAC	TCTCTCTACCCAGGTGACTTTGAGTAGTTTCTTAATCTGCCTTTATCTCG			RRAS2;RRAS2	NM_012250;NM_001102669	Body;5'UTR
cg09631059	chr11	856942	-	cg09631059	29616335		AATTTTATTAACCACRTACACRCATTTTATCTATATAAATCTACCAACAC		II			NA	NA	NA	NA	NA	NA	chr11:858575-858932	N_Shore	AAATTGCAGGTAATTTTATTAACCACGTGCACGCATTTTATCTGTGTGGGTCTGCCAGCA[CG]CTGGGGCCTCGGGGCCCGGGGGACGCCAGGTTGCAGGGCGGTAACGCGCGCGTGTGGCCA	ATTTTATTAACCACGTGCACGCATTTTATCTGTGTGGGTCTGCCAGCACG			TSPAN4;TSPAN4;TSPAN4;TSPAN4;TSPAN4;TSPAN4;TSPAN4	NM_001025239;NM_001025237;NM_001025234;NM_001025235;NM_001025236;NM_001025238;NM_003271	5'UTR;Body;Body;Body;Body;Body;Body			TRUE	11:846942-847034
cg10611016	chr11	6225759	-	cg10611016	40723440		ATTTTTTCTCAAATTTACCTAAATAATTCTAACTTCCTAAAAATTCTCTC		II			NA	NA	NA	NA	NA	NA		OpenSea	AGCATGAAGAAATTTTTTCTCAAATTTACCTGGGTAATTCTGGCTTCCTGAAAATTCTCT[CG]TTACTAAGGCAACATTATCCCAATTATATTCTTACCCTCCACATTGTCACACTGCTCAGC	CGAGAGAATTTTCAGGAAGCCAGAATTACCCAGGTAAATTTGAGAAAAAA			C11orf42	NM_173525	TSS1500
cg10624395	chr11	110350574	-	cg10624395	60778380		TTCAAAACACCATTTATATCATAACACAAAAACTACTTTCACTACCCTTC		II			NA	NA	NA	NA	NA	NA		OpenSea	GAAGTTTCTGTTTCAAGACACCATTTATATCATGACACAAAGGCTGCTTTCACTACCCTT[CG]TCATCGTTCTCTGAGTGGTGACTGAGCTGAATTTCACTGCTAGTTTGGAAGAATCTAAGG	TCAAGACACCATTTATATCATGACACAAAGGCTGCTTTCACTACCCTTCG								TRUE
cg10649130	chr11	9682641	-	cg10649130	35684352		ACCTTATATTTACTCATAAATAAATCAATAAAAAAACCCRAATTCTTCCC		II			NA	NA	NA	NA	NA	NA	chr11:9685520-9686050	N_Shelf	GAGGAAATGAAGCCTTATATTTACTCATAGATGAGTCAATGGGGAAGCCCGGATTCTTCC[CG]ACATCTGTGTGGTAGCCATCTTCCAAGATGACCCCCATGATTCTTGCCCATTGGTACTCA	CGGGAAGAATCCGGGCTTCCCCATTGACTCATCTATGAGTAAATATAAGG
cg11067179	chr11	66083541	+	cg11067179	41621317		CRAAAAATAATCCRCACCRCTATATAAACACAAATAAATACCAAATTACC		II			NA	NA	NA	NA	NA	NA	chr11:66083572-66083782	N_Shore	CCTCGCTACAATAACACTCGAAGCCACCAACGTAGTTGACACACATCTGCTGGCACACAC[CG]GCAATCTGGCACTCATCTGTGTCCACACAGCGGTGCGGATCATCCTCCGCTGGCCGGAAA	CGGCAATCTGGCACTCATCTGTGTCCACACAGCGGTGCGGATCATCCTCC			CD248	NM_020404	1stExon		RDMR		11:65840060-65841164
cg11596902	chr11	123324834	-	cg11596902	17749437		AATCCTACTTCCATAAAATAAAATTCCAAACTAAAACAAACRTTCTTTCC		II			NA	NA	NA	NA	NA	NA		OpenSea	GTAATAATTTCAATCCTGCTTCCATGGAGTAAAATTCCAGACTGGGACAAGCGTTCTTTC[CG]CAGGCAGCTTTGCATCATCAGCTTCCTCTTACACACATTGGTCATCATGATAATACCTAC	ATCCTGCTTCCATGGAGTAAAATTCCAGACTGGGACAAGCGTTCTTTCCG
cg13487312	chr11	57089738	+	cg13487312	32760402		TACTTTACAACTCTCTAACTCTACTTTAAATAAACACCTCCAACRAAACC		II			NA	NA	NA	NA	NA	NA	chr11:57091614-57092831	N_Shore	CCTCTGACAAGCTCTCCAAGACACCCCACTTACAGTCCCCACAGTGCCCCTTGGGTAGGA[CG]GCCCCGCTGGAGGTGTCTACTCAAAGCAGAGCTAGAGAGCTGCAAAGTATGAAGTCTGTC	CGGCCCCGCTGGAGGTGTCTACTCAAAGCAGAGCTAGAGAGCTGCAAAGT			TNKS1BP1	NM_033396	5'UTR	low-CpG:56846304-56846399				11:57089598-57089986	Unclassified_Cell_type_specific
cg13750061	chr11	118214845	+	cg13750061	21635486		AAAAAAAAATACTAAATTCCCACTCAAAAACTCATCTTACACAAAAAACC		II			NA	NA	NA	NA	NA	NA		OpenSea	GACATTTATCTCCCTCATGAAGAAACGGTCCCAGGACCATCTCCCACCCAGCATCCATTG[CG]GTTCCCTGTGCAAGATGAGTCTCTGAGTGGGAATCCAGCACTCTCTCCCTCTTCTTCCCC	CGGTTCCCTGTGCAAGATGAGTCTCTGAGTGGGAATCCAGCACTCTCTCC			CD3G;CD3D;CD3D	NM_000073;NM_000732;NM_001040651	TSS1500;TSS1500;TSS1500					11:118214748-118215208	Unclassified_Cell_type_specific
cg14027234	chr11	66084163	-	cg14027234	16797336		AAACCRAACAAAAACCTCCAAAAACTAACTAAACCCAATTAATAAAAACC		II			rs75789995	0.01032	NA	NA	NA	NA	chr11:66083955-66084535	Island	CACACAGCGCTGGGCCGGGCAGGGGCCTCCAGAGGCTGGCTGGGCCCAGTTGGTGAAAGC[CG]TGTCCTGGTCCCCTGTGGTCCACGTGAAGCCGCGCAGTGGGCGCTGCAGCTGGCATTGCC	CGGCTTTCACCAACTGGGCCCAGCCAGCCTCTGGAGGCCCCTGCCCGGCC		TRUE	CD248	NM_020404	1stExon				11:65840060-65841164
cg16230121	chr11	6435089	+	cg16230121	64728344		CCAAAAAAAATCACACTAAACAAATCAACAACCCCACRTAAAACAAACAC		II			NA	NA	NA	NA	NA	NA		OpenSea	TCCTCAGACACTAGTGCTATGCTACCCACACATCTGTAAGATGAAAAAGGTTTCTGCGCA[CG]TGTCTGCCTCACGTGGGGCTGTTGATCTGCTCAGTGTGACTCCTCCTGGCCAATGAGAAA	CAGGAGGAGTCACACTGAGCAGATCAACAGCCCCACGTGAGGCAGACACG			APBB1;APBB1	NM_001164;NM_145689	5'UTR;5'UTR			TRUE		11:6434916-6435628	Promoter_Associated_Cell_type_specific
cg16636767	chr11	13694647	+	cg16636767	14759348		AAAAAAACTTATTTTCTTAACTTCTATCTCCACTCTTCAAATTAAAAACC		II			NA	NA	NA	NA	NA	NA	chr11:13689588-13690724	S_Shelf	GAAGTGCTGGATTTAGATATAGCTGATCAACTTAAACACTTATAAATTCACCATTGTTTT[CG]GTTCCCAATTTGAAGAGTGGAGACAGAAGTCAAGAAAATAAGCTTTTCTTATTCAAAGAA	CGGTTCCCAATTTGAAGAGTGGAGACAGAAGTCAAGAAAATAAGCTTTTC			FAR1	NM_032228	5'UTR
cg16934235	chr11	108423124	+	cg16934235	71666342		ATAAAATTTACCACTTTTCCTTATCTAAACTTCCCTTCCTTCAAACTTCC		II			NA	NA	NA	NA	NA	NA		OpenSea	AAAGCAAGCAAGTATATTGAAAAATGTGTTCTTTTCATAAGGGTAAAGTTAAATCATACA[CG]GAAGTCTGAAGGAAGGGAAGCTCAGATAAGGAAAAGTGGTAAACTTTATAAAGTAAGCAA	CGGAAGTCTGAAGGAAGGGAAGCTCAGATAAGGAAAAGTGGTAAACTTTA			EXPH5;EXPH5	NM_001144763;NM_015065	TSS200;Body
cg16964946	chr11	27442973	-	cg16964946	54699349		CTAAAATAAACCCCCTTCAAAATTACAAAAATTCAACAATTAAAAAAAAC		II			NA	NA	NA	NA	NA	NA		OpenSea	GTAAGTACAGGCTAAAATAGACCCCCTTCAGAATTACAAGAGTTCAGCAATTAAGAAAGA[CG]CATGACTTCATTTCCAAAGGTACCATTTTATGCTGTAATTGTTTACACTCTTGATGAAGC	TAAAATAGACCCCCTTCAGAATTACAAGAGTTCAGCAATTAAGAAAGACG			LGR4	NM_018490	Body			TRUE
cg17232476	chr11	121440880	+	cg17232476	16760304		CCACCAAATACTATTAATACAATTCCCRTTACTACAACRATACTAATTAC		II			rs114921128	0.011286	NA	NA	NA	NA		OpenSea	AATAATATTGGTTTCATTTCCTCCCCTGCCGCACTCTGATGGGTAGAGAACACCTGTCTT[CG]CAACCAGTATCGCTGCAGCAACGGGAACTGTATCAACAGCATTTGGTGGTGTGACTTTGA	CGCAACCAGTATCGCTGCAGCAACGGGAACTGTATCAACAGCATTTGGTG			SORL1	NM_003105	Body				11:120946059-120946114	11:121440684-121441018	Gene_Associated_Cell_type_specific
cg19037107	chr11	134126323	-	cg19037107	48749302		AATAAAATAACRACAAAAACTACCATTCTCTAACTATTAAAAACTATACC		II			NA	NA	NA	NA	NA	NA	chr11:134122762-134122981	S_Shelf	TCCATATGACAAGTGGAATAACGACAGAAGCTGCCATTCTCTAGCTGTTAAAGGCTATAC[CG]TGTATGGGAAATACTACAGTAGATCCACTTTCACAACTTCGTGGTGCTTCTTGTTGGCAA	CGGTATAGCCTTTAACAGCTAGAGAATGGCAGCTTCTGTCGTTATTCCAC			ACAD8	NM_014384	Body
cg20367218	chr11	66083224	-	cg20367218	69784493		AATAATAAAAAACCCTAAAAACACTAAACRAAAATAACCAAATAAACTCC		II			NA	NA	NA	NA	NA	NA	chr11:66083572-66083782	N_Shore	GAGCACTGAGGAGTGGTAGGGGACCCTGGGGGCACTGAGCGGGGGTGGCCAGGTGGGCTC[CG]GGTAGGGTATCTGTGGCTCTCTGTCCTCTGGGAAGCTCGGTCTATAGGCCAGGGCAAAGT	GTGGTAGGGGACCCTGGGGGCACTGAGCGGGGGTGGCCAGGTGGGCTCCG			CD248	NM_020404	1stExon		RDMR
cg20676047	chr11	857071	-	cg20676047	27785402		RTCTATAACAACRTAAACTATTATCTATCACAATATATATAACCRAACCC		II			NA	NA	NA	NA	NA	NA	chr11:858575-858932	N_Shore	TGGTGTGAGGCGTCTGTGGCAACGTGGGCTGTTGTCTGTCACAGTGTGTGTGACCGAGCC[CG]TCTGGTGACAGTGGGTGTCTCTTTCCTGCCGTCTCCGGTGGAGGTGAGGATGTTTCGTGG	CGGGCTCGGTCACACACACTGTGACAGACAACAGCCCACGTTGCCACAGA			TSPAN4;TSPAN4;TSPAN4;TSPAN4;TSPAN4;TSPAN4;TSPAN4	NM_001025239;NM_001025237;NM_001025234;NM_001025235;NM_001025236;NM_001025238;NM_003271	5'UTR;Body;Body;Body;Body;Body;Body			TRUE
cg22212560	chr11	65175482	-	cg22212560	37602444		AACCRTCAACRACTATAACTTTAACTTTTTCTTTATACTTCTTAAAACAC		II			NA	NA	NA	NA	NA	NA	chr11:65172369-65172596	S_Shelf	GGCCCAGCTGTGGCCGTCAGCGGCTGTAGCTTTGACTTTTTCTTTGTACTTCTTGGAGCA[CG]TAAATCTGTTACAATGAACATGTCATTTTTATAGTCTTGTAATTTTTAGAATAATTGTTT	CGTGCTCCAAGAAGTACAAAGAAAAAGTCAAAGCTACAGCCGCTGACGGC			FRMD8	NM_031904	Body							TRUE
cg22668906	chr11	128180077	+	cg22668906	68782432		CTATTTCCATAAACAACATAACAAATAATTACTATAAAACTTCATTAAAC		II			rs78421407	0.150823	NA	NA	NA	NA		OpenSea	TGGAGGAGAAACCTGAAGACAGGGGAACTGACAGAGACAAGTGCGTTAGACTAAATCCAG[CG]TCTAATGAAGTTCCACAGCAATTACTTGCCATGCTGTTTATGGAAACAGTTTCCTGTCTC	TGTTTCCATAAACAGCATGGCAAGTAATTGCTGTGGAACTTCATTAGACG								TRUE
cg23044178	chr11	12136405	-	cg23044178	48731464		AAAAACTATCTACTACTCCCCCTCACTATACTAATTTATAATAAAAAACC		II			NA	NA	NA	NA	NA	NA	chr11:12131813-12133016	S_Shelf	TAAAATAATAGAAGAACTATCTGCTGCTCCCCCTCACTGTGCTGGTTTGTGGTGGGGAGC[CG]AGACAGCTGCGTTTGTGCCTTGATCAGCAACCGGCCTCCACAGGTCACACGTGGGGCTGA	CGGCTCCCCACCACAAACCAGCACAGTGAGGGGGAGCAGCAGATAGTTCT			MICAL2	NM_014632	5'UTR
cg24612198	chr11	118175631	-	cg24612198	72783360		AAATCATCTATTTTACTTTTTTTCCAAAAATAATAAATCTACTAACCTCC		II			NA	NA	NA	NA	NA	NA		OpenSea	ATGTTTTGAAAAAGTCATCTGTTTTGCTTTTTTTCCAGAAGTAGTAAGTCTGCTGGCCTC[CG]CCATCTTAGTAAAGTAACAGTCCCATGAAACAAAGATGCAGTCGGGCACTCACTGGAGAG	AGTCATCTGTTTTGCTTTTTTTCCAGAAGTAGTAAGTCTGCTGGCCTCCG		TRUE	CD3E	NM_000733	5'UTR					11:118175120-118176001	Promoter_Associated_Cell_type_specific
cg24662823	chr11	128350635	+	cg24662823	65663366		TAATCCTCAACTTCTAAATTTCTAACTTTAAAACTCTTAAAAACCCAAAC		II			rs7108562	0.440287	NA	NA	NA	NA		OpenSea	GTTTGAGAACTCCAAGTACAGAGATTCAGAGTCAAACGTTGCTCACATCTGTCGGAGTAG[CG]TTTGGGTCCTCAAGAGTTCTAAAGCCAGAAATCTAGAAGCTGAGGATCACACATGTTATG	GATCCTCAGCTTCTAGATTTCTGGCTTTAGAACTCTTGAGGACCCAAACG			ETS1;ETS1;ETS1	NM_001143820;NM_001162422;NM_005238	Body;Body;Body			TRUE
cg24841244	chr11	118213330	+	cg24841244	43634424		CACCCAAACTAATAATTCRATAACCTAACTTTATCTACTAAATAAATTCC		II			NA	NA	NA	NA	NA	NA		OpenSea	TGCGAGAGAAGGGTAGCCAGTACCAGGCCAGAGAGAAACGTGCTATGTTCCATCTCCCAG[CG]GAACTCATCCAGTAGATAAAGCCAGGTCACCGAACTATCAGCCTGGGTGAGAGCTGCCCT	ACCCAGGCTGATAGTTCGGTGACCTGGCTTTATCTACTGGATGAGTTCCG		TRUE	CD3D;CD3D;CD3D;CD3D	NM_001040651;NM_000732;NM_001040651;NM_000732	5'UTR;5'UTR;1stExon;1stExon					11:118213215-118213726	Unclassified_Cell_type_specific
cg25535316	chr11	579198	-	cg25535316	62626340		CATTTTTTACTTTCTATATAAAATTCATCATCAAATAAAAATTTACACTC		II			NA	NA	NA	NA	NA	NA	chr11:575464-577093	S_Shelf	CTACCAATTCACATTTTTTACTTTCTATGTGAAATTCATCATCAAATGAGGATTTGCACT[CG]GGACAGTTGGACCCTGGGACTCCCCCAGCCCTGCTCCTCCCCCCAGCCCTGCTCCTCCCC	ATTTTTTACTTTCTATGTGAAATTCATCATCAAATGAGGATTTGCACTCG			PHRF1	NM_020901	5'UTR
cg25600606	chr11	33308345	-	cg25600606	20806314		ACRAAACAAATTACATTTCCTAAAAAACCCCCAACRATATAAATTAAAAC		II			NA	NA	NA	NA	NA	NA		OpenSea	ATTGGGGCGTGGCGAAACAGATTGCATTTCCTAGAAGGCCCCCAGCGATGTGGATTGAAG[CG]CAAGAGTGAGGAGTTGGATAATCATAGCAGCGCAATGCAGATTGTCGATGAATTGTCCAT	CGAAACAGATTGCATTTCCTAGAAGGCCCCCAGCGATGTGGATTGAAGCG		TRUE	HIPK3;HIPK3	NM_001048200;NM_005734	Body;Body
cg25643644	chr11	118210017	+	cg25643644	63672428		AAAAATTCATTACTAAATATAACTAAAAAAATCAAACAAAAACTCTCATC		II			NA	NA	NA	NA	NA	NA		OpenSea	GAGAAAACGGTCAGGAGGCAGGGTTAGAACTCTTCAAGGAAGGGCCCCAGCAGGCCCTGA[CG]ATGAGAGCTCCTGCCTGACCTCTCCAGTCACACCCAGCAATGAACTCCCCAGTAGGACCC	GGAGTTCATTGCTGGGTGTGACTGGAGAGGTCAGGCAGGAGCTCTCATCG			CD3D;CD3D	NM_000732;NM_001040651	Body;Body					11:118209999-118210327	Promoter_Associated_Cell_type_specific
cg26078436	chr11	5265992	+	cg26078436	52702472		AAACTATAAATCAAACCTATACCAAACACAAATAACCTAATACCCAACAC		II			NA	NA	NA	NA	NA	NA		OpenSea	TAGTGTTGGGGGAGAAGTGTGCTGCTCTGTTCAAGCAAGAGGATAGGAGATTCCGTGGCC[CG]TGCTGGGCATTAGGTCATTTGTGTCTGGCACAGGCTTGATCTATAGTCTAATGCTGTGTT	GACTATAGATCAAGCCTGTGCCAGACACAAATGACCTAATGCCCAGCACG			HBBP1	NR_001589	TSS1500
cg26552743	chr11	58826414	-	cg26552743	14719309		AAAACAAAATCTCTACAAATAAAACTCAATATTATATATTTTAAATACTC		II			NA	NA	NA	NA	NA	NA	chr11:58830063-58830739	N_Shelf	CCAAGGGTATCAAAACAGGATCTCTGCAGATGGAGCTCAGTGTTATGTGTTTTGGATGCT[CG]CAATAAGATTTTCATGCACCATAAACTTTCCTGAGTATCTCAACCAGTTTTGTTGATGCC	AAACAGGATCTCTGCAGATGGAGCTCAGTGTTATGTGTTTTGGATGCTCG										11:58825464-58826892	Unclassified
cg27309871	chr11	86224410	+	cg27309871	29728308		CTCAAAATCCCCAACCAAAACAATCCTTTCAAAATCCTTTATAACTAACC		II			NA	NA	NA	NA	NA	NA		OpenSea	AAATGTGTTAAGAGCTTTTAACCACTTCTCAAAGTGCTTTTCCATCTATTGCCTAAACTG[CG]GCTAGCTACAAAGGATTTTGAAAGGATTGCCCTGGCTGGGGATTTTGAGATGTCTAGTCC	CGGCTAGCTACAAAGGATTTTGAAAGGATTGCCCTGGCTGGGGATTTTGA			ME3;ME3;ME3	NM_006680;NM_001161586;NM_001014811	Body;Body;Body			TRUE
cg00366435	chr12	6896105	+	cg00366435	25643351		AACATTAATATTTTAAACCCTACTCCATTCATTCATATACRTAATTAAAC		II			NA	NA	NA	NA	NA	NA		OpenSea	TATCTGTCTTCTTCAACATCACATCCCCAGCTACCTAGCAGAGTGCCTTGGGCTGGTACA[CG]CTTAACTACGTACATGAATGAATGGAGCAGGGCTCAAAACATCAATGCCTACCAGAGCCT	CGCTTAACTACGTACATGAATGAATGGAGCAGGGCTCAAAACATCAATGC								TRUE		12:6895517-6896249	Promoter_Associated_Cell_type_specific
cg00679520	chr12	63133578	+	cg00679520	10651368		RTATAACTTAATTAAATAAACATCTACTACCTTTTAATTCTTTTCTCTTC		II			rs10506447	0.100778	NA	NA	NA	NA		OpenSea	TTGCTGATTAAAGGAGCAGATGAAAGAACTTAGAAGAAACTGTTCCTTGAATTTGAGGCC[CG]AAGAGAAAAGAACTAAAAGGCAGCAGATGTTCACTTAACCAAGTCACACGGGGTAGATTT	TGTGACTTGGTTAAGTGAACATCTGCTGCCTTTTAGTTCTTTTCTCTTCG			PPM1H	NM_020700	Body			TRUE
cg01093028	chr12	89749080	+	cg01093028	60645442		ATCTCAAAAAACTTTACTACAAATAAACRAATCCAAACRAACTATCAAAC		II			NA	NA	NA	NA	NA	NA	chr12:89745168-89748144	S_Shore	TGTAAAAAGGCCTCGGCTTGGGGACACGGTTTGGGCATCCCACAGATGCCCCTTGAGGCT[CG]CTTGACAGCCCGCCTGGACTCGCTCATCTGCAGCAAAGCCCTCTGAGATACTACCCTAAC	CGCTTGACAGCCCGCCTGGACTCGCTCATCTGCAGCAAAGCCCTCTGAGA							CDMR		12:88273164-88273274	12:89747962-89749741	Promoter_Associated
cg01874152	chr12	55375859	+	cg01874152	15628489		AATTTATCCAATTCATAAACAAAAAAATATTAACTACTCTAAAATTTCCC		II			NA	NA	NA	NA	NA	NA		OpenSea	TGGCCCATAAGACCTTCTGCATCCACAGCCAAGATATACATCATTACCATCGCAGAGCTG[CG]GGAAATCCCAGAGTAGCTAACATTTCTCTGTTCATGAACTGGACAAACTCCACCTCAACC	CGGGAAATCCCAGAGTAGCTAACATTTCTCTGTTCATGAACTGGACAAAC			KIAA0748;KIAA0748	NM_001136030;NM_001098815	5'UTR;TSS1500
cg01940139	chr12	10460639	-	cg01940139	20735460		CAACTCAACTTCAACAATTCAACRCTATTCTTTCTAAAAAAATACACATC		II			NA	NA	NA	NA	NA	NA		OpenSea	TCTTTAATCTCCAGCTCAGCTTCAACAATTCAACGCTGTTCTTTCTGAAAAAGTACACAT[CG]TGCCTTCTCTACTTCGCTCTTGGAACATAATTTCTCATGGCAGGTATGTGTGATTTCAGT	AGCTCAGCTTCAACAATTCAACGCTGTTCTTTCTGAAAAAGTACACATCG			KLRD1;KLRD1;KLRD1;KLRD1;KLRD1	NM_002262;NM_001114396;NM_002262;NM_007334;NM_007334	1stExon;5'UTR;5'UTR;5'UTR;1stExon
cg02827278	chr12	122063043	+	cg02827278	16672304		AAAATCACACCTTTCTAACTTAAATCACATTTAAACTAAAACCAAAACCC		II			NA	NA	NA	NA	NA	NA	chr12:122064176-122065142	N_Shore	GTCTTGGCATGAGCAGTTCCCTCGCCGTCCTGGAAAGCTAGATCCTGTCTGTTTGCATGG[CG]GGCTCTGGTCTCAGCTTAAATGTGACCTAAGTCAGAAAGGTGTGATCTCACTTATTTCCT	CGGGCTCTGGTCTCAGCTTAAATGTGACCTAAGTCAGAAAGGTGTGATCT			ORAI1	NM_032790	TSS1500					12:122062474-122063155	Unclassified
cg03131366	chr12	2041707	-	cg03131366	56756344		TTCCCAACCCTAACRAAAAACTAACAATAAAACCAAACTCAACRTACATC		II			NA	NA	NA	NA	NA	NA		OpenSea	AGGGCTGGAGCTTCCCAGCCCTGGCGGGGAGCTGGCAGTGAAGCCAGACTCAACGTGCAT[CG]TGCGTCTCTCTCCACAGCAGGGGAGATGGTGTGAGCTGGAGCGTGCACAACATTCAGGAG	TCCCAGCCCTGGCGGGGAGCTGGCAGTGAAGCCAGACTCAACGTGCATCG									12:1911668-1911969
cg03248292	chr12	92861062	+	cg03248292	56762414		AATTTTATTTCTTACAATTCAATAAATACAATATTTCAACTAAAAAACTC		II			rs7978809	0.136819	NA	NA	NA	NA		OpenSea	GCATGTTTTCTCTGAAGGGTTAACTAAAAAAAAAAAAAAAAAAAGCCTTTGTGTCTGTTT[CG]AGTTCTCCAGTTGAAATACTGTACTCATTGAACTGCAAGAAATAAAACCTGCAAGTAGGC	CGAGTTCTCCAGTTGAAATACTGTACTCATTGAACTGCAAGAAATAAAAC								TRUE
cg03658236	chr12	104063640	-	cg03658236	35775363		ATTCCRATAATATTACCTCTAATCTACTTCTCTATTACRAACTACAAAAC		II			rs78473188	0.011729	NA	NA	NA	NA		OpenSea	GGGAGAGAGAGATTCCGGTAATGTTGCCTCTAGTCTGCTTCTCTATTGCGGGCTGCAGGA[CG]TTGGGTAACTCAAGAAGGATCTCTGGGCCTCACGTTCCTCCTGTGGGAGATATCAGGGTT	CGTCCTGCAGCCCGCAATAGAGAAGCAGACTAGAGGCAACATTACCGGAA			STAB2	NM_017564	Body			TRUE
cg03766264	chr12	27396229	+	cg03766264	64748473		ACTTAAAAATACCACCTATCATCTTTAAATTTCCCAAAAACAAATAACAC		II			NA	NA	NA	NA	NA	NA	chr12:27396982-27397646	N_Shore	TGAAAAAGCACAGTGTAAGAAAGAGAAATGAGGTAATGCTTCTTTCCTAGGTGTTTTGCT[CG]TGTCACCTGCTCTTGGGAAACCTAAAGATGACAGGTGGCATTTCTAAGTGATAGTTTTTG	CTTAGAAATGCCACCTGTCATCTTTAGGTTTCCCAAGAGCAGGTGACACG			STK38L	NM_015000	TSS1500					12:27395973-27396312	Unclassified
cg03767333	chr12	89938002	-	cg03767333	49706326		AACTTCCTAAACCATATATTAAAAAAAATCTCAAACTACATATAAAAAAC		II			rs116832518	0.019114	NA	NA	NA	NA		OpenSea	CAGTTGATACCAGCTTCCTGAACCATGTGTTAAGAGAGATCTCAGACTGCATGTAGAGAA[CG]TATGCCTTGAGAGATAAGTGATGTCTGCCATTGATTGAGGGTGGAGAGGAGGAGCCAAGT	CGTTCTCTACATGCAGTCTGAGATCTCTCTTAACACATGGTTCAGGAAGC								TRUE
cg04141129	chr12	32530696	+	cg04141129	66783354		TATTTTATCACATCAAAATCTATACTTCRTATTCTTCTCAACTTTCTCTC		II			NA	NA	NA	NA	NA	NA		OpenSea	GGGTGTTTTCTTCTCGGTTGTTAGATGTACAATTGGATTAATGTCCATCGTTTTGGAAGA[CG]AGAGAAAGTTGAGAAGAACACGAAGCACAGACCCTGATGTGATAAAACATTTTGTGGTTT	CGAGAGAAAGTTGAGAAGAACACGAAGCACAGACCCTGATGTGATAAAAC			BICD1;BICD1	NM_001714;NM_001003398	3'UTR;3'UTR
cg04228042	chr12	14996527	+	cg04228042	16797508		AACAAAACCTATCAACAAAACCAAATAAACCTATAAACACCCAAAATAAC		II			NA	NA	NA	NA	NA	NA		OpenSea	TGGAGCCCCAGGCTTCCATCAAAACTGATAAGATTGGCATGCGCAGGGCGGCTGGGAACG[CG]CCACCCTGGGTGTCTATAGGCTCATCTGGCCCTGCTGATAGGCCCTGCCCAGGACGGGCG	CGCCACCCTGGGTGTCTATAGGCTCATCTGGCCCTGCTGATAGGCCCTGC		TRUE	ART4	NM_021071	TSS200
cg04741118	chr12	96720813	+	cg04741118	60651388		ACCACTACAATCAAAATTAAAAACTATTTCATCATAACAATAAATCTCTC		II			NA	NA	NA	NA	NA	NA		OpenSea	ACTGTGAAGGGTTAAAGATAGTAGGAGGTAAGGGGGTAGGGAAGACTACAAAAGGTAACA[CG]AGAGATCTATTGTCATGATGAAACAGTTCTTAATCTTGATTGCAGTGGTTATACGAATCA	CGAGAGATCTATTGTCATGATGAAACAGTTCTTAATCTTGATTGCAGTGG			CDK17;CDK17	NM_001170464;NM_002595	Body;Body			TRUE		12:96720805-96720862	Unclassified_Cell_type_specific
cg04957307	chr12	92180808	+	cg04957307	69657347		CTACCCAACATCAAAAACACTCAAAAAATCAAAACAAAATCAAATTCTAC		II			rs75062454	0.01477	NA	NA	NA	NA		OpenSea	CAATACCAACAGAGAAAACACAAACATGCCTATTAAGAAAAAGAATAAGAGAATCACTTC[CG]CAGAACTTGATTTTGTTTTGATCTCCTGAGTGTCTTTGATGTTGGGCAGAGCTGCTGCCT	CGCAGAACTTGATTTTGTTTTGATCTCCTGAGTGTCTTTGATGTTGGGCA								TRUE		12:92180638-92180965	Unclassified_Cell_type_specific
cg05171937	chr12	27396765	-	cg05171937	35667408		ACTTAACTAATCCATCTTTATTAACAACTATTTCCCAATCTAAAAAATAC		II			NA	NA	NA	NA	NA	NA	chr12:27396982-27397646	N_Shore	CCGACTGAGCAACTTAGCTGATCCATCTTTGTTGACAACTGTTTCCCAATCTGAAAAATG[CG]TGAATTCTCTCTTTCCATTTCTAACATTCTTTGCATTGCACTGTTTGAAAAATTCGGATG	CGCATTTTTCAGATTGGGAAACAGTTGTCAACAAAGATGGATCAGCTAAG			STK38L	NM_015000	TSS1500					12:27396682-27398019	Promoter_Associated
cg05224770	chr12	68553819	-	cg05224770	46683357		TTACTTCACACCATTCAAAAACTAAAAATTTTTTTATACCTCCCCACTTC		II			NA	NA	NA	NA	NA	NA		OpenSea	TGAAGGCACTTTTACTTCACACCATTCAAGGACTGGAAATTTTTTTGTACCTCCCCACTT[CG]CCCTGGTAAAATGTTGACTCTTCATTCACAAAGCACATTGATCATTTGCTTGTGGTTGGG	TACTTCACACCATTCAAGGACTGGAAATTTTTTTGTACCTCCCCACTTCG			IFNG	NM_000619	TSS1500
cg05377120	chr12	10456885	-	cg05377120	43729306		AACAAACAAATAAACATATAAAATCTCTTAATAATATTTATAACTACACC		II			NA	NA	NA	NA	NA	NA		OpenSea	ACTCTGGCCCAGACAAACAGATAAACATATGAGGTCTCTTAATGGTGTTTGTGGCTGCAC[CG]TTTACACAAAAGGAGATGTTTTGGTTATGACACATCTCCATTTTATACTCAGATGGTTAC	CGGTGCAGCCACAAACACCATTAAGAGACCTCATATGTTTATCTGTTTGT			KLRD1	NM_001114396	TSS200
cg06270401	chr12	4699085	+	cg06270401	45714474		TATAAATACTAACCATTATTATTATTACTCCAATATCTTACCACCCTAAC		II			NA	NA	NA	NA	NA	NA		OpenSea	AATTGAAGCTTATGTTGCACTGAGGAAGATTTGTGTGATATAACAGGAAGAACTTCCCTG[CG]TTAGGGTGGTAAGATATTGGAGTAATAATAATAATGGCCAGCACTTACAGAATACTCTCT	GTAAGTGCTGGCCATTATTATTATTACTCCAATATCTTACCACCCTAACG		TRUE	DYRK4	NM_003845	TSS200
cg06639053	chr12	111837470	-	cg06639053	31722378		CTTTAATCTCTATTAAAAATAACTCATTAAAACCAAATATAAAAACTCAC		II			NA	NA	NA	NA	NA	NA	chr12:111834869-111835085	S_Shelf	CGTCACTTCCACTTTAGTCTCTGTTAGAAATGACTCATTAAGGCCAGGTGTGGGGGCTCA[CG]CCTGTAATCCCAGCACTTTGGGAGGCCGAGGCGAGCGGATCACGAGGTCAGGAGATCAAG	TTTAGTCTCTGTTAGAAATGACTCATTAAGGCCAGGTGTGGGGGCTCACG										12:111837272-111837484	Unclassified_Cell_type_specific
cg06915826	chr12	56329903	-	cg06915826	19656341		AAAACAAACAAAAAACACACCCACAAAAACATATATAAACTAAAAAAACC		II			NA	NA	NA	NA	NA	NA	chr12:56329518-56329790	S_Shore	AAGAAAGCGCAGAAACAGACAAGGGACACACCCACAGAAACATATATAGACTGAGAAAGC[CG]GGTGCGGGTGGGAAGGTGAGGGTGGTCAGATGAATCAAGATAGGTTGGGGGAGAGGGAGA	AAACAGACAAGGGACACACCCACAGAAACATATATAGACTGAGAAAGCCG			DGKA;DGKA;DGKA;DGKA	NM_201445;NM_201554;NM_001345;NM_201444	5'UTR;5'UTR;5'UTR;5'UTR					12:56329519-56329970	Unclassified_Cell_type_specific
cg09107438	chr12	56819060	-	cg09107438	46770450		AAAACTAATTAACTAAACATTCACAAAATACCCATTATCTACTATCCATC		II			rs72478994	0.027872	NA	NA	NA	NA		OpenSea	TTTTCTATTACAAAACTAATTAACTGGACATTCACAGAGTGCCCATTATCTGCTATCCAT[CG]GTAATAGAAAGCAATAGTGAACAGCATATTTCCTTCCCTTTGAGGAGCTTTTACTCTAGT	AAACTAATTAACTGGACATTCACAGAGTGCCCATTATCTGCTATCCATCG			TIMELESS	NM_003920	Body					12:56818994-56819322	Gene_Associated_Cell_type_specific
cg10047173	chr12	14996587	+	cg10047173	58666305		AAAAACCTTCTTTTTAACAATAACTCTAAAACACACTTTACTCTATAAAC		II			NA	NA	NA	NA	NA	NA		OpenSea	CGCCACCCTGGGTGTCTATAGGCTCATCTGGCCCTGCTGATAGGCCCTGCCCAGGACGGG[CG]TTCACAGAGCAAAGTGTGTTTTAGAGTTATTGTCAAAAAGAAGGCTCTTTGTACTGCTTT	AGAGCCTTCTTTTTGACAATAACTCTAAAACACACTTTGCTCTGTGAACG			ART4	NM_021071	TSS200
cg13828440	chr12	10459972	-	cg13828440	21720415		CRTCCAAATAAAAAACCCATCCAATTCTACTTTTTTAAACTTTACCTATC		II			NA	NA	NA	NA	NA	NA		OpenSea	CGTGAATGAGGCGTCCAAGTGGGAAACCCATCCAGTTCTACTTTTTTGAACTTTGCCTGT[CG]TGGCCAGGATAATTAGGTAGAGATCAGAAGAACAGAGTGAGACATGGAAATCCCAATTTA	GTCCAAGTGGGAAACCCATCCAGTTCTACTTTTTTGAACTTTGCCTGTCG			KLRD1;KLRD1;KLRD1	NM_002262;NM_001114396;NM_007334	TSS1500;5'UTR;TSS1500
cg13995453	chr12	9759653	+	cg13995453	65680334		AATTAAATCCCAATACATTTTCATCCATAATATTCCTTTCAAAATACAAC		II			rs75158576	0.057182	NA	NA	NA	NA		OpenSea	ATCACCTTAGCCTACCAAAGTGTTGGGATTACAGGCATGAGCCACTGCAACTGGCCTACA[CG]TTGTATTCTGAAAGGAATATTATGGATGAAAATGCACTGGGACTTAATCATAGTATTGAT	ATTAAGTCCCAGTGCATTTTCATCCATAATATTCCTTTCAGAATACAACG		TRUE	KLRB1	NM_002258	Body
cg15241779	chr12	10459912	+	cg15241779	16796455		ATTCAAAAAAATAAAACTAAATAAATTTCCCACTTAAACRCCTCATTCAC		II			NA	NA	NA	NA	NA	NA		OpenSea	GTGCTTAAAGAACTTTAAGAAAATGAAAATTGAGGTGTTGAAAAAAGCTTTTAAGGCTAA[CG]TGAATGAGGCGTCCAAGTGGGAAACCCATCCAGTTCTACTTTTTTGAACTTTGCCTGTCG	CGTGAATGAGGCGTCCAAGTGGGAAACCCATCCAGTTCTACTTTTTTGAA			KLRD1;KLRD1;KLRD1	NM_002262;NM_001114396;NM_007334	TSS1500;5'UTR;TSS1500
cg15318546	chr12	133069091	-	cg15318546	54712302		ACTATACTATCCTATATATCTCCTATAAAATCTAATACCRAAAAAAACTC		II			NA	NA	NA	NA	NA	NA	chr12:133067072-133067735	S_Shore	AGAGAGCAGACACTGTGCTGTCCTGTGTGTCTCCTATGGGGTCTGGTGCCGGGAAGAGCT[CG]ATGTGTAGAAAGTGCCCCAGATGCGTGTGTCAGGAATCTGAGTGAGGAGATGAACTGTAC	CGAGCTCTTCCCGGCACCAGACCCCATAGGAGACACACAGGACAGCACAG			FBRSL1	NM_001142641	Body					12:133068973-133069869	Promoter_Associated
cg15733114	chr12	14996515	-	cg15733114	61654466		CTAAAACCCCAAACTTCCATCAAAACTAATAAAATTAACATACRCAAAAC		II			rs2445417	0.010984	NA	NA	NA	NA		OpenSea	AGTAGCATTATCTGGAGCCCCAGGCTTCCATCAAAACTGATAAGATTGGCATGCGCAGGG[CG]GCTGGGAACGCGCCACCCTGGGTGTCTATAGGCTCATCTGGCCCTGCTGATAGGCCCTGC	CGCCCTGCGCATGCCAATCTTATCAGTTTTGATGGAAGCCTGGGGCTCCA			ART4	NM_021071	TSS200
cg15889057	chr12	53602179	-	cg15889057	37703465		CCTACCTACAACTATTTTCTCATCTATCCAACAAAACTCACAAAATTATC		II			NA	NA	NA	NA	NA	NA		OpenSea	AGTTACTTAAACCTGCCTGCAGCTGTTTTCTCATCTGTCCAGCAAGACTCACAGGATTGT[CG]TGAGAATTAAAAGAGATAATTCATATCAATTGCCTACAAGACTACCTGGCACATACTAAG	CTGCCTGCAGCTGTTTTCTCATCTGTCCAGCAAGACTCACAGGATTGTCG			ITGB7	NM_000889	TSS1500
cg16085171	chr12	123569118	+	cg16085171	39638365		AAAAATAATAAACTAAACRTTCRTCTCTTCACCCATACTCTAAAAACAAC		II			NA	NA	NA	NA	NA	NA		OpenSea	TTTGAACATTTGCCACTGCTGACATCGTGGCCACCCACCTGGGGCCAGAAAGAGCCCCTC[CG]CTGCCCCCAGAGCATGGGTGAAGAGACGAACGCTTAGCCTACTACCTCCTCTCATGCCAG	CGCTGCCCCCAGAGCATGGGTGAAGAGACGAACGCTTAGCCTACTACCTC			PITPNM2	NM_020845	5'UTR			TRUE
cg16316183	chr12	129299465	+	cg16316183	34700429		TTCAACAAAACRTCAACTTTATCACTAATTATACRATCCCCACTATCTAC		II			NA	NA	NA	NA	NA	NA		OpenSea	CAGGAGGCTTGGTGATGAAAACGCTCTGGCCACAGAGGAAGACCACAAAAGCAAGGCCGA[CG]CAGACAGTGGGGATCGCATAACCAGTGACAAAGCTGACGTTCTGCTGAATATAGGCAATG	CGCAGACAGTGGGGATCGCATAACCAGTGACAAAGCTGACGTTCTGCTGA			SLC15A4;MGC16384	NM_145648;NR_026666	Body;TSS200				12:127865285-127865458
cg16861964	chr12	104998531	-	cg16861964	70740354		CAAACCCTCTAATTACTAAAAACCAAACTACTCCCCRAACTAATATTTCC		II			NA	NA	NA	NA	NA	NA		OpenSea	GAGGCAGATGACAAACCCTCTAGTTGCTAGAAACCAAACTGCTCCCCGAGCTGGTGTTTC[CG]TTTTTTGTACTGACTGCTTATTTGGGCTTGATATATAATGGTGAAAACAGGAACTGTTTA	CGGAAACACCAGCTCGGGGAGCAGTTTGGTTTCTAGCAACTAGAGGGTTT			CHST11	NM_018413	Body			TRUE		12:104998318-104998704	Unclassified
cg17133487	chr12	27954854	+	cg17133487	10704414		AAAAAAAACRCCCTAATAAAAACAATTACAATAAACCTCTTTATAAAACC		II			NA	NA	NA	NA	NA	NA		OpenSea	CAATGCTAAGAACAGAATACAGACATAAATAAGTCACGGCCCATGACCTTGAAGAGCTTA[CG]GCCTTATAAAGAGGTTCACTGTAATTGTCTTCACCAGGGCGTCCTTCTCAAAGATGCCCA	CGGCCTTATAAAGAGGTTCACTGTAATTGTCTTCACCAGGGCGTCCTTCT			KLHDC5	NM_020782	3'UTR
cg17458693	chr12	6543527	-	cg17458693	26601386		TACTATAAATACACAATCAAATCRACACAAAAAATAAACACCTTTAAAAC		II			NA	NA	NA	NA	NA	NA		OpenSea	AGCATGGAAGGTACTGTGAGTACACAGTCAGATCGGCACAGGAAATGAGCACCTTTGAGG[CG]TCCACTCTGTAGGGGCTCGTCAACAGTAGACTGGGGTTCAGGAGACCTGGGTTCTCTCCC	CGCCTCAAAGGTGCTCATTTCCTGTGCCGATCTGACTGTGTACTCACAGT								TRUE		12:6543311-6543999	Unclassified
cg19055828	chr12	51139321	+	cg19055828	12719474		AACCAACAAAAACATAAAACAATATACAACAAAACCTACCAACAATTTAC		II			NA	NA	NA	NA	NA	NA		OpenSea	TACTTTGAGAGAATTTCAATATTCTCTTAATGTTGTGTAATTGATTAGGTAACTAAAAAG[CG]CAAATTGTTGGCAGGTTTTGCTGCACATTGTTCTATGTCTTTGTTGGCTGGTGTATTTTA	CGCAAATTGTTGGCAGGTTTTGCTGCACATTGTTCTATGTCTTTGTTGGC			DIP2B	NM_173602	3'UTR
cg21474838	chr12	10460612	-	cg21474838	61723452		TACTCAACTTTCAAATTCTTTAATCTCCAACTCAACTTCAACAATTCAAC		II			NA	NA	NA	NA	NA	NA		OpenSea	AAATTTCTTCATACTCAACTTTCAGATTCTTTAATCTCCAGCTCAGCTTCAACAATTCAA[CG]CTGTTCTTTCTGAAAAAGTACACATCGTGCCTTCTCTACTTCGCTCTTGGAACATAATTT	ACTCAACTTTCAGATTCTTTAATCTCCAGCTCAGCTTCAACAATTCAACG		TRUE	KLRD1;KLRD1;KLRD1;KLRD1;KLRD1	NM_002262;NM_001114396;NM_002262;NM_007334;NM_007334	1stExon;5'UTR;5'UTR;5'UTR;1stExon
cg21685770	chr12	10324918	+	cg21685770	45775415		CTCCTCTAATACTCATAAAAAATAATTTTCCCTTTCATAAATTACTTAAC		II			NA	NA	NA	NA	NA	NA		OpenSea	TTGAGTTATGTGTATTGCAGGTGGAGAAAGTGGTGATTCTGAAGGTGTTTCAGGATATTT[CG]CTAAGTAATTTATGAAAGGGAAAACTATTTTTCATGAGCATCAGAGGAGAGATATTGTAC	CGCTAAGTAATTTATGAAAGGGAAAACTATTTTTCATGAGCATCAGAGGA			OLR1	NM_002543	TSS200
cg24390871	chr12	14996508	-	cg24390871	36689465		ACATTATCTAAAACCCCAAACTTCCATCAAAACTAATAAAATTAACATAC		II			NA	NA	rs2445417	0.010984	NA	NA		OpenSea	GGGGCCAAGTAGCATTATCTGGAGCCCCAGGCTTCCATCAAAACTGATAAGATTGGCATG[CG]CAGGGCGGCTGGGAACGCGCCACCCTGGGTGTCTATAGGCTCATCTGGCCCTGCTGATAG	CATTATCTGGAGCCCCAGGCTTCCATCAAAACTGATAAGATTGGCATGCG			ART4	NM_021071	TSS200
cg25486399	chr12	55376897	-	cg25486399	39600488		CCTTACTATAACCCAAAAAAAATCTTATAAATCACAACATTAACTAAAAC		II			NA	NA	NA	NA	NA	NA		OpenSea	TGATCTTTTCCCCTTACTGTAGCCCAGAAGGAATCTTGTAAGTCACAGCATTGGCTGAGA[CG]AGACCTCCATACTAGAATCCAAATCAAACATTGAACTGAAAATGACGGTTGGGGCTTCAT	CTTACTGTAGCCCAGAAGGAATCTTGTAAGTCACAGCATTGGCTGAGACG			KIAA0748;KIAA0748	NM_001136030;NM_001098815	5'UTR;TSS1500
cg25683989	chr12	111124215	+	cg25683989	26671386		ACAAAACTAAACTCTACTAAATCCAAAAATTACTCTACCAATCAACCAAC		II			NA	NA	NA	NA	NA	NA	chr12:111126611-111127347	N_Shelf	AGAGGTTCTTTCTCTCCCCACAGTTACATGCTGAGGGTGCAAGGGACTCTTAGACTTTCT[CG]CTGGTTGACTGGCAGAGCAACTTCTGGACCCAGCAGAGTTCAGCTTTGCATGTCCCTATA	CGCTGGTTGACTGGCAGAGCAACTTCTGGACCCAGCAGAGTTCAGCTTTG			HVCN1;HVCN1	NM_001040107;NM_032369	5'UTR;5'UTR
cg26227465	chr12	68553577	+	cg26227465	51632367		CATCCCTACCTATCTATCACCATCTCATCTTAAAAAACTTATAAAAATAC		II			NA	NA	NA	NA	NA	NA		OpenSea	ATGTGCTGCACCTCCTCTGGCTGCTGGTATTTATACCTAATTGAAGTCTCCTGAGGATTA[CG]TATTTTCACAAGTTTTTTAAGATGAGATGGTGACAGATAGGCAGGGATGATAGTTTGTAT	ATCCCTGCCTATCTGTCACCATCTCATCTTAAAAAACTTGTGAAAATACG		TRUE	IFNG	NM_000619	TSS200
cg26635451	chr12	89749142	+	cg26635451	31700481		CTACRATAACACCCCCTTTACTTAACAACTAAATTAAAACRAATTAAATC		II			NA	NA	NA	NA	NA	NA	chr12:89745168-89748144	S_Shore	CTTGACAGCCCGCCTGGACTCGCTCATCTGCAGCAAAGCCCTCTGAGATACTACCCTAAC[CG]ATTTAATCCGTTCCAATTCAGCTGTCAAGTAAAGGGGGTGTTATCGTAGACCAGGATCAA	TACGATAACACCCCCTTTACTTGACAGCTGAATTGGAACGGATTAAATCG							CDMR		12:88273164-88273274	12:89747962-89749741	Promoter_Associated
cg27366072	chr12	12222913	-	cg27366072	15731408		TTTACRAAAATAACATTAATTCCCCTTTCACTATTCACACTTCCTTCATC		II			NA	NA	NA	NA	NA	NA		OpenSea	TCTTCCCCACTTTTACGAAAATAGCATTAATTCCCCTTTCACTATTCACACTTCCTTCAT[CG]TCACAGTTTGACCAGCGGTCCAGGGTTTATGATCTCAAGCATGGCCATATATATCTATTT	TTACGAAAATAGCATTAATTCCCCTTTCACTATTCACACTTCCTTCATCG			BCL2L14;BCL2L14;BCL2L14	NM_030766;NM_138723;NM_138722	TSS1500;TSS1500;TSS1500
cg03313271	chr13	113913094	+	cg03313271	16694361		TTCAATTCCTAAACAAAACTAATCACTTCTTCAAAAAAACRTTAACTAAC		II			NA	NA	NA	NA	NA	NA	chr13:113917074-113917488	N_Shelf	TGTAAGAGTGGAGGAAAATGTTAGGATAGAGAAGTGCAGGAGAGTCTAATTAAATACTGT[CG]TCAGCCAACGCTTTCCTGAAGAAGTGACTAGCTTTGCTCAGGAACTGAAAGAAGGCCTCT	CGTCAGCCAACGCTTTCCTGAAGAAGTGACTAGCTTTGCTCAGGAACTGA			CUL4A;CUL4A	NM_003589;NM_001008895	Body;Body
cg05776861	chr13	111839160	-	cg05776861	62741401		ACTAATAACAACRCAAACCACTAAAACTTCAATAAACCCAAAAAATATAC		II			NA	NA	NA	NA	NA	NA		OpenSea	GAGGCGAGCTGACTGGTGGCAACGCAGACCACTAAAGCTTCAGTGAGCCCAGAAAGTGTG[CG]CTCAGTCCCACATTGCAGAGGCCTCTCCGTCAGTATTGAGATGGTGGAAAGTGAGGAGAA	CTGGTGGCAACGCAGACCACTAAAGCTTCAGTGAGCCCAGAAAGTGTGCG			ARHGEF7;ARHGEF7;ARHGEF7;ARHGEF7;ARHGEF7	NM_001113513;NM_001113511;NM_003899;NM_001113512;NM_145735	TSS200;Body;5'UTR;Body;Body
cg06927812	chr13	41718870	-	cg06927812	28701440		AATTACTCCTACCTAATACCTTTTTCACAAATAAATCTAACTTCATTTTC		II			rs687410	0.040315	NA	NA	NA	NA		OpenSea	TTCTCTGCCAAAGTTACTCCTGCCTGGTACCTTTTTCACAAGTGGATCTAGCTTCATTTT[CG]TTTGGTGAGGCAATGGAGTTTGATGGACAGCTGGTTGTAATCCAGTGCACAGGTCATGCG	GTTACTCCTGCCTGGTACCTTTTTCACAAGTGGATCTAGCTTCATTTTCG								TRUE
cg08289375	chr13	114172939	-	cg08289375	28739408		CRAAAAATATAAAATAACCRTAACTCCTTTACATCCCACAAACTCATCTC		II			NA	NA	NA	NA	NA	NA		OpenSea	CGTGTTATCTGCGGAAGATGTGGGGTGGCCGTGGCTCCTTTGCATCCCACAGACTCATCT[CG]CAGCCTCCCTCCCGTCTTGCGAAGGCTGCGAGATGAAGAGAGATGCGGTGACCACAAGCC	GGAAGATGTGGGGTGGCCGTGGCTCCTTTGCATCCCACAGACTCATCTCG			TMCO3	NM_017905	Body				13:113220880-113221026
cg09469986	chr13	31017306	+	cg09469986	71763355		ATATTAATACAAAATATTAAATCCTCTACCTATCACATCCATAAAACCAC		II			NA	NA	NA	NA	NA	NA	chr13:31019860-31020137	N_Shelf	CCAAGGCCTCTCCAAATAGCACGCGAAAGCAATTTCTCATGCCCCTGGGAGAGAGGTAGG[CG]TGGCTTTATGGATGTGATAGGCAGAGGACTTAATATTCTGCATTAACATCTCCTTCTCTC	TGTTAATGCAGAATATTAAGTCCTCTGCCTATCACATCCATAAAGCCACG
cg14791799	chr13	24227716	-	cg14791799	50649414		AAAATAATAACATTACRAAAAAACTCCAACAACTAAAATACAATCCTTAC		II			NA	NA	NA	NA	NA	NA		OpenSea	GAAGCCTCACTGAGGTGGTGACATTGCGGAAGGACTCCAGCAGCTGAGGTGCAGTCCTTG[CG]GCAGTCTAGGGGAGCATTGTGGACAGAGGCACTGACAGGTGAGGAAGATCTGTGGGAGGG	AGGTGGTGACATTGCGGAAGGACTCCAGCAGCTGAGGTGCAGTCCTTGCG			TNFRSF19;TNFRSF19	NM_018647;NM_148957	Body;Body			TRUE
cg17487741	chr13	50107026	-	cg17487741	21671306		TCATAAACCAAAAAACAAAACAAAACATTACTCTTAAAAACAAACTCAAC		II			NA	NA	NA	NA	NA	NA		OpenSea	TGGAAATGAGTTCATGGACCAGAGAGCAAAGCAAAACATTGCTCTTAAAAGCAAGCTCAA[CG]GACACACATGATGAAACTCACAGTTGAACACTCTTACATCCCAAAGTCACCTTCCATAAC	CATGGACCAGAGAGCAAAGCAAAACATTGCTCTTAAAAGCAAGCTCAACG			RCBTB1	NM_018191	3'UTR
cg23357533	chr13	42044673	+	cg23357533	35690504		CTTTATCCCCTCTAACAACAAATTCTAATAACTAATTTTAACAAATCCTC		II			NA	NA	NA	NA	NA	NA		OpenSea	GGTATGTGAAACAAGAAGTTCTGGGTCCTTTCATCATAAGGGAGAAGCTTCAGAAAGTTC[CG]AGGACCTGCTAAAATCAGCTACTAGAATCTGCTGCCAGAGGGGACAAAGACGTGCACTCA	TTTGTCCCCTCTGGCAGCAGATTCTAGTAGCTGATTTTAGCAGGTCCTCG			C13orf15	NM_014059	3'UTR
cg01589587	chr14	76002440	+	cg01589587	52787455		TAATATATTTATTTATTTTCCAACCTAACTTCCAACTAACTATAAAATTC		II			rs28546995	0.49042	NA	NA	NA	NA		OpenSea	CAGTTCGTTCTAGGCACTGAGAATATTGCAGGGACAGGACAGACAGAGTCTCTGATTTCA[CG]AACCTTACAGTCAGTTGGAAGTCAGGCTGGAAAACAAATAAACACACTAATCACATGACA	AGTGTGTTTATTTGTTTTCCAGCCTGACTTCCAACTGACTGTAAGGTTCG			BATF	NM_006399	Body			TRUE				TRUE
cg01868869	chr14	50866735	+	cg01868869	38809461		AATCTAAAAACCACRTTACCTTCTCTCTTTTATACTAAATAATAACAACC		II			NA	NA	NA	NA	NA	NA	chr14:50863088-50863563	S_Shelf	TTGTTTGGAGGAATTTGAAATAAAATATTAGAGAACAACTTTAAAAGGGAGATGAACAGT[CG]GCTGTCACCACTTAGCACAAAAGAGAGAAGGTAACGTGGCCTCTAGACTAGTCAAACTGA	CGGCTGTCACCACTTAGCACAAAAGAGAGAAGGTAACGTGGCCTCTAGAC
cg02150910	chr14	25079357	+	cg02150910	32660483		TTTATTAAATATATACAACTCTACATACTACTAAAACAAATCCAACCTCC		II			NA	NA	NA	NA	NA	NA		OpenSea	TGGGGTTAGAGCACAAGATGGTAAGGGCCGTGGTGGGGAAATCTGCCTGTTGGTGTGAGA[CG]GAGGCTGGACTTGCCTTAGCAGTATGCAGAGTTGCACACACCCAACAAATACTGCAAATG	CGGAGGCTGGACTTGCCTTAGCAGTATGCAGAGTTGCACACACCCAACAA		TRUE	GZMH	NM_033423	TSS1500
cg03290602	chr14	101514051	-	cg03290602	30640387		ATCCTACTTCTTAAAAACACTTCTTAAACATAAAACAAACCTTAAAAACC		II			NA	NA	NA	NA	NA	NA		OpenSea	CTACTTATCAAATCCTGCTTCTTGGAGGCACTTCTTGGACATGAAGCAAACCTTAGGGAC[CG]ATCATTGGGGCCAGACCCCCTTCCCCTGCCCAAGAGTGTGACTGACCCCCAGGCATGGGC	CGGTCCCTAAGGTTTGCTTCATGTCCAAGAAGTGCCTCCAAGAAGCAGGA			MIR889	NR_030595	TSS200
cg07300408	chr14	21058360	+	cg07300408	27655497		TCTTCTCTCAATAACATTAAAACTAACTATACCTAAAACAAACCTAAACC		II			NA	NA	NA	NA	NA	NA		OpenSea	GGAAGGATAAATTAATTACCAGTGGCTTCCCCTTCCGCTCAAGGCATTGCCCCATGTCCA[CG]GTCCAGGTCTGCCTCAGGCACAGCCAGCTCCAATGCCATTGAGAGAAGAGATCTCAGACT	CGGTCCAGGTCTGCCTCAGGCACAGCCAGCTCCAATGCCATTGAGAGAAG		TRUE	RNASE12;RNASE11;RNASE12;RNASE11	NM_001024822;NM_145250;NM_001024822;NM_145250	1stExon;1stExon;3'UTR;5'UTR
cg08221288	chr14	50081280	+	cg08221288	16799305		TTCCTCCTCTCCAACAAATATACAAAAATCTTCCCTTACTCCAATTTAAC		II			NA	NA	NA	NA	NA	NA		OpenSea	GAGACCAGAAAAAGAAATTTCAATAACAGATCAGTTTGGGGTGCATGTATGATTTTGCAG[CG]TCAAATTGGAGTAAGGGAAGATTTCTGTATACTTGCTGGAGAGGAGGAATGTGTATAGTT	TCCTCCTCTCCAGCAAGTATACAGAAATCTTCCCTTACTCCAATTTGACG			PPIL5;PPIL5	NM_152329;NM_203467	3'UTR;3'UTR
cg08253808	chr14	102676957	+	cg08253808	23638349		AAAAAAATCTTCRCTTATATAACAAAAAACACTTCTACAATACTATTAAC		II			NA	NA	NA	NA	NA	NA	chr14:102680287-102680519	N_Shelf	TACTAAGATACCCGTACCTCACTCAGAGCCTGACAGTTCGTGGGAACTGCGGGCCGAGGA[CG]CCAACAGCATTGCAGAAGTGCCTCTTGCCACATAAGCGAAGACCTTTTCTTCAGATGCAC	CGCCAACAGCATTGCAGAAGTGCCTCTTGCCACATAAGCGAAGACCTTTT			WDR20	NM_181291	Body			TRUE	14:101746704-101747070
cg08280368	chr14	71110536	+	cg08280368	13707353		TATTAATCCTTTAAATCTATAAAATACTTTACAATTTACAAAATACCTCC		II			rs144061972	0.0133	NA	NA	NA	NA	chr14:71108008-71109332	S_Shore	CCTCTGTCTTCCCAGAATGCCATGCCCAGTCTCATCTTTGATCGGGTAAAACCCAGGCTA[CG]GAGGCACTTTGTAAATTGTAAAGTACTTTACAGACTTAAAGGATTAATAGAGTAGTAGTA	CGGAGGCACTTTGTAAATTGTAAAGTACTTTACAGACTTAAAGGATTAAT			TTC9	NM_015351	Body					14:71110315-71110714	Promoter_Associated
cg10778971	chr14	94577101	-	cg10778971	69794467		CTTAAAAAACCTAAAATCACACCCTTTAAAAACACATCCAAACTTAAAAC		II			NA	NA	NA	NA	NA	NA		OpenSea	GGGTGGAGCTGCTTAAAAGGCCTGGGATCACACCCTTTGGGAACACATCCAAGCTTAAGA[CG]GTGAGGTCAGCTTCACATTCTCAGGAACTCTCCTTCTTTGGGTAAGACTGGGAGGGTGGG	TTAAAAGGCCTGGGATCACACCCTTTGGGAACACATCCAAGCTTAAGACG			IFI27;IFI27;IFI27;IFI27	NM_005532;NM_005532;NM_001130080;NM_001130080	5'UTR;1stExon;1stExon;5'UTR							TRUE
cg11798182	chr14	98444513	+	cg11798182	32802480		CAACTCTCTAATTACCAAATCTTAACAACCRTATTAAACTTAAACCAAAC		II			NA	NA	NA	NA	NA	NA		OpenSea	CTCCGGCTCTCGCCCCACAATGCCGTGCGCAGGCTGGCAGCAGTTCAGCTGAGGACTAAA[CG]CTTGGCTCAAGTTCAACACGGCTGCCAAGATTTGGCAACCAGAGAGTTGCAGGGAAGCAG	CGCTTGGCTCAAGTTCAACACGGCTGCCAAGATTTGGCAACCAGAGAGTT			C14orf64	NR_015430	TSS200					14:98444107-98445301	Unclassified_Cell_type_specific
cg12140749	chr14	69264039	-	cg12140749	72664377		TAAATACRACACTACAAAATATCTAAAATCTTTAAATTTAAAAACAAACC		II			NA	NA	NA	NA	NA	NA	chr14:69259612-69262900	S_Shore	AGGGTCTACGGTAAATGCGGCACTGCAGGGTGTCTGGAATCTTTGGGTTTGGGAGCAGGC[CG]CCTCCTGCTAGGACTACTGAGAATCCAATCCCAGGTCCAGCATTGCCCTGGGGGGTCTGA	CGGCCTGCTCCCAAACCCAAAGATTCCAGACACCCTGCAGTGCCGCATTT			C14orf181	NM_207442	TSS1500
cg13693582	chr14	69441902	+	cg13693582	47775373		AACAACRTTAACAAATACATAAAAATAATTATAAATAAAACCCACATCCC		II			NA	NA	NA	NA	NA	NA	chr14:69444639-69446826	N_Shelf	AAGGAAGTGCAAACAATGTGTCCCCTCTTCCTGTGACCTAGCCTCACCTGTCTGCAGAAT[CG]GGATGTGGGCCTTATTCACAACCACCTCTATGCACTTGCCAACGCTGCCTCTCTGTTTCA	CGGGATGTGGGCCTTATTCACAACCACCTCTATGCACTTGCCAACGCTGC			ACTN1;ACTN1;ACTN1	NM_001130004;NM_001102;NM_001130005	Body;Body;Body		RDMR
cg14936008	chr14	107260014	-	cg14936008	56774321		AAAACAAAATAAAATCTTAATAATATCTTACAACCCCCTATTATCCCTCC		II			NA	NA	NA	NA	NA	NA		OpenSea	GCCTCTTGGGAGAGGCAGAATAAGGTCTTAATAATGTCTTACAACCCCCTGTTGTCCCTC[CG]CACTCTTGTCCATGGTCCTACAAGACCCAAACCAGGGCCTCCCTTCTTCCTACCCTTCTC	CGGAGGGACAACAGGGGGTTGTAAGACATTATTAAGACCTTATTCTGCCT
cg21220520	chr14	57960464	+	cg21220520	52810469		ATACTTTAATTAAAATAAACTATATTAAAAACCCCAAAACCACTTCCCTC		II			rs10139566	0.053924	NA	NA	NA	NA		OpenSea	AAGGTGAGTCTTAGAGTGACTCAGGCCCATTTCATGTGAAAGACATTCAGAGGAAAGCTG[CG]AGGGAAGTGGTTTTGGGGTCTTTAATATAGCTTATTTTAATCAAAGCATTTCAGAAGTTT	TGCTTTGATTAAAATAAGCTATATTAAAGACCCCAAAACCACTTCCCTCG			C14orf105;C14orf105	NM_018168;NM_018168	1stExon;5'UTR			TRUE
cg23661721	chr14	95991371	+	cg23661721	26758374		AAACACAATATAAACTAATACAATCAATATTTACTACCCTTAAACRCTTC		II			rs77361177	0.011295	NA	NA	NA	NA		OpenSea	GACACCTGACAAATTCACTGGCCCAACTCTATCACGTTGCAGAGCCCCTTAGAGGTGAAG[CG]AAGCGCCCAAGGGCAGCAAACACTGATTGCATCAGCCCACACTGTGTTTACCTCCATTGC	AACACAGTGTGGGCTGATGCAATCAGTGTTTGCTGCCCTTGGGCGCTTCG								TRUE
cg26103369	chr14	75153307	-	cg26103369	36796431		CTATCAATATTATCTTAACCCAACACCTTTTATCAACACTAAAATATTAC		II			NA	NA	NA	NA	NA	NA		OpenSea	GTACACTAAGGCTGTCAATGTTATCTTGACCCAACACCTTTTATCAGCACTAGAATATTA[CG]TAGAGACAAGACAGCTAAAAATTTCTAGGCTCAGATCTGGGAGGGACCAAAACAACTTTT	TGTCAATGTTATCTTGACCCAACACCTTTTATCAGCACTAGAATATTACG			KIAA0317	NM_001039479	5'UTR			TRUE
cg26159832	chr14	103822211	+	cg26159832	48612438		AACCATCTAAACATTCTACAAAACAACATATTAACCACCATATAAAAAAC		II			NA	NA	NA	NA	NA	NA		OpenSea	TTATCTCCAGTCCCCTGGATGGCATGTGTCTTACCACGGCATCTGCTCTGATTAACGTGA[CG]CCCTCTATATGGTGGCCAACATGCTGTTTTGCAGAATGTCTAGATGGTTCAGGGTGGAGG	CGCCCTCTATATGGTGGCCAACATGCTGTTTTGCAGAATGTCTAGATGGT								TRUE
cg26280976	chr14	69660603	+	cg26280976	25756467		TTATTATAAAAAACTTTCCCRTACRCTATAAAATATTTAACAACACCCTC		II			NA	NA	NA	NA	NA	NA	chr14:69658127-69658773	S_Shore	AAACATTTTTTGTTTGTTCCACTAGGATGGTGCTGCTATTGGTTATCTAGTGAGTAAAAG[CG]AGGGTGCTGCTAAACATCCTACAGCGCACGGGAAAGCTTCCCACAACAAAGAATTTCACC	TGTTGTGGGAAGCTTTCCCGTGCGCTGTAGGATGTTTAGCAGCACCCTCG
cg26318872	chr14	104158729	-	cg26318872	41661403		CRTATCCRAATTACAACATAAAACRTACCAACTCTCTAAATATCCTTAAC		II			rs117954807	0.01544	NA	NA	NA	NA		OpenSea	CCTTGCATGTCCGTGTCCGGGTTGCAGCATGAAGCGTGCCAGCTCTCTGAATGTCCTTAA[CG]TGGGTGGCAAGGCTGCTGAAGATCGCTTTCAAGTAAGGAGCCTACCCCGAATTGTGTCCT	GTGTCCGGGTTGCAGCATGAAGCGTGCCAGCTCTCTGAATGTCCTTAACG			KLC1;KLC1	NM_182923;NM_001130107	Body;Body				14:103228482-103228637
cg02384859	chr15	74862662	-	cg02384859	36760394		CACACTTAAATATTTATTTTCACACATAATCACATAATAATCACACTAAC		II			NA	NA	NA	NA	NA	NA		OpenSea	AGCCGAGCGCTCACACTTGGGTGTTTATTTTCACACATAGTCACATAGTGGTCACACTAG[CG]TGCTTGTTTTCACACTGCTGTCCTTCTGTGGAAAGCCCTGTCTGACTTTTTAGGTTGTGG	CGCTAGTGTGACCACTATGTGACTATGTGTGAAAATAAACACCCAAGTGT			ARID3B	NM_006465	Body			TRUE
cg03402235	chr15	42749336	+	cg03402235	10662502		TAAATATCCCTCATCTCCCTCTTTCCCTAAAAACATTAATCATAAATACC		II			NA	NA	NA	NA	NA	NA		OpenSea	AACTGGCCAGAAATGTGCTTTGCATATGCAGAAAGACCCACTTCTGTGACCCCGCACACT[CG]GCACTCATGACTAATGTCCCTAGGGAAAGAGGGAGATGAGGGACATTCAATTCTCCCCAC	CGGCACTCATGACTAATGTCCCTAGGGAAAGAGGGAGATGAGGGACATTC			ZFP106	NM_022473	1stExon			TRUE
cg04643690	chr15	60907749	+	cg04643690	10790346		TCTTCCTCCACCCACTAAAAATTACTCCCTATTAATTTTACTAAATAAAC		II			rs16942820	0.08747	NA	NA	NA	NA		OpenSea	TAACTCTGTACCGGGGGCTCCAGCAGCAGCCGGGGAGGAGAAGGCTGATAATGGGATTTG[CG]TTTACCCAGCAAAACCAACAGGGAGCAATCTTCAGTGGGTGGAGGAAGAATGTGAGCTCA	CTTCCTCCACCCACTGAAGATTGCTCCCTGTTGGTTTTGCTGGGTAAACG			RORA;RORA;RORA	NM_002943;NM_134261;NM_134260	Body;Body;Body			TRUE
cg04858164	chr15	57324333	+	cg04858164	73652406		TAAAATATACTAATTAAAATCAAATTCATAAACCCAAAATATCTATATAC		II			NA	NA	NA	NA	NA	NA		OpenSea	AGATATCCTCAGGAAATTGGAAAAGAGAGGAAAGAGCTTGGGAAAGAGACCTCGTGAAGT[CG]TATACAGACACCTTGGGCTCATGAATCTGATCTTAATTAGCATATTTTAAAAAGACTTTA	AAAATATGCTAATTAAGATCAGATTCATGAGCCCAAGGTGTCTGTATACG			TCF12;TCF12;TCF12;TCF12	NM_003205;NM_207037;NM_207036;NM_207038	Body;Body;Body;Body			TRUE
cg07307830	chr15	39917402	-	cg07307830	12709457		AATTTACCTAATAAAAAACTACTATAACCCTAAACATTCTATAATAACTC		II			NA	NA	rs79213093	0.015554	NA	NA		OpenSea	CTTGCCTTATGGGTTTGCCTGGTGAGAGGCTGCTGTGGCCCTGGGCATTCTGTGATGGCT[CG]TCTCCCGTGGCCCAGGTGCCCGGGCTGGCTCCATGGCTTCAAGGATCCAAGCTTTCTGTT	CGAGCCATCACAGAATGCCCAGGGCCACAGCAGCCTCTCACCAGGCAAAC			FSIP1	NM_152597	Body			TRUE
cg07435215	chr15	41575421	-	cg07435215	31748490		ACCAATTACAACAAATTTCCTCTATACAAAAAAACCTTCAAAAAAATAAC		II			NA	NA	NA	NA	NA	NA	chr15:41576041-41576536	N_Shore	ACAACAAAACTGCCAGTTACAGCAGGTTTCCTCTATGCAGGAGGGCCTTCAGAAAAGTGA[CG]AATCCTTCTCTCCTGTATTGACCAAAGCTGTAAACAGCCGGACAACGTTTGGGCCCTTTA	CGTCACTTTTCTGAAGGCCCTCCTGCATAGAGGAAACCTGCTGTAACTGG			LOC729082	NR_026757	TSS1500
cg08036487	chr15	66971801	+	cg08036487	62646338		TTATCTTTACATATTAATAATACTTTTACTACCAATATTTTCAAATCCTC		II			NA	NA	NA	NA	NA	NA		OpenSea	ACTGAGCCCTGGCCAGGCCCAGTGGGAAGTGCTTTACATACATTAATTTATCCAGTAAAA[CG]AGGACTTGAAAACATTGGCAGTAAAAGCATCATCAATATGTAAAGATAATGATGATGATA	CGAGGACTTGAAAACATTGGCAGTAAAAGCATCATCAATATGTAAAGATA								TRUE
cg08171667	chr15	75626090	-	cg08171667	57660303		CTAATAATTTTCAAAACATAATCTCAAATATCACCTAAAAATATAAACAC		II			NA	NA	NA	NA	NA	NA	chr15:75628250-75628677	N_Shelf	ATTTCCCTACACTAGTGGTTTTCAAAGCATGGTCTCAAATGTCACCTGGGAATATAGACA[CG]CAATGCTCAGGCCCCACCTCAGTCCTATTGAGTTAGAAACTCTGGTGTGAGGCCCAGCAG	TAGTGGTTTTCAAAGCATGGTCTCAAATGTCACCTGGGAATATAGACACG										15:75626056-75626113	Unclassified_Cell_type_specific
cg08769189	chr15	55562403	-	cg08769189	28810313		AAACCATACCTTTACAAAATAAAAAACCRCTTATTATAATTTTCTAAAAC		II			NA	NA	NA	NA	NA	NA		OpenSea	AGATAAATACAAAACCATACCTTTACAGGGTAGAGAACCGCTTGTTATGATTTTCTAAAA[CG]TTAGAGACTGGAGTTACCAATGCTTCAACAATTGACAACTTCCAATCACATGTCCTCTTC	AACCATACCTTTACAGGGTAGAGAACCGCTTGTTATGATTTTCTAAAACG			RAB27A;RAB27A;RAB27A;RAB27A;RAB27A;RAB27A	NM_183234;NM_004580;NM_183234;NM_183236;NM_004580;NM_183235	5'UTR;1stExon;1stExon;5'UTR;5'UTR;5'UTR
cg10248985	chr15	89169255	-	cg10248985	59603488		ATAAATACTTTTATTAATAAAATAAATCCTCAACTCAATCTAAAAACCAC		II			NA	NA	NA	NA	NA	NA		OpenSea	GTGTTTACAGTATGAATGCTTTTATTAGTGAAATGGGTCCTCAACTCAATCTGGGAGCCA[CG]AGCTACGGTGCAGGGCTCTCGGGCATCCCCACCGTGGTGCACTGCAGGGAGGGAGGGAGG	CGTGGCTCCCAGATTGAGTTGAGGACCCATTTCACTAATAAAAGCATTCA			AEN	NM_022767	5'UTR
cg10933959	chr15	100890907	-	cg10933959	44609401		CTTTACTCAAAAAAAACAACTTATCTAATAAACTAAACTATATATAATTC		II			NA	NA	NA	NA	NA	NA	chr15:100890242-100890494	S_Shore	CCTAGTTCTTTCTTTGCTCAAGAAAAGCAGCTTGTCTGATAAACTAAGCTATGTATGATT[CG]CTGCCAGTACAGACTGAAAAACAAAATAAACTCCCAATTCACAGTCCTCCGTTGCGTAAC	TTTGCTCAAGAAAAGCAGCTTGTCTGATAAACTAAGCTATGTATGATTCG			FLJ42289;FLJ42289	NR_028140;NR_028139	TSS1500;Body					15:100889370-100890919	Promoter_Associated
cg12099546	chr15	72763849	-	cg12099546	13719468		TTATCTACTTACCTAAACTACTAAAATAACCTCATAATTACTTTATTTTC		II			NA	NA	NA	NA	NA	NA	chr15:72766260-72767693	N_Shelf	AGTTCAGGCTATTATCTACTTACCTGGACTACTGAGATAGCCTCATAATTGCTTTGTTTT[CG]TAGTCCATTCACCATAAAGCAGTCAGTTATCTTTTTAAAAACACAGATCATATAGTTTCA	TATCTACTTACCTGGACTACTGAGATAGCCTCATAATTGCTTTGTTTTCG
cg12483340	chr15	42503039	-	cg12483340	33772395		TTTCCTTTATATAAACTACAACTTCTAAAACATTACAATTCCTCTAACAC		II			NA	NA	NA	NA	NA	NA	chr15:42500160-42500561	S_Shelf	AGCAGGACCTGTTTCCTTTGTATAAGCTACAACTTCTGAAGCATTACAGTTCCTCTAGCA[CG]GTGCTCAATCACAGCACTTGGAGCACCTCTCTGCATAAAGGCAAACAAAACATTGCCTAA	TTCCTTTGTATAAGCTACAACTTCTGAAGCATTACAGTTCCTCTAGCACG			TMEM87A	NM_015497	3'UTR
cg13356455	chr15	25962719	+	cg13356455	21802353		AACCCACAAAAAAACTACCATCTAAATAAAACTAATTTCRAATTTTAAAC		II			rs74003872	0.072669	NA	NA	NA	NA	chr15:25958877-25959240	S_Shelf	CCCTCCTGCCAAGCGTGAGAGCCCCCACTCCCAGGGGCCCTGTAGAAACCCACCAATCAG[CG]TCCAAAACTCGAAATCAGCCCTATTTAGATGGCAGCTTCTCTGTGGGTTTAGAAGCACAT	ACCCACAGAGAAGCTGCCATCTAAATAGGGCTGATTTCGAGTTTTGGACG			ATP10A	NM_024490	Body			TRUE		15:25962652-25962739	Unclassified_Cell_type_specific
cg16458838	chr15	57250375	+	cg16458838	23804455		AACTAACAAACTCACTAAAATCAAAACRTAACTACRAATCTCATAAAATC		II			NA	NA	NA	NA	NA	NA		OpenSea	TAGTACTCAAGTTGAACTTTTTGCAGGAGTTTTTACCTGCTCTCAGGTTCTCTGCCCTGC[CG]ACTCTATGAGATCCGTAGTCACGTTCTGATCTCAGTGAGTCTGTCAGTCTCCCATCTTCT	ACTGACAGACTCACTGAGATCAGAACGTGACTACGGATCTCATAGAGTCG			TCF12;TCF12;TCF12;TCF12	NM_003205;NM_207037;NM_207036;NM_207038	Body;Body;Body;Body			TRUE
cg17883068	chr15	57277634	-	cg17883068	67673459		ATAAATCAAAAACCAAACTAATTTTAACTACTAAATTAATTACTTCCCTC		II			NA	NA	NA	NA	NA	NA		OpenSea	CTACTAAAATTGTGAGTCAGAAGCCAAACTAATTTTGGCTACTAAATTAGTTACTTCCCT[CG]GGCCTACCAATCTTCATATGTATACCATGGCTTATTTTGACTTAGCTGGTTAATTTATCC	TGAGTCAGAAGCCAAACTAATTTTGGCTACTAAATTAGTTACTTCCCTCG			TCF12;TCF12;TCF12;TCF12	NM_003205;NM_207037;NM_207036;NM_207038	Body;Body;Body;Body			TRUE
cg20602300	chr15	40846077	-	cg20602300	20680401		TTCCTTCAATAAATTTCTCCCTACTACTATCACTAAACTCCACRCTACTC		II			NA	NA	NA	NA	NA	NA		OpenSea	ATTTGGGTTTTTTCCTTCAGTGGATTTCTCCCTGCTGCTGTCACTGAGCTCCACGCTGCT[CG]CTCTGGACCCGAGACAGCTGCTCGGCGTGTGTGTGTGTGTGTGTGTGTGTGTGTGTGTGT	TCCTTCAGTGGATTTCTCCCTGCTGCTGTCACTGAGCTCCACGCTGCTCG			C15orf57;C15orf57;C15orf57	NM_052849;NM_001080792;NM_001080791	3'UTR;3'UTR;3'UTR
cg24008435	chr15	101137976	+	cg24008435	54747441		AAAATTCAATAAAATCTAAACAATATCACATCTATAAACAATTCCTCAAC		II			NA	NA	NA	NA	NA	NA	chr15:101141975-101143137	N_Shelf	AGTCTATGCCTTGTCCCTTTTCCATCTGCCCCCACAAACCCGCCACCAGTGGCAGGGTAG[CG]TTGAGGAACTGTCTATAGATGTGATACTGTCTAGATTTTACTGAACTCCTAAATTCTGTA	GAGTTCAGTAAAATCTAGACAGTATCACATCTATAGACAGTTCCTCAACG			LINS1;LINS1;LINS1;LINS1	NM_001040616;NM_018148;NM_001040615;NM_001040614	5'UTR;5'UTR;5'UTR;5'UTR
cg26810157	chr15	57579076	-	cg26810157	66730375		TATTTAATCTCTAAATCTAAACAATTTATAATCACAATCCAACCTCCTCC		II			NA	NA	NA	NA	NA	NA		OpenSea	TGTGGGTGTTATATTTGATCTCTAAATCTGAACAGTTTATGGTCACAGTCCAGCCTCCTC[CG]TGCAGCCCTGTGTGCTTTGCACATTTACCTTACAGTGGTAAGCAGAGACCATCTGTGACC	CGGAGGAGGCTGGACTGTGACCATAAACTGTTCAGATTTAGAGATCAAAT			TCF12;TCF12;TCF12;TCF12;TCF12	NM_207040;NM_207037;NM_003205;NM_207038;NM_207036	3'UTR;3'UTR;3'UTR;3'UTR;3'UTR			TRUE
cg02989940	chr16	31539234	+	cg02989940	16783410		CCTTCAAATCTAACAAACTATATATATCTCACCCACACTCTTAAAAATAC		II			NA	NA	NA	NA	NA	NA		OpenSea	CTATCTTAGGCTGACACTTGACTCCTTGCCTACATCTATAGCTTGGCACAGAGAGATTCA[CG]CACCCTCAAGAGTGTGGGTGAGACATATACAGCCTGTTAGACCTGAAGGTGAGCCCAACC	CGCACCCTCAAGAGTGTGGGTGAGACATATACAGCCTGTTAGACCTGAAG		TRUE	AHSP;AHSP	NM_016633;NM_016633	5'UTR;1stExon
cg04120520	chr16	85708039	+	cg04120520	47651324		CAAACTCCCTCTAAACACCTATAAAACATACTAACCTCCCAATATCTTTC		II			rs116732196	0.013467	NA	NA	NA	NA		OpenSea	CTTCCTCTCCACAGAAGCAGCTGGAAGAGAACTCGAGGGGCTGTGCTGCAGGCCTCCCCT[CG]AAAGACACTGGGAGGTCAGCATGTTCCACAGGTGTTCAGAGGGAGTCTGCTACAAACTAT	AGACTCCCTCTGAACACCTGTGGAACATGCTGACCTCCCAGTGTCTTTCG			KIAA0182;KIAA0182	NM_001134473;NM_014615	3'UTR;3'UTR			TRUE
cg04394724	chr16	9202403	-	cg04394724	48753322		ACCCTTAACCACTATACTCTCACATTTTTAAATATAAAATTTCTATCTAC		II			NA	NA	NA	NA	NA	NA		OpenSea	TCAAAATGCATACCCTTAACCACTATGCTCTCACATTTTTAGATGTGGGATTTCTGTCTA[CG]ACGTCGCCCCCACTAAGACCTAGGGCTTAGGTGTCGAGGTGGGAAAGATCTTGAGGCTTT	CCCTTAACCACTATGCTCTCACATTTTTAGATGTGGGATTTCTGTCTACG			C16orf72	NM_014117	Body			TRUE
cg05355684	chr16	88720379	+	cg05355684	23704305		ATCTTATTCTCAATATAAAAAACRCCTCCCATTTAAAAATATCTAAAAAC		II			NA	NA	NA	NA	NA	NA	chr16:88721517-88722066	N_Shore	AGGCCCCTGACCATTAGAAGGTGTTATTGCTCCCACCCGGGACAGACGCACATCCCCACA[CG]CTTCCAGACACCCTTAAATGGGAGGCGCCTCTCACATTGAGAATAAGACACCATGAAAAC	CGCTTCCAGACACCCTTAAATGGGAGGCGCCTCTCACATTGAGAATAAGA			MVD	NM_002461	Body				16:87247857-87248750
cg05908149	chr16	29228596	-	cg05908149	48785304		CATTTAAAACATTATAAATCACCACTACCAAATACTAATAAAAATACAAC		II			NA	NA	NA	NA	NA	NA	chr16:29229952-29230176	N_Shore	AGGGAAATTAACATTTAAAGCATTATGAATCACCACTGCCAGGTGCTGATGAAAATGCAG[CG]CGCCTGGAGTCGCGGGCGTTGCTGGCGGGGGTGGAAAACGGGGCTGCCATTTGGAAGACA	ATTTAAAGCATTATGAATCACCACTGCCAGGTGCTGATGAAAATGCAGCG									16:29136097-29136800
cg07846061	chr16	74732434	+	cg07846061	66700451		TTTACCCTCACAATTCCCAAAAAATAACCTTAAAAATATCTACTTAACAC		II			NA	NA	NA	NA	NA	NA	chr16:74734152-74734572	N_Shore	AACAGTTATTAGGGCACTCCTAAAAAGACTAGTGGATCTCAGACTACCCAGCTATTCCCA[CG]TGCTAAGCAGATATCTTCAAGGCCATTTCTTGGGAATTGTGAGGGCAAAAGGTTTTACAC	TTGCCCTCACAATTCCCAAGAAATGGCCTTGAAGATATCTGCTTAGCACG			MLKL;MLKL	NM_001142497;NM_152649	5'UTR;5'UTR					16:74732302-74732453	Unclassified_Cell_type_specific
cg08694574	chr16	86011615	-	cg08694574	64691501		AATACCCACCTAAATATCTTTCTACATAATACTAAACCTAAAATCCTAAC		II			NA	NA	NA	NA	NA	NA	chr16:86006195-86007687	S_Shelf	AAAATGGGGAAGATGCCCACCTGAGTATCTTTCTGCATAATACTGGGCCTGAGGTCCTGA[CG]CTAGGGAGGGGTGTTTGCCGCTTTGGGCAAATGTCCAAAATTCCACAGCAGGACACCCTG	ATGCCCACCTGAGTATCTTTCTGCATAATACTGGGCCTGAGGTCCTGACG										16:86011608-86011697	Unclassified_Cell_type_specific
cg09385972	chr16	772568	+	cg09385972	32640409		CCAACCCCCCATAAAACATAAATCAAAATAAAACCCACAAAATCTTTATC		II			NA	NA	NA	NA	NA	NA	chr16:770620-772158	S_Shore	GACCTAGTTCTGCCCCCATCCCGGGGGGCCTTATTTCTCAGGCCAGCTGAGTATTAGACA[CG]ATAAAGACTCTGTGGGTTCTATCCTGACTCATGTTTTATGGGGGGCTGGGTGGGAGGGTT	CAGCCCCCCATAAAACATGAGTCAGGATAGAACCCACAGAGTCTTTATCG			FAM173A	NM_023933	3'UTR
cg10111816	chr16	22384715	-	cg10111816	42686387		TCTTCTATCRTTTCAATTAACATCTAATAAACTATACCTAACAACTTAAC		II			NA	NA	NA	NA	NA	NA	chr16:22385077-22386485	N_Shore	GATGCGCTCTTTCTTCTGTCGTTTCAATTGGCATCTGGTGAACTATGCCTAACAGCTTAA[CG]CCCAACTGAAAAAAACTGTAAACTAGGATGGTAAGGAAGAGATGGGGTTTGAGCAGTGAC	CTTCTGTCGTTTCAATTGGCATCTGGTGAACTATGCCTAACAGCTTAACG			CDR2	NM_001802	Body		CDMR			16:22384360-22384847	Promoter_Associated
cg10443421	chr16	56644991	-	cg10443421	30763376		CTACACAAAACCCTCTAAAATTAAAATACTACCACAACATTTAAACAAAC		II			NA	NA	NA	NA	NA	NA	chr16:56642129-56642595	S_Shelf	TGGATGACTTCCTGCACAAAGCCCTCTGGGATTAAGATGCTGCCACAGCATTTGAACAAA[CG]TAAGAACCATTCTAATTTTTCCTATCATTTGAATACCCCATGAGCCAGTGAAAGAGTGAC	TGCACAAAGCCCTCTGGGATTAAGATGCTGCCACAGCATTTGAACAAACG
cg16429499	chr16	3597151	+	cg16429499	39682346		ATATCCATTATATAAATACACAAATTTCATTTCTCCATTCATCAACTAAC		II			NA	NA	NA	NA	NA	NA		OpenSea	GGTGCACAAAGGTCCACAGCAGCACCGTTCCTAACAGCCAAGTAGGAACAACCCAACGTC[CG]TCAGCTGATGAATGGAGAAATGAAACCTGTGTACCCATACAATGGATATCATTCAGCCTT	TATCCATTGTATGGGTACACAGGTTTCATTTCTCCATTCATCAGCTGACG			NLRC3	NM_178844	Body				16:3536848-3537153
cg16736889	chr16	20421627	+	cg16736889	31629473		AAATCTTCAAATAAATCATATACATATTAAAATTTAAAAAACACTAACCC		II			NA	NA	NA	NA	NA	NA		OpenSea	TTATTATTACTAAGAGGAATTTAATGCAAGGAAACTGAAACTGAGGTCACACGCAGCTCC[CG]GGCCAGTGCCTCTCAAACTTTAACATGCATATGACTCATCTGAAGATCCCGTTAACTTGC	CGGGCCAGTGCCTCTCAAACTTTAACATGCATATGACTCATCTGAAGATC			ACSM5	NM_017888	5'UTR
cg22381196	chr16	72041376	-	cg22381196	31648317		TATTCTCCAACRACCAAAACATCATTAAATAAAACATTTCAAAATTCTTC		II			NA	NA	NA	NA	NA	NA	chr16:72042347-72042888	N_Shore	TCTACAGAGGCTATTCTCCAACGGCCAGGACATCATTAGGTAAGACATTTCAAAATTCTT[CG]TGAGGGCACGATTGCTTCAGAGGACTACAAAGTGACACATTAGGTCGTCATAAATCACCG	ATTCTCCAACGGCCAGGACATCATTAGGTAAGACATTTCAAAATTCTTCG		TRUE	DHODH	NM_001361	TSS1500
cg00954105	chr17	63739259	-	cg00954105	25609510		AATCAACTACTTCTTCTCATCTTCAAACTTTTATCTAACATCCTAAAACC		II			NA	NA	rs61742269	0.011972	rs61742269	0.011972		OpenSea	TCATTATCTCTAATCAGCTGCTTCTTCTCATCTTCAAACTTTTGTCTAACATCCTGGAGC[CG]CCTTTCTGCAGCAAGCTGCTGCTGGCTGTTCTCTTCTTTCAGAGAGGAAATGGTTGTCTG	CGGCTCCAGGATGTTAGACAAAAGTTTGAAGATGAGAAGAAGCAGCTGAT			CCDC46;CCDC46	NM_001037325;NM_145036	Body;Body			TRUE		17:63739176-63739303	Unclassified_Cell_type_specific
cg02605292	chr17	9936785	+	cg02605292	68723352		AACTCCCTCCCTTACTTCTAAACTTAAATCCATTTTAAATACAATAAAAC		II			rs7222232	0.011154	NA	NA	NA	NA		OpenSea	GTCATTGTTTTGGGCACTTTCTAGACTTCTGAGGAAAACCCCAGAACCAAATTTACCAAG[CG]TCCTATTGCATTCAAAATGGATTTAAGTTCAGAAGCAAGGGAGGGAGTCCAAAGTTGCTA	ACTCCCTCCCTTGCTTCTGAACTTAAATCCATTTTGAATGCAATAGGACG			GAS7;GAS7	NM_201432;NM_201433	Body;Body			TRUE
cg02780988	chr17	39646994	-	cg02780988	60809378		TAAAAACCTCAATATTTTCACTAAAACAATAAAAATTATCCTTCTATCCC		II			NA	NA	NA	NA	NA	NA		OpenSea	CATTTCCTCCCTGGGAACCTCAGTGTTTTCACTGGAACAGTAGAGATTGTCCTTCTGTCC[CG]CCTGCTTCACACAGATATAAGGAGGATCGAACAAGAAGTGAAAGTGTTTTGCAAGCCACT	GGGAACCTCAGTGTTTTCACTGGAACAGTAGAGATTGTCCTTCTGTCCCG		TRUE	KRT36	NM_003771	TSS1500
cg04780984	chr17	56454528	-	cg04780984	63614494		TTACCTATATAACCTTAAACATATTAATCTTTCTAAACCTCATATTACTC		II			NA	NA	NA	NA	NA	NA		OpenSea	GACCCCATCATTTACCTGTGTGACCTTGGGCATGTTAATCTTTCTGAGCCTCATATTGCT[CG]TCTTTGGAATGGGAACAAGAATGCTTTGTGTAGACAGGAGATAATGGATATCAGTGCCTA	CGAGCAATATGAGGCTCAGAAAGATTAACATGCCCAAGGTCACACAGGTA			RNF43	NM_017763	Body			TRUE
cg06040872	chr17	34394215	+	cg06040872	55615443		CCAATTCTTAACRTCCTCCTCATAAATTAAACATTTCTTAAAAACACTCC		II			NA	NA	NA	NA	NA	NA		OpenSea	GCAGCACAAGTCACATTTAAACCACACCCTGGGTGAAAAGGACCATTACATCGTGTTAAT[CG]GAGTGCTTCTAAGAAATGCTTAACTCATGAGGAGGACGTCAAGAATTGGTGTTACCAAGA	CGGAGTGCTTCTAAGAAATGCTTAACTCATGAGGAGGACGTCAAGAATTG			CCL18	NM_002988	Body
cg07409471	chr17	80833638	+	cg07409471	60678453		AAATTAAAACTCTACTCRATAATAACCACTTAACTTTTCTTAAAAAACAC		II			NA	NA	NA	NA	NA	NA	chr17:80829533-80829871	S_Shelf	TACGTCTTGTTCTCCCTCACCGGTGTTGCTCAGTGGCACAGCTTCCAGGGGAAGACAACA[CG]TGTTTTTCAAGAAAAGTTAAGTGGCCATTACCGAGCAGAGTCCTAACCCTGTGAAACCCG	GGTTAGGACTCTGCTCGGTAATGGCCACTTAACTTTTCTTGAAAAACACG			TBCD	NM_005993	Body		CDMR	TRUE	17:78426592-78427006			TRUE
cg07781401	chr17	19773621	-	cg07781401	48762388		ACAAATATACTTCTCAAAATTCAAAATTAAACTTCAAAAACAAACTACCC		II			NA	NA	NA	NA	NA	NA	chr17:19771609-19771814	S_Shore	TAGATAAAGATACAGGTGTGCTTCTCAGAGTTCAAAGTTGGGCTTCAAAAGCAAACTACC[CG]CAGAACCAGGATCTCAAAGAGAACTGCCTTCCGTCTGTGCCCCTGCTTTGTTCTCTTGCC	CGGGTAGTTTGCTTTTGAAGCCCAACTTTGAACTCTGAGAAGCACACCTG										17:19773535-19773691	Unclassified_Cell_type_specific
cg08154963	chr17	33426885	+	cg08154963	71711336		CCTAATATATAAAATAATCCCTCTATCTTTCACCAACACTATAACCATCC		II			NA	NA	NA	NA	NA	NA		OpenSea	CTTTTATTTTCCATTCCCTGGTGTCTTCGTCCCCTCCCAGCCAGGGTCATGGCTCTCAGA[CG]GATGGCCACAGTGCTGGTGAAAGACAGAGGGATTATTTCATACACTAGGGCACTAGCTGT	CGGATGGCCACAGTGCTGGTGAAAGACAGAGGGATTATTTCATACACTAG			RAD51L3;RAD51L3;RAD51L3	NM_002878;NM_001142571;NM_133629	3'UTR;3'UTR;3'UTR
cg08786079	chr17	6931425	-	cg08786079	11690333		AAATAAAATCACAACTCTACTAACAAAAATTACTAACCCTTAACTCTCTC		II			NA	NA	NA	NA	NA	NA	chr17:6925400-6927527	S_Shelf	AGAAACACAGAAGGTGAGATCACAGCTCTGCTGGCAGAGATTACTAGCCCTTGGCTCTCT[CG]TTTGGCTTGGGTATTTTATATTATTTCTGTCATAACTTTTATCTTTAGAATTGTTCTTTC	CGAGAGAGCCAAGGGCTAGTAATCTCTGCCAGCAGAGCTGTGATCTCACC			BCL6B	NM_181844	3'UTR
cg11661493	chr17	74423978	+	cg11661493	55784498		ACCCTAAAATCRACCCTAACAATAATAAAAATTTAAATTTACATAAACAC		II			NA	NA	NA	NA	NA	NA		OpenSea	CATCCCTTTTACCTGGGAATGGCTCTTTTGAGGGGATTTCTGTTTCAACTCCATGCTTCA[CG]TGTTCATGCAAATCCAAACCTCTATTATTGTTAGGGTCGATTTCAGGGTCCAATGAACCC	CCCTGAAATCGACCCTAACAATAATAGAGGTTTGGATTTGCATGAACACG			UBE2O	NM_022066	Body			TRUE
cg11972721	chr17	17394732	+	cg11972721	67797372		AAAACTCTTATACTTTTACAAAAACTCATTCTTAATCCTAACTTACTCCC		II			NA	NA	NA	NA	NA	NA	chr17:17398248-17400346	N_Shelf	AGCACCATGCCCGGCATCCACCTGAGCCCCGAACAGCAGCAGCAGCAGCTGCAGAGCCTC[CG]GGAGCAAGTCAGGACCAAGAATGAGCTTCTGCAAAAGTACAAGAGCCTCTGCATGTTCGA	CGGGAGCAAGTCAGGACCAAGAATGAGCTTCTGCAAAAGTACAAGAGCCT			MED9	NM_018019	Body
cg12331932	chr17	72462635	+	cg12331932	15694430		AAAATACAAAAAACTAATAAACCCCRACTAAAACTCCCTAAAAACRACAC		II			NA	NA	NA	NA	NA	NA		OpenSea	AGAGGTCTCATCACTAGAAATAGCCGAAGAACCTGCAGCCTCAACCAGCGTTAAGGAGGA[CG]TGCCGTTTCTAGGGAGTCTTAGTCGGGGCTCACCAGCTTCCTGCATTTTCTGACCGGCTC	CGTGCCGTTTCTAGGGAGTCTTAGTCGGGGCTCACCAGCTTCCTGCATTT			CD300A;CD300A	NM_007261;NM_007261	5'UTR;1stExon				17:69974230-69974603	17:72462381-72463164	Promoter_Associated
cg12353788	chr17	7792061	+	cg12353788	31804370		AATATAAACACAAACAAACACACCCAACATATACCTTCTCAAAAACACRC		II			NA	NA	NA	NA	NA	NA	chr17:7788261-7789091	S_Shelf	GGCCATCCTCTGGATTTGTGGGCCTGAGAGTGTGTGTGGGTGTGGGTGCGCGCGTGCGCG[CG]CGTGCTTTTGAGAAGGCATATGCTGGGTGTGTCTGTCTGTGCCTATATCTTTGTTTGGGT	ATATAGGCACAGACAGACACACCCAGCATATGCCTTCTCAAAAGCACGCG			CHD3;CHD3;CHD3	NM_001005271;NM_005852;NM_001005273	Body;TSS200;TSS200		RDMR	TRUE		17:7791365-7793314	Promoter_Associated
cg13068915	chr17	60746154	-	cg13068915	62652477		AAAAATATCTAATTCTCRTTTATAATCATAAAAACAACTTTAAAAACCTC		II			NA	NA	NA	NA	NA	NA	chr17:60744507-60744879	S_Shore	TGTTTAAGCCAGGGAGTGTCTGGTTCTCGTTTGTGATCATAGAGACAGCTTTAGGGGCCT[CG]TGGAGGAGTTGGGGCAATGGACAGGGTCTGCTTTAGGGATTCTGCCCCTTACTGCTGTGT	CGAGGCCCCTAAAGCTGTCTCTATGATCACAAACGAGAACCAGACACTCC			MRC2	NM_006039	Body							TRUE
cg13468144	chr17	4081428	+	cg13468144	28667437		AACTTCCRTAACCACCRTCTTCAACATTTTCACAAATATAACTAAATTAC		II			NA	NA	NA	NA	NA	NA		OpenSea	GAGAGAAGAAACGGGAGAGGCCATTTCACACCACCTGAGCAAACGTGAGGTCACCACCTA[CG]CAATCCAGTCACACTTGTGAAAATGCTGAAGACGGTGGTTACGGAAGCCTAAGACACCAA	CGCAATCCAGTCACACTTGTGAAAATGCTGAAGACGGTGGTTACGGAAGC			ANKFY1	NM_016376	Body				17:4027939-4028277
cg17331920	chr17	4081325	+	cg17331920	70791377		CTTCTCTCCAATATAAAACTAAACTACTAATAAAAACRCTTTATAAATCC		II			rs17176393	0.010327	NA	NA	NA	NA		OpenSea	ACGGCACGCCGCTTCACAGGCCCACACGTCACACACGGCACGTGCCAGTCTCATAAGCAG[CG]GATCCACAAAGCGCTTTCATCAGCAGTCCAGTTTCACACTGGAGAGAAGAAACGGGAGAG	TTCTCTCCAGTGTGAAACTGGACTGCTGATGAAAGCGCTTTGTGGATCCG			ANKFY1	NM_016376	Body				17:4027939-4028277
cg17332306	chr17	76259456	-	cg17332306	13746451		CCAAAAACTTATCCTCTAACTTAAAACRACAACRAAACCTCTAATCTTTC		II			rs77144092	0.013901	NA	NA	NA	NA		OpenSea	TCCTCCTCCTTCCAGGAACTTGTCCTCTAACTTGGGGCGGCAGCGAGGCCTCTAATCTTT[CG]GATCTCGTTTACCGGCATTGGCCTCTCACTTCCTGTTGCTAGGCCTGGACCGAGGCACGG	CAGGAACTTGTCCTCTAACTTGGGGCGGCAGCGAGGCCTCTAATCTTTCG							DMR			17:76259190-76259595	Unclassified
cg17852482	chr17	80833054	+	cg17852482	48633494		CAAATTTTCAAAACCAATACTACCTTCAACACATAATAAAAATTACCTAC		II			NA	NA	NA	NA	NA	NA	chr17:80829533-80829871	S_Shelf	TCTTTTGCCTCATGGTGTGAATTTATACTGTTCCTGTTTTATAAATACCAGAAGGAGCTT[CG]TAGGTAACTTTTACCATGTGTTGAAGGTAGCATTGGTTTTGAAAACCTGATTTCCTCAGT	AGGTTTTCAAAACCAATGCTACCTTCAACACATGGTAAAAGTTACCTACG			TBCD	NM_005993	Body		CDMR
cg18457597	chr17	264062	+	cg18457597	24688338		TTCACTAAATTACTTATATTCTCAAAACACTATAACTCTCCTAAACAACC		II			NA	NA	NA	NA	NA	NA	chr17:263083-263412	S_Shore	TGAAGGAAACAGATGTTCGGTACACGGACGACGCCGACTCTCCCATCACCAAGCTGCCCT[CG]GTTGCCCAGGAGAGCCACAGTGCCTTGAGAACATAAGCAATTTAGTGAACAGAGTTCTTT	CGGTTGCCCAGGAGAGCCACAGTGCCTTGAGAACATAAGCAATTTAGTGA			C17orf97	NM_001013672	3'UTR
cg18711369	chr17	38081186	+	cg18711369	37808344		ATAACATCACAAAAATTAACCTAAATAACTACCAAATAAAAAAAACATCC		II			rs73307962	0.018739	NA	NA	NA	NA	chr17:38083226-38084052	N_Shelf	GGGACAACCTTTGCCCAGACCTAGAAGGCACCCCTCCTGGGTGACACAAAACAACCCATC[CG]GATGTTTTCTCCATTTGGCAGCCACTCAGGCCAACCCTTGTGATGCTACCCACTCCACTG	TAGCATCACAAGGGTTGGCCTGAGTGGCTGCCAAATGGAGAAAACATCCG			ORMDL3	NM_139280	5'UTR			TRUE		17:38080372-38081357	Promoter_Associated
cg19460836	chr17	79047872	-	cg19460836	17789313		CRAAACCCTTAATAAAAACCTAAATCAAAAAAAAACTTATCAATAACATC		II			NA	NA	NA	NA	NA	NA	chr17:79045454-79045696	S_Shelf	ACGCAACACAGCGGGACCCTTGATGAGAACCTGGATCAGGGAGGAGCTTGTCAATGGCAT[CG]TCGGGCCATTCAGGAGCATGGTGTGTGCTGTTGATGAGAGGAGGATGCGTCTGTGGTAAC	GGGACCCTTGATGAGAACCTGGATCAGGGAGGAGCTTGTCAATGGCATCG			BAIAP2;BAIAP2;BAIAP2;BAIAP2	NM_017450;NM_006340;NM_001144888;NM_017451	Body;Body;Body;Body				17:76662400-76662517
cg19755815	chr17	80873572	-	cg19755815	33755459		ACAAATATTTTTTTATCCTACTCACATATAAATCACCRAAAACAAAAACC		II			NA	NA	NA	NA	NA	NA	chr17:80871287-80871504	S_Shelf	GTCTTAAAACCACAGGTGTTTTTTTATCCTGCTCACATGTGGATCACCGAGGGCAGGGGC[CG]GGAGGAAGGGGGTCATCTGGCTCACAGCCTTGCACCAGAGGCGTCACGAGAATCAGGAAA	CGGCCCCTGCCCTCGGTGATCCACATGTGAGCAGGATAAAAAAACACCTG			TBCD	NM_005993	Body				17:78466848-78467004
cg20610950	chr17	75096202	-	cg20610950	34718491		ACCATTTTCCATTCCTTCAACTTCRCTAATTTTATTTCCRAAAAACRAAC		II			NA	NA	NA	NA	NA	NA		OpenSea	TCCCAGCGGGAGCCATTTTCCATTCCTTCAGCTTCGCTGGTTTTGTTTCCGAGGAGCGGG[CG]TGCTGCGCTGCTTCTCTTTGAGTCATCTGGGTCCTCGCCTGTTGACTTTCTTCCTGGTAG	CGCCCGCTCCTCGGAAACAAAACCAGCGAAGCTGAAGGAATGGAAAATGG									17:72607734-72607984
cg22144450	chr17	38080378	-	cg22144450	21790454		ACAAACRAAATACTCAACAACACRATATAAAAAAAACCRATAACCAACAC		II			NA	NA	NA	NA	NA	NA	chr17:38083226-38084052	N_Shelf	CAGGGACACTCACAAACGGGATGCTCAGCAGCACGATGTGGAGGAGACCGATGGCCAGCA[CG]TAGGAGAGCCAGATGCCACGGCTGTTCATCACCCGCGTGTTGGGGTTCACCTCGCTGTGC	CGTGCTGGCCATCGGTCTCCTCCACATCGTGCTGCTGAGCATCCCGTTTG			ORMDL3	NM_139280	Body					17:38080372-38081357	Promoter_Associated
cg22556056	chr17	2228003	-	cg22556056	53717389		CAAATCCCATCCTCCTCCTTCATACCCACCTCTATTAAAAAACATATAAC		II			NA	NA	NA	NA	NA	NA		OpenSea	ACAAAGGCAATCAGATCCCATCCTCCTCCTTCATACCCACCTCTGTTGAAGAACATGTAA[CG]TACTACTGCCATCTTAGTAAAAATTTTGAAAGGATGACCACTCAGAACAACTCTCTTGAT	AGATCCCATCCTCCTCCTTCATACCCACCTCTGTTGAAGAACATGTAACG			TSR1;SRR	NM_018128;NM_021947	Body;3'UTR
cg22675702	chr17	20026062	-	cg22675702	38718373		CTCAATTCCTCATAAAAATAACATCACACAATATTTATCCTTTTACAACC		II			NA	NA	NA	NA	NA	NA		OpenSea	ATCTGACTGCTCTCAGTTCCTCATAGGAGTGGCATCACACAGTGTTTGTCCTTTTGCAAC[CG]GCTTATTTCACTCAGCATAATATCCTCAAGGTACATCCACACTGTAGCATGTGTCAGAAT	TCAGTTCCTCATAGGAGTGGCATCACACAGTGTTTGTCCTTTTGCAACCG			CYTSB;CYTSB	NM_152904;NM_001033553	Body;Body			TRUE
cg23512231	chr17	61538215	-	cg23512231	48603507		TACTCACCAAAATATCTAAACACRATCRATAACTACTCTTTATAAATCTC		II			NA	NA	NA	NA	NA	NA		OpenSea	CAGGCTGTCCCTGCTCACCAAGGTGTCTGGGCACGGTCGGTGACTGCTCTTTGTAGGTCT[CG]GTGAAAACCTGCGGAGGAATGAGTGAGTGTAAGAAAGGGAAGGAGACATTTTTAATTAAG	GCTCACCAAGGTGTCTGGGCACGGTCGGTGACTGCTCTTTGTAGGTCTCG								TRUE				TRUE
cg23948703	chr17	42928238	-	cg23948703	63611399		CAATAAAACCTCTTAAAAAATAACATATATTCAAAATATAAACACCAAAC		II			rs117979815	0.037431	NA	NA	NA	NA		OpenSea	GGAAGCAGAGGCAGTGAAGCCTCTTGGGAGATGACATATATTCAGAATGTAAGCACCAGA[CG]GGGCAGGGGAGACGAGGATGAAAGGAGCAGAGCAAGACAGAGGTCAGAATGTTCTGTTCA	AGTGAAGCCTCTTGGGAGATGACATATATTCAGAATGTAAGCACCAGACG			EFTUD2;EFTUD2	NM_004247;NM_001142605	3'UTR;3'UTR
cg24091162	chr17	62010456	-	cg24091162	55762359		AACCACTAAAAACTTCTTCAAAAAATTCTTAACTATAAAACTCTAAATAC		II			NA	NA	NA	NA	NA	NA		OpenSea	ATCCACCACGCAGCCACTGGGGGCTTCTTCAGGGAGTTCTTAACTGTGGGACTCTGAGTG[CG]TTGAATTGTTGTCTGCAGGTCCAGGGGGTCTTGGGCAGGGAACAGGAGCTGGTGTGGGGG	CGCACTCAGAGTCCCACAGTTAAGAACTCCCTGAAGAAGCCCCCAGTGGC			CD79B;CD79B;CD79B	NM_001039933;NM_000626;NM_021602	TSS1500;TSS1500;TSS1500
cg24667756	chr17	78698822	-	cg24667756	46760328		ATACCRTTCTCTTCTTTATACTCATCTATTTAATATATAAAAAATTTTAC		II			NA	NA	NA	NA	NA	NA	chr17:78700827-78701124	N_Shelf	TCCCCTGGGACATGCCGTTCTCTTCTTTGTACTCATCTGTTTGGTATGTGAGGGGTTTTG[CG]TTTTGTCTTCTGCTCTGTAATTTAAAGGGATAAAACGCTCACATTTAACTTAAGCCAAAA	CGCAAAACCCCTCACATACCAAACAGATGAGTACAAAGAAGAGAACGGCA			RPTOR;RPTOR	NM_001163034;NM_020761	Body;Body			TRUE				TRUE
cg24777505	chr17	80829604	-	cg24777505	21739498		AATACCCCTAATAACAAACTCAAACTACTATACTAAATCCCCTCTACCCC		II			NA	NA	NA	NA	NA	NA	chr17:80829533-80829871	Island	CGCCGGTGGCAGATGCCCCTGGTGGCAGGCTCAGGCTACTGTGCTGGGTCCCCTCTGCCC[CG]CACGCCCCGCGAGCACCAGCAGGGCCTCCCCGGCATGTGGCGGGGCCAGCGTTGGCCTGG	CGGGGCAGAGGGGACCCAGCACAGTAGCCTGAGCCTGCCACCAGGGGCAT			TBCD	NM_005993	Body				17:78422727-78423416	17:80829598-80829877	Unclassified	TRUE
cg27059140	chr17	47355215	+	cg27059140	63801346		CCTAACCAACATATACTCACAAAAACTAAAACAATATTACAAAACTTAAC		II			NA	NA	NA	NA	NA	NA		OpenSea	TCCGGCCTCCAATCAATAAACTTTCACTTCTCCAACCTTACGCAATGCCCTTCTCACCCC[CG]TCAAGTCCTGTAATACTGCCCCAGCTTCTGTGAGTACATGTTGGCTAGGTCCTGCAACTT	CTAGCCAACATGTACTCACAGAAGCTGGGGCAGTATTACAGGACTTGACG								TRUE
cg15052335	chr18	3011810	+	cg15052335	42663481		TAATCCTCCTACAACATCCTCAATTATTAAAAAACAATCATCCTCAAACC		II			NA	NA	NA	NA	NA	NA	chr18:3012547-3013173	N_Shore	CGATGTTGGACGGCTATCACACGTGGCTTCACACTGTTCTTTTTCTTCTCTGGCTGGGTA[CG]GCCTGAGGATGACTGCCCTCCAACAACTGAGGATGCTGCAGGAGGACCAGCCCAGCACCT	CGGCCTGAGGATGACTGCCCTCCAACAACTGAGGATGCTGCAGGAGGACC		TRUE	LPIN2;LPIN2	NM_014646;NM_014646	5'UTR;1stExon
cg15532942	chr18	77220712	+	cg15532942	29732316		TACRACRCCTACTCRTACTAAAATCTACTCTAATAAATAAAAACCTAACC		II			NA	NA	NA	NA	NA	NA	chr18:77221855-77222111	N_Shore	TTGTCAGAGGAAGGCTCTTCTCATTTACCCAGTGGTTCCTTTGCACACAGGCAGGGCCAG[CG]GCCAGGCCCTCATCCACCAGAGTAGACCCCAGCACGAGCAGGCGTCGCACCCTGGCGTGG	CGGCCAGGCCCTCATCCACCAGAGTAGACCCCAGCACGAGCAGGCGTCGC			NFATC1;NFATC1;NFATC1;NFATC1;NFATC1	NM_006162;NM_172388;NM_172389;NM_172387;NM_172390	Body;Body;Body;Body;Body			TRUE		18:77220471-77220728	Unclassified_Cell_type_specific
cg08326410	chr19	55314884	+	cg08326410	44693475		AATAAAAATTTCTAAAAACTACAAACTAAACTTATCACTTCACATCATAC		II			NA	NA	NA	NA	NA	NA		OpenSea	AATTCAATCGTCCCGTGCAGGGGTAAGTGAGTCTGAGATGTGTTTTGAGCCTGGCCGTTG[CG]CATGATGTGAAGTGACAAGTCTAGTCTGCAGTTTTCAGAAACCCTCATTCCTCCCTTGAC	ATGAGGGTTTCTGAAAACTGCAGACTAGACTTGTCACTTCACATCATGCG			KIR2DL4;KIR2DL4;KIR2DL4	NM_002255;NM_001080770;NM_001080772	TSS200;TSS200;TSS200
cg10214132	chr19	3814131	+	cg10214132	59650319		AATCTATTATCTATACATATCTCTACATATATACACTCCTAAAAAACTAC		II			NA	NA	NA	NA	NA	NA	chr19:3810778-3811195	S_Shelf	CTGCCTGGGTGCCGGGCCCTGTGCCCTGTGTCTGGAACCTCCAAGTGACCAAGACACAGC[CG]CAGCCCTCCAGGAGTGCACACATGTAGAGATATGTACAGACAACAGATCATGTGATGCAA	ATCTGTTGTCTGTACATATCTCTACATGTGTGCACTCCTGGAGGGCTGCG			ZFR2	NM_015174	Body		CDMR			19:3813605-3814472	Unclassified_Cell_type_specific
cg10796068	chr19	10957709	+	cg10796068	25691312		AATTTAAACCCAAAAAAAATATAACATATAATCATCAAACACCAAAATAC		II			rs11880504	0.060731	NA	NA	NA	NA		OpenSea	CAAAGGCCCTGAGGTTGGATTGAACTTTCTGTGTCCAAAGAAAAAAGTTTACTCTAATGA[CG]CATTTTGGTGTTTGATGACCACATGCCACATCCTTCTTGGGTCCAAACCCCCAAGCAAAC	CGCATTTTGGTGTTTGATGACCACATGCCACATCCTTCTTGGGTCCAAAC			C19orf38	NM_001136482	TSS1500
cg11313468	chr19	41782183	-	cg11313468	45809489		TACATACCTATAATCAAAAACCCRTACCAACTATAAAATCAAAAAAAACC		II			NA	NA	NA	NA	NA	NA		OpenSea	ATTGAGGGCTTTGCATACCTGTGGTCAGGAGCCCGTGCCAGCTATGGGGTCAGAAGGGGC[CG]TGTATGCTTCGAGATGAAGGTGAGTAGGAGCAAGAGAAGGGGAAGGGACAGAGAAGTCCA	CGGCCCCTTCTGACCCCATAGCTGGCACGGGCTCCTGACCACAGGTATGC			HNRNPUL1;HNRNPUL1	NM_007040;NM_144732	Body;Body	low-CpG:46473910-46474044
cg18340445	chr19	6661709	+	cg18340445	51652507		CAATAACTCATACCTATAATTCCAATATAATACCCTACCTTATATTTAAC		II			NA	NA	NA	NA	NA	NA	chr19:6659886-6660094	S_Shore	GCAAGCGAAGAAGCCAAAATAGAGTCTGCCTGGCCCTCTCAGCTAAGGGAGAGTCAATCA[CG]TTAAACACAAGGTAGGGTATCACATTGGAATTACAGGCATGAGCCACTGCACCCAGCCGA	AGTGGCTCATGCCTGTAATTCCAATGTGATACCCTACCTTGTGTTTAACG										19:6661685-6662025	Unclassified
cg21596498	chr19	42618407	-	cg21596498	11604462		TAAACAAAAATATCTACTACTCACAAAAATAATAACCTAACTAAATCTAC		II			NA	NA	NA	NA	NA	NA		OpenSea	CTAGGAGTGCATAGGCAAGAATGTCTGCTGCTCACAGAGATGGTGGCCTGGCTGGGTCTG[CG]CTAGGCTGCCCTGTTCTGCCTTCTATCCTCTAGTCTTTGTTCCTTCAACTGATATTTCCT	CGCAGACCCAGCCAGGCCACCATCTCTGTGAGCAGCAGACATTCTTGCCT			POU2F2	NM_002698	Body			TRUE		19:42617918-42618707	Unclassified	TRUE
cg25517015	chr19	17584020	+	cg25517015	71810483		CTATCTAAAAATCAAATAAACAATATAATTCAAAACAATTCACRCTAAAC		II			NA	NA	NA	NA	NA	NA	chr19:17580197-17580598	S_Shelf	TCGAACTCCTGGCCTCCAGCGATCACCCAATTTCAGCCTCCCAAAGTGCTGGGATTACCG[CG]CCCAGCGTGAACTGCTTTGAACCATATTGTCTACTTGACTTTCAGACAGCCAGATGGTGC	CGCCCAGCGTGAACTGCTTTGAACCATATTGTCTACTTGACTTTCAGACA			SLC27A1	NM_198580	Body
cg26538782	chr19	10308540	+	cg26538782	61679334		TTTTAAAAAACTTCCATACTATTTCTCATAACAACTCCACCATTTTATTC		II			NA	NA	NA	NA	NA	NA	chr19:10304966-10305864	S_Shelf	CAAATAATAAGTGTTGGTGAAGATGTGGAGAAACTGGAACCCTTGTGCACGGTTGAGAGT[CG]AATAAAATGGTGGAGCTGCTATGAGAAACAGCATGGAAGTTCCTCAAAAAAATTAAAAAT	TTTGAGGAACTTCCATGCTGTTTCTCATAGCAGCTCCACCATTTTATTCG
cg01433297	chr20	4151816	-	cg01433297	70737398		TCAAAAAATACAAAATATTCTATTTCTCCTATACATACAAATCAAAAAAC		II			NA	NA	NA	NA	NA	NA	chr20:4152866-4153398	N_Shore	CCTTTATCTGCTCAGAAAGTACAGGGTGTTCTGTTTCTCCTGTGCATACAGATCAAGGAG[CG]GATGTTATTTCTTTCTTTCTTTCCCCAAGGCGAGAGAAGGACAGGGCAGGCACCGAGTAC	CGCTCCTTGATCTGTATGCACAGGAGAAACAGAACACCCTGTACTTTCTG			SMOX;SMOX;SMOX;SMOX	NM_175839;NM_175841;NM_175840;NM_175842	5'UTR;5'UTR;5'UTR;5'UTR			TRUE
cg04780380	chr20	57412945	-	cg04780380	40634500		TTACTAATCTCTCACTAAAATATAAACTCTACACTTAATAATTTTAATAC		II			NA	NA	NA	NA	NA	NA	chr20:57414595-57414896	N_Shore	ATCCAAAGCAGTTGCTGGTCTCTCACTGGGGTATGAACTCTGCACTTAGTGGTTTTAATA[CG]GGTGTGGTGTTGAAGGTGTGAGGTTAAGTTCCATCATGGTGAGAATGGCTGTGGGTACCT	TGCTGGTCTCTCACTGGGGTATGAACTCTGCACTTAGTGGTTTTAATACG			GNASAS	NR_002785	Body
cg11597277	chr20	52492248	+	cg11597277	12664368		CTCTACRCCTAACRAAAATAATACAAAATACACCRTAAATAATACAAAAC		II			NA	NA	NA	NA	NA	NA		OpenSea	CGTCACAGCACGACACCATGGCGGCAGTCACTTCCGCTATGCCTCACGACACTTCTGCTA[CG]CCTTGCATCACTTACGGTGCACCTTGCATCACTTCCGCTAGGCGCAGAGAGGAGGGAGGG	CGCCTTGCATCACTTACGGTGCACCTTGCATCACTTCCGCTAGGCGCAGA			SUMO1P1	NR_002189	TSS200
cg13408605	chr20	1639816	-	cg13408605	50682504		ACTATAATTATTTTCTATATACAAAAAAAATCCACTAATTCTCTACCACC		II			NA	NA	NA	NA	NA	NA		OpenSea	AAAAAAACATGGCTATAATTATTTTCTGTGTACAGGAAGAGTCCACTGGTTCTCTGCCAC[CG]TTGTGCCTTAGAAAAGCCACCTTGTTAAAAGAAATGATTTCTCTTCCAGCATCTATGACT	CGGTGGCAGAGAACCAGTGGACTCTTCCTGTACACAGAAAATAATTATAG			SIRPG;SIRPG;SIRPG	NM_001039508;NM_018556;NM_080816	TSS1500;TSS1500;TSS1500
cg13904968	chr20	56136012	-	cg13904968	74735344		CTCCCAACATTCATTAACAACTATCTATTCAATAATTATCTCCCTAAAAC		II			NA	NA	NA	NA	NA	NA		OpenSea	GGGCTCGAAGTCTCCCAGCATTCATTAACAACTATCTGTTCAATGATTATCTCCCTGGGG[CG]TGTTGCAGTGAGTTGGCCCAAAGCATAACTGACCCTGGCCGTGATCCAGAGACCTGCCCC	CGCCCCAGGGAGATAATCATTGAACAGATAGTTGTTAATGAATGCTGGGA		TRUE	PCK1	NM_002591	TSS200
cg19358608	chr20	1924565	-	cg19358608	35702469		AATCCCAATACAAAAATAAACRCTACTAAAAAAAACRTAACAAACATAAC		II			rs6081325	0.023408	NA	NA	NA	NA	chr20:1927718-1928118	N_Shelf	GAGCCACTGGCAATCCCAGTGCAGGGATGAGCGCTGCTGAGAAGGGCGTGACAAACATGA[CG]TACAAGTGCAGAATTAACACACTAATGAGTGAGCCAGCAGTGGGGCAAGAGCTGGTTCCA	CGTCATGTTTGTCACGCCCTTCTCAGCAGCGCTCATCCCTGCACTGGGAT
cg19931348	chr20	43803224	-	cg19931348	32692506		TAATTTTATAATCAAAACTAAATCTACCAATAACTTACTAAATAACCTTC		II			NA	NA	NA	NA	NA	NA		OpenSea	GAGAAACACCTTGGTTTTGTAATCAAGACTGGATCTACCAGTGACTTGCTGAATAACCTT[CG]GTGATTCCTTTCTCTTCTTGGGTCTCACTGTATTTCAAAACATGAAGAATTTCATTGTAA	GGTTTTGTAATCAAGACTGGATCTACCAGTGACTTGCTGAATAACCTTCG			PI3	NM_002638	TSS1500
cg01521449	chr21	47855049	-	cg01521449	39632504		CAATATATCAACTATAAATCCCAATACAAAACCACAAAAACTACCTACCC		II			rs16979207	0.122078	NA	NA	NA	NA	chr21:47855892-47856143	N_Shore	ACGAGGGTGTGCAGTGTGTCAGCTGTGGGTCCCAGTACAGGACCACAGGGGCTGCCTGCC[CG]AGGGCCTGTTTCTGGTCTGTGAGGGGCCTCCCCTGTAACGCGGCTGTGTGTTTTGGGCTT	CGGGCAGGCAGCCCCTGTGGTCCTGTACTGGGACCCACAGCTGACACACT			PCNT	NM_006031	Body
cg04222409	chr21	47851621	-	cg04222409	16690339		TTACTAACTCAAAAACRAAACCAACTCTCTAAACTCCAAAAAAACCTTAC		II			NA	NA	NA	NA	NA	NA	chr21:47851448-47851683	Island	GCTGCGAGGCCTTGCTGGCTCAGGAGCGGAGCCAGCTCTCTGAGCTCCAGAAGGACCTTG[CG]GCTGAGAAGAGCCGCACCCTGGAGCTGTCAGAGGCCTTGCGGCACGAGCGGCTCCTGACC	TGCTGGCTCAGGAGCGGAGCCAGCTCTCTGAGCTCCAGAAGGACCTTGCG			PCNT	NM_006031	Body				21:46675898-46676597
cg07211972	chr21	44473496	-	cg07211972	55712391		AAACRTAACAAAAATAATACCTACACAACTTTCTAAATATACTAAATACC		II			rs111386779	0.011436	NA	NA	NA	NA	chr21:44473839-44474083	N_Shore	AGAATGTTCCAGAACGTGACAGAGGTGGTGCCTACACAACTTTCTGGATGTACTAAATGC[CG]CTGATTGTTCACTTTCAAGTGATTGATTTTTAGGTTATTTGAATTTCATCTCAATTAAAA	CGGCATTTAGTACATCCAGAAAGTTGTGTAGGCACCACCTCTGTCACGTT			CBS	NM_000071	3'UTR
cg13599649	chr21	47851742	-	cg13599649	43697322		ACCAAAAAACACAAAAAACTTACRTACACCAAAACACACAAACCCATCAC		II			NA	NA	NA	NA	NA	NA	chr21:47851448-47851683	S_Shore	CGAGCAGCTGAGCCAGAGGACACAGGAGGCTTGCGTGCACCAGGACACACAGGCCCATCA[CG]CTCTGCTGCAGAAGCTGAAGGAGGAGAAGTCCCGGGTGGTGGACTTGCAAGCGATGCTTG	CCAGAGGACACAGGAGGCTTGCGTGCACCAGGACACACAGGCCCATCACG			PCNT	NM_006031	Body				21:46675898-46676597	21:47851659-47851821	Gene_Associated_Cell_type_specific
cg01381829	chr22	40573054	-	cg01381829	15732482		AAAAACTTACTTACTTACTATTAACAATAAAATTACACRACCTATAAACC		II			NA	NA	NA	NA	NA	NA		OpenSea	GAGGATGGGTAAGGGACTTACTTACTTGCTGTTAGCAGTGAAGTTACACGGCCTGTGAGC[CG]CGGGGGCTGGAGATGCAAACCGAGCTTGGGTTTCTTAAGTGGGTAGGAGTGGAGATGTAT	GGGACTTACTTACTTGCTGTTAGCAGTGAAGTTACACGGCCTGTGAGCCG			TNRC6B;TNRC6B;TNRC6B	NM_001024843;NM_001162501;NM_015088	Body;TSS1500;TSS1500					22:40573013-40573382	Promoter_Associated
cg01949403	chr22	36562402	-	cg01949403	46785389		AACCCCATAAAAACACCTTAAACCCTATAAAAAAAAACTTATTTCACTTC		II			rs116003958	0.011295	NA	NA	NA	NA		OpenSea	TCCTCCCCACAAACCCCATAAAAGCACCTTAAACCCTGTAAAGAGGGGCTTATTTCACTT[CG]CAGAAATCATTCCGCTCTCCCTCTGAGAGTATATTACTGTGCTTCAATACACTTTGCCTT	ACCCCATAAAAGCACCTTAAACCCTGTAAAGAGGGGCTTATTTCACTTCG			APOL3;APOL3	NM_145642;NM_145641	TSS200;TSS200
cg04877737	chr22	50155965	-	cg04877737	12610420		TCTTTAAAAAAATCTCAATAACTACCCAAATTTTATAAACTCAATTTCAC		II			NA	NA	NA	NA	NA	NA	chr22:50157939-50158217	N_Shore	TTCCAGTCAAATCTTTAAGGAGATCTCAGTAACTGCCCAAATTTTATAAACTCAATTTCA[CG]TTTAACCACAGCTTTATCACTTCAATTTTCTTTTAAAATGTAGATTCTGAATGGCTGGTA	CGTGAAATTGAGTTTATAAAATTTGGGCAGTTACTGAGATCTCCTTAAAG
cg05541460	chr22	39850774	-	cg05541460	19612399		CCCTAACCCTAACCAACTCTAAACAAAACAACTTCCCTAAAAAATAAAAC		II			NA	NA	NA	NA	NA	NA	chr22:39852205-39852939	N_Shore	GCAAGCAAGTCCCCTGACCCTGGCCAGCTCTGGGCAGGGCAGCTTCCCTGGGGAGTGGGG[CG]TGTCTTTACTTCTCACTGGGCCTCAAGGGCAGGGGCTGGGGCTTGGGCAGGTCCTCCTCC	CGCCCCACTCCCCAGGGAAGCTGCCCTGCCCAGAGCTGGCCAGGGTCAGG								TRUE		22:39850667-39851040	Unclassified_Cell_type_specific
cg05653887	chr22	46767176	-	cg05653887	70783463		AACCTACCTAATTAAAAACTAATCAATAACRTTACTATAAAAACCAAAAC		II			rs111587829	0.014181	NA	NA	NA	NA	chr22:46770433-46770871	N_Shelf	CCCTAGCCAGGAGCCTGCCTGGTTGGAGGCTGGTCAGTGACGTTGCTGTGGAGACCAGGA[CG]GTCCAGCAAGTGACCATGGCACTGGCCCCAGGTGGCTGCTGGGTGCTGCCCTGGGAGCAA	GCCTGCCTGGTTGGAGGCTGGTCAGTGACGTTGCTGTGGAGACCAGGACG			CELSR1	NM_014246	Body					22:46766737-46767253	Unclassified_Cell_type_specific
cg07016730	chr22	50912306	+	cg07016730	51694496		AACCCACCRAAATTACCCTAATATTACCCCCATCTATAAAAAAATTAAAC		II			rs4824153	0.286235	NA	NA	NA	NA	chr22:50912550-50913857	N_Shore	AGCCTGAGTGCCAGTCCCAGCCTCTCTGAGCCGGCTCAGGCCAGGCAGTCAGCTTATCCG[CG]CCTAACTTCTCTACAGATGGGGGCAACACCAGGGCAACCCCGGTGGGCTGCTGGGAGGAA	GCCCACCGGGGTTGCCCTGGTGTTGCCCCCATCTGTAGAGAAGTTAGGCG			SBF1	NM_002972	Body		RDMR
cg07707056	chr22	36562416	-	cg07707056	26667307		ACCTTAAACCCTATAAAAAAAAACTTATTTCACTTCRCAAAAATCATTCC		II			rs116003958	0.011295	NA	NA	NA	NA		OpenSea	CCCATAAAAGCACCTTAAACCCTGTAAAGAGGGGCTTATTTCACTTCGCAGAAATCATTC[CG]CTCTCCCTCTGAGAGTATATTACTGTGCTTCAATACACTTTGCCTTGAGCTTGCATTTTG	CCTTAAACCCTGTAAAGAGGGGCTTATTTCACTTCGCAGAAATCATTCCG			APOL3;APOL3	NM_145642;NM_145641	TSS200;TSS200
