# Supplementary material for: Systematic evaluation and validation of reference and library selection methods for deconvolution of cord blood DNA methylation data
Source: Clin Epigenetics. 2019 Aug 27;11:125. doi: 10.1186/s13148-019-0717-y (PMC6712867; doi:10.1186/s13148-019-0717-y)
Supplement: Supplementary file 15 — Table S13. Cell estimates precision using pickCompProbes and the references as published. (CSV 412 kb) [file 13148_2019_717_MOESM15_ESM.csv]

	chr	pos	strand	Name	AddressA	AddressB	ProbeSeqA	ProbeSeqB	Type	NextBase	Color	Probe_rs	Probe_maf	CpG_rs	CpG_maf	SBE_rs	SBE_maf	Islands_Name	Relation_to_Island	Forward_Sequence	SourceSeq	UCSC_RefGene_Name	UCSC_RefGene_Accession	UCSC_RefGene_Group	Phantom4_Enhancers	Phantom5_Enhancers	DMR	X450k_Enhancer	HMM_Island	Regulatory_Feature_Name	Regulatory_Feature_Group	GencodeBasicV12_NAME	GencodeBasicV12_Accession	GencodeBasicV12_Group	GencodeCompV12_NAME	GencodeCompV12_Accession	GencodeCompV12_Group	DNase_Hypersensitivity_NAME	DNase_Hypersensitivity_Evidence_Count	OpenChromatin_NAME	OpenChromatin_Evidence_Count	TFBS_NAME	TFBS_Evidence_Count	Methyl27_Loci	Methyl450_Loci	Random_Loci
cg11926444	chr3	119137289	+	cg11926444	39810867	54759121	CTTTCCCTCCCTCACATTCTAACTAAAACATAATCCTTATCAAAACATCA	CTTTCCCTCCCTCGCATTCTAACTAAAACATAATCCTTATCAAAACGTCG	I	A	Red	NA	NA	NA	NA	NA	NA		OpenSea	CTGCCTTATCAGAAAATGTGTCAGACAGGTTTTATGTCAGCCTCAGTGCTCCTGCGGTGT[CG]ACGCTCTGATAAGGACCATGTTCCAGTTAGAATGCGAGGGAGGGAAAGAGCTGCACTTTG	CGACGCTCTGATAAGGACCATGTTCCAGTTAGAATGCGAGGGAGGGAAAG	CDGAP	NM_020754	3'UTR								ARHGAP31	ENST00000264245.4	3'UTR	ARHGAP31	ENST00000264245.4	3'UTR	chr3:119136900-119137310	3						TRUE
cg19586199	chr19	14225172	+	cg19586199	60653293	6625549	AAATACCCAAAAAATCTTATCAAAACAACTCTCCCCTTAACACAACCACA	AAATACCCAAAAAATCTTATCAAAACAACTCTCCCCTTAACGCAACCGCG	I	T	Red	NA	NA	NA	NA	NA	NA	chr19:14228461-14229264	N_Shelf	CAACCCAGAGGCCACTGGGTGTGGAGGAGGGACAGATAGGGCCCTCCGAGTTTCTGTAGA[CG]CGGTTGCGCTAAGGGGAGAGCTGCCTTGATAAGACCTCTTGGGCACCCATACAACTGCCA	CGCGGTTGCGCTAAGGGGAGAGCTGCCTTGATAAGACCTCTTGGGCACCC	PRKACA;PRKACA	NM_207518;NM_002730	TSS200;Body								PRKACA	ENST00000350356.2	TSS200	PRKACA	ENST00000350356.2	TSS200	chr19:14224905-14225190	3						TRUE
cg25074794	chr10	45958885	-	cg25074794	78649900	3644317	CACAACTCTCCAACTCATAAAACCTATACAAACTACTAACACTCAAACCA	CGCAACTCTCCAACTCATAAAACCTATACAAACTACTAACGCTCAAACCG	I	T	Red	rs2291429	0.010933	NA	NA	NA	NA		OpenSea	GCAGGCGAGCAGCGCAGCTCTCCAGCTCATGGAACCTGTGCAGGCTGCTGGCGCTCAAGC[CG]TGCGAGAGTGAGAACAGGTACTGGAGCAGTTGCCGGCTTCGGGACGTGGCCTCACCATCC	CGGCTTGAGCGCCAGCAGCCTGCACAGGTTCCATGAGCTGGAGAGCTGCG	MARCH8;MARCH8;MARCH8	NM_001002265;NM_145021;NM_001002266	Body;Body;Body					10:45278694-45278927			MARCH8	ENST00000476962.1	TSS1500	MARCH8;MARCH8	ENST00000476962.1;ENST00000453424.1	TSS1500;1stExon	chr10:45958820-45959195	3						TRUE
cg19093370	chr17	17110180	+	cg19093370	65634916	2630287	TATACTAAAACCCATAACCCACAAATATACAAATACTACCTAATAACACA	TATACTAAAACCCGTAACCCGCGAATATACAAATACTACCTAATAACGCG	I	A	Red	rs8076621	0.057828	NA	NA	NA	NA	chr17:17109893-17110296	Island	CGCTCGGCCACGCCCTCCAGGTTCCACCTCCCACCACGTGCCAAGCCACGTCCCCAAGCC[CG]CGCCACCAGGCAGCACCTGCACACCCGCGGGCCACGGGCCCTAGCACACCCGTCACCTGC	CGCGCCACCAGGCAGCACCTGCACACCCGCGGGCCACGGGCCCTAGCACA	PLD6	NM_178836	TSS1500				TRUE	17:17049497-17051315	17:17108465-17110453	Promoter_Associated	PLD6;PLD6	ENST00000321560.2;ENST00000427497.2	TSS1500;TSS1500	PLD6;PLD6	ENST00000321560.2;ENST00000427497.2	TSS1500;TSS1500	chr17:17110025-17110555	3						TRUE
cg17117981	chr8	144410972	-	cg17117981	60738905	63614277	ACAACCCAACCAAAACCAAAAAAATACTACAAAACAAACAATCAAAAACA	GCGACCCGACCAAAACCAAAAAAATACTACGAAACAAACAATCAAAAACG	I	A	Red	rs35643226	0.456244	NA	NA	NA	NA		OpenSea	AACAGAGGAAACGCGACCCGGCCAGAGCCAGGAAGATGCTGCGGGACAAGCAGTCAGGGG[CG]AGCCTCGCAGGTGTGGGGCAGACAGAAACCCCGGAGGGCACAGAATCCGCGGCACACACA	CGCCCCTGACTGCTTGTCCCGCAGCATCTTCCTGGCTCTGGCCGGGTCGC	TOP1MT	NM_052963	Body					8:144482030-144482355									chr8:144410760-144410975	3						TRUE
cg17939040	chr17	35503956	-	cg17939040	48633875	98679245	AAAAACATACATTATCATTATTTCAATTTTCAAAAAAATCAACAAAATCA	AAAAACGTACATTATCATTATTTCAATTTTCAAAAAAATCAACAAAATCG	I	A	Red	NA	NA	NA	NA	NA	NA		OpenSea	TTGATGCAGTCAGGAGACGTGCATTATCATTATTTCAATTTTCAAAGGGGTCAACAGGAT[CG]GCACTTGCACACACAAGATTTTTTTCCCCTACAACCTCTGAACACCCCCACTCCTTATTC	GGAGACGTGCATTATCATTATTTCAATTTTCAAAGGGGTCAACAGGATCG	ACACA;ACACA;ACACA;ACACA;ACACA	NM_198838;NM_198839;NM_198837;NM_198834;NM_198836	Body;Body;Body;Body;Body				TRUE				ACACA	ENST00000361253.5	5'UTR	ACACA	ENST00000361253.5	5'UTR			chr17:35503594-35504757	6	chr17:35503483-35505194	6		TRUE
cg24441810	chr2	120436039	-	cg24441810	53718576	81801870	ACATAAATTCTAATAAAAACCCTACCATAAACCACCTAATAACCCACACA	ACATAAATTCTAATAAAAACCCTACCATAAACCGCCTAATAACCCACGCG	I	A	Red	NA	NA	NA	NA	NA	NA	chr2:120436530-120437010	N_Shore	CCAGTCAGATGGGCATGGGTTCTGATGGGGGCCCTGCCATAGGCCGCCTGGTGACCCACG[CG]GGGCTGCCGTTCCTTCGGGGGTTCAACGGCATGATCAAAGACACCGGGATGTGTGTGTGT	GCATGGGTTCTGATGGGGGCCCTGCCATAGGCCGCCTGGTGACCCACGCG	TMEM177;TMEM177;TMEM177	NM_001105198;NM_030577;NM_001105199	TSS1500;TSS1500;TSS1500								TMEM177;TMEM177;TMEM177	ENST00000424086.1;ENST00000272521.6;ENST00000496203.1	TSS1500;TSS1500;TSS1500	TMEM177;TMEM177;TMEM177;TMEM177	ENST00000401466.1;ENST00000272521.6;ENST00000445518.1;ENST00000496203.1	TSS1500;TSS1500;TSS1500;TSS1500	chr2:120435405-120436155	3						TRUE
cg05923857	chr10	114911615	+	cg05923857	63785880	39647162	CCTAAAAAAAACATCACCTACCCTCCACCCAAAAATCTAATTAATAACCA	CCTAAAAAAAACGTCACCTACCCTCCGCCCAAAAATCTAATTAATAACCG	I	C	Grn	NA	NA	NA	NA	NA	NA		OpenSea	TGTTGTATATGAAGGAAATGAGAGCAAAGGTCGTAGCTGAGTGCACGTTGAAAGAAAGCG[CG]GCCATCAACCAGATCCTTGGGCGGAGGGTAGGTGACGCCCTTCTCAGGGAGAAGCGGGGG	CGGCCATCAACCAGATCCTTGGGCGGAGGGTAGGTGACGCCCTTCTCAGG	TCF7L2;TCF7L2;TCF7L2;TCF7L2;TCF7L2;TCF7L2	NM_001146284;NM_001146285;NM_030756;NM_001146274;NM_001146286;NM_001146283	Body;Body;Body;Body;Body;Body					10:114901603-114901669			TCF7L2;TCF7L2	ENST00000466338.1;ENST00000466338.1	1stExon;5'UTR	TCF7L2;TCF7L2;TCF7L2;TCF7L2	ENST00000480888.1;ENST00000466338.1;ENST00000470254.1;ENST00000466338.1	TSS1500;1stExon;1stExon;5'UTR					chr10:114910449-114914712	6		TRUE
cg07110949	chr4	1309878	+	cg07110949	2626151	36661215	AAAAAAACAATAAAACATATATCAACACAAAACCCAAAATACAAATATCA	GAAAAAACAATAAAACATATATCAACGCAAAACCCGAAATACAAATATCG	I	A	Red	rs6815464	0.199354	NA	NA	NA	NA	chr4:1309204-1309417	S_Shore	TCCAGGTTCTTCTCATTTCCCTGTGGTGTCTGCACACATCCTGCTTAGGATTTTCCCGCC[CG]ATACCTGTACCCCGGGTTTTGCGCTGACACATGCTCCATTGCTTCCTCGTGAGAGCTTTG	GAGGAAGCAATGGAGCATGTGTCAGCGCAAAACCCGGGGTACAGGTATCG	MAEA;MAEA	NM_005882;NM_001017405	Body;Body					4:1299140-1299968	4:1308999-1309983	Gene_Associated_Cell_type_specific				MAEA;MAEA;MAEA;MAEA	ENST00000503693.1;ENST00000512308.1;ENST00000513301.1;ENST00000509254.1	5'UTR;3'UTR;3'UTR;3'UTR	chr4:1309425-1309915	3						TRUE
cg24847366	chr12	125034283	+	cg24847366	1737573	29803879	TCCCTCCATAAAACATAATAAAATTATCTTAAAAAATTACTAATAATACA	TCCCTCCGTAAAACGTAATAAAATTATCTTAAAAAATTACTAATAATACG	I	A	Red	NA	NA	NA	NA	NA	NA		OpenSea	GATGGGGAAACCGAGGCCCAGAAAGAAAACAGCCCGCCTGAAGGTGACAGAGCGCCTCGC[CG]TATCACCAGCAACCCCTCAAGATAACCTTATCACGTTTCACGGAGGGAGAGAGGGCGGCA	TCCCTCCGTGAAACGTGATAAGGTTATCTTGAGGGGTTGCTGGTGATACG							TRUE	12:123599624-123600303						NCOR2;NCOR2	ENST00000542565.1;ENST00000458234.1	3'UTR;5'UTR	chr12:125034260-125034515	3						TRUE
cg14392283	chr8	144103587	-	cg14392283	38686275	84739435	TATACCTAACTATATACATAAATATACAATACACATAAAAACACATAACA	TATACCTAACTATATACGTAAATATACAATACACGTAAAAACACGTAACG	I	A	Red	NA	NA	NA	NA	NA	NA	chr8:144105675-144105879	N_Shelf	TCAGTAGGGATGTGTGCCTGGCTGTGTACGTGGGTGTGCAGTGCACGTGAGAGCACGTGG[CG]GCTTCTGGGGGCCATGTTTGGGGAGGGAGGTGTGCCAGCAGCCTGGAGAGCCTCAGTCCC	CGCCACGTGCTCTCACGTGCACTGCACACCCACGTACACAGCCAGGCACA	LY6E;LY6E	NM_001127213;NM_002346	3'UTR;3'UTR						8:144103497-144104116	Unclassified_Cell_type_specific	LY6E;LY6E;LY6E;LY6E;LY6E;LY6E;LY6E;LY6E;LY6E	ENST00000519615.1;ENST00000521182.1;ENST00000519546.1;ENST00000517503.1;ENST00000522971.1;ENST00000520466.1;ENST00000429120.2;ENST00000521699.1;ENST00000292494.6	TSS1500;3'UTR;3'UTR;3'UTR;3'UTR;3'UTR;3'UTR;3'UTR;3'UTR	LY6E;LY6E;LY6E;LY6E;LY6E;LY6E;LY6E;LY6E;LY6E	ENST00000519615.1;ENST00000521182.1;ENST00000519546.1;ENST00000517503.1;ENST00000522971.1;ENST00000520466.1;ENST00000429120.2;ENST00000521699.1;ENST00000292494.6	TSS1500;3'UTR;3'UTR;3'UTR;3'UTR;3'UTR;3'UTR;3'UTR;3'UTR	chr8:144103425-144103775	3						TRUE
cg00805874	chr6	31867847	-	cg00805874	3657356	29647573	AAACTTATAAACAAAACACACATCACAATAAAAACAACAATAAAACCACA	AAACTTATAAACGAAACGCACGTCGCAATAAAAACAACGATAAAACCGCG	I	C	Grn	NA	NA	NA	NA	NA	NA	chr6:31867691-31867957	Island	CCGCCTAATGGCAGGCTTGTGGGCGAAGCGCACGTCGCAGTAGGAGCAGCGGTAGGGCCG[CG]CTCCCGAGTGCAGGTTGAGGTGGTCGTGAAGGGTGGACTTCTGTGTGAAGCACTTGCCGC	CGCGGCCCTACCGCTGCTCCTACTGCGACGTGCGCTTCGCCCACAAGCCT	ZBTB12	NM_181842	Body					6:31975679-31976216			C2;C2;C2	ENST00000452323.2;ENST00000469372.1;ENST00000432397.2	TSS1500;5'UTR;5'UTR	C2;C2;C2;C2;C2	ENST00000452323.2;ENST00000452202.1;ENST00000469372.1;ENST00000497706.1;ENST00000432397.2	TSS1500;TSS1500;5'UTR;5'UTR;5'UTR	chr6:31867625-31868075	3						TRUE
cg04855678	chr3	195946921	-	cg04855678	84721955	99697847	ATTTAACCAACAAACCCTCCTAAAACAAAAAAACTACAAAAATAAATTCA	ATTTAACCAACGAACCCTCCTAAAACAAAAAAACTACGAAAATAAATTCG	I	A	Red	NA	NA	NA	NA	NA	NA		OpenSea	AGAGTGGGGAGGATTTGGCCAGCGGGCCCTCCTGGGACAGGGAAGCTGCGAGGATGAGTT[CG]GGGACGCCCCAGGCCCAGGGGAGCGAGGTCTGGCAGGATTCAAGGATCCTGGTGGAAGAG	ATTTGGCCAGCGGGCCCTCCTGGGACAGGGAAGCTGCGAGGATGAGTTCG	OSTalpha	NM_152672	Body					3:197431155-197431515						AC069257.9	ENST00000472653.1	5'UTR	chr3:195946660-195947090	3						TRUE
cg13785123	chr1	8931135	+	cg13785123	85724509	83790378	ACATATTACCATTTAACCATTATTTAATAACATACATAAAAACTTAACCA	ACATATTACCATTTAACCGTTATTTAATAACGTACGTAAAAACTTAACCG	I	A	Red	rs2274971	0.000219	NA	NA	NA	NA		OpenSea	TTCCACAAATGCTTACTTACTGAGCACTCATTACCATCAAGGCACAGCATCATCCTGCTC[CG]GCTAAGTCCCCACGTACGCCATTAAACAACGGTCAAATGGTAACATGTTCGTGTGTGTAG	CGGCTAAGTCCCCACGTACGCCATTAAACAACGGTCAAATGGTAACATGT	ENO1	NM_001428	Body				TRUE		1:8931117-8933087	Promoter_Associated	ENO1;ENO1	ENST00000464920.1;ENST00000464920.1	1stExon;3'UTR	ENO1;ENO1;ENO1;ENO1;ENO1	ENST00000486051.1;ENST00000464920.1;ENST00000464920.1;ENST00000464594.1;ENST00000497492.1	3'UTR;1stExon;3'UTR;3'UTR;3'UTR	chr1:8931120-8931575	3						TRUE
cg19835973	chr19	54746613	-	cg19835973	18786120	87730450	ACCAAAACAAAACAAAACTATAAAAACAAACATCATAACATCTCCTTCCA	ACCAAAACAAAACAAAACTATAAAAACGAACGTCATAACGTCTCCTTCCG	I	A	Red	rs200358619	0.01	NA	NA	NA	NA		OpenSea	TCTTGAAATCTCACCAAGGCAGAGCAGGGCTGTGAGGGCGGGCGTCATGGCGTCTCCTTC[CG]GTGACCCCGCGCTCTGCAGAGGGATGAGCCCTCAGTGCTGGCAGGACAGAGAGACACACA	ACCAAGGCAGAGCAGGGCTGTGAGGGCGGGCGTCATGGCGTCTCCTTCCG	LILRA6;LILRA6	NM_024318;NM_024318	1stExon;5'UTR								LILRA6;LILRA6;LILRA6;LILRA6;LILRA6;LILRA6;LILRA6;LILRA6	ENST00000421123.2;ENST00000396365.2;ENST00000440558.2;ENST00000421123.2;ENST00000396365.2;ENST00000440558.2;ENST00000245621.4;ENST00000419410.2	1stExon;1stExon;1stExon;5'UTR;5'UTR;5'UTR;5'UTR;TSS200	LILRA6;LILRA6;LILRA6;LILRA6;LILRA6;LILRA6;LILRA6;LILRA6;LILRA6;LILRA6;LILRA6;LILRA6;RPS9	ENST00000474697.1;ENST00000474697.1;ENST00000430421.1;ENST00000421123.2;ENST00000396365.2;ENST00000440558.2;ENST00000430421.1;ENST00000421123.2;ENST00000396365.2;ENST00000440558.2;ENST00000245621.4;ENST00000270464.5;ENST00000448962.1	3'UTR;1stExon;1stExon;1stExon;1stExon;1stExon;5'UTR;5'UTR;5'UTR;5'UTR;5'UTR;TSS200;3'UTR	chr19:54746265-54746650	3						TRUE
cg26033520	chr10	74004071	+	cg26033520	8615139	83610454	TAATTTTAACTCAAAACCCAAAAAAAAAACTCCTTCAATAATTCTTTACA	TAATTTTAACTCAAAACCCAAAAAAAAAACTCCTTCGATAATTCTTTACG	I	T	Red	NA	NA	NA	NA	NA	NA		OpenSea	CAGCATTCACAGATTTTTAGTTATTTATTTACTTTAAGGGAGAGGCATATGTCCTAAACA[CG]CAAAGAATTATCGAAGGAGCCTTCCTTCTGGGCTCTGAGCCAAAACCAGGATAACAGACA	CGCAAAGAATTATCGAAGGAGCCTTCCTTCTGGGCTCTGAGCCAAAACCA							TRUE		10:74003460-74004110	Unclassified							chr10:74003660-74004195	3						TRUE
cg10471113	chr16	1587842	+	cg10471113	3781901	77615125	TTTAATATATAACAAAACATACATAATAACAAAACCACATAAAACCACCA	TTTAATATATAACGAAACATACGTAATAACGAAACCACGTAAAACCACCG	I	A	Red	NA	NA	rs141085747	0.0101	NA	NA	chr16:1587683-1587899	Island	ATCTCGAGGCAGGCGAGCCAGAGCCTGGCGCTAGCTGAGGGGGAGCCCCACCCCTCTCTC[CG]GTGGCTCCACGTGGCTCCGTCACCACGCATGCCCCGCCACACATCAAACGGGCACGTAAG	CGGTGGCTCCACGTGGCTCCGTCACCACGCATGCCCCGCCACACATCAAA	IFT140;TMEM204	NM_014714;NM_024600	Body;Body					16:1527106-1528047	16:1587536-1589077	Unclassified_Cell_type_specific				IFT140;IFT140	ENST00000397417.2;ENST00000565298.1	3'UTR;3'UTR	chr16:1587825-1587975	3						TRUE
cg08777095	chr2	87052406	-	cg08777095	22703142	29749254	AACATCCCCACATAAAAAAAACAAATATACAAATAATCCCAAAAATAACA	AACGTCCCCACATAAAAAAAACAAATATACAAATAATCCCAAAAATAACG	I	A	Red	NA	NA	NA	NA	NA	NA		OpenSea	GCCGCCCTACATAACGTCCCCACATAAAAGGGGCAGGTGTGCAGGTGGTCCCAGGGATGG[CG]GCAGCTCTGTCTGACTCCCCCCTACTGGGGGGCTATGGGGGCTGTGGGAGTGGAGGGTGA	AACGTCCCCACATAAAAGGGGCAGGTGTGCAGGTGGTCCCAGGGATGGCG	CD8B;CD8B;CD8B	NM_172213;NM_172101;NM_172102	Body;Body;Body						2:87052201-87052560	Unclassified_Cell_type_specific							chr2:87052240-87052555	3						TRUE
cg01591579	chr2	234111145	+	cg01591579	1618395	8760173	AATATAAACTCAAAAAACAAAAACAAAATATCATCCTCACACAAATACCA	AATATAAACTCAAAAAACAAAAACGAAATATCGTCCTCACACAAATACCG	I	A	Red	NA	NA	NA	NA	NA	NA	chr2:234112923-234113321	N_Shore	GTCAGGCTCCCTTTGGTGTGTCCCGGAGGCCAGCCTCCCTGGAGCTCCATGGCTTCTCAC[CG]GCACCTGTGTGAGGACGACATCCCGCCTTTGTCCCCTGAGCCCACACCTGCTCCCCAGAG	CGGCACCTGTGTGAGGACGACATCCCGCCTTTGTCCCCTGAGCCCACACC	INPP5D;INPP5D	NM_005541;NM_001017915	Body;Body														chr2:234111065-234111555	3						TRUE
cg11597902	chr17	75096239	-	cg11597902	92748307	6724102	CAAAAAACAAACATACTACACTACTTCTCTTTAAATCATCTAAATCCTCA	CGAAAAACGAACGTACTACGCTACTTCTCTTTAAATCATCTAAATCCTCG	I	C	Grn	NA	NA	NA	NA	NA	NA		OpenSea	TGGTTTTGTTTCCGAGGAGCGGGCGTGCTGCGCTGCTTCTCTTTGAGTCATCTGGGTCCT[CG]CCTGTTGACTTTCTTCCTGGTAGATGTGGACTGACCTCTTCCTGGTAGATGTGGACTGAC	CGAGGAGCGGGCGTGCTGCGCTGCTTCTCTTTGAGTCATCTGGGTCCTCG					chr17:75096190-75096190			17:72607734-72607984			SEC14L1	ENST00000392476.2	5'UTR	SEC14L1	ENST00000392476.2	5'UTR	chr17:75096105-75096435	3						TRUE
cg17768768	chr7	2948123	-	cg17768768	86614986	80719573	AATAACCACTCTCTTTTACATTTCCAACAACTATACACCAAATTCCAACA	AATAACCGCTCTCTTTTACATTTCCAACAACTATACACCGAATTCCGACG	I	T	Red	NA	NA	NA	NA	NA	NA	chr7:2946236-2946463	S_Shore	GCTGTCCTCCACAGTGGCCGCTCTCTTTTGCATTTCCAGCAGCTGTGCACCGGGTTCCGA[CG]TCTACCCTCCTCGTCAACACTTGTCAGTTTCTGTCCTTTTGGTCCTGGCCAGCCTAACGG	CGTCGGAACCCGGTGCACAGCTGCTGGAAATGCAAAAGAGAGCGGCCACT	CARD11	NM_032415	Body					7:2914583-2914663									chr7:2948040-2948455	3						TRUE
cg19043798	chr11	61687936	+	cg19043798	50678950	43635951	CTACATAATAAAAAAACAAACAAACCATCTAAAAACCTAACTAAAACACA	CTACGTAATAAAAAAACAAACGAACCATCTAAAAACCTAACTAAAACACG	I	A	Red	NA	NA	NA	NA	NA	NA	chr11:61684591-61685216	S_Shelf	ACTGGGCCCTCCTTCCTGGGCTCTGGGCCAGGGGAGGTGAGACACCTCTAGGGGAGGCCC[CG]TGTTTCAGCCAGGCTCCCAGATGGTCCGCTTGTCCCCTCACCACGCAGGCTGGGGTGTTG	CTGCGTGGTGAGGGGACAAGCGGACCATCTGGGAGCCTGGCTGAAACACG											RAB3IL1	ENST00000301773.5	TSS200	RAB3IL1;RAB3IL1	ENST00000531922.1;ENST00000301773.5	TSS200;TSS200	chr11:61687185-61688075	3						TRUE
cg26209730	chr5	141674650	+	cg26209730	75751360	7668447	CAACTACTTTCATTCATTCCATAAACACATATTTTTACACATTTTAACCA	CGACTACTTTCATTCATTCCGTAAACGCGTATTTTTACGCGTTTTAACCG	I	A	Red	NA	NA	rs75600692	0.019548	NA	NA		OpenSea	AATCTTAGATGAGGAAAGCTGTAGGAAAAGCAGGCTGGGAGAGAAACCGAGACTTCGGCT[CG]GTTAAAACGCGTAAAAATACGCGTTTACGGAATGAATGAAAGCAGCCGCCGAATGCTGGG	CGGTTAAAACGCGTAAAAATACGCGTTTACGGAATGAATGAAAGCAGCCG								5:141654821-141654886																TRUE
cg10594510	chr5	1089753	+	cg10594510	93721522	45785105	ACATAAATATCTAAACCTTTACTATTATCTCATAATAACCTCCATACCCA	ACGTAAATATCTAAACCTTTACTATTATCTCGTAATAACCTCCGTACCCG	I	A	Red	NA	NA	NA	NA	NA	NA	chr5:1087533-1087909	S_Shore	AAAAAAAAAAAAAATCCACAGCTCAGCGTCGGCCCTGGGCAGAAACTGACACATCTTAAC[CG]GGCACGGAGGTCACCACGAGATAACAGCAAAGGTTCAGATATCCACGTGGGGGCCACCCC	CGGGCACGGAGGTCACCACGAGATAACAGCAAAGGTTCAGATATCCACGT	SLC12A7	NM_006598	Body					5:1142719-1142801									chr5:1089585-1089795	3						TRUE
cg06419846	chr11	66083697	+	cg06419846	21784200	65636142	TAATCACATATCCTACCACTACACTAAAAACTTCCAACTAACAACAAACA	TAATCACGTATCCTACCGCTACACTAAAAACTTCCGACTAACAACAAACG	I	A	Red	NA	NA	NA	NA	NA	NA	chr11:66083572-66083782	Island	CACCGGGCTCACACTGCTGCTCGCACGGAGCCTGGGCACAGGGGTCCTCGCAACTGCGCC[CG]TCTGCTGCCAGCCGGAAGCCCTCAGTGCAGCGGCAGGACACGTGACCATCCACCTCCTCC	TGGTCACGTGTCCTGCCGCTGCACTGAGGGCTTCCGGCTGGCAGCAGACG	CD248	NM_020404	1stExon					11:65840060-65841164			RP11-867G23.13;CD248	ENST00000534065.1;ENST00000311330.3	5'UTR;1stExon	RP11-867G23.13;CD248	ENST00000534065.1;ENST00000311330.3	5'UTR;1stExon	chr11:66083480-66084255	3						TRUE
cg26504110	chr19	41130041	+	cg26504110	73668215	64767114	AACATAACCTTCAAAAAACATAACCATCACAAAAATATAACCCAAATACA	AACGTAACCTTCGAAAAACGTAACCGTCGCAAAAATATAACCCGAATACG	I	A	Red	NA	NA	NA	NA	NA	NA	chr19:41129847-41130112	Island	AGCCTCGGTAACCCCGCCCACGCCATCCAGGCCCTCCTTCCCTTGGCTCGGCCTCACACC[CG]CACCCGGGCCACACCTTTGCGACGGCCACGCCCTCCGAAGGCCACGCCCCATGCTCCTGG	GGCGTGGCCTTCGGAGGGCGTGGCCGTCGCAAAGGTGTGGCCCGGGTGCG	LTBP4;LTBP4;LTBP4	NM_001042545;NM_001042544;NM_003573	Body;Body;Body					19:45821688-45821919			LTBP4	ENST00000243562.9	3'UTR	LTBP4	ENST00000243562.9	3'UTR	chr19:41129405-41130175	3						TRUE
cg21768884	chr17	60770550	-	cg21768884	14705941	6625169	CTCCCAAAATAAAAACTAAACCAAACTAAAATATCATCTCCTACCAAACA	CTCCCAAAATAAAAACTAAACCGAACTAAAATATCATCTCCTACCGAACG	I	A	Red	NA	NA	NA	NA	NA	NA		OpenSea	AGACACCCCAACCTCCCAGGGTGGGAGCTGGGCCGGGCTGGGATGTCATCTCCTGCCGGG[CG]GGGGAGGGCTCTGCCCCTGGAAGAGTCCCCTGTGGGGACCAAAATAAGTTCCCTAACATC	CGCCCGGCAGGAGATGACATCCCAGCCCGGCCCAGCTCCCACCCTGGGAG	MRC2	NM_006039	3'UTR						17:60770354-60771416	Unclassified_Cell_type_specific	MRC2;MRC2	ENST00000303375.4;ENST00000446119.2	3'UTR;3'UTR	MRC2;MRC2	ENST00000303375.4;ENST00000446119.2	3'UTR;3'UTR	chr17:60770360-60770835	3						TRUE
cg20151221	chr11	325030	+	cg20151221	41730117	94801583	ATCACATAACTTACTTCACCTTATCAATTACTTAAACAACTCACCATCCA	ATCACGTAACTTACTTCACCTTATCAATTACTTAAACGACTCACCGTCCG	I	T	Red	NA	NA	NA	NA	NA	NA		OpenSea	GTGGCTCCGAACGGCTGGCTGCGCTGATATTTATTGAATACAAGACAAGGGGGCAGGGTA[CG]GACGGTGAGTCGTCCAAGTAATTGATAAGGTGAAGCAAGTCACGTGATCATAGGACAGGG	CGGACGGTGAGTCGTCCAAGTAATTGATAAGGTGAAGCAAGTCACGTGAT								11:314965-315114									chr11:324740-325115	3						TRUE
cg25605731	chr19	13054434	-	cg25605731	64617283	61630175	CACCAACAATAAAACATACACTAAAAAATTTAACAACAAAACATAAAACA	CACCAACGATAAAACATACGCTAAAAAATTTAACAACGAAACGTAAAACG	I	T	Red	NA	NA	NA	NA	NA	NA	chr19:13056458-13057125	N_Shelf	CAACTTCCTCATCACCAACGATGAGGCATACGCTGAGGAGTTTGGCAACGAGACGTGGGG[CG]TAACAAAGGTGAGGCCTGGTCCTGGTCCTGATGTCGGGGGCGGGCAGGGCTGGCAGGGGG	CGCCCCACGTCTCGTTGCCAAACTCCTCAGCGTATGCCTCATCGTTGGTG	CALR	NM_004343	Body	low-CpG:12915350-12915727							CALR	ENST00000316448.4	ExonBnd	CALR	ENST00000316448.4	ExonBnd	chr19:13054160-13054530	3						TRUE
cg11361442	chr11	68841024	+	cg11361442	34653104	8664196	CATCCCAAAAACCTAAACAAACAAAAAAAATAACACAAAACTAACAAACA	CGTCCCAAAAACCTAAACAAACGAAAAAAATAACACAAAACTAACAAACG	I	T	Red	NA	NA	NA	NA	NA	NA		OpenSea	GCCTCAGAGGACTGAGCCAGACCCTGGAACAGGGATGGGGCAGAGAGGTGGGGTGGCAGA[CG]CCTGCCAGTTCTGTGTCACTTTTCTCGTTTGCTCAGGCTCCTGGGACGGCACCACAGACT	CGCCTGCCAGTTCTGTGTCACTTTTCTCGTTTGCTCAGGCTCCTGGGACG	TPCN2	NM_139075	Body								TPCN2	ENST00000442692.2	5'UTR	TPCN2;TPCN2;TPCN2	ENST00000535009.1;ENST00000442692.2;ENST00000539166.1	5'UTR;5'UTR;3'UTR			chr11:68840855-68841467	3				TRUE	TRUE
cg07558704	chr2	73286489	+	cg07558704	78754896	33668268	AAAAAAATTTAAAACAAAACCCAAAATATAATAAAACATAAACCCCAACA	AAAAAAATTTAAAACAAAACCCGAAATATAATAAAACATAAACCCCAACG	I	A	Red	NA	NA	NA	NA	NA	NA		OpenSea	AGCTGAGCTCAAGGGGAAGACAGAGGGTGCCAAGCTCGGGGATGAAGGGGAAGCTGCAAT[CG]CTGGGGTTCATGCCTCACTACACTCCGGGCTCTGCCCCAAATTCCTCCCTGGAGCCCCAC	CGCTGGGGTTCATGCCTCACTACACTCCGGGCTCTGCCCCAAATTCCTCC	SFXN5	NM_144579	Body								SFXN5	ENST00000474528.1	TSS200	SFXN5;SFXN5;SFXN5;SFXN5;SFXN5;SFXN5;SFXN5;SFXN5;SFXN5;SFXN5;SFXN5	ENST00000474528.1;ENST00000487508.1;ENST00000461352.1;ENST00000488839.1;ENST00000472259.1;ENST00000484123.1;ENST00000416579.1;ENST00000497144.1;ENST00000479293.1;ENST00000485057.1;ENST00000475630.1	TSS200;TSS200;TSS200;TSS1500;3'UTR;3'UTR;3'UTR;3'UTR;3'UTR;3'UTR;3'UTR								TRUE
cg03388043	chr17	80084554	+	cg03388043	7762316	10762875	AACTTACATAATCAAAACTACCCACATACCACATATAATAAACAACATCA	AACTTACGTAATCAAAACTACCCGCGTACCACGTATAATAAACAACATCG	I	C	Grn	rs11658272	0.398815	NA	NA	NA	NA	chr17:80085040-80085333	N_Shore	TACAGGACTCTCAGACACTGCTGCTGGGAGCAGCCTCTGGGTGGGTGGCGGAGGCTGAGG[CG]ATGCTGTCCACCACACGTGGCACGCGGGCAGCCTTGACTACGCAAGCCCCTGGGGCACGT	GGCTTGCGTAGTCAAGGCTGCCCGCGTGCCACGTGTGGTGGACAGCATCG	CCDC57	NM_198082	Body					17:77677831-77677909	17:80084280-80085965	Unclassified_Cell_type_specific							chr17:80084345-80084630	3						TRUE
cg19066520	chr3	191046547	+	cg19066520	97784247	60680875	TTAAATACTATAAATAATAACAAAACATCAAACTTATCTCTATTATAACA	TTAAATACTATAAATAATAACGAAACGTCAAACTTATCTCTATTATAACG	I	C	Grn	NA	NA	NA	NA	NA	NA	chr3:191046948-191047710	N_Shore	AGGAGAGGTTGTCTATTTTAGAGAGATAGAAATGTCACAATTACAATCCAATGTGTGCAG[CG]CTATAACAGAGATAAGTCTGACGCCTCGTTATCACCCACAGTACCTAACATCACACTTGG	TTAGGTACTGTGGGTGATAACGAGGCGTCAGACTTATCTCTGTTATAGCG	CCDC50;UTS2D;CCDC50	NM_178335;NM_198152;NM_174908	TSS1500;5'UTR;TSS1500						3:191046355-191047917	Promoter_Associated	CCDC50;CCDC50;UTS2D;UTS2D	ENST00000392455.3;ENST00000392456.3;ENST00000490825.1;ENST00000340524.5	TSS1500;TSS1500;3'UTR;5'UTR	CCDC50;CCDC50;UTS2D;UTS2D;UTS2D;UTS2D	ENST00000392455.3;ENST00000392456.3;ENST00000490825.1;ENST00000464814.1;ENST00000432514.1;ENST00000340524.5	TSS1500;TSS1500;3'UTR;3'UTR;5'UTR;5'UTR	chr3:191046080-191048535	3						TRUE
cg07970799	chr6	6614719	+	cg07970799	25652251	88643834	AATAAACAACATAAAACTAAAAAAACCAAAACCAAAAAACCTAATATACA	AATAAACGACGTAAAACTAAAAAAACCAAAACCAAAAAACCTAATATACG	I	C	Grn	rs9392815	0.089345	NA	NA	NA	NA		OpenSea	TCATTGCTCTCCGCCCGAGCACAGAGCTCCCGCGAGCCTGCAGGCAGCCCAGGACTCCTG[CG]CATACCAGGCTCTCTGGTCTTGGCTCTCCCAGCCCCACGCCGCCCACTCACATCTGCCCA	AGTGGGCGGCGTGGGGCTGGGAGAGCCAAGACCAGAGAGCCTGGTATGCG	LOC285780;LY86	NR_026970;NM_004271	Body;Body					6:6559669-6559858	6:6614106-6615629	Promoter_Associated_Cell_type_specific	LY86-AS1	ENST00000435641.1	3'UTR	LY86-AS1;LY86-AS1	ENST00000429345.1;ENST00000435641.1	3'UTR;3'UTR	chr6:6614605-6615155	3						TRUE
cg23752651	chr12	6442966	+	cg23752651	74722588	7765101	TAACTATCCAAACCCAAAACAAAATACAAACTACAAAAAATATAAAAACA	TAACTATCCAAACCCGAAACAAAATACGAACTACAAAAAATATAAAAACG	I	A	Red	rs4149637	0.034125	NA	NA	NA	NA		OpenSea	TTCGGCATTTGGAGCAGCTGAGGCAGTGTCTGAGGTGGTTTTCTGAAGCGGTGAAGGAGC[CG]CTCTCACACTCCCTGCAGTCCGTATCCTGCCCCGGGCCTGGACAGTCATTGTACAAGTAG	TGACTGTCCAGGCCCGGGGCAGGATACGGACTGCAGGGAGTGTGAGAGCG	TNFRSF1A	NM_001065	Body	low-CpG:6312749-6313660							TNFRSF1A	ENST00000437813.3	3'UTR	TNFRSF1A;TNFRSF1A;TNFRSF1A;TNFRSF1A	ENST00000437813.3;ENST00000543359.1;ENST00000537842.1;ENST00000535958.1	3'UTR;TSS1500;TSS1500;3'UTR	chr12:6442785-6443075	3						TRUE
cg00288598	chr8	141555295	+	cg00288598	80620348	51605919	TAAAAAAAACCTAAAAACCAACACAAACAATAATAAATTCAACTAAATCA	TAAAAAAAACCTAAAAACCAACGCAAACAATAATAAATTCGACTAAATCG	I	A	Red	NA	NA	NA	NA	NA	NA	chr8:141559164-141559368	N_Shelf	CTGTGACTCACTCTCCGCCCACATCCTCTCACTCCCATCGCCTGCCTTGCGGCAGAGCTC[CG]ACTCAGCCGAACCCATCACTGCTTGCGCTGGCTCCCAGGCCCCTTCTAGTCAGACTTCTC	TAGAAGGGGCCTGGGAGCCAGCGCAAGCAGTGATGGGTTCGGCTGAGTCG	EIF2C2;EIF2C2	NM_012154;NM_001164623	Body;Body		chr8:141555144-141555144		TRUE		8:141554874-141555329	Unclassified_Cell_type_specific				EIF2C2	ENST00000523609.1	3'UTR	chr8:141554880-141556135	3						TRUE
cg16871561	chr12	98986887	-	cg16871561	11631869	86612353	CTCAAAAATTCAATATTTCAACATATTCTATAAATTACTATAATAACACA	CTCAAAAATTCAATATTTCAACGTATTCTATAAATTACTATAATAACGCG	I	A	Red	NA	NA	NA	NA	NA	NA	chr12:98987193-98988203	N_Shore	TCGCTGTAACATCTCAGGAGTTCAATGTTTCAACGTGTTCTGTAGATTACTGTGATAACG[CG]GCAAGCTGTCGTAAGACTTCTTGCTGCACATTTCTTTTTAAAATATTCTCCAGGAGTCTG	CTCAGGAGTTCAATGTTTCAACGTGTTCTGTAGATTACTGTGATAACGCG	SLC25A3;SLC25A3;SLC25A3	NM_213611;NM_005888;NM_002635	TSS1500;TSS1500;TSS1500						12:98986534-98988336	Promoter_Associated	SLC25A3;SLC25A3;SLC25A3;SLC25A3;SLC25A3;SLC25A3;SLC25A3	ENST00000401722.3;ENST00000228318.3;ENST00000551917.1;ENST00000552981.1;ENST00000551265.1;ENST00000549338.1;ENST00000548847.1	TSS1500;TSS1500;TSS1500;TSS1500;TSS1500;TSS1500;TSS1500	SLC25A3;SLC25A3;SLC25A3;SLC25A3;SLC25A3;SLC25A3;SLC25A3;SLC25A3;SLC25A3	ENST00000401722.3;ENST00000228318.3;ENST00000551917.1;ENST00000546766.1;ENST00000548046.1;ENST00000552981.1;ENST00000551265.1;ENST00000549338.1;ENST00000548847.1	TSS1500;TSS1500;TSS1500;TSS1500;TSS1500;TSS1500;TSS1500;TSS1500;TSS1500	chr12:98986545-98986955	3						TRUE
cg13995599	chr13	113426270	-	cg13995599	10635168	90732102	AAACAAACACCAAAAACCCTAAACTAAACAAAATAATCCATAATCTTACA	AAACAAACACCGAAAACCCTAAACTAAACGAAATAATCCGTAATCTTACG	I	A	Red	NA	NA	NA	NA	NA	NA	chr13:113424898-113425105	S_Shore	CGGTGGGGAGTGAAGCAGACACCGGGAGCCCTGGGCTGGGCGGGGTGGTCCGTGGTCTTA[CG]AGGAGGACTCAGGTGGCAGAGCCTGCGGGGCAGATGCCAAGTTCTTATCACAAGTGACTG	AAGCAGACACCGGGAGCCCTGGGCTGGGCGGGGTGGTCCGTGGTCTTACG	ATP11A;ATP11A	NM_015205;NM_032189	Body;Body			CDMR		13:112474211-112474345			ATP11A	ENST00000466946.1	5'UTR	ATP11A	ENST00000466946.1	5'UTR	chr13:113426140-113426450	3						TRUE
cg05171197	chr2	240230850	+	cg05171197	93665392	29695913	CCCCAACAAAACCACCAAAAAAACAAAACTTAAATTTCTCCTAAATTACA	CCCCAACGAAACCGCCGAAAAAACAAAACTTAAATTTCTCCTAAATTACG	I	A	Red	NA	NA	NA	NA	NA	NA		OpenSea	CAGACTTTCGCTTAATCCCGGAAACTGCTCCAAAGGCGTTTTTCTCAGGGCGTTCGGCGC[CG]TAACTCAGGAGAAACCCAAGTCCTGCTCTCCCGGCGGCCTCGCTGGGGAAGAATTCAGCC	CCCCAGCGAGGCCGCCGGGAGAGCAGGACTTGGGTTTCTCCTGAGTTACG	HDAC4	NM_006037	Body				TRUE	2:239895745-239895849	2:240230268-240231017	Unclassified_Cell_type_specific	HDAC4	ENST00000456922.2	5'UTR	HDAC4;HDAC4;HDAC4;HDAC4	ENST00000446876.1;ENST00000446876.1;ENST00000493582.1;ENST00000456922.2	1stExon;5'UTR;3'UTR;5'UTR	chr2:240230345-240231435	3						TRUE
cg26876834	chr16	2013573	+	cg26876834	54666133	95725988	TTAAACAAAATAAACAATTACACAATTTCACCCTATCACCTAAACTAACA	TTAAACGAAATAAACGATTACACAATTTCGCCCTATCGCCTAAACTAACG	I	T	Red	rs72764891	0.093321	NA	NA	NA	NA	chr16:2014164-2015451	N_Shore	AGGCTGAGGCAGGAGAATCGCTTGAACCTGGGAGGTGGAGGTTGCAGTGAGCCGAGATCA[CG]CCAGCCTAGGCGATAGGGCGAAACTGTGTAACCGCCCACCCCGCCCAAAAAAAACCGAAG	CGCCAGCCTAGGCGATAGGGCGAAACTGTGTAACCGCCCACCCCGCCCAA	SNHG9;SNORA64;SNORA10;RPS2	NR_003142;NR_002326;NR_002327;NM_002952	TSS1500;TSS1500;TSS1500;Body								RPS2;SNORA10;SNORA64;SNHG9;SNHG9	ENST00000531182.1;ENST00000384084.1;ENST00000384674.1;ENST00000531523.1;ENST00000564014.1	3'UTR;TSS1500;TSS1500;TSS1500;TSS1500	RPS2;RPS2;RPS2;RPS2;RPS2;RPS2;RPS2;RPS2;SNORA10;RPS2;SNORA64;RPS2;SNHG9;SNHG9	ENST00000532746.1;ENST00000533872.1;ENST00000527109.1;ENST00000531065.1;ENST00000533161.1;ENST00000534461.1;ENST00000531182.1;ENST00000526908.1;ENST00000384084.1;ENST00000527826.1;ENST00000384674.1;ENST00000526586.2;ENST00000531523.1;ENST00000564014.1	3'UTR;3'UTR;3'UTR;3'UTR;3'UTR;3'UTR;3'UTR;3'UTR;TSS1500;3'UTR;TSS1500;TSS1500;TSS1500;TSS1500	chr16:2013340-2014475	3						TRUE
cg19276014	chr10	133598638	+	cg19276014	61805858	68730931	ACTAATATACCATAAACCATATCATACAAACTACTATATCATAAACCACA	ACTAATATACCATAAACCGTATCGTACAAACTACTATATCGTAAACCGCG	I	T	Red	NA	NA	NA	NA	NA	NA		OpenSea	GATACGGCCCACGGCACAGCATCCTGCACGACGCAGCCCACGGCACAGCAGCCTGCAAGA[CG]CGGTCCACGACACAGCAGCCTGCACGACACGGTCCATGGCACACCAGCCTGCATGACACG	CGCGGTCCACGACACAGCAGCCTGCACGACACGGTCCATGGCACACCAGC								10:133448567-133448660																TRUE
cg13738327	chr11	68139233	-	cg13738327	17649127	36613262	CAACATAAAAAAAACATAAAATTCTATCACTTATTACAACTAACAACACA	CAACGTAAAAAAAACGTAAAATTCTATCGCTTATTACAACTAACAACACG	I	A	Red	NA	NA	NA	NA	NA	NA		OpenSea	CTCACCCAGGGGCAACGTGAAGAAAACGTGAAATTCTGTCGCTTGTTGCAGCTGACAGCA[CG]GCTGTGAGGTCCCAGTGGGCAGAGGCCTCGTGCAGGGCACCTCACCAGCCGGGATGTCAG	CAACGTGAAGAAAACGTGAAATTCTGTCGCTTGTTGCAGCTGACAGCACG	LRP5	NM_002335	Body					11:67895608-67895937									chr11:68138985-68140055	3						TRUE
cg22259797	chr11	118986860	+	cg22259797	76800526	48713900	CTTAATAAAACAACAAAAAAAACTACCAACCTTCTTTCAAACACTAAACA	CTTAATAAAACGACGAAAAAAACTACCGACCTTCTTTCGAACACTAAACG	I	T	Red	NA	NA	NA	NA	NA	NA		OpenSea	CTAGGCAGAAGGAAGCTGGCCTGAGCCAATCACACGATGACCTCTCCAACGCAACGGCCA[CG]CCCAGTGTCCGAAAGAAGGCCGGCAGCTTTTCTCGCCGCCTTATCAAGCGCTTTTCCTTC	CGCCCAGTGTCCGAAAGAAGGCCGGCAGCTTTTCTCGCCGCCTTATCAAG	C2CD2L	NM_014807	Body					11:118491976-118492093			C2CD2L	ENST00000528586.1	3'UTR	C2CD2L;C2CD2L	ENST00000525598.1;ENST00000528586.1	5'UTR;3'UTR	chr11:118986680-118986910	3						TRUE
cg23678058	chr2	60722313	-	cg23678058	23760568	67810218	ATTCTCCATCACCAAAAAAACCTTCCAAAAAAAACCCCCCTAAACAAACA	ATTCTCCATCACCAAAAAAACCTTCCGAAAAAAACCCCCCTAAACAAACG	I	A	Red	NA	NA	NA	NA	NA	NA		OpenSea	AAATAAAATCCAATTCTCCATCACCAAGAGAGCCTTCCGAAAGAGGCCCCCCTGGGCAAA[CG]GCCACCGATGGAGAGGTCTGCCAGTCCTCTTCTACCCCACCCACGCCCCCACCCTAATCA	ATTCTCCATCACCAAGAGAGCCTTCCGAAAGAGGCCCCCCTGGGCAAACG	BCL11A;BCL11A;BCL11A	NM_022893;NM_138559;NM_018014	Body;Body;Body								AC009970.1;BCL11A;BCL11A	ENST00000444873.1;ENST00000477659.1;ENST00000537768.1	TSS1500;3'UTR;5'UTR	AC009970.1;BCL11A;BCL11A;BCL11A;BCL11A	ENST00000444873.1;ENST00000477659.1;ENST00000537768.1;ENST00000489516.2;ENST00000492272.1	TSS1500;3'UTR;5'UTR;3'UTR;3'UTR								TRUE
cg14160419	chr4	40518065	-	cg14160419	32765246	72610552	AAATAACCATTTTATCTACCTACCCAAAACATAACAACAAAACCTCCCCA	AAATAACCGTTTTATCTACCTACCCGAAACGTAACAACAAAACCTCCCCG	I	C	Grn	NA	NA	NA	NA	NA	NA		OpenSea	GGTGGGTACCATAAATGACCGTTTTATCTGCCTGCCCGGGGCGTGGCAACAGGGCCTCCC[CG]CCCCCCAGCCCTGCCTGTCAGCTCCTTTTGCTTTCACAACATTTCTCGTCTTGCCCTCTA	AAATGACCGTTTTATCTGCCTGCCCGGGGCGTGGCAACAGGGCCTCCCCG	RBM47;RBM47	NM_001098634;NM_019027	5'UTR;TSS200				TRUE				RBM47;RBM47;RBM47;RBM47;RBM47;RBM47	ENST00000381795.6;ENST00000381793.2;ENST00000514014.1;ENST00000295971.7;ENST00000319592.4;ENST00000511902.1	TSS200;TSS1500;5'UTR;5'UTR;5'UTR;5'UTR	RBM47;RBM47;RBM47;RBM47;RBM47;RBM47;RBM47;RBM47;RBM47;RBM47	ENST00000381795.6;ENST00000381793.2;ENST00000514014.1;ENST00000510871.1;ENST00000319592.4;ENST00000514782.1;ENST00000515053.1;ENST00000511902.1;ENST00000505414.1;ENST00000511598.1	TSS200;TSS1500;5'UTR;5'UTR;5'UTR;5'UTR;5'UTR;5'UTR;5'UTR;5'UTR	chr4:40517865-40518215	3						TRUE
cg23244761	chr6	161796850	+	cg23244761	82661823	91741376	TAAAATAAAACAACTACAACAAATCTCCATTAAAACCAACACATCATTCA	TAAAATAAAACGACTACGACAAATCTCCATTAAAACCAACGCGTCGTTCG	I	A	Red	NA	NA	NA	NA	NA	NA		OpenSea	TGCAGAGGGGCGGGTGCTGTCCTGGCACTGACTCAGCTTTTCACAGCGCAAGGCCGAGCC[CG]AACGACGCGCTGGCTTTAATGGAGATCTGTCGCAGCCGTTCCATCCCATCTGCACATCCA	TGGGATGGAACGGCTGCGACAGATCTCCATTAAAGCCAGCGCGTCGTTCG	PARK2;PARK2;PARK2	NM_004562;NM_013987;NM_013988	Body;Body;Body					6:161716775-161716879						PARK2	ENST00000479615.1	3'UTR	chr6:161796245-161796935	3						TRUE
cg14976569	chr19	4667105	-	cg14976569	97622175	86701473	AAACCACATATATTCCCTACCCTACAATTCCCTCAAAAACAACAATAACA	AAACCGCGTATATTCCCTACCCTACAATTCCCTCAAAAACAACAATAACG	I	T	Red	NA	NA	NA	NA	NA	NA	chr19:4669927-4670528	N_Shelf	CTCAGCTCCTAGAGGCCGCGTGTATTCCCTGCCCTGCAGTTCCCTCAAGGGCAGCAGTGG[CG]TATGTGTCCATGTGCTTCAAATCACCCTTTTTTTTTTTTTTTTTTTTTTTTTGAGACAGA	CGCCACTGCTGCCCTTGAGGGAACTGCAGGGCAGGGAATACACGCGGCCT	C19orf10	NM_019107	Body														chr19:4666900-4667130	3						TRUE
cg08890627	chr17	75196940	-	cg08890627	35686913	52702232	CCTTTCCCAAATTAAACAAACTAATACATATCACCACAAACACACTCCCA	CCTTTCCCAAATTAAACAAACTAATACGTATCACCACGAACACACTCCCG	I	T	Red	NA	NA	NA	NA	NA	NA		OpenSea	GAGAATTTGGCACCTTTCCCAAGTTGAACAGACTGATACGTGTCACCACGGGCACACTCC[CG]TCCCGCCCCGGGCAGCCAGGAAGGGCCTGGGACTGCTCTTTCCTCATGGACACACGTCAT	CGGGAGTGTGCCCGTGGTGACACGTATCAGTCTGTTCAACTTGGGAAAGG	SEC14L1;SEC14L1;SEC14L1;SEC14L1;SEC14L1	NM_001143999;NM_003003;NM_001143998;NM_001039573;NM_001144001	Body;Body;Body;Body;Body					17:72708322-72708546									chr17:75196840-75197110	3						TRUE
cg22193912	chr17	79881523	+	cg22193912	12725159	40702163	ACAACTCTCATAAAACACTATTAACTAACAAACCAAAAAATACAAACACA	ACGACTCTCGTAAAACGCTATTAACTAACGAACCAAAAAATACGAACGCG	I	A	Red	NA	NA	NA	NA	NA	NA	chr17:79880449-79880872	S_Shore	CAGAGCGCGGCTGTTCCTGGCGAGTCACGCTGACTCAGCACATTGCCTCTGCCTCCCCGC[CG]CGCCCGCACTCCCTGGCCCGCCAGCCAACAGCGCCCCACGAGAGCCGCAGCCCCCAGCCT	CGCGCCCGCACTCCCTGGCCCGCCAGCCAACAGCGCCCCACGAGAGCCGC	MAFG;MAFG	NM_002359;NM_032711	5'UTR;TSS200					17:77474657-77474823	17:79881504-79881549	Unclassified_Cell_type_specific	MAFG;MAFG	ENST00000357736.4;ENST00000392366.3	5'UTR;TSS200	MAFG;MAFG;MAFG	ENST00000574686.1;ENST00000357736.4;ENST00000392366.3	5'UTR;5'UTR;TSS200	chr17:79880660-79881595	3						TRUE
cg04340595	chr1	9789174	+	cg04340595	85604973	83678399	ACTCTATTTAAACAACAAACAAACACTCACACCCAAAAAATATCCTCACA	ACTCTATTTAAACAACGAACAAACGCTCACGCCCAAAAAATATCCTCACG	I	C	Grn	NA	NA	NA	NA	NA	NA	chr1:9790292-9790704	N_Shore	ATACACTTTCTGACCTATCATGAGTATACACATCTGCGAAGGGAAACCGCGCGGCGACAG[CG]TGAGGACATCCCCTGGGCGTGAGCGTCTGTCCGCTGTCTAAACAGAGCAGCTACAGGGAC	GCTCTGTTTAGACAGCGGACAGACGCTCACGCCCAGGGGATGTCCTCACG	CLSTN1;CLSTN1	NM_014944;NM_001009566	3'UTR;3'UTR					1:9711737-9711787	1:9788282-9789633	Promoter_Associated_Cell_type_specific	CLSTN1;CLSTN1;CLSTN1	ENST00000377298.4;ENST00000361311.4;ENST00000477264.1	3'UTR;3'UTR;3'UTR	CLSTN1;CLSTN1;CLSTN1	ENST00000377298.4;ENST00000435891.1;ENST00000477264.1	3'UTR;3'UTR;3'UTR	chr1:9789045-9789995	3						TRUE
cg15729230	chr1	172628514	+	cg15729230	36711543	98661985	TCTCTTCTTCAAAAATAACAACAATAATAAAAACAATAATAACAACAACA	TCTCTTCTTCAAAAATAACAACGATAATAAAAACAATAATAACGACGACG	I	A	Red	NA	NA	NA	NA	NA	NA		OpenSea	GAAGGCCTGGTCAAAGGAGGCCACCACCACCACCGCCACCGCCACCACTACCACCTCCGC[CG]CCGCCGCCACCACTGCCTCCACTACCGCTGCCACCCCTGAAGAAGAGAGGGAACCACAGC	CGCCGCCGCCACCACTGCCTCCACTACCGCTGCCACCCCTGAAGAAGAGA	FASLG	NM_000639	1stExon								FASLG;FASLG	ENST00000340030.3;ENST00000367721.2	1stExon;1stExon	FASLG;FASLG	ENST00000340030.3;ENST00000367721.2	1stExon;1stExon								TRUE
cg24408769	chr6	15506085	-	cg24408769	92705506	57651563	ACCATAATCTAAAACACATATAACTTCCACAACTACTTCCAAAACACACA	ACCGTAATCTAAAACACGTATAACTTCCGCAACTACTTCCAAAACACGCG	I	T	Red	NA	NA	NA	NA	NA	NA		OpenSea	GATGTCAGCTGAACCGTGGTCTAGGACACGTGTGGCTTCCGCAGCTGCTTCCAGAGCACG[CG]TTGCGTTTGTGGTAGAGATGTCAGGCGGAGGACACTTGGCTTTCTGGGGCTGAGCGTTGG	CGCGTGCTCTGGAAGCAGCTGCGGAAGCCACACGTGTCCTAGACCACGGT	JARID2	NM_004973	Body					6:15613912-15614065			JARID2	ENST00000474854.1	5'UTR	JARID2	ENST00000474854.1	5'UTR	chr6:15505940-15506210	3						TRUE
cg24788483	chr10	114911652	-	cg24788483	82640204	34776823	AAAAAAAAACACAACCATCAACCAAATCCTTAAACAAAAAATAAATAACA	AAAAAAAAACGCGACCATCAACCAAATCCTTAAACGAAAAATAAATAACG	I	C	Grn	NA	NA	NA	NA	NA	NA		OpenSea	TGAGTGCACGTTGAAAGAAAGCGCGGCCATCAACCAGATCCTTGGGCGGAGGGTAGGTGA[CG]CCCTTCTCAGGGAGAAGCGGGGGGCGGGTGGTGAGGGACCAGAGTGCAGCAGGTCAGGTG	GAAAGAAAGCGCGGCCATCAACCAGATCCTTGGGCGGAGGGTAGGTGACG	TCF7L2;TCF7L2;TCF7L2;TCF7L2;TCF7L2;TCF7L2	NM_001146284;NM_001146285;NM_030756;NM_001146274;NM_001146286;NM_001146283	Body;Body;Body;Body;Body;Body					10:114901603-114901669			TCF7L2;TCF7L2	ENST00000534894.1;ENST00000466338.1	ExonBnd;5'UTR	TCF7L2;TCF7L2;TCF7L2	ENST00000480888.1;ENST00000534894.1;ENST00000466338.1	TSS1500;ExonBnd;5'UTR					chr10:114910449-114914712	6		TRUE
cg19563355	chr15	28419658	+	cg19563355	87661343	95658838	CAAAAAACCCACACTCATACAAAACTTAAAAAACCAAAAAATCACACACA	CAAAAAACCCACACTCGTACAAAACTTAAAAAACCAAAAAATCACACGCG	I	T	Red	rs149592795	0.079672	NA	NA	NA	NA		OpenSea	CAGAGGGCGTGGCCACATCCACAGTTGTCCACGCCACACTGTGGGACGACCCACAAGCCA[CG]CGTGTGATCTTCTGGCCTTCTAAGCCTTGCACGAGTGTGGGCTTCCTGTTAACCGTGGTC	CGCGTGTGATCTTCTGGCCTTCTAAGCCTTGCACGAGTGTGGGCTTCCTG	HERC2	NM_004667	Body					15:26093239-26093341						HERC2	ENST00000569772.1	TSS200								TRUE
cg15856832	chr3	49127364	-	cg15856832	52617287	68666914	AATTCAAAAATACTAACATCATTTTATTTCTTAAAAAAATAATACTTTCA	AATTCAAAAATACTAACATCGTTTTATTTCTTAAAAAAATAATACTTTCG	I	C	Grn	NA	NA	NA	NA	NA	NA	chr3:49130677-49131845	N_Shelf	GGACCCACGAAGGGTTCAGAGATACTGGCATCGTTTTATTTCTTGAAAAAGTAGTACTTT[CG]CCAGCATTTACTTTATAATTTGTCATTAAATTGTACAGAGATCGCCTAAATTTACATGGA	GGTTCAGAGATACTGGCATCGTTTTATTTCTTGAAAAAGTAGTACTTTCG	QRICH1;QRICH1	NM_017730;NM_198880	5'UTR;5'UTR								QRICH1;QRICH1;QRICH1	ENST00000424300.1;ENST00000357496.2;ENST00000395443.2	5'UTR;5'UTR;5'UTR	QRICH1;QRICH1;QRICH1;QRICH1;QRICH1;QRICH1	ENST00000424300.1;ENST00000430979.1;ENST00000357496.2;ENST00000437939.1;ENST00000450685.1;ENST00000395443.2	5'UTR;5'UTR;5'UTR;5'UTR;5'UTR;5'UTR								TRUE
cg19884556	chr6	159128336	+	cg19884556	21633118	68746190	AAATTCTTACAAAATATCCTCTACACTCCTACCCCAAAAAACCAAAAACA	AAATTCTTACAAAATATCCTCTACGCTCCTACCCCGAAAAACCAAAAACG	I	A	Red	NA	NA	NA	NA	NA	NA		OpenSea	GTTGGAGGGCAGCTCTTGCAATCTTATCAGAAGCTGAGGTGAGTGTTACAAAGGACAGAC[CG]TCCCTGGCCCTCCGGGGCAGGAGCGCAGAGGACACTCTGCAAGAACTTATAGGTCTCTTG	AAGTTCTTGCAGAGTGTCCTCTGCGCTCCTGCCCCGGAGGGCCAGGGACG	SYTL3	NM_001009991	Body				TRUE										chr6:159128200-159128515	3						TRUE
cg07332880	chr11	71790279	+	cg07332880	8715383	41779923	AACATAAACCATCACACCCAACCTACCATCTAATATTTTAAAAATCTACA	AACGTAAACCATCACGCCCGACCTACCATCTAATATTTTAAAAATCTACG	I	T	Red	NA	NA	NA	NA	NA	NA	chr11:71791385-71791960	N_Shore	CCTAGCCATTAGGATACAGTGACGAAAAAGTCTCTCGTTATCTAGAAGGGCAGACAAACA[CG]CAGACTTTTAAAATACCAGATGGCAGGCCGGGCGTGATGGCTCACGCCTGTAATCCCAAG	CGCAGACTTTTAAAATACCAGATGGCAGGCCGGGCGTGATGGCTCACGCC	NUMA1;LRTOMT;LRTOMT;LRTOMT;LRTOMT;LRTOMT;LRTOMT	NM_006185;NM_001145309;NR_026886;NM_001145310;NM_001145307;NM_145309;NM_001145308	5'UTR;TSS1500;TSS1500;TSS1500;TSS1500;TSS1500;TSS1500			RDMR					AP002490.1;LRTOMT;LRTOMT;NUMA1;NUMA1;NUMA1;NUMA1;NUMA1;NUMA1	ENST00000390800.1;ENST00000435085.1;ENST00000447974.1;ENST00000536544.1;ENST00000359652.3;ENST00000351960.6;ENST00000358965.6;ENST00000393695.3;ENST00000543450.1	TSS1500;TSS1500;TSS1500;5'UTR;5'UTR;5'UTR;5'UTR;5'UTR;3'UTR	AP002490.1;LRTOMT;LRTOMT;LRTOMT;LRTOMT;NUMA1;NUMA1;NUMA1;NUMA1;NUMA1;NUMA1;NUMA1;NUMA1;NUMA1;NUMA1;NUMA1;NUMA1;NUMA1;NUMA1;NUMA1	ENST00000390800.1;ENST00000435085.1;ENST00000538413.1;ENST00000535883.1;ENST00000447974.1;ENST00000536544.1;ENST00000359652.3;ENST00000540843.1;ENST00000537905.1;ENST00000351960.6;ENST00000541719.1;ENST00000535111.1;ENST00000537217.1;ENST00000366394.3;ENST00000358965.6;ENST00000546131.1;ENST00000543937.1;ENST00000541641.1;ENST00000393695.3;ENST00000543450.1	TSS1500;TSS1500;TSS1500;TSS1500;TSS1500;5'UTR;5'UTR;3'UTR;3'UTR;5'UTR;5'UTR;5'UTR;5'UTR;5'UTR;5'UTR;5'UTR;5'UTR;5'UTR;5'UTR;3'UTR	chr11:71790120-71790390	3						TRUE
cg25383568	chr19	39217721	+	cg25383568	80765370	80740275	AAACCAAAAAAATAACAAACTACTCACCTTATCAAAATAATTAAAAAACA	AAACCGAAAAAATAACAAACTACTCACCTTATCGAAATAATTAAAAAACG	I	C	Grn	NA	NA	NA	NA	NA	NA	chr19:39217530-39217857	Island	ACCAGATCCTCACCCGCGACGCCAAGGGCATCAGCCAGGAGCAGATGCAGGAGTTCCGGG[CG]TCCTTCAACCACTTCGACAAGGTGAGCAGCCTGCCACCTCCTCGGCCTCTCCCCTCCCGC	AGGCCGAGGAGGTGGCAGGCTGCTCACCTTGTCGAAGTGGTTGAAGGACG	ACTN4	NM_004924	Body					19:43909412-43909697	19:39217495-39217813	Gene_Associated_Cell_type_specific	ACTN4	ENST00000497637.1	TSS1500	ACTN4;ACTN4	ENST00000497637.1;ENST00000477174.1	TSS1500;TSS1500	chr19:39217205-39217735	3						TRUE
cg07970040	chr1	9789165	-	cg07970040	46663122	97654246	CACTTTCTAACCTATCATAAATATACACATCTACAAAAAAAAACCACACA	CACTTTCTAACCTATCATAAATATACACATCTACGAAAAAAAACCGCGCG	I	A	Red	rs14271	0.025618	NA	NA	NA	NA	chr1:9790292-9790704	N_Shore	TTGTAGCGGATACACTTTCTGACCTATCATGAGTATACACATCTGCGAAGGGAAACCGCG[CG]GCGACAGCGTGAGGACATCCCCTGGGCGTGAGCGTCTGTCCGCTGTCTAAACAGAGCAGC	CGCGCGGTTTCCCTTCGCAGATGTGTATACTCATGATAGGTCAGAAAGTG	CLSTN1;PIK3CD;CLSTN1	NM_014944;NM_005026;NM_001009566	3'UTR;3'UTR;3'UTR					1:9711737-9711787	1:9788282-9789633	Promoter_Associated_Cell_type_specific	PIK3CD;CLSTN1;CLSTN1;CLSTN1	ENST00000536656.1;ENST00000377298.4;ENST00000361311.4;ENST00000477264.1	3'UTR;3'UTR;3'UTR;3'UTR	PIK3CD;CLSTN1;CLSTN1;CLSTN1	ENST00000536656.1;ENST00000377298.4;ENST00000435891.1;ENST00000477264.1	3'UTR;3'UTR;3'UTR;3'UTR	chr1:9789045-9789995	3						TRUE
cg01598421	chr8	134132043	-	cg01598421	85796852	21754258	TAATTCCCTCAAAAACAAACAACTAATTAATTAACAATAACCCACCCACA	TAATTCCCTCGAAAACAAACAACTAATTAATTAACAATAACCCACCCGCG	I	A	Red	NA	NA	NA	NA	NA	NA		OpenSea	AGGAGTTCAACATGATTCCCTCGAGGACAAGCAGCTGGTTAGTTAGCAGTAACCCACCCG[CG]GCTTCTCTGAGCCTCAGAACTCTTTCCACTCTAACACGCGGTCTCTCTGCATAGAACTAT	CGCGGGTGGGTTACTGCTAACTAACCAGCTGCTTGTCCTCGAGGGAATCA	TG	NM_003235	Body				TRUE							TG	ENST00000523756.1	3'UTR	chr8:134131860-134132215	3						TRUE
cg08338281	chr12	56322667	-	cg08338281	44746526	24644276	AAATATCTAAAAATAAAACTCATTTAAAAAATATTTCCAAACCAAATACA	AAATATCTAAAAATAAAACTCATTTAAAAAATATTTCCAAACCGAATACG	I	A	Red	NA	NA	NA	NA	NA	NA	chr12:56320739-56321628	S_Shore	GAGGCCAATTCAGAATGTCTGGGGGTGGGGCTCATTTAAAAAGTATTTCCAGGCCGGGTG[CG]GTGTCTCATGCCTGTAATCCCAGCACTTTGGGAGGCCCAGGTGGGCAGATCACTTGAGGT	CGCACCCGGCCTGGAAATACTTTTTAAATGAGCCCCACCCCCAGACATTC	WIBG	NM_032345	TSS1500								WIBG;WIBG;WIBG	ENST00000557259.1;ENST00000454792.2;ENST00000408946.2	TSS1500;TSS1500;TSS1500	WIBG;WIBG;WIBG;WIBG;DGKA;DGKA	ENST00000557259.1;ENST00000549939.1;ENST00000454792.2;ENST00000408946.2;ENST00000546878.1;ENST00000546995.1	TSS1500;TSS1500;TSS1500;TSS1500;5'UTR;5'UTR	chr12:56322485-56322675	3						TRUE
cg25580656	chr14	104197160	-	cg25580656	85679462	23765235	CAAATAATAAACCTTTACCAACCACATATACTATAATAAAAACAAAAACA	CAAATAATAAACCTTTACCAACCACGTATACTATAATAAAAACGAAAACG	I	A	Red	rs77767735	0.019965	NA	NA	NA	NA	chr14:104193901-104194627	S_Shelf	TTCTTTCAAGGCCAGATAGTAAACCTTTGCCAGCCACGTGTGCTGTGGTGAAGGCGGAGG[CG]GCTGCAGAAGACAGGGTGACAGACGGCCATGGCTATGATCCAGTGGTGCTTTATCAGGCA	CGCCTCCGCCTTCACCACAGCACACGTGGCTGGCAAAGGTTTACTATCTG	ZFYVE21	NM_024071	Body						14:104196979-104197300	Unclassified_Cell_type_specific				ZFYVE21;ZFYVE21;ZFYVE21	ENST00000555501.1;ENST00000553724.1;ENST00000554757.1	5'UTR;5'UTR;TSS1500	chr14:104196525-104197310	3						TRUE
cg11671363	chr5	148810177	+	cg11671363	32751846	7787320	AACCATAAAAACAAAATAAAAACAAATAACCTTCAACACCAAAACCACCA	AACCGTAAAAACAAAATAAAAACGAATAACCTTCAACGCCAAAACCGCCG	I	T	Red	NA	NA	NA	NA	NA	NA		OpenSea	CCCTGGCTGCTACAGATGGGGCTGGATGCAGAAGAGAACTCCAGCTGGTCCTTAGGGACA[CG]GCGGCCTTGGCGCTGAAGGCCACTCGCTCCCACCTTGTCCTCACGGTCCAGTTTTCCCAG	CGGCGGCCTTGGCGCTGAAGGCCACTCGCTCCCACCTTGTCCTCACGGTC	MIR145;LOC728264	NR_029686;NR_027180	TSS200;Body				TRUE		5:148809741-148811204	Unclassified	MIR145	ENST00000384967.1	TSS200	MIR145	ENST00000384967.1	TSS200	chr5:148809685-148810955	3						TRUE
cg00344445	chr11	128647107	-	cg00344445	76692858	33789885	AACCTCAAAAAAACAAAAAACACCAAACTAACAATTCAAACTCAAAACCA	AACCTCGAAAAAACGAAAAACGCCGAACTAACAATTCAAACTCAAAACCG	I	C	Grn	NA	NA	NA	NA	NA	NA		OpenSea	AAGGCGGGGAAGGACCTCGAAGAAACGGAGGGCGCCGGGCTGGCAGTTCAGGCTCAGGGC[CG]CTGGGGGGAGTTTGCGCAAGGCTGGGAGCCCCGAGGCCCCGGGGGAGGTGGGGAGGCAGA	CGGCCCTGAGCCTGAACTGCCAGCCCGGCGCCCTCCGTTTCTTCGAGGTC	FLI1;FLI1	NM_002017;NM_001167681	Body;Body				TRUE	11:128152108-128152359	11:128646455-128647960	Gene_Associated				FLI1	ENST00000527786.1	3'UTR	chr11:128646920-128647210	3						TRUE
cg19674091	chr15	90643766	+	cg19674091	88690156	69611900	TATTTCTAATAAATTAAAACTTAAAACAATACAAACCAATTCTATAAACA	TATTTCTAATAAATTAAAACTTAAAACAATACGAACCAATTCTATAAACG	I	A	Red	NA	NA	NA	NA	NA	NA	chr15:90644998-90646164	N_Shore	ATTAAGAAGTTTCTGGGTTAGGAGTGAAGGAAGGCTAGATAAGTAATTCTGCCACTGAGC[CG]TTCACAGAACTGGTCCGCACTGCCCCAAGCTCTAACTTACCAGAAACATCACCAGCAGTC	TGTTTCTGGTAAGTTAGAGCTTGGGGCAGTGCGGACCAGTTCTGTGAACG	IDH2	NM_002168	Body				TRUE		15:90642941-90644071	Unclassified	IDH2;IDH2	ENST00000539790.1;ENST00000540499.2	5'UTR;5'UTR	IDH2;IDH2	ENST00000539790.1;ENST00000540499.2	5'UTR;5'UTR			chr15:90643074-90644148	6	chr15:90640126-90646272	6		TRUE
cg16411445	chr21	40145923	-	cg16411445	91719900	3734575	TAACATCCACTTACCTCCCTAATATTACTCAAAAAACCTAAATCATAACA	TAACGTCCGCTTACCTCCCTAATATTACTCGAAAAACCTAAATCATAACG	I	C	Grn	NA	NA	NA	NA	NA	NA		OpenSea	ACACATGCAGGATGGCGTCCGCTTGCCTCCCTAGTGTTGCTCGAGAGGCCTGGGTCATGA[CG]CCTTCCCTTACTCATGCATTCTCACGGCACTTGCTGATTTATTTGAAGACTCCCCTATTC	TGGCGTCCGCTTGCCTCCCTAGTGTTGCTCGAGAGGCCTGGGTCATGACG	NCRNA00114	NR_027065	TSS1500				TRUE							TMPRSS3	ENST00000553129.1	3'UTR	chr21:40145705-40145990	3						TRUE
cg26852712	chr21	46890907	-	cg26852712	31697840	90658425	ATACAACAAACCATATACTACTAAACATAAATAACACACTACAAACTTCA	GTACAACAAACCGTATACTACTAAACGTAAATAACGCGCTACAAACTTCG	I	T	Red	rs4819122	0.241096	NA	NA	NA	NA	chr21:46890848-46891115	Island	GGCGTGGGTGGCGTGCAGCAGGCCGTGTGCTGCTGGGCGTGGGTGGCGCGCTACAGGCTT[CG]TGCTGCTGGGCCTGGGTGGCGTGCTACGGGCTTGTGCTGCTGGGTGTGGGTGGCGCGCTA	GTGCAGCAGGCCGTGTGCTGCTGGGCGTGGGTGGCGCGCTACAGGCTTCG	COL18A1;COL18A1;COL18A1	NM_130444;NM_030582;NM_130445	Body;Body;Body				TRUE	21:45715335-45715533	21:46890713-46891501	Unclassified_Cell_type_specific							chr21:46890640-46891435	3						TRUE
cg15956469	chr12	10465272	+	cg15956469	66703134	46810856	CCACTACACCCAACCACACTTTTTCTTAAAAACTAAATAATTAAAAACCA	CCACTACGCCCGACCGCACTTTTTCTTAAAAACTAAATAATTAAAAACCG	I	A	Red	NA	NA	NA	NA	NA	NA		OpenSea	CATGATCTGCCCACCTCTGCCTCCCAAAGTGCTGGGATTACAGGCGTGAGCCACCGTGCC[CG]GCCCCTAATTACCCAGTTCTTAAGAAAAAGTGCGGCCGGGCGCAGTGGCTGAAACCTGTA	CGGCCCCTAATTACCCAGTTCTTAAGAAAAAGTGCGGCCGGGCGCAGTGG	KLRD1;KLRD1;KLRD1	NM_002262;NM_001114396;NM_007334	Body;Body;Body											KLRD1;KLRD1	ENST00000539792.1;ENST00000540271.1	TSS1500;5'UTR								TRUE
cg00017826	chr2	30644955	-	cg00017826	22645581	76610891	AACTTAAAACACAACAAATCAACTTCAAATCTAAAAACAAAACTCCTCCA	AACTTAAAACACGACGAATCGACTTCAAATCTAAAAACAAAACTCCTCCG	I	A	Red	NA	NA	NA	NA	NA	NA		OpenSea	CTAAGGAGTTAAAACTTAAAACACGGCGAGTCGACTTCAGATCTGGGGACAAGGCTCCTC[CG]AGTCCACCCTGCAGGGCTGTGAGCCGATCCTTTATTTCTGCTTGGTTGTCATTGTTCAGT	CGGAGGAGCCTTGTCCCCAGATCTGAAGTCGACTCGCCGTGTTTTAAGTT							TRUE		2:30644398-30645729	Unclassified_Cell_type_specific									chr2:30643957-30645717	6	chr2:30643833-30645696	6		TRUE
cg13449535	chr1	1101348	-	cg13449535	43755134	57729187	TCCAAAAAAAATCCAAACATAAAAAAAACTAAATCAAAACCTCAAAAACA	TCCGAAAAAAATCCAAACGTAAAAAAAACTAAATCAAAACCTCGAAAACG	I	T	Red	rs80296038	0.016468	NA	NA	NA	NA	chr1:1098043-1100584	S_Shore	TGGTGTGGGGTCTCCGGAGAGGGTCCAGGCGTGAGGGAAGCTGGGTCAGGACCTCGGAGA[CG]TGGCCTTTGGAGGAGGAGACTGGAACCGGGTGGACCCGGCAGCAGGCGGGGGCGGGCGGA	TCCGGAGAGGGTCCAGGCGTGAGGGAAGCTGGGTCAGGACCTCGGAGACG	MIR200B	NR_029639	TSS1500					1:1091205-1091312	1:1101104-1102364	Unclassified_Cell_type_specific	MIR200B	ENST00000384997.1	TSS1500	MIR200B	ENST00000384997.1	TSS1500	chr1:1101265-1101915	3						TRUE
cg19825898	chr1	2949651	-	cg19825898	98606888	3740917	ACCTAAACCACACAAAAAACATTTCCAAACCAAAAATAACAAAAACTACA	ACCTAAACCACGCGAAAAACATTTCCGAACCGAAAATAACGAAAACTACG	I	A	Red	NA	NA	rs111650484	0.048948	NA	NA		OpenSea	CTCAGCAAGAAAGCCTGGGCCACGCGGGAGGCATTTCCGGGCCGGGAGTGGCGGGAGCTG[CG]AGCTTCCCATGGTTTTGTCGCGTGTGTAAGGCGTGGGGAGTGGGTGAGTTTGCGCGTCAC	CGCAGCTCCCGCCACTCCCGGCCCGGAAATGCCTCCCGCGTGGCCCAGGC								1:2939473-2939545	1:2949559-2950210	Unclassified_Cell_type_specific							chr1:2949645-2949910	3						TRUE
cg21333217	chr3	129277321	-	cg21333217	10737207	75801966	TACCCAACTACAAATCAAAAATAAAACAAACATCAATAAAAACCTACACA	TACCCAACTACAAATCAAAAATAAAACAAACGTCGATAAAAACCTACGCG	I	A	Red	NA	NA	NA	NA	NA	NA		OpenSea	AACAGCTGACCTTGCCCAGCTGCAGGTCAGAGATGGAGCAGGCGTCGATGAAGGCCTGCG[CG]ATGACTGAAAGGCAGGCGTCGATGTGGTCTGTCTTGTCGATGTCAAAGACAAACTGGGGG	CGCGCAGGCCTTCATCGACGCCTGCTCCATCTCTGACCTGCAGCTGGGCA	PLXND1	NM_015103	Body				TRUE		3:129277222-129277552	Gene_Associated_Cell_type_specific	PLXND1;PLXND1	ENST00000393239.1;ENST00000504689.1	3'UTR;TSS1500	PLXND1;PLXND1;PLXND1;PLXND1;PLXND1;PLXND1	ENST00000393239.1;ENST00000504524.1;ENST00000512744.1;ENST00000501038.2;ENST00000504689.1;ENST00000504524.1	3'UTR;3'UTR;3'UTR;TSS1500;TSS1500;1stExon	chr3:129276960-129277435	3						TRUE
cg08973950	chr7	1083309	+	cg08973950	61715542	40719165	CCTAACCATAAATCAAAATAAAACATCAAAATCAACTTTCTATTCCAACA	CCTAACCGTAAATCGAAATAAAACGTCGAAATCAACTTTCTATTCCAACG	I	A	Red	rs77116012	0.02954	NA	NA	NA	NA	chr7:1084387-1084595	N_Shore	GGCAGCAAGTCAGTATCACATCAGCAGGCGTGGGCCGTGGTGAGCCTCTCCCTGCCCTCC[CG]CTGGAATAGAAAGCTGATCCCGACGTCCCACTCCGACCCACGGTCAGGAAGCCGTCCTGT	CCTGACCGTGGGTCGGAGTGGGACGTCGGGATCAGCTTTCTATTCCAGCG	C7orf50;C7orf50;C7orf50	NM_001134395;NM_032350;NM_001134396	Body;Body;Body					7:1049652-1050000	7:1083296-1085050	Promoter_Associated	AC073957.15;C7orf50	ENST00000418941.1;ENST00000488073.1	5'UTR;3'UTR	GPR146;GPR146;AC073957.15;C7orf50	ENST00000444847.1;ENST00000481403.1;ENST00000418941.1;ENST00000488073.1	TSS1500;TSS1500;5'UTR;3'UTR	chr7:1083145-1084255	3						TRUE
cg25898577	chr22	22292241	+	cg25898577	83704970	14732842	AAACCTCTATATAACTACCAATCAACCCCTCCCCAATAACTAAATCAACA	AAACCTCTATATAACTACCAATCAACCCCTCCCCGATAACTAAATCAACG	I	A	Red	NA	NA	rs61517217	0.011295	NA	NA	chr22:22292528-22292875	N_Shore	CCAGCCCACGGACTCCCCATGCCAAGGGCTGCAGCCCCGCAACCTCGCTTCTGGATTCTT[CG]CTGATCCAGTCACCGGGGAGGGGCTGACTGGCAGCCACACAGAGGTTTCAGCCACTCGCT	CGCTGATCCAGTCACCGGGGAGGGGCTGACTGGCAGCCACACAGAGGTTT	PPM1F	NM_014634	Body				TRUE	22:20622099-20622300	22:22292195-22293262	Promoter_Associated	PPM1F;LL22NC03-86G7.1;LL22NC03-86G7.1;PPM1F;PPM1F	ENST00000406981.2;ENST00000538634.1;ENST00000458178.1;ENST00000486259.1;ENST00000406981.2	5'UTR;TSS1500;TSS1500;3'UTR;1stExon	PPM1F;PPM1F;LL22NC03-86G7.1;LL22NC03-86G7.1;PPM1F;PPM1F	ENST00000406981.2;ENST00000445205.1;ENST00000538634.1;ENST00000458178.1;ENST00000486259.1;ENST00000406981.2	5'UTR;5'UTR;TSS1500;TSS1500;3'UTR;1stExon	chr22:22292065-22293175	3						TRUE
cg15348679	chr21	45626491	+	cg15348679	99799206	54653951	CAATATAAAATAAACACACATTCAAAATTTCCTTCAACTCATTATTAACA	CGATATAAAATAAACGCGCGTTCAAAATTTCCTTCAACTCATTATTAACG	I	C	Grn	NA	NA	NA	NA	NA	NA	chr21:45622218-45622500	S_Shelf	GTACACAGGTGCCTTTGTCACTTCTCCTTTGACCTGGCTGGCACATCTTACCGGTTTCTG[CG]CTAACAATGAGTTGAAGGAAATCTTGAACGCGCGTTCATTTTATATCGGTATCAGAGTCT	CGATATAAAATGAACGCGCGTTCAAGATTTCCTTCAACTCATTGTTAGCG									21:45626478-45627479	Unclassified	AP001058.3	ENST00000423967.1	3'UTR	AP001058.3	ENST00000423967.1	3'UTR	chr21:45626140-45627515	3						TRUE
cg26872907	chr6	161796854	+	cg26872907	58731113	48802146	CAAATAAAATAAAACAACTACAACAAATCTCCATTAAAACCAACACATCA	CAAATAAAATAAAACGACTACGACAAATCTCCATTAAAACCAACGCGTCG	I	T	Red	NA	NA	NA	NA	NA	NA		OpenSea	GAGGGGCGGGTGCTGTCCTGGCACTGACTCAGCTTTTCACAGCGCAAGGCCGAGCCCGAA[CG]ACGCGCTGGCTTTAATGGAGATCTGTCGCAGCCGTTCCATCCCATCTGCACATCCACTTA	CGACGCGCTGGCTTTAATGGAGATCTGTCGCAGCCGTTCCATCCCATCTG	PARK2;PARK2;PARK2	NM_004562;NM_013987;NM_013988	Body;Body;Body					6:161716775-161716879						PARK2	ENST00000479615.1	3'UTR	chr6:161796245-161796935	3						TRUE
cg11767757	chr21	40145404	-	cg11767757	34730525	48649103	ATAATCACATTACCAACCTTCTAAACAAATCAACTCCCTCAAAACTACCA	ATAATCGCATTACCAACCTTCTAAACAAATCGACTCCCTCAAAACTACCG	I	T	Red	NA	NA	NA	NA	NA	NA		OpenSea	TCCATTGAATGAGTAATCGCATTACCAACCTTCTAAGCAAGTCGGCTCCCTCAGGACTGC[CG]TCTTCCAGCCCTCGTAGTACGAAAATGATTCATTAGTCCCTTCATCACAATAACATGAGT	CGGCAGTCCTGAGGGAGCCGACTTGCTTAGAAGGTTGGTAATGCGATTAC	NCRNA00114	NR_027065	TSS200				TRUE							TMPRSS3	ENST00000553129.1	3'UTR	chr21:40145265-40145690	3						TRUE
cg27106643	chr18	77257352	+	cg27106643	25726915	34713287	ACTTTCCACAACTATACACCTCAAAACTAAAACAACCCCAAATAAAAACA	ACTTTCCACGACTATACGCCTCGAAACTAAAACGACCCCAAATAAAAACG	I	C	Grn	NA	NA	NA	NA	NA	NA	chr18:77255680-77256046	S_Shore	ACAAACACAGATGCATTCACTCAAGGAAGAGCGGCCCCAGGGGGAAGAACAGGATGGCAG[CG]TCTTCACTTGGGGCCGCTCCAGCCCCGAGGCGCACAGCCGTGGAAAGCCGGTGACAGCAC	GCTTTCCACGGCTGTGCGCCTCGGGGCTGGAGCGGCCCCAAGTGAAGACG	NFATC1;NFATC1;NFATC1;NFATC1	NM_006162;NM_172388;NM_172389;NM_172387	Body;Body;Body;Body				TRUE	18:75358340-75358510									chr18:77257085-77257490	3						TRUE
cg23189692	chr3	184050393	-	cg23189692	48630201	5762267	AAAAAAAAAACCAAACAATTTCCTATACTAACCTAAAATTAATACTAACA	AAAAAAAAAACCGAACAATTTCCTATACTAACCTAAAATTAATACTAACG	I	T	Red	NA	NA	NA	NA	NA	NA	chr3:184053565-184054263	N_Shelf	TGGCATGCTCACAGAGAGGAAGCCGAGCAATTTCCTGTGCTGGCCTGGAGTTAGTACTGG[CG]TGAGCAATGAGCCTGGGAAGACGGGTGCTCTCGGAGGGAGGACACCTGGTCTGAGGGGTA	CGCCAGTACTAACTCCAGGCCAGCACAGGAAATTGCTCGGCTTCCTCTCT	EIF4G1;EIF4G1;EIF4G1;EIF4G1;EIF4G1	NM_198241;NM_182917;NM_198242;NM_198244;NM_004953	Body;Body;Body;Body;Body				TRUE							EIF4G1;EIF4G1;EIF4G1	ENST00000460829.1;ENST00000475721.1;ENST00000442406.1	5'UTR;5'UTR;3'UTR	chr3:184050165-184050495	3						TRUE
cg19081101	chr1	203156625	-	cg19081101	81707222	34706235	CTCAATACTACAATAAAACACCATAAAAAAAATACAAACCCTACAAAACA	CTCGATACTACAATAAAACACCATAAAAAAAATACAAACCCTACGAAACG	I	A	Red	NA	NA	NA	NA	NA	NA		OpenSea	ATCTTTTGCAAGCTCGGTGCTGCAGTGAGGCACCATGGAGGAAATACAGGCCCTACGGGG[CG]GCTGCACGAGCATCTGACATCAGTCAGCTCCCCAACTCTCTCAGTGAGGCTTTGGAACCC	CGCCCCGTAGGGCCTGTATTTCCTCCATGGTGCCTCACTGCAGCACCGAG	CHI3L1	NM_001276	TSS1500				TRUE				CHI3L1	ENST00000255409.3	TSS1500	CHI3L1	ENST00000255409.3	TSS1500	chr1:203155480-203156730	3						TRUE
cg16802439	chr16	88907184	-	cg16802439	83683175	39753892	AAAAATAACAATAACAAACCTACAAAATCTAATACCACAAAATACTCACA	AAAAATAACGATAACAAACCTACGAAATCTAATACCGCAAAATACTCGCG	I	A	Red	NA	NA	NA	NA	NA	NA	chr16:88908433-88908698	N_Shore	GGCTGTGACTCGAGGGATGACGGTGACAGGCCTGCGGAGTCTGATGCCGCAGGATACTCG[CG]GCCGTGGGACCAGCCTGGTGACCTGAGATCCTGCTGGCAAGGTCACGCTGGCCTGCACAG	AGGGATGACGGTGACAGGCCTGCGGAGTCTGATGCCGCAGGATACTCGCG	GALNS	NM_000512	Body					16:87434579-87434994	16:88907164-88907296	Unclassified_Cell_type_specific	GALNS;GALNS	ENST00000439266.1;ENST00000565364.1	3'UTR;3'UTR	GALNS;GALNS;GALNS;GALNS;GALNS;GALNS	ENST00000567779.1;ENST00000562593.1;ENST00000567525.1;ENST00000568613.1;ENST00000439266.1;ENST00000565364.1	3'UTR;3'UTR;3'UTR;3'UTR;3'UTR;3'UTR			chr16:88903102-88911531	6	chr16:88905181-88907458	6		TRUE
cg17211761	chr17	1096626	+	cg17211761	66791846	73711539	ACCTAAAACATAAATACTAACAATACTCAAAACACATCAACCAAAAAACA	ACCTAAAACGTAAATACTAACGATACTCGAAACACGTCGACCGAAAAACG	I	T	Red	NA	NA	NA	NA	NA	NA		OpenSea	CTCCCCCTCAATACCCACAAGGATTCAGGACTCCCCCGCTCTCCCGGCGAGTTTGCTGAA[CG]CCCTTCGGCCGACGTGTCCCGAGCATCGCCAGTATTTACGTTCTAGGCACCCTGTTAAGC	CGCCCTTCGGCCGACGTGTCCCGAGCATCGCCAGTATTTACGTTCTAGGC								17:1043352-1043568						ABR	ENST00000575934.1	5'UTR								TRUE
cg08450017	chr3	45984838	-	cg08450017	37622553	29797128	AATAAAAAAAATATAAAATATCAATCACCCATCCATCTCTAACCCACACA	AATAAAAAAAATATAAAATATCAATCACCCATCCATCTCTAACCCACGCG	I	T	Red	NA	NA	NA	NA	NA	NA		OpenSea	GCCCCAAAGCAGAATGAAGGGAGTGTGGGGTATCAGTCACCCATCCATCTCTGACCCACG[CG]TTACACAGGGGCGGGTTGGTCATATGGATTCTGATCTGAAGGACGGGAGTAGGGGGTGGG	CGCGTGGGTCAGAGATGGATGGGTGACTGATACCCCACACTCCCTTCATT	CXCR6;FYCO1	NM_006564;NM_024513	TSS200;Body						3:45984803-45985127	Unclassified_Cell_type_specific	CXCR6;CXCR6;FYCO1	ENST00000438735.1;ENST00000304552.4;ENST00000438446.1	5'UTR;TSS200;5'UTR	CXCR6;CXCR6;FYCO1	ENST00000438735.1;ENST00000304552.4;ENST00000438446.1	5'UTR;TSS200;5'UTR								TRUE
cg23819411	chr3	182929273	+	cg23819411	85622336	76801559	CTACCCTTAATCAACACCATATAAAACATATACTCACCCACTAAAAATCA	CTACCCTTAATCAACACCGTATAAAACATATACTCACCCGCTAAAAATCG	I	A	Red	NA	NA	rs73886281	0.030137	NA	NA		OpenSea	TGCACAAATGTTCTCAGGACCACACATATGACGGTATTGCCCATCTCCACGCCCAAGGTC[CG]ATCTCCAGCGGGTGAGCACATGCCCTACACGGTGCTGACCAAGGGCAGGCACACACACTG	CTGCCCTTGGTCAGCACCGTGTAGGGCATGTGCTCACCCGCTGGAGATCG	MCF2L2	NM_015078	Body		chr3:182928659-182928659									MCF2L2	ENST00000488149.1	3'UTR	chr3:182929200-182929470	3						TRUE	TRUE
cg14482811	chr9	139652837	-	cg14482811	81646903	92700493	AAACTCATTCTAACCTACACTACAAAAACTATAAACACTAATAAACAACA	AAACTCGTTCTAACCTACGCTACGAAAACTATAAACACTAATAAACAACG	I	A	Red	NA	NA	NA	NA	NA	NA	chr9:139654897-139655154	N_Shelf	ACTTGTTTTTTTGGGCTCGTTCTGGCCTGCGCTGCGAGGGCTGTGGGCACTGATGGGCAA[CG]GACCAGAGCCTCCAGCACTTTCCTGTGCCACCCCACGCCTGGCCCTTTGAAATGTGTGCC	GGGCTCGTTCTGGCCTGCGCTGCGAGGGCTGTGGGCACTGATGGGCAACG	LCN8	NM_178469	TSS200						9:139652739-139653135	Unclassified	LCN8;LCN8	ENST00000482893.1;ENST00000371688.3	TSS1500;TSS200	LCN8;LCN8;LCN8;LCN8	ENST00000480597.1;ENST00000479767.1;ENST00000482893.1;ENST00000371688.3	TSS1500;TSS1500;TSS1500;TSS200	chr9:139652505-139652855	3						TRUE
cg12297231	chr1	31531229	-	cg12297231	37761905	82671356	AAAAATCCTTTATTCCAAAAAAAATATTCTTAAAAATACATTATAAACCA	AAAAATCCTTTATTCCAAAAAAAATATTCTTAAAAATACGTTATAAACCG	I	A	Red	NA	NA	NA	NA	NA	NA		OpenSea	AACAGTAAAAAAAAGAATCCTTTGTTCCAAAAAAAGTGTTCTTAAAAATGCGTTGTAGGC[CG]GGCGCAGTGGCTCACGCCTGTAATCCCAGCACTTTGGGAGGCCGAGATGGGTGGATCACG	AAGAATCCTTTGTTCCAAAAAAAGTGTTCTTAAAAATGCGTTGTAGGCCG	PUM1;PUM1	NM_014676;NM_001020658	Body;Body						1:31530950-31531251	Promoter_Associated_Cell_type_specific				PUM1	ENST00000524516.1	3'UTR								TRUE
cg15658793	chr19	3398810	-	cg15658793	26761298	93618149	TTTATACAAAAACAACCAACCCACTTACATAAAAAAAAACCAAACCAACA	TTTATACAAAAACAACCGACCCGCTTACATAAAAAAAAACCGAACCAACG	I	C	Grn	NA	NA	NA	NA	NA	NA	chr19:3398628-3398935	Island	TTATGTAACCAGTTTATGCAAGGGCAGCCGGCCCGCTTACATAAGGGGAGGCCGGGCCAG[CG]CCCAGCTGGGGAGGGGGAGGCTCTTAAAGGGACCGGCGTCCCCCGCGGCTCCCTCCACGG	TTTATGCAAGGGCAGCCGGCCCGCTTACATAAGGGGAGGCCGGGCCAGCG	NFIC;NFIC	NM_005597;NM_205843	Body;Body					19:3349722-3349908									chr19:3398605-3398910	3						TRUE
cg07015803	chr14	99655593	+	cg07015803	96653487	69652152	CAAAAACTTCAATAATATCAAACTATACCTAACAAAATAACCACATCCCA	CGAAAACTTCGATAATATCAAACTATACCTAACGAAATAACCACGTCCCG	I	A	Red	NA	NA	NA	NA	NA	NA		OpenSea	ACTTCTGCGGCGCTTTGCCTCTGCCACCGTGCCAAGCTTCCTCCAGCCGCTGCTGGCTGC[CG]GGACGTGGTCATCTCGCCAGGCACAGCCTGACACCACCGAAGTTTCCGGGTGCCCGGATG	CGGAAACTTCGGTGGTGTCAGGCTGTGCCTGGCGAGATGACCACGTCCCG	BCL11B;BCL11B	NM_022898;NM_138576	Body;Body					14:98725296-98725501	14:99654966-99656469	Promoter_Associated_Cell_type_specific							chr14:99655545-99656155	3						TRUE
cg04347414	chr1	2084519	-	cg04347414	11701189	97630235	TCTCTATTCAACTAATAAAAACCTACCAAACTACTTCCCACACAACCACA	TCTCTATTCAACTAATAAAAACCTACCAAACTACTTCCCACGCAACCGCG	I	C	Grn	NA	NA	NA	NA	NA	NA	chr1:2082314-2082529	S_Shore	TCACATGGTAGTTCTCTGTTCAACTGATGGGGACCTGCCAGGCTGCTTCCCACGCAGCCG[CG]CCGTTTCACCTCCCCGCCAACACCACACGGGCCTGTTTCTGCAGGTCCTCAGTGACGCGT	CGCGGCTGCGTGGGAAGCAGCCTGGCAGGTCCCCATCAGTTGAACAGAGA	PRKCZ;PRKCZ;PRKCZ	NM_001033581;NM_001033582;NM_002744	Body;Body;Body					1:2074371-2074456	1:2084074-2084894	Unclassified_Cell_type_specific	PRKCZ	ENST00000479263.1	5'UTR	PRKCZ;PRKCZ	ENST00000503672.1;ENST00000479263.1	5'UTR;5'UTR	chr1:2084400-2084710	3						TRUE
cg03339817	chr2	128458281	-	cg03339817	94706461	40656917	CAAAACACATAAATACAACCTAAAAACAAATCAAAATTAACCTACATACA	CAAAACACGTAAATACGACCTAAAAACAAATCAAAATTAACCTACGTACG	I	A	Red	NA	NA	NA	NA	NA	NA	chr2:128458844-128459937	N_Shore	TCTGAGAAACAGCAGGGCACGTGGGTGCGGCCTGGGAACAGATCAGGATTGACCTGCGTG[CG]AGCCAGCTTGTCACAGTGATGTGACGATGAGTCAGGACACCTGGGCGTGGCGCTGTCCAG	CGCACGCAGGTCAATCCTGATCTGTTCCCAGGCCGCACCCACGTGCCCTG	SFT2D3	NM_032740	TSS1500						2:128458239-128458520	Promoter_Associated	SFT2D3	ENST00000310981.4	TSS1500	SFT2D3	ENST00000310981.4	TSS1500	chr2:128458005-128458515	3						TRUE
cg26326621	chr14	77332983	-	cg26326621	3776133	27634222	AAAACCCAAACAAAAACAAATAAAACAATCAATACCCAATACCCAAACCA	GAAACCCAAACAAAAACGAATAAAACAATCGATACCCGATACCCAAACCG	I	A	Red	rs11159236	0.127273	NA	NA	NA	NA		OpenSea	GGAGAAGTTCCCGGGGCCCAGGCAGGGACGGATAAGGCAGTCGGTGCCCGGTGCCCAGGC[CG]GGGGTGAAGAGGCTGGCCAGGACTCAGCAGCAGGAAGTGAGAATGAACTTCACAGGATGC	GGGGCCCAGGCAGGGACGGATAAGGCAGTCGGTGCCCGGTGCCCAGGCCG	C14orf166B	NM_194287	Body				TRUE							C14orf166B;C14orf166B	ENST00000484640.1;ENST00000216450.3	3'UTR;3'UTR	chr14:77332765-77333275	3						TRUE
cg05398700	chr14	102677141	-	cg05398700	60657843	30778281	AAAAAAAAATTAAATCAAAAAAACACATAACTCCTCCACACTTTATTTCA	AAAAAAAAATTAAATCAAAAAAACACGTAACTCCTCCGCGCTTTATTTCG	I	T	Red	NA	NA	NA	NA	NA	NA	chr14:102680287-102680519	N_Shelf	AGGTGCGGTGGGGGAGGGGGATTGGGTCAGAAAGGCACGTGACTCCTCCGCGCTTTGTTT[CG]TAAAGCCTGAGACTCCCCGAGTCTTCCGACTTCTCCCTGACATGGCCCTCGTTTGGGCTT	CGAAACAAAGCGCGGAGGAGTCACGTGCCTTTCTGACCCAATCCCCCTCC	WDR20	NM_181291	Body				TRUE	14:101746704-101747070						WDR20	ENST00000556094.1	3'UTR	chr14:102676845-102677235	3						TRUE
cg04828493	chr13	111328783	-	cg04828493	3790572	37719850	AAATACCACAATAAACCAAAAAAACAATATCATATAACTAAATAAAAACA	AAATACCGCAATAAACCAAAAAAACAATATCGTATAACTAAATAAAAACG	I	A	Red	rs2296654	0.068049	NA	NA	NA	NA	chr13:111331166-111331373	N_Shelf	TTCCAGAGTAGGGGATGCCGCAGTGGGCCAGGAGAGCAGTGTCGTGTGACTGAGTGGGGG[CG]GCAGGCAGCTGCGGTCCCAGGCAGACAGTGGGAAGAGGAGCTTTGGTGACAGAGGACCCA	CGCCCCCACTCAGTCACACGACACTGCTCTCCTGGCCCACTGCGGCATCC	CARS2	NM_024537	Body			CDMR			13:111328556-111328823	Unclassified_Cell_type_specific	CARS2;CARS2	ENST00000535398.1;ENST00000542993.1	3'UTR;5'UTR	CARS2;CARS2;CARS2;CARS2;CARS2	ENST00000481787.2;ENST00000535398.1;ENST00000543487.1;ENST00000465145.1;ENST00000542993.1	3'UTR;3'UTR;3'UTR;3'UTR;5'UTR	chr13:111328480-111329855	3						TRUE
cg00660167	chr17	80200974	+	cg00660167	29657187	60794822	ATCCTAAACTAATTACTATATAAACATTTTAAAATACAAAACCTTAAACA	ATCCTAAACTAATTACTATATAAACGTTTTAAAATACGAAACCTTAAACG	I	A	Red	NA	NA	NA	NA	NA	NA	chr17:80202799-80203289	N_Shore	TCTTAACTCGGCTCTGACCCACCCCAACCTCCCTCTGTACTTCAACACACAGCTCCCACC[CG]CTCAAGGCCCCGTACTCCAAAACGCTTACACAGTAACCAGCCTAGGATTGAGAAAGCATC	ATCCTAGGCTGGTTACTGTGTAAGCGTTTTGGAGTACGGGGCCTTGAGCG								17:77793903-77794921									chr17:80200900-80201195	3						TRUE
cg02279108	chr7	156836773	-	cg02279108	84775157	6601917	AAATCACAAATACAAACATTTACTCAAAATAACTACCAAACTCAAACCCA	AAATCACAAATACAAACGTTTACTCGAAATAACTACCGAACTCAAACCCG	I	A	Red	rs117085579	0.02474	NA	NA	NA	NA	chr7:156832678-156832961	S_Shelf	GGGTTCTGAATTAGGTCACAGATGCAGACGTTTGCTCGAAGTGGCTGCCGAGCTCAGACC[CG]GCGAGATGGTGGCAGGCCTCCACCCACAGCCTCCCTTGGTCACCAGAACCACGGAACCGA	AGGTCACAGATGCAGACGTTTGCTCGAAGTGGCTGCCGAGCTCAGACCCG								7:156529502-156529594									chr7:156836560-156836830	3						TRUE
cg02212339	chr17	3493666	-	cg02212339	28725521	64791894	CATTCTCCACCAAAAAAATCACCAAAACCATATTACATCTCTCAATAACA	CGTTCTCCACCAAAAAAATCACCAAAACCATATTACGTCTCTCGATAACG	I	A	Red	NA	NA	NA	NA	NA	NA		OpenSea	GGACGTCTGCTCCGTTCTCCACCAGGAGGGTCACCAGGGCCATGTTGCGTCTCTCGATGG[CG]ATGTGCAGTGCTGTCTGGCCTACAGAGGACGCGCACGGTTGGCTTCGTGGTCACGGTCCT	CGCCATCGAGAGACGCAACATGGCCCTGGTGACCCTCCTGGTGGAGAACG	TRPV1;TRPV1;TRPV1;TRPV1	NM_080704;NM_018727;NM_080706;NM_080705	Body;Body;Body;Body					17:3440312-3440416			TRPV1	ENST00000399759.3	ExonBnd	TRPV1;TRPV1;RP11-235E17.2	ENST00000399759.3;ENST00000574085.1;ENST00000572919.1	ExonBnd;3'UTR;3'UTR	chr17:3493585-3493955	3						TRUE
cg16340422	chr17	17110120	+	cg16340422	83665826	78633216	CATAACTTAACACATAATAAAAAATAAAACCTAAAAAACATAACCAAACA	CGTAACTTAACACGTAATAAAAAATAAAACCTAAAAAACGTAACCGAACG	I	C	Grn	NA	NA	NA	NA	NA	NA	chr17:17109893-17110296	Island	CCACAGACACCCTCCACCCCCCAACGCCAGGCTGTGCCCCCCATTTTCCTTCCAGCCAGG[CG]CTCGGCCACGCCCTCCAGGTTCCACCTCCCACCACGTGCCAAGCCACGTCCCCAAGCCCG	CGTGGCTTGGCACGTGGTGGGAGGTGGAACCTGGAGGGCGTGGCCGAGCG	PLD6	NM_178836	TSS1500				TRUE	17:17049497-17051315	17:17108465-17110453	Promoter_Associated	PLD6;PLD6	ENST00000321560.2;ENST00000427497.2	TSS1500;TSS1500	PLD6;PLD6	ENST00000321560.2;ENST00000427497.2	TSS1500;TSS1500	chr17:17110025-17110555	3						TRUE
cg13617280	chr12	129299462	+	cg13617280	62652825	76696296	ACAAAACATCAACTTTATCACTAATTATACAATCCCCACTATCTACATCA	ACAAAACGTCAACTTTATCACTAATTATACGATCCCCACTATCTACGTCG	I	A	Red	NA	NA	NA	NA	NA	NA		OpenSea	CATCAGGAGGCTTGGTGATGAAAACGCTCTGGCCACAGAGGAAGACCACAAAAGCAAGGC[CG]ACGCAGACAGTGGGGATCGCATAACCAGTGACAAAGCTGACGTTCTGCTGAATATAGGCA	GCAGAACGTCAGCTTTGTCACTGGTTATGCGATCCCCACTGTCTGCGTCG	SLC15A4;MGC16384	NM_145648;NR_026666	Body;TSS200					12:127865285-127865458			SLC15A4	ENST00000539703.1	3'UTR	SLC15A4;SLC15A4;SLC15A4;SLC15A4	ENST00000366292.2;ENST00000366292.2;ENST00000539703.1;ENST00000376740.4	1stExon;3'UTR;3'UTR;5'UTR					chr12:129292711-129310219	6		TRUE
cg19871722	chr10	34226580	+	cg19871722	1621912	57685268	CCAAATTAATCACTACCAATTCTCAAATACTACCTTCAAACCCCACAACA	CCAAATTAATCACTACCAATTCTCAAATACTACCTTCAAACCCCACGACG	I	A	Red	NA	NA	NA	NA	NA	NA		OpenSea	AGTCAGACCTGTTTGCTAAACCATCAGGCCACGTCTTATCTGACCCCTCGCAGCCCTCTT[CG]TCGTGGGGTTTGAAGGCAGCATCTGAGAACTGGCAGTGACCAACCTGGCGTGTTTGTGAA	CGTCGTGGGGTTTGAAGGCAGCATCTGAGAACTGGCAGTGACCAACCTGG							TRUE																	TRUE
cg25596405	chr8	28961333	+	cg25596405	65802947	97770980	AACACTTCTAAACCTTCCTACTTTTCATTCTTAATTCCTTAAAATCCCCA	AACGCTTCTAAACCTTCCTACTTTTCGTTCTTAATTCCTTAAAATCCCCG	I	A	Red	NA	NA	NA	NA	NA	NA		OpenSea	GAGTTCCTCTTTAGAACCGAACCACTTTCCTCTCGCCTCCCACGTCCTCACTAAGTTACT[CG]GGGACCCCAAGGAACCAAGAACGAAAAGTAGGAAGGTCCAGAAGCGTTAACACAACTGTG	CGGGGACCCCAAGGAACCAAGAACGAAAAGTAGGAAGGTCCAGAAGCGTT	KIF13B	NM_015254	Body					8:29017225-29017299									chr8:28961145-28961395	3						TRUE
cg18758433	chr17	78623601	+	cg18758433	85758542	75781377	AATCAAAATTCTCACTAAACACAACACACACATAAAAAAACTTTCAAACA	AATCAAAATTCTCACTAAACACGACACGCACGTAAAAAAACTTTCAAACG	I	A	Red	rs59316918	0.013455	NA	NA	NA	NA		OpenSea	TTTTTGCCTTGGCCTCAGCAGTGCTCTCCCACTTCGTCTTCCCTCCTTTCTAGTGCTTCT[CG]CCTGAAAGCTTTTCCACGTGCGTGCCGTGTTCAGTGAGAACTCTGATTCATGCTCTTCAG	CGCCTGAAAGCTTTTCCACGTGCGTGCCGTGTTCAGTGAGAACTCTGATT	RPTOR;RPTOR	NM_001163034;NM_020761	Body;Body				TRUE		17:78623506-78624449	Promoter_Associated	RPTOR	ENST00000537330.1	5'UTR	RPTOR;RPTOR	ENST00000537330.1;ENST00000577161.1	5'UTR;5'UTR	chr17:78623560-78623855	3						TRUE
cg15451980	chr15	60959637	-	cg15451980	10631911	2773544	TAAAAAACAAAATCAAAAACAAATATTTCTAACAACAAACCTCCCTACCA	TAAAAAACGAAATCGAAAACAAATATTTCTAACAACGAACCTCCCTACCG	I	A	Red	NA	NA	NA	NA	NA	NA		OpenSea	ATGCCTGGCCACTGAGAAACGAAATCGGAGGCAGATATTTCTGACAGCGAGCCTCCCTGC[CG]GGTGCTTTATCATTCTTTATGTTAAATACATCACCACATCTAAGCCCTTGCAAGCCGAGA	CGGCAGGGAGGCTCGCTGTCAGAAATATCTGCCTCCGATTTCGTTTCTCA	RORA	NM_134261	Body				TRUE				RORA	ENST00000560004.1	3'UTR	RORA;RORA;RORA;RORA	ENST00000557822.1;ENST00000559145.1;ENST00000551975.1;ENST00000560004.1	3'UTR;3'UTR;3'UTR;3'UTR	chr15:60959520-60959730	3						TRUE
cg23474890	chr12	122467179	-	cg23474890	41720211	29720920	CACTAATATAATAAAAAAAACCAAACCATAACATCCTCTAATAAAACACA	CACTAATATAATAAAAAAAACCGAACCGTAACGTCCTCTAATAAAACACG	I	T	Red	NA	NA	NA	NA	NA	NA		OpenSea	GCTAGGAATGGCCACTGGTATAATAAGAAAAGCCGGGCCGTAGCGTCCTCTGATGGAACA[CG]TGGGACCCGAGCGGGCAGGGTTTTTGGGGGTGAGGTGTCTGTGGTTTCGGCTGGCTGGGT	CACTGGTATAATAAGAAAAGCCGGGCCGTAGCGTCCTCTGATGGAACACG	BCL7A;BCL7A	NM_001024808;NM_020993	Body;Body				TRUE	12:120951535-120951654						BCL7A	ENST00000432926.2	5'UTR	chr12:122467085-122467415	3						TRUE
cg02998129	chr17	42344234	-	cg02998129	28643886	63719934	AACAAAACATCTAAACCTAAAAAATATAACACAACTAAAAAAACACAACA	AACGAAACATCTAAACCTAAAAAATATAACACAACTAAAAAAACACGACG	I	A	Red	NA	NA	NA	NA	NA	NA		OpenSea	CAGATAAGGGTGAGCGGGACATCTGAGCCTAGAAGGTATAGCACAGCTGGGAAGACACGG[CG]GGAGAGGGGATTGACCAGATGACAGGGACAACTTCCTAGTGGTATGGCACCACCTTTGTG	CGCCGTGTCTTCCCAGCTGTGCTATACCTTCTAGGCTCAGATGTCCCGCT	SLC4A1	NM_000342	5'UTR		chr17:42343917-42343917						SLC4A1	ENST00000262418.6	5'UTR	SLC4A1;SLC4A1;SLC4A1	ENST00000498270.1;ENST00000262418.6;ENST00000497360.1	3'UTR;5'UTR;3'UTR	chr17:42343785-42344455	3						TRUE
cg21459713	chr8	623688	+	cg21459713	51609946	86686950	TTATAAAAAAAATAATATAAACACCAACAAAAAAAACCCAACACTAACCA	TTATAAAAAAAATAATATAAACACCAACGAAAAAAACCCGACACTAACCG	I	A	Red	rs61741834	0.022176	NA	NA	NA	NA	chr8:623372-623710	Island	GGTCTTCCTCGCTAGCGTCCGCACCATCTTCCTCCCTGGTATCTTTAACGTCTTCCTCCC[CG]GCCAGTGTCGGGTCTTCCTCGCTGGTGTCCACACCATCCTCCTCACAAGCCTCTCCCACG	TTGTGAGGAGGATGGTGTGGACACCAGCGAGGAAGACCCGACACTGGCCG	ERICH1	NM_207332	Body					8:613379-613710						ERICH1;ERICH1;ERICH1	ENST00000523415.1;ENST00000522893.1;ENST00000518895.1	TSS1500;TSS200;TSS1500	chr8:623660-623890	3						TRUE
cg14522718	chr9	130868874	+	cg14522718	35703578	91810876	AACAAAAAAAAAACACAATCTTTAATACAATTTCCTACACTAACCACACA	AACAAAAAAAAAACGCAATCTTTAATACAATTTCCTACACTAACCACGCG	I	T	Red	NA	NA	NA	NA	NA	NA		OpenSea	GGACAGATTTAGAAACCTCCTCCCAGCACACCTCCACCTGCTGTCTCCCTCCTTGACGGA[CG]CGTGGTTAGTGCAGGAAACTGCATCAAAGACTGCGCCTCCTTCCTGCTCTTCTGTTTACT	CGCGTGGTTAGTGCAGGAAACTGCATCAAAGACTGCGCCTCCTTCCTGCT	SLC25A25;SLC25A25;SLC25A25;SLC25A25	NM_001006642;NM_001006643;NM_052901;NM_001006641	Body;Body;Body;Body						9:130868774-130869171	Gene_Associated_Cell_type_specific							chr9:130868840-130869095	3						TRUE
cg07841371	chr1	1114912	+	cg07841371	93641404	21680982	AAAACTACCCTTCCAAAAATAATACCAACCAAACAAAACCCTAAACCACA	AAAACTACCCTTCCAAAAATAATACCAACCAAACGAAACCCTAAACCGCG	I	A	Red	NA	NA	NA	NA	NA	NA	chr1:1115574-1116006	N_Shore	GAGAGAGGGGCCAGCTGTGGGCGCCGGGCTCTGCAGGCACAGAGGGGAGCTGTCGCGCTC[CG]CGGCCCAGGGTTCCGCCTGGCTGGCACCACCCCTGGAAGGGCAGCCCCTCGTCTCCCGGC	CGCGGCCCAGGGTTCCGCCTGGCTGGCACCACCCCTGGAAGGGCAGCCCC	TTLL10;TTLL10	NM_001130045;NM_153254	Body;TSS200					1:1104210-1104834			TTLL10;TTLL10-AS1;TTLL10;TTLL10-AS1	ENST00000460998.1;ENST00000379317.1;ENST00000379288.3;ENST00000379317.1	TSS1500;1stExon;TSS200;3'UTR	TTLL10;TTLL10;TTLL10-AS1;TTLL10;TTLL10-AS1	ENST00000460998.1;ENST00000514695.1;ENST00000379317.1;ENST00000379288.3;ENST00000379317.1	TSS1500;TSS1500;1stExon;TSS200;3'UTR			chr1:1113976-1121466	6				TRUE
cg24134897	chr11	859670	+	cg24134897	39616243	10754116	AAAAAACAACCCAAAAACACACCAAAAAACAAATACATAAACCTAAAACA	AAAAAACGACCCGAAAACGCACCAAAAAACGAATACATAAACCTAAAACG	I	T	Red	NA	NA	NA	NA	NA	NA	chr11:858575-858932	S_Shore	CCCTGCTCACATGCACCCCAGCTCCCATGCATCCCGGGCTCACACACAACTTGACTCACA[CG]TCTCAGGTTCATGCATCCGTCCCCTGGTGCGTCTCCGGGCCGCCCTCCACCGGGCTGTGC	CGTCTCAGGTTCATGCATCCGTCCCCTGGTGCGTCTCCGGGCCGCCCTCC	TSPAN4;TSPAN4;TSPAN4;TSPAN4;TSPAN4;TSPAN4;TSPAN4	NM_001025239;NM_001025237;NM_001025234;NM_001025235;NM_001025236;NM_001025238;NM_003271	5'UTR;Body;Body;Body;Body;Body;Body				TRUE		11:859646-859800	Unclassified_Cell_type_specific	RP11-1391J7.1;RP11-1391J7.1;TSPAN4;TSPAN4	ENST00000506172.2;ENST00000506172.2;ENST00000397396.1;ENST00000525201.1	3'UTR;1stExon;5'UTR;5'UTR	RP11-1391J7.1;RP11-1391J7.1;TSPAN4;TSPAN4;TSPAN4;TSPAN4;TSPAN4;TSPAN4	ENST00000506172.2;ENST00000506172.2;ENST00000397396.1;ENST00000525334.1;ENST00000525201.1;ENST00000526055.1;ENST00000524895.1;ENST00000464987.1	3'UTR;1stExon;5'UTR;5'UTR;5'UTR;5'UTR;5'UTR;5'UTR	chr11:859665-860195	3						TRUE
cg00549574	chr17	74350942	+	cg00549574	86672114	1666530	CAAAAATACACAATCTTAACAAAACATAATAACTAAAACCTATAATATCA	CAAAAATACACGATCTTAACGAAACGTAATAACTAAAACCTATAATATCG	I	A	Red	NA	NA	NA	NA	NA	NA	chr17:74349151-74350656	S_Shore	TCACTGCAGCCTCTACCTCCCGGGCTCAAGCCATCCTCCTACCTCAGTCATTCAAAATGC[CG]ACATTACAGGCCTCAGCCATCACGCCCCGCCAAGATCGTGTATTCCTGAGTGCTCCGTGT	CAGGAATACACGATCTTGGCGGGGCGTGATGGCTGAGGCCTGTAATGTCG	PRPSAP1	NM_002766	TSS1500								PRPSAP1;PRPSAP1	ENST00000446526.2;ENST00000324684.4	TSS1500;TSS1500	PRPSAP1;PRPSAP1;PRPSAP1;PRPSAP1;PRPSAP1;PRPSAP1;PRPSAP1	ENST00000435555.1;ENST00000435555.1;ENST00000423915.1;ENST00000436498.1;ENST00000494662.1;ENST00000446526.2;ENST00000324684.4	1stExon;5'UTR;5'UTR;TSS1500;TSS1500;TSS1500;TSS1500	chr17:74350900-74351350	3						TRUE
cg12655112	chr15	42261154	-	cg12655112	73785151	78768111	AAAAAAACTCCACACCCACTAACAATCATTCTCTATTTCATTTACATACA	AAAAAAACTCCACGCCCACTAACAATCATTCTCTATTTCGTTTACATACG	I	A	Red	NA	NA	NA	NA	NA	NA	chr15:42264156-42264861	N_Shelf	TCATCACATCAAAGAGAAACTCCACGCCCACTAACAGTCATTCTCTATTTCGTTTGCATG[CG]GCTATCCAGTTGTCCTAGCACCATTTGTTGAACTATAGTTTCCCCCATTGTTCTAATAGT	AGAGAAACTCCACGCCCACTAACAGTCATTCTCTATTTCGTTTGCATGCG	EHD4	NM_139265	Body											EHD4	ENST00000569223.1	3'UTR	chr15:42260980-42261295	3						TRUE
cg23128584	chr10	323649	+	cg23128584	14754558	80602151	CACCAAAAAATCTATATAAAAAACAATTAATAAACAACAAACAAAAAACA	CGCCAAAAAATCTATATAAAAAACGATTAATAAACGACAAACGAAAAACG	I	T	Red	NA	NA	NA	NA	NA	NA		OpenSea	TCCACTTGGCTCTCTCTGACCTGCCTGAGCACTGCCCGACAGTCTCCTCCGGCCTCTCCA[CG]TCCTCCGTCTGCCGCCCACTAATCGTTCCCCATACAGACTTCCTGGCGACAGCACCTGTC	CGTCCTCCGTCTGCCGCCCACTAATCGTTCCCCATACAGACTTCCTGGCG	DIP2C	NM_014974	Body					10:313625-313810																TRUE
cg18168751	chr4	974821	+	cg18168751	82755253	33611256	CATATCTACATAACATAACACACACTAACCAATTACTAACTAAAAAATCA	CGTATCTACGTAACGTAACGCACGCTAACCGATTACTAACTAAAAAATCG	I	C	Grn	NA	NA	NA	NA	NA	NA		OpenSea	CTCGAGGCTGCCATCACCCCTTAGGCCGCACACCCTGAGACCCAGCAGGGTCTCAACCAG[CG]ACTCCCCAGTCAGCAACCGGCCAGCGTGCGTCACGTCACGCAGACACGGCCTCTGCTCCA	CGTGTCTGCGTGACGTGACGCACGCTGGCCGGTTGCTGACTGGGGAGTCG	SLC26A1	NM_134425	Body					4:964744-965036											chr4:974418-975136	6	chr4:974085-975262	6		TRUE
cg00594040	chr2	8422258	+	cg00594040	17684173	44625282	AACTACCTCAATAACTACTCCTCAAAACTAAAAAAACAAACAAAAAATCA	AACTACCTCGATAACTACTCCTCAAAACTAAAAAAACGAACAAAAAATCG	I	A	Red	NA	NA	NA	NA	NA	NA		OpenSea	CTCCGCCAGCTAGCCGGCCCATCCCTTATCTCGTTCCGCGGGGCAAAGATGAGGAGAGAC[CG]ACCCTCTGCTCGCTTCTTCAGCTTTGAGGAGCAGCCACCGAGGCAGCCTCTCAGATGCCA	GGCTGCCTCGGTGGCTGCTCCTCAAAGCTGAAGAAGCGAGCAGAGGGTCG					chr2:8422131-8422131			2:8339652-8339784			LINC00299;LINC00299	ENST00000430192.1;ENST00000442956.1	3'UTR;3'UTR	LINC00299;LINC00299	ENST00000430192.1;ENST00000442956.1	3'UTR;3'UTR								TRUE
cg19001909	chr17	26205940	-	cg19001909	82781967	87760967	AACAAAACAAACTCACAAACAAAAAACTAAAACCCAATACAATACATACA	AACAAAACAAACTCGCAAACAAAAAACTAAAACCCGATACGATACATACG	I	A	Red	NA	NA	NA	NA	NA	NA		OpenSea	GCTACAAGCAGGGACAGGGCAAGCTCGCAAACAAAAAACTGAGACCCGATGCGGTGCATG[CG]GGGAGCAGAGCTGTGCAGGGCGCTGCAGGAGCAGAGGAGGGGGCGGGGCAGGACGGCTTC	GACAGGGCAAGCTCGCAAACAAAAAACTGAGACCCGATGCGGTGCATGCG	C17orf108	NM_001076680	3'UTR						17:26205763-26206136	Unclassified_Cell_type_specific	C17orf108;C17orf108	ENST00000379103.2;ENST00000460380.1	3'UTR;3'UTR	C17orf108;C17orf108	ENST00000379103.2;ENST00000460380.1	3'UTR;3'UTR	chr17:26205825-26206155	3						TRUE
cg21248060	chr7	1039957	+	cg21248060	30803594	14632529	ACAAACACATCTCCCAAAAACTAAAATATATACACAACAAAACAAACACA	ACAAACACGTCTCCCGAAAACTAAAATATATACACGACGAAACAAACACG	I	T	Red	NA	NA	NA	NA	NA	NA	chr7:1039874-1040096	Island	GACCTCAGCCCCCAGGAGACGTGCCTGCCCCGCCGTGCACAGACCTCAGCCCCCGGGAGA[CG]TGCCTGCCCCGCCGTGCACACACCTCAGCCCCCGGGAGACGTGCCTGCCCCGCCGTGCAC	CGTGCCTGCCCCGCCGTGCACACACCTCAGCCCCCGGGAGACGTGCCTGC	C7orf50;C7orf50;C7orf50	NM_001134395;NM_032350;NM_001134396	Body;Body;Body					7:1005892-1006675			C7orf50	ENST00000488073.1	3'UTR	C7orf50	ENST00000488073.1	3'UTR			chr7:1038883-1041087	6	chr7:1038912-1042357	6		TRUE
cg14203426	chr7	101723947	+	cg14203426	98608272	93697199	CAAAAACCTACAAACAACTTTTAAATTCAACTAAAAACATAAAAAAAACA	CAAAAACCTACAAACGACTTTTAAATTCGACTAAAAACGTAAAAAAAACG	I	C	Grn	NA	NA	NA	NA	NA	NA		OpenSea	TTCAGCCCTCACAACCTACAAGAAAAGCAGTTCACCACCAGCAGTCTCCTCGCCACCCTG[CG]CCCTCTCCACGCCCCCAGCCGAATCCAAAAGCCGCCTGCAGGCCTCTGCAGCTCTTCTGA	CGCCCTCTCCACGCCCCCAGCCGAATCCAAAAGCCGCCTGCAGGCCTCTG	CUX1;CUX1;CUX1	NM_181500;NM_181552;NM_001913	Body;Body;Body					7:101510465-101510702			CUX1	ENST00000558469.1	5'UTR	CUX1;CUX1	ENST00000497815.1;ENST00000558469.1	5'UTR;5'UTR	chr7:101723840-101724210	3						TRUE
cg00415665	chr8	123875036	-	cg00415665	63716534	3769990	ACTTTCAAAACAAACTAAACATAAAAAATAAAAACAATATACCCTCCACA	ACTTTCAAAACGAACTAAACGTAAAAAATAAAAACGATATACCCTCCGCG	I	A	Red	NA	NA	NA	NA	NA	NA		OpenSea	AAAACAAGTTTGGCTTTCAAGGCGGGCTGGGCGTGGGGAGTGAGAACGGTGTGCCCTCCG[CG]GCAGCTCCCTGGCTCGGTGGCTGCTCCGTGCACATGTGCGCCGCAGGTGGCCTCTGCCCT	CGCGGAGGGCACACCGTTCTCACTCCCCACGCCCAGCCCGCCTTGAAAGC	ZHX2	NM_014943	5'UTR					8:123944179-123944510			ZHX2	ENST00000314393.4	5'UTR	ZHX2;ZHX2	ENST00000534247.1;ENST00000314393.4	TSS1500;5'UTR	chr8:123874885-123875310	3						TRUE
cg05484949	chr17	38708465	+	cg05484949	75695313	6786207	AAAACAATACCAATATACATATATATCCCCAAAAAAAACCTACCAAAACA	AAAACAATACCAATATACGTATATATCCCCGAAAAAAACCTACCGAAACG	I	C	Grn	NA	NA	NA	NA	NA	NA		OpenSea	TTGTTTTCCCATCTGTAACCTCATTAGGATGTCCACACCAGCGGGCTCCACACGCACATG[CG]CTCCGGCAGGTTCCCCTCGGGGACACACACGCACACTGGCATTGCCCCCTGGCCACACGC	CGCTCCGGCAGGTTCCCCTCGGGGACACACACGCACACTGGCATTGCCCC					chr17:38708057-38708057	RDMR		17:35961983-35962222									chr17:38708105-38708890	3						TRUE
cg24955743	chr1	2454705	+	cg24955743	8655862	97615881	AAAAAATCAAATTAAACCTATAACACATCCACCAAACTATACACCAACCA	AAAAAATCAAATTAAACCTATAACGCGTCCACCAAACTATACGCCAACCG	I	T	Red	rs2494625	0.193598	NA	NA	NA	NA	chr1:2452795-2453007	S_Shore	AGGCCCCACAACAGCCATCCCAGGGCACCTCCTGCCTGGTGGTGAGGGCAGGCTCCCCGA[CG]GCTGGCGTACAGTCTGGTGGACGCGTCACAGGCTCAATCTGATCCCCTAGCCTGTGGCTT	CGGCTGGCGTACAGTCTGGTGGACGCGTCACAGGCTCAATCTGATCCCCT	PANK4	NM_018216	Body					1:2444562-2444672	1:2454639-2456091	Promoter_Associated	PANK4	ENST00000491212.1	3'UTR	PANK4;PANK4	ENST00000491212.1;ENST00000514922.1	3'UTR;3'UTR	chr1:2454680-2455130	3						TRUE
cg16278496	chr14	98444476	+	cg16278496	2708395	31729103	CTTAAACCAAACATTTAATCCTCAACTAAACTACTACCAACCTACACACA	CTTAAACCAAACGTTTAATCCTCAACTAAACTACTACCAACCTACGCACG	I	A	Red	NA	NA	NA	NA	NA	NA		OpenSea	CCGCCTCGCCCTGTGCAAGCTCGGTGCAGTGCAGCCCCTCCGGCTCTCGCCCCACAATGC[CG]TGCGCAGGCTGGCAGCAGTTCAGCTGAGGACTAAACGCTTGGCTCAAGTTCAACACGGCT	CTTGAGCCAAGCGTTTAGTCCTCAGCTGAACTGCTGCCAGCCTGCGCACG	C14orf64	NR_015430	TSS200						14:98444107-98445301	Unclassified_Cell_type_specific	C14orf64	ENST00000499006.2	TSS200	C14orf64;C14orf64;C14orf64;C14orf64;C14orf64;C14orf64	ENST00000554822.1;ENST00000556462.1;ENST00000556138.1;ENST00000512901.2;ENST00000502187.1;ENST00000499006.2	TSS200;TSS200;TSS200;TSS200;TSS200;TSS200	chr14:98444340-98444655	3						TRUE
cg05875239	chr14	99787559	+	cg05875239	56784992	96794426	CCTACCAAACACAATCAATAATACCTAAATTATATTTAAACAAAAACCCA	CCTACCGAACACGATCGATAATACCTAAATTATATTTAAACGAAAACCCG	I	A	Red	NA	NA	NA	NA	NA	NA		OpenSea	CCCTCAGTGATCAGCAGGTTCCTGGGCACACGGCTGGCTCCTGTGCAGCACCCGCAGGCT[CG]GGTCCTCGCCCAAACACAACCCAGGCACTACCGACCGTGCTCGGCAGGACCGGCCTTCAC	CGGGTCCTCGCCCAAACACAACCCAGGCACTACCGACCGTGCTCGGCAGG								14:98857116-98857423									chr14:99787445-99787595	3						TRUE
cg07679948	chr12	56329641	-	cg07679948	35641985	9733380	TACCAAAACTAATTCTATATCACACATCAAAAACACTAAAAATCATTACA	TACCAAAACTAATTCTATATCGCGCGTCAAAAACGCTAAAAATCGTTACG	I	T	Red	NA	NA	NA	NA	NA	NA	chr12:56329518-56329790	Island	GGCTAGGGACCTTGCCAGAGCTGGTTCTGTGTCGCGCGTCAGAAGCGCTAGAGGTCGTTG[CG]TGGCGTGGGTGGCTCGGGGAGTGGGTGGCTGAGCGGAGCTGGGGTCCCTGGCCAGAGGCG	CGCAACGACCTCTAGCGCTTCTGACGCGCGACACAGAACCAGCTCTGGCA	DGKA;DGKA;DGKA;DGKA	NM_201445;NM_201554;NM_001345;NM_201444	5'UTR;5'UTR;5'UTR;5'UTR					12:54615823-54616049	12:56329519-56329970	Unclassified_Cell_type_specific	DGKA;DGKA;DGKA;DGKA	ENST00000331886.5;ENST00000394147.1;ENST00000549323.2;ENST00000551156.1	5'UTR;5'UTR;5'UTR;5'UTR	DGKA;DGKA;DGKA;DGKA;DGKA;DGKA;DGKA;DGKA;DGKA;DGKA;DGKA;DGKA;DGKA;DGKA;DGKA;DGKA;DGKA;DGKA;DGKA;DGKA;DGKA;DGKA;DGKA;DGKA;DGKA;DGKA;DGKA;DGKA;DGKA;DGKA;DGKA	ENST00000552478.1;ENST00000550888.1;ENST00000549079.1;ENST00000551296.1;ENST00000551707.1;ENST00000551707.1;ENST00000546878.1;ENST00000546995.1;ENST00000547015.1;ENST00000331886.5;ENST00000555090.1;ENST00000549629.1;ENST00000548479.1;ENST00000547324.1;ENST00000553084.1;ENST00000547358.1;ENST00000548549.1;ENST00000548407.2;ENST00000554434.1;ENST00000555025.1;ENST00000394147.1;ENST00000551615.1;ENS…	TSS1500;TSS1500;TSS1500;1stExon;1stExon;5'UTR;5'UTR;5'UTR;5'UTR;5'UTR;5'UTR;5'UTR;5'UTR;5'UTR;5'UTR;5'UTR;5'UTR;5'UTR;5'UTR;5'UTR;5'UTR;5'UTR;5'UTR;5'UTR;5'UTR;5'UTR;5'UTR;5'UTR;5'UTR;5'UTR;5'UTR	chr12:56329465-56330095	3						TRUE
cg06022561	chr2	242702553	-	cg06022561	16778247	84713859	TCTCAACCTTTAAAACCCAAAACAACATAAATTCCAAATACAAACCACCA	TCTCAACCTTTAAAACCCGAAACAACGTAAATTCCGAATACAAACCGCCG	I	T	Red	rs4449174	0.129003	NA	NA	NA	NA		OpenSea	TAATCTCCACATTCTCAGCCTTTGGGACCCGAGGCAGCGTGAGTTCCGGGTGCAGGCCGC[CG]TTGCTCGGGAATACAGTTGGGTGTTGCTGAATGATGGGGATGCGTCCTGAGAAATGTGTC	CGGCGGCCTGCACCCGGAACTCACGCTGCCTCGGGTCCCAAAGGCTGAGA	D2HGDH	NM_152783	Body		chr2:242702443-242702443			2:242351151-242351423	2:242702218-242703163	Unclassified_Cell_type_specific	D2HGDH;D2HGDH	ENST00000486953.1;ENST00000544929.1	5'UTR;3'UTR	D2HGDH;D2HGDH;D2HGDH;D2HGDH;D2HGDH;D2HGDH;D2HGDH	ENST00000436747.1;ENST00000486953.1;ENST00000470343.1;ENST00000473126.1;ENST00000468064.1;ENST00000544929.1;ENST00000400769.2	3'UTR;5'UTR;5'UTR;5'UTR;5'UTR;3'UTR;3'UTR	chr2:242702225-242702795	3						TRUE
cg03445653	chr16	1405223	-	cg03445653	86736111	59731908	TATAAATCATCTCCCACATCTATAAAATCAAATATAAATCCTCTCCTACA	TATAAATCGTCTCCCGCGTCTATAAAATCGAATATAAATCCTCTCCTACG	I	T	Red	rs115624219	0.016507	NA	NA	NA	NA	chr16:1404833-1405236	Island	TGTGGGGTCGGGTGTGGATCGTCTCCCGCGTCTGTGGGGTCGGGTGTGGATCCTCTCCTG[CG]TCTGTGGGGTCGGGTGTGGATATTCTACTTGTTTTTTCTGTCTTTGATGTAGCGCTCCTT	CGCAGGAGAGGATCCACACCCGACCCCACAGACGCGGGAGACGATCCACA	GNPTG	NM_032520	Body					16:1344883-1345237						GNPTG;GNPTG;GNPTG	ENST00000534197.1;ENST00000529957.1;ENST00000527168.1	5'UTR;5'UTR;5'UTR								TRUE
cg06768361	chr12	117480333	+	cg06768361	50613987	63700290	CCCTCCCCAATAACCCTAAATTATCACAATAACTCACAAAACATAAAACA	CCCTCCCCAATAACCCTAAATTATCACGATAACTCACGAAACATAAAACG	I	T	Red	NA	NA	NA	NA	NA	NA	chr12:117484305-117484627	N_Shelf	CTAAGCTCACAGACCTCAGGGGAGAGGTCAGGGAAACACAGGGCCAGCCTGTGAGGCCCA[CG]CCTCATGCCTCGTGAGTCACCGTGATAACTCAGGGCCACTGGGGAGGGCAGGGCCAGAGG	CGCCTCATGCCTCGTGAGTCACCGTGATAACTCAGGGCCACTGGGGAGGG	TESC;TESC;TESC	NR_031766;NM_017899;NM_001168325	Body;Body;Body		chr12:117480044-117480044									TESC	ENST00000470612.1	3'UTR	chr12:117480120-117480615	3						TRUE
cg14066207	chr14	73030666	-	cg14066207	15654854	19618275	TCTCTCTTAAAAACATATAAACAAAAAACATAAAAACAATAAAACAATCA	TCTCTCTTAAAAACATATAAACAAAAAACATAAAAACAATAAAACGATCG	I	C	Grn	NA	NA	NA	NA	NA	NA		OpenSea	TAAAAAAAAAAATCTCTCTTGGGAGCATATAAACAAAAAACATAGAAGCAATAAAGCGAT[CG]CTGGTATTTCTTTTCTCATGCAGCCAAATTCGCCAGCTGGTGACCAAAGGCTCAGATGCT	TCTCTCTTGGGAGCATATAAACAAAAAACATAGAAGCAATAAAGCGATCG	RGS6	NM_004296	3'UTR			CDMR					RP3-514A23.2	ENST00000555303.1	3'UTR	RP3-514A23.2	ENST00000555303.1	3'UTR								TRUE
cg15878616	chr20	52492209	+	cg15878616	79729258	27766828	AATACAAAACATAACAAAAATATCATAAAACATAACAAAAATAACTACCA	AATACAAAACGTAACAAAAATATCGTAAAACATAACGAAAATAACTACCG	I	C	Grn	rs6126998	0.196249	NA	NA	NA	NA		OpenSea	GCAGAACCTCGCTCTGGCGTTTACAATGCCATCTCCCTTCGTCACAGCACGACACCATGG[CG]GCAGTCACTTCCGCTATGCCTCACGACACTTCTGCTACGCCTTGCATCACTTACGGTGCA	CGGCAGTCACTTCCGCTATGCCTCACGACACTTCTGCTACGCCTTGCATC	SUMO1P1	NR_002189	Body														chr20:52491985-52492310	3						TRUE
cg05656688	chr1	25254088	+	cg05656688	64776166	35760235	AATACCTCAACCATCATAAAAAACCAAATAACCAAATTCAACAACCTTCA	AATACCTCGACCGTCATAAAAAACCAAATAACCAAATTCAACGACCTTCG	I	C	Grn	NA	NA	NA	NA	NA	NA	chr1:25255527-25259005	N_Shore	GCCAATGCTGAAATGGCGAGGCCTCCCTTCCACTTACCTCGCCCACTGCGGCCCACGAAG[CG]AAGGTCGTTGAACCTGGCCACCTGGTTCTTCATGACGGCCGAGGCATTGCGCAGCTCAGC	AATGCCTCGGCCGTCATGAAGAACCAGGTGGCCAGGTTCAACGACCTTCG	RUNX3;RUNX3	NM_001031680;NM_004350	Body;Body				TRUE	1:25126670-25126749			RUNX3	ENST00000496967.1	3'UTR	RUNX3	ENST00000496967.1	3'UTR			chr1:25253998-25262821	6	chr1:25241931-25272688	6		TRUE
cg23144445	chr8	57471162	-	cg23144445	13691240	70607135	TCACAACACTTACCACATAAATAAAATAAAAATCTCACAAAACAATTACA	TCGCAACACTTACCACATAAATAAAATAAAAATCTCACAAAACAATTACG	I	A	Red	NA	NA	NA	NA	NA	NA		OpenSea	GCTCTTCCCACTTCGCAGCACTTGCCACATAAGTAAGATGGAGGTCTCACAGAGCAGTTG[CG]AGTGCACTGTGGAGGCAGGTGGCTTTGAGTTTGGATTTCAGCTGTGCTCTGACTAGCCCT	CGCAACTGCTCTGTGAGACCTCCATCTTACTTATGTGGCAAGTGCTGCGA							TRUE				RP11-16M8.2;RP11-16M8.2;RP11-16M8.2;RP11-16M8.2;RP11-16M8.2;RP11-16M8.2;RP11-16M8.2	ENST00000499425.1;ENST00000523786.1;ENST00000521483.1;ENST00000523664.1;ENST00000524338.1;ENST00000518943.1;ENST00000519144.1	3'UTR;3'UTR;3'UTR;3'UTR;3'UTR;3'UTR;3'UTR	RP11-16M8.2;RP11-16M8.2;RP11-16M8.2;RP11-16M8.2;RP11-16M8.2;RP11-16M8.2;RP11-16M8.2	ENST00000499425.1;ENST00000523786.1;ENST00000521483.1;ENST00000523664.1;ENST00000524338.1;ENST00000518943.1;ENST00000519144.1	3'UTR;3'UTR;3'UTR;3'UTR;3'UTR;3'UTR;3'UTR	chr8:57471045-57471370	3						TRUE
cg24578857	chr17	17110207	+	cg24578857	46804868	53716890	CAATCTCTAACCTAAACAAATAACAAATATACTAAAACCCATAACCCACA	CGATCTCTAACCTAAACAAATAACGAATATACTAAAACCCGTAACCCGCG	I	A	Red	rs117545437	0.0701	NA	NA	NA	NA	chr17:17109893-17110296	Island	CTCCCACCACGTGCCAAGCCACGTCCCCAAGCCCGCGCCACCAGGCAGCACCTGCACACC[CG]CGGGCCACGGGCCCTAGCACACCCGTCACCTGCCCAGGCCAGAGACCGCTCTCCGCGCTA	CGCGGGCCACGGGCCCTAGCACACCCGTCACCTGCCCAGGCCAGAGACCG	PLD6	NM_178836	TSS1500				TRUE	17:17049497-17051315	17:17108465-17110453	Promoter_Associated	PLD6;PLD6	ENST00000321560.2;ENST00000427497.2	TSS1500;TSS1500	PLD6;PLD6	ENST00000321560.2;ENST00000427497.2	TSS1500;TSS1500	chr17:17110025-17110555	3						TRUE
cg23825480	chr22	31336785	+	cg23825480	39772881	79661580	TACTAATCAAAATATACAAATACACATCAAACCATTTCAAAACCCATACA	TACTAATCAAAATATACAAATACACGTCAAACCGTTTCAAAACCCGTACG	I	A	Red	NA	NA	NA	NA	NA	NA		OpenSea	TGCACCCAGAGTGGCATTACCAATCCTTGCTACGTGCTCTGCTTTCTTCACCTCCTGCTC[CG]CACGGGTCTTGAAACGGCTTGACGTGTACTTGTACATCCTGATCAGTAGAAAAAGCAAGC	CGCACGGGTCTTGAAACGGCTTGACGTGTACTTGTACATCCTGATCAGTA	MORC2	NM_014941	Body						22:31336335-31337804	Promoter_Associated_Cell_type_specific	MORC2	ENST00000469915.1	3'UTR	MORC2;MTMR3	ENST00000469915.1;ENST00000464734.1	3'UTR;5'UTR	chr22:31336680-31337070	3						TRUE
cg05971678	chr10	125770089	-	cg05971678	48683249	61793852	TCAAAAAATTACAAAAAAATTCTACAACAAATACAAAATACCCACCCTCA	TCAAAAAATTACGAAAAAATTCTACGACGAATACAAAATACCCACCCTCG	I	A	Red	NA	NA	NA	NA	NA	NA		OpenSea	GTGGAAACACCATCAGGAAATTGCGAAGAAATTCTGCGGCGGGTGCAGGATGCCCACCCT[CG]GGGGAGCCCAGCTGGCATTTAATGATGATACAGCGTCTAAGGCTGACCTCAAGGATTCCC	TCAGGAAATTGCGAAGAAATTCTGCGGCGGGTGCAGGATGCCCACCCTCG	CHST15	NM_015892	Body					10:125760042-125760230																TRUE
cg07721872	chr16	87735256	+	cg07721872	97781946	31726917	ATCTAAAACAAAATATTTATCCCAAATACCAAAAATAAACAAAACAAACA	ATCTAAAACAAAATATTTATCCCAAATACCAAAAATAAACGAAACGAACG	I	A	Red	NA	NA	NA	NA	NA	NA	chr16:87736652-87736907	N_Shore	GTTTCTGGGGTCGGCAGAGTGGGCCAGGCAACAACCTCACATGCCTACCTCACTGCCACT[CG]TCCGCCTCGTCCACTCCTGGCATTTGGGATAAACATCCTGTCTCAGACACACCCTTCTCG	CGTCCGCCTCGTCCACTCCTGGCATTTGGGATAAACATCCTGTCTCAGAC	LOC100129637	NR_024488	Body					16:86292569-86292981			AC010536.1	ENST00000446344.1	1stExon	KLHDC4;KLHDC4;KLHDC4;KLHDC4;AC010536.1	ENST00000568346.1;ENST00000568346.1;ENST00000567298.1;ENST00000567298.1;ENST00000446344.1	3'UTR;1stExon;ExonBnd;3'UTR;1stExon	chr16:87734340-87735895	3						TRUE
cg16452866	chr14	99655676	+	cg16452866	86647459	76770257	CCACCCATAATAACATTCAATACATCTTAAAATCCTCTAATATTCTAACA	CCGCCCATAATAACGTTCGATACATCTTAAAATCCTCTAATATTCTAACG	I	A	Red	NA	NA	NA	NA	NA	NA		OpenSea	CACAGCCTGACACCACCGAAGTTTCCGGGTGCCCGGATGCACAGCCGAGCTGCCTGGTGC[CG]CTAGAACATCAGAGGACTCTAAGATGCACCGAACGCCACCATGGGCGGTTATGGAAGAGA	CCGCCCATGGTGGCGTTCGGTGCATCTTAGAGTCCTCTGATGTTCTAGCG	BCL11B;BCL11B	NM_022898;NM_138576	Body;Body					14:98725296-98725501	14:99654966-99656469	Promoter_Associated_Cell_type_specific							chr14:99655545-99656155	3						TRUE
cg13917614	chr17	40125660	-	cg13917614	22785558	87628346	TAATATAAACAAACTATCACCCACTAACAACCTACCACAAAAAAACCACA	TAATATAAACAAACTATCACCCACTAACAACCTACCGCGAAAAAACCGCG	I	C	Grn	NA	NA	NA	NA	NA	NA		OpenSea	GTTGTGGCCGAGTGATGTGGACAAGCTGTCACCCACTGACAACCTGCCGCGGGGGAGCCG[CG]CCCACATCACCCTCGGCTGTGCAGCTGACGTAGAGGCCGTGCAGACGGGCCTTGACCTCT	CGCGGCTCCCCCGCGGCAGGTTGTCAGTGGGTGACAGCTTGTCCACATCA	CNP	NM_033133	Body					17:37379086-37379308			CNP	ENST00000472031.1	5'UTR	CNP;CNP	ENST00000472031.1;ENST00000486438.1	5'UTR;5'UTR	chr17:40125520-40126095	3						TRUE
cg08866665	chr6	169689892	-	cg08866665	8745336	45660834	CCCACAATTCTAAAAACTAAACACACCCTAAACTAAAATAAACAAAACCA	CCCGCGATTCTAAAAACTAAACACACCCTAAACTAAAATAAACAAAACCG	I	T	Red	NA	NA	NA	NA	NA	NA		OpenSea	AAGCATGTGCCTCCCGCGGTTCTAGGGGCTGAGCACACCCTGGACTGAGATGGACAAAGC[CG]TTCTCTTCCGCTGTTTAGGGCTGAGTCATTGAGCAAGTGATTACACGTGGAGTAAACGCT	CGGCTTTGTCCATCTCAGTCCAGGGTGTGCTCAGCCCCTAGAACCGCGGG								6:169431698-169431905			XXyac-YX65C7_A.3	ENST00000435612.1	TSS1500	XXyac-YX65C7_A.3	ENST00000435612.1	TSS1500	chr6:169689745-169690455	3						TRUE
cg22379472	chr7	47413617	+	cg22379472	66604245	36647160	AAAAACCAACCAAATCAATAATAATAACTACCCTACTCCCACCTCTCACA	AAAAACCAACCAAATCAATAATAATAACTACCCTACTCCCGCCTCTCACG	I	A	Red	NA	NA	NA	NA	NA	NA		OpenSea	AACCCAGGTGTCCCCACTCTCTGGGCCTCTTCCCAGGCAGCACAGCCAGGTCCAGCCATC[CG]TGAGAGGCGGGAGCAGGGCAGCCATCACTACTGACCTGGCTGGTCTCCAACTGATAATGA	GGAGACCAGCCAGGTCAGTAGTGATGGCTGCCCTGCTCCCGCCTCTCACG	TNS3	NM_022748	Body				TRUE				TNS3	ENST00000545849.1	5'UTR	TNS3;TNS3	ENST00000469470.1;ENST00000545849.1	3'UTR;5'UTR	chr7:47413505-47414175	3						TRUE
cg01543184	chr17	79881543	+	cg01543184	96773241	30633278	TATTAACCAAACTAAAAACTACAACTCTCATAAAACACTATTAACTAACA	TATTAACCAAACTAAAAACTACGACTCTCGTAAAACGCTATTAACTAACG	I	A	Red	NA	NA	NA	NA	NA	NA	chr17:79880449-79880872	S_Shore	CGAGTCACGCTGACTCAGCACATTGCCTCTGCCTCCCCGCCGCGCCCGCACTCCCTGGCC[CG]CCAGCCAACAGCGCCCCACGAGAGCCGCAGCCCCCAGCCTGGCCAATAGCAGGTGAGGGC	TATTGGCCAGGCTGGGGGCTGCGGCTCTCGTGGGGCGCTGTTGGCTGGCG	MAFG;MAFG	NM_002359;NM_032711	5'UTR;TSS200						17:79881504-79881549	Unclassified_Cell_type_specific	MAFG;MAFG	ENST00000357736.4;ENST00000392366.3	5'UTR;TSS200	MAFG;MAFG;MAFG	ENST00000574686.1;ENST00000357736.4;ENST00000392366.3	5'UTR;5'UTR;TSS200	chr17:79880660-79881595	3						TRUE
cg04742550	chr16	31366429	-	cg04742550	85751270	50644879	TAAAAAATAAAAACATATAAAAAACCAAACCTATCCTCAAATCAATTACA	TAAAAAATAAAAACGTATAAAAAACCGAACCTATCCTCGAATCAATTACG	I	T	Red	NA	NA	NA	NA	NA	NA		OpenSea	AGTGACTCCGGTTGGGGGGTGGGGGCGTGTGGGAGGCCGAGCCTGTCCTCGGATCAGTTG[CG]TACTCTGCCCGCCCCCTCTGACTCATGCTGACAATCTTCTTCCTTCCCCTGGCCACCTCT	CGCAACTGATCCGAGGACAGGCTCGGCCTCCCACACGCCCCCACCCCCCA	ITGAX	NM_000887	TSS200						16:31366140-31366570	Unclassified	ITGAX;ITGAX;ITGAX	ENST00000268296.4;ENST00000562918.1;ENST00000562522.1	TSS200;TSS200;TSS200	ITGAX;ITGAX;ITGAX;ITGAX	ENST00000564308.1;ENST00000562918.1;ENST00000567409.1;ENST00000562522.1	TSS200;TSS200;TSS200;TSS200	chr16:31366245-31367135	3						TRUE
cg25105522	chr17	43355089	+	cg25105522	72636525	34685282	TATCTCAAACAAATAATTCACACAATATCCTACAAATACTACAATAACCA	TATCTCGAACGAATAATTCACGCGATATCCTACAAATACTACGATAACCG	I	T	Red	NA	NA	NA	NA	NA	NA		OpenSea	CCCGGGGCACTGCAGATAACTCAGAAGGGCGCCAAATGGATATCTGACATTTGAGGGAAA[CG]GCCACCGCAGTATCTGCAGGACACCGCGTGAACTACTCGCTCGAGACAGTTCAGCTTCAA	CGGCCACCGCAGTATCTGCAGGACACCGCGTGAACTACTCGCTCGAGACA	MAP3K14	NM_003954	Body				TRUE		17:43353830-43355578	Unclassified							chr17:43354885-43355870	3						TRUE
cg15911409	chr2	237481080	-	cg15911409	34638899	81767938	ATTAACAAAAAAACAAATAACAAACCCAAAACAATATAAAAAACTTTACA	ATTAACAAAAAAACAAATAACGAACCCAAAACAATATAAAAAACTTTACG	I	T	Red	NA	NA	NA	NA	NA	NA	chr2:237476311-237477263	S_Shelf	CCTTGAACCACTGTTGGCAAAGGGACAGATAACGAGCCCAGGGCAGTGTGGGGGACTTTG[CG]TTTTGAAGTCTGGGTCAGCCAGATAGTAAGCATCTTTTGCTTTTCCTGCTATAACAGATA	CGCAAAGTCCCCCACACTGCCCTGGGCTCGTTATCTGTCCCTTTGCCAAC	CXCR7	NM_020311	5'UTR								CXCR7	ENST00000272928.3	5'UTR	CXCR7;CXCR7	ENST00000447924.1;ENST00000272928.3	5'UTR;5'UTR					chr2:237475776-237490569	6		TRUE
cg24150662	chr1	2949673	-	cg24150662	4795171	27642846	TTCCAAACCAAAAATAACAAAAACTACAAACTTCCCATAATTTTATCACA	TTCCGAACCGAAAATAACGAAAACTACGAACTTCCCATAATTTTATCGCG	I	T	Red	rs111650484	0.048948	NA	NA	NA	NA		OpenSea	CGCGGGAGGCATTTCCGGGCCGGGAGTGGCGGGAGCTGCGAGCTTCCCATGGTTTTGTCG[CG]TGTGTAAGGCGTGGGGAGTGGGTGAGTTTGCGCGTCACCTTGGCTGGGCCACCTCCACCC	CGCGACAAAACCATGGGAAGCTCGCAGCTCCCGCCACTCCCGGCCCGGAA								1:2939473-2939545	1:2949559-2950210	Unclassified_Cell_type_specific							chr1:2949645-2949910	3						TRUE
cg18990407	chr3	184297380	-	cg18990407	1729593	67807985	ATTTACCAAAAAAATCAACATATCCTACATCAAAATCAAAAAAATAATCA	ATTTACCAAAAAAATCGACGTATCCTACGTCAAAATCGAAAAAATAATCG	I	A	Red	NA	NA	NA	NA	NA	NA	chr3:184301117-184302134	N_Shelf	GGCTGTTCGGGAGTTTGCCAAGGAGATCGACGTGTCCTGCGTCAAGATCGAGGAGGTGAT[CG]GAGCTGGTGAGTCTCCCGGGGCACAGTAGAGATGAGAAGCTGAGGCGGGCTGGGTACAGG	GTTTGCCAAGGAGATCGACGTGTCCTGCGTCAAGATCGAGGAGGTGATCG	EPHB3	NM_004443	Body					3:185780041-185780288			EPHB3	ENST00000330394.2	ExonBnd	EPHB3;EPHB3	ENST00000473079.1;ENST00000330394.2	TSS200;ExonBnd	chr3:184297345-184297550	3						TRUE
cg17052552	chr8	41654404	+	cg17052552	49682931	56745264	AACCTAAAAAAATAAACTCTCATAAATATTTTTCAAATAATAATAACACA	AACCTAAAAAAATAAACTCTCATAAATATTTTTCAAATAATAATAACGCG	I	T	Red	NA	NA	NA	NA	NA	NA	chr8:41654875-41655984	N_Shore	AGAGATAGGACGGGTTCTATCTACACAGGGAGAACAAGAAGGCTGGAGTGGCCTTGCTAA[CG]CGCCATTATCACTTGAAAAATATCCATGAGAGCCTATCTCCCCAGGCCACGCCGCCGCTC	CGCGCCATTATCACTTGAAAAATATCCATGAGAGCCTATCTCCCCAGGCC	ANK1;ANK1;ANK1;ANK1;ANK1	NM_020476;NM_020475;NM_001142446;NM_020477;NM_000037	Body;Body;Body;Body;Body					8:41773488-41773619			ANK1	ENST00000521407.1	3'UTR	ANK1	ENST00000521407.1	3'UTR	chr8:41654200-41654475	3						TRUE
cg12811871	chr4	2322078	+	cg12811871	89766275	13807528	AACCATACTAAAACAATAACACTACAAAATCCCAACAAACATAATTTTCA	GACCGTACTAAAACAATAACGCTACAAAATCCCAACGAACGTAATTTTCG	I	C	Grn	NA	NA	NA	NA	NA	NA		OpenSea	GCCAGGATGTCAGGCCCTGTGGCCCCCTGGGTGCCGCGGACGGCCCAACTTAACCACCTG[CG]AAAACCACGCCCGCTGGGACTCTGCAGCGCCACTGTCCCAGCACGGCCGCCGCCTCATGC	GGCCGTGCTGGGACAGTGGCGCTGCAGAGTCCCAGCGGGCGTGGTTTTCG	ZFYVE28	NM_020972	Body					4:2291712-2291922									chr4:2321925-2322150	3						TRUE
cg22749642	chr11	857033	-	cg22749642	46714238	11684908	TAACACACACATATAACCACATATAATAATATAAAACATCTATAACAACA	TAACGCGCGCGTATAACCACGTATAATAATATAAAACGTCTATAACAACG	I	T	Red	rs116952074	0.010417	NA	NA	NA	NA	chr11:858575-858932	N_Shore	GTTGCAGGGCGGTAACGCGCGCGTGTGGCCACGTGTGATGGTGTGAGGCGTCTGTGGCAA[CG]TGGGCTGTTGTCTGTCACAGTGTGTGTGACCGAGCCCGTCTGGTGACAGTGGGTGTCTCT	TAACGCGCGCGTGTGGCCACGTGTGATGGTGTGAGGCGTCTGTGGCAACG	TSPAN4;TSPAN4;TSPAN4;TSPAN4;TSPAN4;TSPAN4;TSPAN4	NM_001025239;NM_001025237;NM_001025234;NM_001025235;NM_001025236;NM_001025238;NM_003271	5'UTR;Body;Body;Body;Body;Body;Body				TRUE	11:846942-847034			RP11-1391J7.1;TSPAN4;TSPAN4	ENST00000506172.2;ENST00000397396.1;ENST00000525201.1	3'UTR;5'UTR;5'UTR	RP11-1391J7.1;TSPAN4;TSPAN4;TSPAN4;TSPAN4;TSPAN4;TSPAN4	ENST00000506172.2;ENST00000397396.1;ENST00000525334.1;ENST00000525201.1;ENST00000526055.1;ENST00000524895.1;ENST00000464987.1	3'UTR;5'UTR;5'UTR;5'UTR;5'UTR;5'UTR;5'UTR	chr11:856880-857370	3						TRUE
cg25131632	chr10	94549040	-	cg25131632	24718593	8612490	CATCTAAATAACTAAAAACCCAAAAACAATACCTAACTCAACTCTATCCA	CATCTAAATAACTAAAAACCCAAAAACGATACCTAACTCGACTCTATCCG	I	A	Red	NA	NA	NA	NA	NA	NA		OpenSea	TGAGCAACTGAGCATCTGGGTGGCTGGAAACCCAAGAACGGTGCCTAGCTCGGCTCTGTC[CG]GCCTCGAGTCCCCTCATCCCAGACTGAACTGCTGGGGGTGCCCTCTGGAGGTTTATTCGT	CATCTGGGTGGCTGGAAACCCAAGAACGGTGCCTAGCTCGGCTCTGTCCG							TRUE										chr10:94548865-94549115	3						TRUE
cg17927096	chr10	106012933	+	cg17927096	87725372	65678237	ACCCAACAAATAAAACACCAAAATAAATCATACAAACCCCCACCCACTCA	ACCCAACAAATAAAACACCAAAATAAATCATACGAACCCCCACCCACTCG	I	C	Grn	NA	NA	NA	NA	NA	NA	chr10:106014667-106015087	N_Shore	GGCAGAAAGCAGGGGCTTTTAAAGGGGGCAGTTGGTATGAACTGCATGCTGGGGAGGGAG[CG]AGTGGGTGGGGGTTCGCATGACTCACTTTGGTGCTTTATCTGCTGGGTTGTGCCATCATG	ACCCAGCAGATAAAGCACCAAAGTGAGTCATGCGAACCCCCACCCACTCG							TRUE				GSTO1;GSTO1	ENST00000493946.1;ENST00000539281.1	TSS1500;TSS1500	GSTO1;GSTO1;GSTO1	ENST00000493946.1;ENST00000539281.1;ENST00000470554.1	TSS1500;TSS1500;5'UTR	chr10:106012885-106013155	3						TRUE
cg03663120	chr7	2284600	-	cg03663120	31722945	78757317	ATAAAAAAATAAACTCAAAAAACTTAAAACAATACACAATATACAATACA	ATAAAAAAATAAACTCGAAAAACTTAAAACGATACGCGATATACGATACG	I	T	Red	rs34054418	0.023404	NA	NA	NA	NA	chr7:2281362-2282105	S_Shelf	TGTGAAGATAAAATGAGGAAATGAACTCGAAGGACTTAGAACGGTGCGCGGTGTGCGGTG[CG]TGCTGAGTGCGTGTTAGCTGTTGTGGTGCGGTGGTGCTGGGGGCTGCAGGGCGTATCTGG	CGCACCGCACACCGCGCACCGTTCTAAGTCCTTCGAGTTCATTTCCTCAT	NUDT1;NUDT1;NUDT1;NUDT1;NUDT1;NUDT1;NUDT1	NM_198948;NM_002452;NM_198952;NM_198950;NM_198954;NM_198953;NM_198949	Body;Body;Body;Body;Body;Body;Body					7:2251048-2251487						NUDT1	ENST00000471348.1	5'UTR	chr7:2284480-2284815	3						TRUE
cg11699517	chr17	79419796	+	cg11699517	86738214	15721266	CCCCATAAAACATAAAACAAACAACAAACTTAAATATTTACACTTCCTCA	CCCCGTAAAACGTAAAACAAACAACGAACTTAAATATTTACGCTTCCTCG	I	A	Red	NA	NA	NA	NA	NA	NA	chr17:79420144-79420437	N_Shore	CTGCGGCCCCCAGGAGAGACGAGAGTTCACGGAGCCCTGCACGGCGGGGGCCTGGCCGGC[CG]AGGAAGCGCAAACACTCAAGCTCGCTGCCTGCCCCACGTCCCACGGGGCCGCTCCCCAGG	CCCCGTGGGACGTGGGGCAGGCAGCGAGCTTGAGTGTTTGCGCTTCCTCG	BAHCC1	NM_001080519	Body					17:77034334-77034456									chr17:79419605-79419855	3						TRUE
cg01154505	chr2	112940409	+	cg01154505	92789572	2663574	ATACAACAATAAAAACCCAAAATATTCACACAAACATACATACAAAACCA	ATACAACGATAAAAACCCGAAATATTCACGCAAACGTACATACAAAACCG	I	A	Red	NA	NA	NA	NA	NA	NA	chr2:112939287-112939563	S_Shore	TGAGCACTTCTGTCTGCAGACGTGAACGAGTGTGAGCTCTACGGGCAGGAGGGGCGCCCC[CG]GCTCTGCATGCACGCCTGCGTGAACACCCCGGGCTCTTACCGTTGCACCTGCCCCGGTGG	GTGCAACGGTAAGAGCCCGGGGTGTTCACGCAGGCGTGCATGCAGAGCCG	FBLN7;FBLN7	NM_153214;NM_001128165	Body;Body				TRUE		2:112938965-112940681	Unclassified_Cell_type_specific							chr2:112939665-112940595	3						TRUE
cg09201499	chr16	88838113	+	cg09201499	22627529	51632954	AAAATCTCAAAAAAACCTAAAACCACAAATAAACAAACATCTAAACATCA	AAAATCTCAAAAAAACCTAAAACCGCGAATAAACGAACATCTAAACGTCG	I	A	Red	NA	NA	NA	NA	NA	NA	chr16:88838112-88838459	Island	GAGCAGGGCCATAGGGAGGTGCTGGGTGGGACAAGGTTGCAGAGGTGACACTAGTGGAGC[CG]ACGTCCAGATGCCCGTCCACCCGCGGCCCCAGGCCCTCCTGAGACTCTATGCCCGTCCAC	AGAGTCTCAGGAGGGCCTGGGGCCGCGGGTGGACGGGCATCTGGACGTCG	FAM38A	NM_001142864	Body					16:87365614-87365880													chr16:88832352-88838137	6		TRUE
cg19456938	chr3	114012806	+	cg19456938	81659976	64612970	AATAACCAACTACAAATAAAACAATAAAACTAAACCTCTAAAAAAAAACA	AATAACCGACTACAAATAAAACGATAAAACTAAACCTCTAAAAAAAAACG	I	A	Red	NA	NA	NA	NA	NA	NA		OpenSea	TTTGTTGACAACTTTATGTGTTTTTAATATGGTTTTTGCCAAACTTGGTTTTTCCGAGAC[CG]TCTTTTCTCAGAGGCTCAGTTTTACCGTCCTATCTGCAGTCGGCTACTTTCAGTGGCAGA	AGTAGCCGACTGCAGATAGGACGGTAAAACTGAGCCTCTGAGAAAAGACG	TIGIT	NM_173799	TSS200								TIGIT;TIGIT	ENST00000486257.1;ENST00000383671.3	5'UTR;TSS200	TIGIT;TIGIT;TIGIT;TIGIT;TIGIT	ENST00000486257.1;ENST00000484319.1;ENST00000383671.3;ENST00000485814.1;ENST00000461158.1	5'UTR;TSS1500;TSS200;TSS200;5'UTR	chr3:114012805-114013055	3						TRUE
cg25757820	chr2	224819307	-	cg25757820	59723115		AATAAAAAATCCAATTCTAAAACAACTCATTCATTCACATAACTATTAAC		II			NA	NA	NA	NA	NA	NA	chr2:224821928-224822575	N_Shelf	GTCTGACTGGGAGTGGAGGATCCAATTCTAAGACAGCTCATTCATTCACATGGCTGTTAG[CG]GGAGGCCTCAGCTACTCATCACATAAGCCTTTCCACATAGTTTCTTAGGCAACATCATAA	GTGGAGGATCCAATTCTAAGACAGCTCATTCATTCACATGGCTGTTAGCG																	chr2:224819185-224819515	3						TRUE
cg14950134	chr2	3261155	-	cg14950134	38625925		CAAAACAACTCCAAAATCTATACAATACTAAATAAATCATCAAAAAACTC		II			NA	NA	NA	NA	NA	NA		OpenSea	TGTCAAGGTGACAGAGCAGCTCCAGGGTCTGTGCAGTGCTGGATGAATCATCAGGGGACT[CG]TGGCTGCCTGATTCCAATTCCTTCGGCATCCTCCACACGGCTGCACATGTCAGGACTTTG	AGAGCAGCTCCAGGGTCTGTGCAGTGCTGGATGAATCATCAGGGGACTCG	TSSC1	NM_003310	Body					2:3239987-3240426			TSSC1	ENST00000478754.1	3'UTR	TSSC1;TSSC1;TSSC1;TSSC1;TSSC1;TSSC1	ENST00000482570.1;ENST00000482570.1;ENST00000478754.1;ENST00000463662.1;ENST00000406835.2;ENST00000462515.1	1stExon;3'UTR;3'UTR;3'UTR;3'UTR;3'UTR	chr2:3260985-3261255	3						TRUE
cg10047173	chr12	14996587	+	cg10047173	72674219		AAAAACCTTCTTTTTAACAATAACTCTAAAACACACTTTACTCTATAAAC		II			NA	NA	NA	NA	NA	NA		OpenSea	CGCCACCCTGGGTGTCTATAGGCTCATCTGGCCCTGCTGATAGGCCCTGCCCAGGACGGG[CG]TTCACAGAGCAAAGTGTGTTTTAGAGTTATTGTCAAAAAGAAGGCTCTTTGTACTGCTTT	AGAGCCTTCTTTTTGACAATAACTCTAAAACACACTTTGCTCTGTGAACG	ART4	NM_021071	TSS200								RP11-233G1.4;ART4;ART4;C12orf60	ENST00000444324.2;ENST00000430826.1;ENST00000228936.4;ENST00000527783.1	5'UTR;TSS1500;TSS200;5'UTR	RP11-233G1.4;ART4;ART4;ART4;C12orf60;C12orf60	ENST00000444324.2;ENST00000544616.1;ENST00000430826.1;ENST00000228936.4;ENST00000533472.1;ENST00000527783.1	5'UTR;TSS1500;TSS1500;TSS200;5'UTR;5'UTR	chr12:14996345-14996630	3						TRUE
cg21596498	chr19	42618407	-	cg21596498	68776123		TAAACAAAAATATCTACTACTCACAAAAATAATAACCTAACTAAATCTAC		II			NA	NA	NA	NA	NA	NA		OpenSea	CTAGGAGTGCATAGGCAAGAATGTCTGCTGCTCACAGAGATGGTGGCCTGGCTGGGTCTG[CG]CTAGGCTGCCCTGTTCTGCCTTCTATCCTCTAGTCTTTGTTCCTTCAACTGATATTTCCT	CGCAGACCCAGCCAGGCCACCATCTCTGTGAGCAGCAGACATTCTTGCCT	POU2F2	NM_002698	Body				TRUE		19:42617918-42618707	Unclassified	POU2F2	ENST00000526831.1	3'UTR	POU2F2;POU2F2	ENST00000526831.1;ENST00000530982.2	3'UTR;3'UTR	chr19:42617745-42618995	3						TRUE
cg16675872	chr8	130253618	+	cg16675872	57782955		ATATTAAATATAATTTACCCCTTCCTAAAATCCATTCCCTTTAAATTAAC		II			NA	NA	NA	NA	NA	NA		OpenSea	TCTCCCAGAGAACAGTGAGAAAGGGTTCCCCCTTCAGTGAAGACTGCAAAGTTCAGCCAG[CG]CCAACCCAAAGGGAATGGACTCCAGGAAGGGGCAAATTACATTCAACATACAAGAAAGAA	CGCCAACCCAAAGGGAATGGACTCCAGGAAGGGGCAAATTACATTCAACA											RP11-1057N3.1	ENST00000509893.1	TSS200	RP11-1057N3.1	ENST00000509893.1	TSS200	chr8:130253280-130253655	3						TRUE
cg22675702	chr17	20026062	-	cg22675702	62727193		CTCAATTCCTCATAAAAATAACATCACACAATATTTATCCTTTTACAACC		II			NA	NA	NA	NA	NA	NA		OpenSea	ATCTGACTGCTCTCAGTTCCTCATAGGAGTGGCATCACACAGTGTTTGTCCTTTTGCAAC[CG]GCTTATTTCACTCAGCATAATATCCTCAAGGTACATCCACACTGTAGCATGTGTCAGAAT	TCAGTTCCTCATAGGAGTGGCATCACACAGTGTTTGTCCTTTTGCAACCG	CYTSB;CYTSB	NM_152904;NM_001033553	Body;Body				TRUE							SPECC1	ENST00000472876.1	5'UTR	chr17:20025880-20026070	3						TRUE
cg01874152	chr12	55375859	+	cg01874152	85687599		AATTTATCCAATTCATAAACAAAAAAATATTAACTACTCTAAAATTTCCC		II			NA	NA	NA	NA	NA	NA		OpenSea	TGGCCCATAAGACCTTCTGCATCCACAGCCAAGATATACATCATTACCATCGCAGAGCTG[CG]GGAAATCCCAGAGTAGCTAACATTTCTCTGTTCATGAACTGGACAAACTCCACCTCAACC	CGGGAAATCCCAGAGTAGCTAACATTTCTCTGTTCATGAACTGGACAAAC	KIAA0748;KIAA0748	NM_001136030;NM_001098815	5'UTR;TSS1500								TESPA1;TESPA1	ENST00000316577.8;ENST00000449076.1	TSS1500;5'UTR	TESPA1;TESPA1;TESPA1;TESPA1;TESPA1	ENST00000316577.8;ENST00000449076.1;ENST00000528486.1;ENST00000524668.1;ENST00000533607.1	TSS1500;5'UTR;5'UTR;5'UTR;5'UTR	chr12:55375600-55375910	3						TRUE
cg13828440	chr12	10459972	-	cg13828440	4668158		CRTCCAAATAAAAAACCCATCCAATTCTACTTTTTTAAACTTTACCTATC		II			NA	NA	NA	NA	NA	NA		OpenSea	CGTGAATGAGGCGTCCAAGTGGGAAACCCATCCAGTTCTACTTTTTTGAACTTTGCCTGT[CG]TGGCCAGGATAATTAGGTAGAGATCAGAAGAACAGAGTGAGACATGGAAATCCCAATTTA	GTCCAAGTGGGAAACCCATCCAGTTCTACTTTTTTGAACTTTGCCTGTCG	KLRD1;KLRD1;KLRD1	NM_002262;NM_001114396;NM_007334	TSS1500;5'UTR;TSS1500								KLRD1;KLRD1;KLRD1;KLRD1;KLRD1	ENST00000381907.4;ENST00000350274.5;ENST00000538997.1;ENST00000543777.1;ENST00000544747.1	5'UTR;TSS1500;TSS1500;TSS1500;5'UTR	KLRD1;KLRD1;KLRD1;KLRD1;KLRD1;KLRD1;KLRD1	ENST00000381907.4;ENST00000381908.3;ENST00000538997.1;ENST00000344825.6;ENST00000539374.1;ENST00000544747.1;ENST00000540271.1	5'UTR;TSS1500;TSS1500;TSS1500;TSS1500;5'UTR;5'UTR								TRUE
cg15241779	chr12	10459912	+	cg15241779	50638954		ATTCAAAAAAATAAAACTAAATAAATTTCCCACTTAAACRCCTCATTCAC		II			NA	NA	NA	NA	NA	NA		OpenSea	GTGCTTAAAGAACTTTAAGAAAATGAAAATTGAGGTGTTGAAAAAAGCTTTTAAGGCTAA[CG]TGAATGAGGCGTCCAAGTGGGAAACCCATCCAGTTCTACTTTTTTGAACTTTGCCTGTCG	CGTGAATGAGGCGTCCAAGTGGGAAACCCATCCAGTTCTACTTTTTTGAA	KLRD1;KLRD1;KLRD1	NM_002262;NM_001114396;NM_007334	TSS1500;5'UTR;TSS1500								KLRD1;KLRD1;KLRD1;KLRD1;KLRD1	ENST00000381907.4;ENST00000350274.5;ENST00000538997.1;ENST00000543777.1;ENST00000544747.1	5'UTR;TSS1500;TSS1500;TSS1500;5'UTR	KLRD1;KLRD1;KLRD1;KLRD1;KLRD1;KLRD1;KLRD1	ENST00000381907.4;ENST00000381908.3;ENST00000538997.1;ENST00000344825.6;ENST00000539374.1;ENST00000544747.1;ENST00000540271.1	5'UTR;TSS1500;TSS1500;TSS1500;TSS1500;5'UTR;5'UTR								TRUE
cg05070273	chr3	48310897	-	cg05070273	32643549		ATATATACAACCAATATAAACRAAACTTTTATAATAAATCAACTCTCCTC		II			NA	NA	NA	NA	NA	NA		OpenSea	GGAAAAACCTTATGTGTGCAGCCAGTGTGGGCGAGGCTTTTGTGATAAATCAACTCTCCT[CG]CACACGAGCAGACACATTCAGGGGAGAAGCCTTATGTGTGTGGGGAATGTGGGCGGGGAT	TGTGTGCAGCCAGTGTGGGCGAGGCTTTTGTGATAAATCAACTCTCCTCG	ZNF589	NM_016089	3'UTR					3:48285377-48285969			ZNF589	ENST00000354698.3	3'UTR	ZNF589;ZNF589;ZNF589	ENST00000354698.3;ENST00000457782.1;ENST00000448461.1	3'UTR;3'UTR;3'UTR	chr3:48310645-48311155	3						TRUE
cg15891546	chr8	142179908	-	cg15891546	53698853		CCRTATATCTAAATTTACACRTACTATTTTACTCATAATATTTTCAAAAC		II			NA	NA	NA	NA	NA	NA	chr8:142183432-142183767	N_Shelf	GAATTGTCACACCGTATGTCTGAGTTTGCACGTGCTGTTTTACTCATGGTGTTTTCAAGA[CG]TATCTGTGTTGCTCCACATCCGTTGGGTTCATTCACTTCAACCACTGCCTGTGCTGTATG	CGTCTTGAAAACACCATGAGTAAAACAGCACGTGCAAACTCAGACATACG	DENND3	NM_014957	Body					8:142249090-142249632	8:142179177-142180371	Gene_Associated				DENND3	ENST00000520482.1	5'UTR	chr8:142179845-142180415	3						TRUE
cg00829063	chr2	8596070	-	cg00829063	2697899		ACTTAAAATATTTTTTCCCAAATTCTTTAAAACTAAAACAAACTCTCTCC		II			NA	NA	NA	NA	NA	NA	chr2:8596907-8597573	N_Shore	CTTCTGAGGATGCTTAGAATATTTTTTCCCAAGTTCTTTGAAACTAGGACAGGCTCTCTC[CG]ACAGTGCGATGGCACACGGAGGGGACGCTGCCATCTCAGAGGCCATTCGACACTGGCACT	CGGAGAGAGCCTGTCCTAGTTTCAAAGAACTTGGGAAAAAATATTCTAAG																	chr2:8595885-8596955	3						TRUE
cg10278149	chr2	208016923	-	cg10278149	83721282		AAAACAAATCATATAAAATCCACTTCCACAAAAAAATAAACAATTACAAC		II			NA	NA	NA	NA	NA	NA		OpenSea	ACTTCCTCAGTGAAACAAGTCATATAAAATCCACTTCCACAAAAAAATAAGCAGTTACAG[CG]GTTAATGGAATTCTCTACAACATGCTTCTATGTCAGACTAAGAAAACTAAGAACTGGTTA	CGCTGTAACTGCTTATTTTTTTGTGGAAGTGGATTTTATATGACTTGTTT	KLF7	NM_003709	Body		chr2:208016492-208016492		TRUE										chr2:208016760-208017370	3						TRUE
cg03002526	chr6	105237721	-	cg03002526	67639521		AAATCAAAATCAAATCATAAATAAATTCCRTCACTAACAAAATAAACCAC		II			NA	NA	NA	NA	NA	NA		OpenSea	GTAGAAAGTATGAGTCAAAGTCAAATCATGGGTAGATTCCGTCACTAACAAAGTGAGCCA[CG]CCAGAACACATTAAAAACAACTTTGTGTGATATGAATGTTTGAAGCAGTAAAGCTTGCTT	AGTCAAAGTCAAATCATGGGTAGATTCCGTCACTAACAAAGTGAGCCACG	HACE1	NM_020771	Body				TRUE		6:105237710-105238048	Unclassified				HACE1	ENST00000416605.2	3'UTR	chr6:105237680-105238030	3						TRUE
cg18279004	chr3	111802305	+	cg18279004	96694362		AACAATTTATTCCTATATATTATCAAATAACAAACAATACTACTCCRAAC		II			NA	NA	NA	NA	NA	NA	chr3:111804865-111805570	N_Shelf	AGCAACCATTTCTCAATTGTTTTCTACTTGATTAGCTTGAGTGGCTGACCCAGTTGCTGA[CG]TTCGGAGTAGTATTGCTTGCCATCTGACAACACACAGGAACAAACTGTTGCGTATTCCAG	ACAGTTTGTTCCTGTGTGTTGTCAGATGGCAAGCAATACTACTCCGAACG																								TRUE
cg22765299	chr2	197125372	+	cg22765299	45629235		TTAATCTACTCTCTTTACAAACAATAAACTAATACCTTCTTTATTTCTAC		II			NA	NA	NA	NA	NA	NA		OpenSea	AAGCGTGGTTAGGCTTTATACCTTCTCCCGGTCTAAACAGTTCTTTATAAAGTCCTTTCA[CG]TAGAAACAAAGAAGGCATTAGTTTACTGCCTGTAAAGAGAGCAGATCAAGGCTGAGGAAC	TGATCTGCTCTCTTTACAGGCAGTAAACTAATGCCTTCTTTGTTTCTACG	HECW2	NM_020760	Body				TRUE		2:197125343-197125467	Unclassified_Cell_type_specific	AC020571.3	ENST00000433933.1	5'UTR	AC020571.3;AC020571.3;HECW2	ENST00000430904.1;ENST00000433933.1;ENST00000462290.1	5'UTR;5'UTR;3'UTR	chr2:197124600-197125390	3						TRUE
cg14102437	chr2	33359688	-	cg14102437	90640134		TACTAAACTTCCTACTCCTATTTCAAAAACACCACTAAATACAAAACAAC		II			NA	NA	NA	NA	NA	NA		OpenSea	AGAGTTCTGTTTGCTAAGCTTCCTACTCCTGTTTCAGAGACACCACTGAATACAGAGCAG[CG]AGCACTGAAGGCTTCCCTCTTTCCTTAAACCTGTCGGGTTGTGGGCTCTCTCTTTTCCCC	CGCTGCTCTGTATTCAGTGGTGTCTCTGAAACAGGAGTAGGAAGCTTAGC	LTBP1;LTBP1;LTBP1;LTBP1;LTBP1;LTBP1;LTBP1;LTBP1;LTBP1	NM_001166264;NM_000627;NM_001166266;NM_001166264;NM_000627;NM_206943;NM_001166265;NM_001166266;NM_001166265	1stExon;5'UTR;5'UTR;5'UTR;1stExon;Body;1stExon;1stExon;5'UTR	low-CpG:33213111-33213215			TRUE		2:33359167-33360132	Unclassified_Cell_type_specific	LTBP1;LTBP1;LTBP1;LTBP1;LTBP1	ENST00000402934.1;ENST00000404525.1;ENST00000407925.1;ENST00000418533.2;ENST00000418533.2	TSS200;TSS200;TSS200;5'UTR;1stExon	LTBP1;LTBP1;LTBP1;LTBP1;LTBP1	ENST00000402934.1;ENST00000404525.1;ENST00000407925.1;ENST00000418533.2;ENST00000418533.2	TSS200;TSS200;TSS200;5'UTR;1stExon	chr2:33359245-33360230	3						TRUE
cg10240150	chr2	204570067	+	cg10240150	85715202		TACTCTCTATATCCCTCAAAATTAAATAATAAAACACAAAAAAAAACTCC		II			rs3181096	0.319695	NA	NA	NA	NA		OpenSea	GCCTGGGAGTTGAAGAAGGGTGCAGTCGGGTGGTGGTTATGAATCTCAGAAATCCTGCCA[CG]GAGCCTCCTTTTGTGCCCTATTACTTAACCTTGAGGGACATAGAGAGCATGAGACACCAA	CGGAGCCTCCTTTTGTGCCCTATTACTTAACCTTGAGGGACATAGAGAGC	CD28	NM_006139	TSS1500						2:204569866-204570170	Unclassified_Cell_type_specific	CD28;CD28;CD28;CD28	ENST00000374481.3;ENST00000458610.2;ENST00000324106.7;ENST00000374478.4	TSS1500;TSS1500;TSS1500;TSS1500	CD28;CD28;CD28;CD28	ENST00000374481.3;ENST00000458610.2;ENST00000324106.7;ENST00000374478.4	TSS1500;TSS1500;TSS1500;TSS1500	chr2:204570060-204570290	3						TRUE
cg24928687	chr1	226012913	-	cg24928687	38791258		AAATAAAACTCRAACACTAATCATTTCAACCCTATATCTCTCAAATCAAC		II			NA	NA	NA	NA	NA	NA		OpenSea	TCCCTTCTTTTAGATGGGACTCGAGCACTGATCATTTCAGCCCTGTATCTCTCAGGTCAG[CG]TGGTTCAGTTTGCTGTGCAGAGTCCAGGGGAGATAACCACGCTGTGCACACATGAGATTG	CGCTGACCTGAGAGATACAGGGCTGAAATGATCAGTGCTCGAGTCCCATC	EPHX1;EPHX1	NM_000120;NM_001136018	TSS200;5'UTR				TRUE				EPHX1;EPHX1	ENST00000366837.4;ENST00000272167.5	TSS200;5'UTR	EPHX1;EPHX1;EPHX1;EPHX1	ENST00000366837.4;ENST00000445856.1;ENST00000272167.5;ENST00000448202.1	TSS200;5'UTR;5'UTR;5'UTR	chr1:226012845-226013075	3					TRUE	TRUE
cg24961795	chr20	39769764	-	cg24961795	47621521		ACTCCACACTTTTTCTTCTAATATTTTCTAAATTAAAATAATTCAAACTC		II			NA	NA	NA	NA	NA	NA	chr20:39765229-39766832	S_Shelf	TCTAGGCTCTGGCTCCACACTTTTTCTTCTGGTGTTTTCTGAGTTGAGATGGTTCAGACT[CG]TGTTTAATGAGGTTGTCCATTTGAGGGTCTTTGTGGGCCCAGTAAACACTGGTGTAGACA	CGAGTCTGAACCATCTCAACTCAGAAAACACCAGAAGAAAAAGTGTGGAG	PLCG1;PLCG1	NM_002660;NM_182811	Body;Body				TRUE							PLCG1;PLCG1	ENST00000490253.1;ENST00000483646.1	5'UTR;5'UTR	chr20:39769465-39769815	3						TRUE
cg00103299	chr15	93362247	-	cg00103299	49620561		ACTACACATATTTTTATTTTACAATCACAATTCCTATCACATTAAATCRC		II			NA	NA	NA	NA	NA	NA		OpenSea	CACCAACTGCAGCTGCACATATTTTTGTTTTACAGTCACAGTTCCTATCACATTAAATCG[CG]TTCCCTTGAAGCTTCAAAGTGGATGACAGTTCTACACTACAACCTTTTCATTGCACGTAA	CGCGATTTAATGTGATAGGAACTGTGACTGTAAAACAAAAATATGTGCAG						CDMR	TRUE										chr15:93361860-93362490	3						TRUE
cg06815003	chr3	143847318	-	cg06815003	32696525		AACTTCACACTTATAAATCAAAAATATTTACTTTAAAAAATTACATTTTC		II			NA	NA	NA	NA	NA	NA		OpenSea	AGGAAGAAACAGACTTCACACTTGTGAGTCAGAGGTGTTTGCTTTGGAGGGTTGCATTTT[CG]CTTTCTATGCTGGGTGAAGTGAGGGTGTTGTCTTTCTGTGTCCCCTTCCTCCTATCTCCC	ACTTCACACTTGTGAGTCAGAGGTGTTTGCTTTGGAGGGTTGCATTTTCG							TRUE										chr3:143847200-143847635	3						TRUE
cg14520947	chr1	225942842	-	cg14520947	17763185		TACTTAACCTCTCTATTTCRTCATTTATACCTTAAAATATTACTATAAAC		II			NA	NA	NA	NA	NA	NA		OpenSea	CTTTGGGAAGTTACTTAACCTCTCTGTTTCGTCATTTGTACCTTAGAATGTTGCTGTGAG[CG]TTAAACTACAGTGCCCAGCACACAGTAACAGTTTAATAGATGTTAGCTGTTTTTATTGCT	CGCTCACAGCAACATTCTAAGGTACAAATGACGAAACAGAGAGGTTAAGT							TRUE										chr1:225942640-225942855	3						TRUE
cg17107017	chr1	116925613	+	cg17107017	15666199		TCCTTAAACTTATCTACACAAAACCTAAACTTAATACTCCAAAACTTAAC		II			NA	NA	NA	NA	NA	NA		OpenSea	GTTGTAGTTGTGGGAGGCTGCTTCAGGGGGAGGTGTCTGGAACAAGGGGCTCTTCTGCTC[CG]CTAAGCTTTGGAGCACCAAGTTCAGGCTTTGTGTAGATAAGCTCAAGGATTTTTCAACAG	CCTTGAGCTTATCTACACAAAGCCTGAACTTGGTGCTCCAAAGCTTAGCG	ATP1A1;ATP1A1;ATP1A1	NM_001160234;NM_001160233;NM_000701	TSS1500;Body;Body								ATP1A1;ATP1A1;ATP1A1	ENST00000339159.5;ENST00000369496.4;ENST00000445896.1	TSS1500;TSS1500;5'UTR	ATP1A1;ATP1A1;ATP1A1;ATP1A1;ATP1A1;ATP1A1	ENST00000339159.5;ENST00000369496.4;ENST00000369494.1;ENST00000418797.1;ENST00000445896.1;ENST00000488733.1	TSS1500;TSS1500;5'UTR;5'UTR;5'UTR;5'UTR	chr1:116925480-116925910	3						TRUE
cg08694574	chr16	86011615	-	cg08694574	34626122		AATACCCACCTAAATATCTTTCTACATAATACTAAACCTAAAATCCTAAC		II			NA	NA	NA	NA	NA	NA	chr16:86006195-86007687	S_Shelf	AAAATGGGGAAGATGCCCACCTGAGTATCTTTCTGCATAATACTGGGCCTGAGGTCCTGA[CG]CTAGGGAGGGGTGTTTGCCGCTTTGGGCAAATGTCCAAAATTCCACAGCAGGACACCCTG	ATGCCCACCTGAGTATCTTTCTGCATAATACTGGGCCTGAGGTCCTGACG									16:86011608-86011697	Unclassified_Cell_type_specific							chr16:86011200-86011715	3						TRUE
cg04163638	chr2	16832247	-	cg04163638	55655918		TTCTTTCTCTCTTACTTTCACTTTAAAAAAACATTCCATTCAACRAAAAC		II			rs75927537	0.036924	NA	NA	NA	NA		OpenSea	GCTTTATTATCTTCTTTCTCTCTTACTTTCACTTTAAAAAAACATTCCATTCAACGGGGG[CG]AGTGAGTCACCATAATCATTTATTTAGACGCATTTCAGGCTCGCTCTATGCTATCCGGCC	CGCCCCCGTTGAATGGAATGTTTTTTTAAAGTGAAAGTAAGAGAGAAAGA	FAM49A	NM_030797	5'UTR				TRUE				FAM49A;FAM49A	ENST00000406434.1;ENST00000381323.3	5'UTR;5'UTR	FAM49A;FAM49A;FAM49A;FAM49A	ENST00000406434.1;ENST00000381323.3;ENST00000445605.1;ENST00000451689.1	5'UTR;5'UTR;5'UTR;5'UTR	chr2:16831660-16832395	3						TRUE
cg24667756	chr17	78698822	-	cg24667756	80636854		ATACCRTTCTCTTCTTTATACTCATCTATTTAATATATAAAAAATTTTAC		II			NA	NA	NA	NA	NA	NA	chr17:78700827-78701124	N_Shelf	TCCCCTGGGACATGCCGTTCTCTTCTTTGTACTCATCTGTTTGGTATGTGAGGGGTTTTG[CG]TTTTGTCTTCTGCTCTGTAATTTAAAGGGATAAAACGCTCACATTTAACTTAAGCCAAAA	CGCAAAACCCCTCACATACCAAACAGATGAGTACAAAGAAGAGAACGGCA	RPTOR;RPTOR	NM_001163034;NM_020761	Body;Body				TRUE				RPTOR	ENST00000537330.1	5'UTR	RPTOR;RPTOR;RPTOR;RPTOR	ENST00000572733.1;ENST00000574767.1;ENST00000537330.1;ENST00000577161.1	5'UTR;3'UTR;5'UTR;5'UTR	chr17:78698585-78699075	3						TRUE
cg17232476	chr11	121440880	+	cg17232476	88681212		CCACCAAATACTATTAATACAATTCCCRTTACTACAACRATACTAATTAC		II			rs114921128	0.011286	NA	NA	NA	NA		OpenSea	AATAATATTGGTTTCATTTCCTCCCCTGCCGCACTCTGATGGGTAGAGAACACCTGTCTT[CG]CAACCAGTATCGCTGCAGCAACGGGAACTGTATCAACAGCATTTGGTGGTGTGACTTTGA	CGCAACCAGTATCGCTGCAGCAACGGGAACTGTATCAACAGCATTTGGTG	SORL1	NM_003105	Body					11:120946059-120946114	11:121440684-121441018	Gene_Associated_Cell_type_specific	SORL1	ENST00000260197.6	ExonBnd	SORL1	ENST00000260197.6	ExonBnd	chr11:121440760-121440990	3						TRUE
cg00376816	chr19	39332571	-	cg00376816	91715106		CATATATACTACAATACRATAATACRATACTTCTAACTATATAACRCTCC		II			NA	NA	NA	NA	NA	NA		OpenSea	TCACCTCCTCACATATGTGCTGCAGTGCGGTGGTGCGGTGCTTCTGGCTGTGTAGCGCTC[CG]TGTGCGTGTCTCCTGGTATGAGGTGTGCCAGTGGCCCCACTACGCTCGCGCTTTTGGCCT	CGGAGCGCTACACAGCCAGAAGCACCGCACCACCGCACTGCAGCACATAT	HNRNPL;HNRNPL	NM_001005335;NM_001533	Body;Body					19:44024386-44024494	19:39332510-39332842	Gene_Associated_Cell_type_specific							chr19:39332505-39332790	3						TRUE
cg02387618	chr5	133453480	-	cg02387618	26698188		TTTCACCTTTCAATCTTTCTCAAACTACAACAAATACATTTCTATATATC		II			NA	NA	NA	NA	NA	NA	chr5:133449320-133451260	S_Shelf	GGTCATTTATTTTTCACCTTTCAGTCTTTCTCAAGCTACAGCAGATACATTTCTATGTAT[CG]CACCTGCTCCTATAGGTACAAATCCCCTTGCCCTCCTCCCCGCGCAGCCACAGTCTCCAC	TTCACCTTTCAGTCTTTCTCAAGCTACAGCAGATACATTTCTATGTATCG	TCF7;TCF7;TCF7;TCF7;TCF7;TCF7;TCF7	NM_213648;NM_201634;NM_201632;NM_003202;NM_201633;NM_001134852;NM_001134851	Body;Body;Body;Body;Body;Body;Body											TCF7;TCF7	ENST00000522653.1;ENST00000519165.1	5'UTR;5'UTR					chr5:133446797-133456929	6		TRUE
cg14936008	chr14	107260014	-	cg14936008	56785157		AAAACAAAATAAAATCTTAATAATATCTTACAACCCCCTATTATCCCTCC		II			NA	NA	NA	NA	NA	NA		OpenSea	GCCTCTTGGGAGAGGCAGAATAAGGTCTTAATAATGTCTTACAACCCCCTGTTGTCCCTC[CG]CACTCTTGTCCATGGTCCTACAAGACCCAAACCAGGGCCTCCCTTCTTCCTACCCTTCTC	CGGAGGGACAACAGGGGGTTGTAAGACATTATTAAGACCTTATTCTGCCT																			chr14:107258879-107261380	6				TRUE
cg13863638	chr6	7199401	+	cg13863638	68628993		TAACCATTCCAAAAAATATCCTTTATCAACCCTAACCAAAAAAATTAAAC		II			NA	NA	NA	NA	NA	NA		OpenSea	CAGTAGTGGTTTAAAGAAGGGCGACATTTTCTTTGGTGCTTCTGAGTCCTCTGATAGCTC[CG]CCTAACTTTTCTGGCCAGGGCTGATAAAGGATACTCCCTGGAATGGTCAAGAGCCTCAAT	CGCCTAACTTTTCTGGCCAGGGCTGATAAAGGATACTCCCTGGAATGGTC	RREB1;RREB1;RREB1;RREB1	NM_001003698;NM_001003700;NM_001168344;NM_001003699	Body;Body;Body;Body											RREB1;RREB1	ENST00000475946.1;ENST00000492574.1	5'UTR;3'UTR	chr6:7199340-7199575	3						TRUE	TRUE
cg21554588	chr5	138720378	+	cg21554588	63605563		TTCATACTACTATAAATCTAAAACCRTATTCTCCACCTTATTCTCTATAC		II			NA	NA	NA	NA	NA	NA		OpenSea	AGCCCGACCCCCTGCAGATACGGCTCCATGGACACTCAATTCAACCCAAACCACACAACA[CG]CATAGAGAACAAGGTGGAGAACACGGTCCCAGATCCACAGTAGCATGAAGGGGCCCACAC	CGCATAGAGAACAAGGTGGAGAACACGGTCCCAGATCCACAGTAGCATGA	SLC23A1;SLC23A1	NM_005847;NM_152685	TSS1500;TSS1500						5:138720352-138721361	Promoter_Associated_Cell_type_specific	SLC23A1;SLC23A1;SLC23A1;SLC23A1	ENST00000353963.3;ENST00000348729.3;ENST00000503919.1;ENST00000339881.5	TSS1500;TSS1500;TSS1500;TSS1500	SLC23A1;SLC23A1;SLC23A1;SLC23A1;SLC23A1	ENST00000353963.3;ENST00000348729.3;ENST00000503919.1;ENST00000339881.5;ENST00000508270.1	TSS1500;TSS1500;TSS1500;TSS1500;TSS200	chr5:138720065-138720555	3						TRUE
cg05669832	chr2	37545562	+	cg05669832	97784357		TCTAATTCCCRCTCCACCTATTAATAACCATATACTACTAAACAAATTAC		II			NA	NA	NA	NA	NA	NA		OpenSea	GAAAGTTGACAGGGTAGAAATCATTTTTGTAGACAAGAAAATTGAAGCACAAGGCGATAA[CG]CAACTTGCCCAGCAGCACATGGTTATTAATAGGTGGAGCGGGAATTAGAAGCCAGGTTTT	CGCAACTTGCCCAGCAGCACATGGTTATTAATAGGTGGAGCGGGAATTAG	PRKD3	NM_005813	TSS1500				TRUE				PRKD3;PRKD3;PRKD3	ENST00000477132.1;ENST00000234179.2;ENST00000379066.1	3'UTR;TSS1500;TSS1500	PRKD3;PRKD3;PRKD3;PRKD3;PRKD3	ENST00000477132.1;ENST00000494667.1;ENST00000234179.2;ENST00000379066.1;ENST00000443187.1	3'UTR;TSS1500;TSS1500;TSS1500;5'UTR	chr2:37545480-37546015	3						TRUE
cg24402372	chr12	52997366	+	cg24402372	23633836		TAACCCAAAAACTAATAACAAAAATAATCACCAAAACCTAAAATAACACC		II			NA	NA	NA	NA	NA	NA	chr12:52994772-52995312	S_Shelf	AAAGGGGGTTGAGGCCTGGGAGGAGGGGTTCTCATTGCCTCTGCCTCTGACAGCAGCTTA[CG]GTGTCACCTCAGGCCTTGGTGACCACCTCTGTCATTAGTTCTTGGGTTAAAGCAACCCCT	CGGTGTCACCTCAGGCCTTGGTGACCACCTCTGTCATTAGTTCTTGGGTT									12:52997212-52997477	Unclassified_Cell_type_specific	RP11-641A6.2	ENST00000551089.1	5'UTR	RP11-641A6.2	ENST00000551089.1	5'UTR								TRUE
cg24729879	chr5	55288892	+	cg24729879	83769219		ATTTACAACTTAACTCCTAAAAAAACATAAAATATTCTCACAACTTCTCC		II			rs71624106	0.016453	NA	NA	NA	NA	chr5:55290335-55291389	N_Shore	AAATAATAAAGCACAATAGGAACCTCAACTCTGATCATTCTGCCTTTGCAATCAAAGAAA[CG]GAGAAGCTGTGAGAACATTCCATGCTTCTCTAGGAGCCAAGCTGCAAATGTATTAGGGCC	CGGAGAAGCTGTGAGAACATTCCATGCTTCTCTAGGAGCCAAGCTGCAAA	IL6ST;IL6ST	NM_002184;NM_175767	5'UTR;5'UTR		chr5:55288370-55288370	RDMR					IL6ST;IL6ST	ENST00000502326.2;ENST00000381298.1	3'UTR;5'UTR	IL6ST;IL6ST	ENST00000502326.2;ENST00000381298.1	3'UTR;5'UTR	chr5:55288880-55289215	3						TRUE
cg03980424	chr10	3526723	+	cg03980424	65781299		CRACTACCTCTTTATAAAAATAAACATACRATAAAATTTCTCTATCCCCC		II			NA	NA	NA	NA	NA	NA		OpenSea	CCATGCTCCATGGGAATGCTTGACGACTCCAGATATCCTATAATTAACTGCAGGGCTTGA[CG]GGGGACAGAGAAACTCCACCGCATGTTTATTTTTACAAAGAGGCAGCCGCACAGAGGTTG	CGGGGGACAGAGAAACTCCACCGCATGTTTATTTTTACAAAGAGGCAGCC							TRUE										chr10:3526645-3527075	3						TRUE
cg13438337	chr9	78774369	-	cg13438337	11681208		TAAAAACCACTTATTCTTAATCCTACAAAAAAATTACAAAACACTAACTC		II			NA	NA	NA	NA	NA	NA		OpenSea	AGTAGAAAAATTGAAGGCCACTTGTTCTTGATCCTACAAAAGAATTGCAGAGCACTAACT[CG]TAAGGCCTCTGATATCCCCTCCCCCACCATTAAGTATCTGTTGTCATTCGTTACAGATTA	CGAGTTAGTGCTCTGCAATTCTTTTGTAGGATCAAGAACAAGTGGCCTTC	PCSK5	NM_006200	Body				TRUE										chr9:78774320-78774510	3						TRUE
cg15733114	chr12	14996515	-	cg15733114	84624132		CTAAAACCCCAAACTTCCATCAAAACTAATAAAATTAACATACRCAAAAC		II			rs2445417	0.010984	NA	NA	NA	NA		OpenSea	AGTAGCATTATCTGGAGCCCCAGGCTTCCATCAAAACTGATAAGATTGGCATGCGCAGGG[CG]GCTGGGAACGCGCCACCCTGGGTGTCTATAGGCTCATCTGGCCCTGCTGATAGGCCCTGC	CGCCCTGCGCATGCCAATCTTATCAGTTTTGATGGAAGCCTGGGGCTCCA	ART4	NM_021071	TSS200								RP11-233G1.4;ART4;ART4;C12orf60	ENST00000444324.2;ENST00000430826.1;ENST00000228936.4;ENST00000527783.1	5'UTR;TSS1500;TSS200;5'UTR	RP11-233G1.4;ART4;ART4;ART4;C12orf60;C12orf60	ENST00000444324.2;ENST00000544616.1;ENST00000430826.1;ENST00000228936.4;ENST00000533472.1;ENST00000527783.1	5'UTR;TSS1500;TSS1500;TSS200;5'UTR;5'UTR	chr12:14996345-14996630	3						TRUE
cg08985282	chr7	2089600	+	cg08985282	80784878		TATCCRCAAACRCTAAATAAAATACCCTATAAACRTATAATCTAATACCC		II			NA	NA	NA	NA	NA	NA	chr7:2089593-2089881	Island	CTCACCCAACATCTGCGGACACCAGACCACACGTTCACAAGGAACCTCACCCAACGTCTG[CG]GGCACCAGACCACACGTTCACAGGGCACCTCACCCAGCGTCTGCGGACACCAGACCACAC	CGGGCACCAGACCACACGTTCACAGGGCACCTCACCCAGCGTCTGCGGAC	MAD1L1;MAD1L1;MAD1L1	NM_003550;NM_001013837;NM_001013836	Body;Body;Body					7:2056120-2056368						MAD1L1;MAD1L1	ENST00000421113.1;ENST00000444373.2	5'UTR;5'UTR								TRUE
cg21762695	chr7	36022695	+	cg21762695	4660357		CCCTAAAAAAAACACACTCTATAAATACTTTCTTCATACTAAAATATAAC		II			NA	NA	NA	NA	NA	NA	chr7:36022319-36022576	S_Shore	TTCTCTATTTAGGGAAGAGGTTTAAGAATGTTACAAAAGCAACAGACGCCTGAAACAGAA[CG]TTACACCCCAGCATGAAGAAAGCACCCACAGAGTGTGCTTCCCCCAGGGGTTAAGCATAG	CCTGGGGGAAGCACACTCTGTGGGTGCTTTCTTCATGCTGGGGTGTAACG								7:35989220-35989377																TRUE
cg08786079	chr17	6931425	-	cg08786079	75609928		AAATAAAATCACAACTCTACTAACAAAAATTACTAACCCTTAACTCTCTC		II			NA	NA	NA	NA	NA	NA	chr17:6925400-6927527	S_Shelf	AGAAACACAGAAGGTGAGATCACAGCTCTGCTGGCAGAGATTACTAGCCCTTGGCTCTCT[CG]TTTGGCTTGGGTATTTTATATTATTTCTGTCATAACTTTTATCTTTAGAATTGTTCTTTC	CGAGAGAGCCAAGGGCTAGTAATCTCTGCCAGCAGAGCTGTGATCTCACC	BCL6B	NM_181844	3'UTR								BCL6B	ENST00000293805.5	3'UTR	BCL6B;BCL6B	ENST00000293805.5;ENST00000571729.1	3'UTR;5'UTR					chr17:6929478-6933951	5		TRUE
cg22381248	chr1	42003713	-	cg22381248	90614387		TAAAACCCTAACCTTAATCTCAAATATAACTAACAAACACTTAAAAAATC		II			NA	NA	NA	NA	NA	NA		OpenSea	ATAAAGCTAAATAAAACCCTGACCTTGGTCTCAAGTGTGACTAACAGGCACTTAAAAGAT[CG]TAAAGCAAAGAGATGGAAACAGTAATACAGACAATGAGCAAAGTGCTACGGATGATGAGA	CGATCTTTTAAGTGCCTGTTAGTCACACTTGAGACCAAGGTCAGGGTTTT	HIVEP3;HIVEP3	NM_024503;NM_001127714	Body;Body				TRUE				HIVEP3	ENST00000460604.1	3'UTR	HIVEP3	ENST00000460604.1	3'UTR	chr1:42003520-42003815	3						TRUE
cg21792134	chr3	121491382	+	cg21792134	9643898		AATCAACACCAACRTTAAACAACTAATAAATATATACTCATTTTACTTTC		II			NA	NA	NA	NA	NA	NA		OpenSea	GGTTTCCTTCTAAAGGTTTTGGATGTCACAAACCTCGCATAGGTTGTTCCTTTTAGAGAA[CG]AAAGTAAAATGAGCACATACTCATTAGCTGTTCAACGTTGGTGCTGATCTGTGCTATCAG	ATCAGCACCAACGTTGAACAGCTAATGAGTATGTGCTCATTTTACTTTCG	IQCB1;IQCB1	NM_001023570;NM_001023571	Body;Body						3:121491126-121491383	Gene_Associated_Cell_type_specific				IQCB1	ENST00000393650.3	3'UTR								TRUE
cg10111816	chr16	22384715	-	cg10111816	8728270		TCTTCTATCRTTTCAATTAACATCTAATAAACTATACCTAACAACTTAAC		II			NA	NA	NA	NA	NA	NA	chr16:22385077-22386485	N_Shore	GATGCGCTCTTTCTTCTGTCGTTTCAATTGGCATCTGGTGAACTATGCCTAACAGCTTAA[CG]CCCAACTGAAAAAAACTGTAAACTAGGATGGTAAGGAAGAGATGGGGTTTGAGCAGTGAC	CTTCTGTCGTTTCAATTGGCATCTGGTGAACTATGCCTAACAGCTTAACG	CDR2	NM_001802	Body			CDMR			16:22384360-22384847	Promoter_Associated	RP11-21M24.2;RP11-21M24.2;CDR2	ENST00000568827.1;ENST00000567158.1;ENST00000569045.1	TSS1500;TSS1500;3'UTR	RP11-21M24.2;RP11-21M24.2;CDR2;CDR2;CDR2;CDR2	ENST00000568827.1;ENST00000567158.1;ENST00000567406.1;ENST00000563573.1;ENST00000569045.1;ENST00000564542.1	TSS1500;TSS1500;5'UTR;5'UTR;3'UTR;5'UTR	chr16:22384500-22384795	3						TRUE
cg12077754	chr2	75089669	+	cg12077754	73616941		AAAAACTTCCTTCAAATTTAACCAACTTCCATACAACRTATCACCAACCC		II			rs1545522	0.000186	NA	NA	NA	NA		OpenSea	ACAAAACAATTAGAGATATCGGGCCATATAATGCAAGCACATGATGTGATAAAGGGAGAC[CG]GGCTGGTGATACGTTGCATGGAAGCTGGTTAAACCTGAAGGAAGCCCTTATCTTGGTTGC	CGGGCTGGTGATACGTTGCATGGAAGCTGGTTAAACCTGAAGGAAGCCCT	HK2	NM_000189	Body				TRUE							HK2	ENST00000472302.1	5'UTR	chr2:75089340-75090055	3						TRUE
cg10796068	chr19	10957709	+	cg10796068	30662223		AATTTAAACCCAAAAAAAATATAACATATAATCATCAAACACCAAAATAC		II			rs11880504	0.060731	NA	NA	NA	NA		OpenSea	CAAAGGCCCTGAGGTTGGATTGAACTTTCTGTGTCCAAAGAAAAAAGTTTACTCTAATGA[CG]CATTTTGGTGTTTGATGACCACATGCCACATCCTTCTTGGGTCCAAACCCCCAAGCAAAC	CGCATTTTGGTGTTTGATGACCACATGCCACATCCTTCTTGGGTCCAAAC	C19orf38	NM_001136482	TSS1500								C19orf38	ENST00000397820.3	TSS1500	C19orf38	ENST00000397820.3	TSS1500								TRUE
cg06297318	chr6	127667691	+	cg06297318	32715124		AATATCTCTACAACATACTAATTTTACTTCCTTCAAATATATACCCAAAC		II			NA	NA	NA	NA	NA	NA	chr6:127664192-127664755	S_Shelf	ACAGTATAGAGGTTCCTCAAAAAATTAAAAACAAAACTGCCATATGATCCCACAATCCCA[CG]CCTGGGTATATATCTGAAGGAAGTAAAATCAGTATGTTGCAGAGATATCTGCACTCTCAT	CGCCTGGGTATATATCTGAAGGAAGTAAAATCAGTATGTTGCAGAGATAT											RP11-73O6.4	ENST00000563385.1	5'UTR	RP11-73O6.4	ENST00000563385.1	5'UTR								TRUE
cg01869288	chr15	31523257	-	cg01869288	1628885		ATCATACACCATTAACAAAACCTAAAACACRTACAAAAAACAAAATTCCC		II			NA	NA	NA	NA	NA	NA		OpenSea	GCTGGTGACTGGTCATGCACCATTGGCAGGGCCTGGAGCACGTGCAAGGAACAGAGTTCC[CG]GCTCTGCACACTCAACATGTGTGTTTCATACTGTCACCTGGCTGGCTCCTCTTTCTGGGT	TCATGCACCATTGGCAGGGCCTGGAGCACGTGCAAGGAACAGAGTTCCCG									15:31522931-31523433	Unclassified_Cell_type_specific	RP11-16E12.2	ENST00000559094.1	TSS1500	RP11-16E12.2;RP11-16E12.2	ENST00000559094.1;ENST00000558388.1	TSS1500;TSS1500	chr15:31523005-31523330	3						TRUE
cg27065896	chr10	97235787	-	cg27065896	47773244		AAACTTCAATCCACAAATATTAACTCTACATCTACTACRCTCCAAACTCC		II			NA	NA	NA	NA	NA	NA		OpenSea	ACAAAGTTAATAAACTTCAATCCACAAATATTGACTCTGCATCTACTGCGCTCCAGGCTC[CG]TGTTCTAAAACACTATTCTTTTTTTAAAAAAAGATAAGGTGGCAGTTATTCGCCCAGGAG	CGGAGCCTGGAGCGCAGTAGATGCAGAGTCAATATTTGTGGATTGAAGTT	SORBS1;SORBS1	NM_015385;NM_024991	5'UTR;5'UTR				TRUE				SORBS1;SORBS1	ENST00000371249.2;ENST00000306402.6	5'UTR;5'UTR	SORBS1;SORBS1;SORBS1;SORBS1	ENST00000492542.1;ENST00000470039.1;ENST00000371249.2;ENST00000306402.6	3'UTR;5'UTR;5'UTR;5'UTR	chr10:97235680-97236030	3						TRUE
cg24238409	chr10	93998677	+	cg24238409	75701102		CTACACATTTCAAATTATACAATCCTAAACTCAAAATACCRCCTACAAAC		II			NA	NA	NA	NA	NA	NA	chr10:93999131-94000015	N_Shore	GCACCACTCAAGGGTTGTTAACCTCTTTAAGAGTAAAGTCAGGGTGGTTTGGGTGTGGAC[CG]CTTGCAGGCGGCACCCTGAGCTCAGGATTGCATAACCTGAAATGTGTAGCTACTCAAAAT	TACACATTTCAGGTTATGCAATCCTGAGCTCAGGGTGCCGCCTGCAAGCG	CPEB3	NM_014912	Body						10:93998602-93998748	Unclassified_Cell_type_specific							chr10:93998525-93999035	3						TRUE
cg23512231	chr17	61538215	-	cg23512231	44753924		TACTCACCAAAATATCTAAACACRATCRATAACTACTCTTTATAAATCTC		II			NA	NA	NA	NA	NA	NA		OpenSea	CAGGCTGTCCCTGCTCACCAAGGTGTCTGGGCACGGTCGGTGACTGCTCTTTGTAGGTCT[CG]GTGAAAACCTGCGGAGGAATGAGTGAGTGTAAGAAAGGGAAGGAGACATTTTTAATTAAG	GCTCACCAAGGTGTCTGGGCACGGTCGGTGACTGCTCTTTGTAGGTCTCG							TRUE										chr17:61538200-61538475	3						TRUE
cg10934870	chr2	70488000	+	cg10934870	97751462		AATACCAACTAAATTCAATTTAAAAACAAAAATATCAAACATACATCTTC		II			rs28372795	0.01361	NA	NA	NA	NA	chr2:70485231-70485679	S_Shelf	GCTGCCTCTGCTTCCGTTTCCTCCACGAGGGCGAAGGTATACCCAGAACAAATTATGCCA[CG]AAGATGCATGTCTGACATCTTTGTTTTTAAATTGAATTCAGTTGGTACTCTGGCTTTTTT	GTACCAACTGAATTCAATTTAAAAACAAAGATGTCAGACATGCATCTTCG	PCYOX1	NM_016297	Body				TRUE																	TRUE
cg20713968	chr8	1737564	-	cg20713968	97631964		TTAATCCCTAATAAAATAATTCCTCCTCTAAACAATCACTAATTTTCCTC		II			NA	NA	NA	NA	NA	NA	chr8:1733267-1733929	S_Shelf	CAATGTTAATTTTGGTCCCTGATAAGGTGGTTCCTCCTCTGAACAGTCACTGATTTTCCT[CG]TCCTTGGGTATATTGCGGGAGATCTGCTGAGGCTGAGAACGCCCTGTCTGCACATAAAGC	TGGTCCCTGATAAGGTGGTTCCTCCTCTGAACAGTCACTGATTTTCCTCG									8:1737507-1737730	Unclassified_Cell_type_specific							chr8:1737345-1737675	3						TRUE
cg10611016	chr11	6225759	-	cg10611016	74772568		ATTTTTTCTCAAATTTACCTAAATAATTCTAACTTCCTAAAAATTCTCTC		II			NA	NA	NA	NA	NA	NA		OpenSea	AGCATGAAGAAATTTTTTCTCAAATTTACCTGGGTAATTCTGGCTTCCTGAAAATTCTCT[CG]TTACTAAGGCAACATTATCCCAATTATATTCTTACCCTCCACATTGTCACACTGCTCAGC	CGAGAGAATTTTCAGGAAGCCAGAATTACCCAGGTAAATTTGAGAAAAAA	C11orf42	NM_173525	TSS1500								C11orf42	ENST00000316375.2	TSS1500	C11orf42	ENST00000316375.2	TSS1500								TRUE
cg12313149	chr2	136763629	+	cg12313149	45705947		ACCCAAACAATATCAAACTACTATCTATAATTCTAAAACAAATACCAAAC		II			NA	NA	NA	NA	NA	NA		OpenSea	AACAGCCACACAATTACAGTAACAGGTGGTCAGTTTCAAAACAAATTTCAAGGTCTGACT[CG]CCTGGCACCTGCTCTAGAACCACAGACAGCAGTTTGACACTGTCTGGGTCCAAGTTAGGT	CGCCTGGCACCTGCTCTAGAACCACAGACAGCAGTTTGACACTGTCTGGG							TRUE		2:136763576-136763749	Unclassified_Cell_type_specific	AC093391.2;AC093391.2;AC093391.2	ENST00000399447.2;ENST00000419808.1;ENST00000438432.1	5'UTR;5'UTR;5'UTR	AC093391.2;AC093391.2;AC093391.2	ENST00000399447.2;ENST00000419808.1;ENST00000438432.1	5'UTR;5'UTR;5'UTR	chr2:136763380-136763715	3						TRUE
cg18310515	chr2	85921529	-	cg18310515	8789353		TAAACTACAAACTCCCTACCCATAAAACAAAATATAAAAAACATCTCAAC		II			NA	NA	NA	NA	NA	NA		OpenSea	CTGAGAAAGATTAAGCTGCAGGCTCCCTGCCCATAAAACAGGGTGTGAAAGGCATCTCAG[CG]GCTGCCCCACCATGGCTACCTGGGCCCTCCTGCTCCTTGCAGCCATGCTCCTGGGCAACC	AAGCTGCAGGCTCCCTGCCCATAAAACAGGGTGTGAAAGGCATCTCAGCG	GNLY;GNLY;GNLY;GNLY	NM_012483;NM_012483;NM_006433;NM_006433	5'UTR;1stExon;1stExon;5'UTR								GNLY;GNLY;GNLY;GNLY;GNLY;GNLY;GNLY	ENST00000409696.3;ENST00000263863.4;ENST00000263863.4;ENST00000524600.1;ENST00000524600.1;ENST00000533041.1;ENST00000533041.1	TSS200;5'UTR;1stExon;5'UTR;1stExon;1stExon;5'UTR	GNLY;GNLY;GNLY;GNLY;GNLY;GNLY;GNLY;GNLY;GNLY;GNLY;GNLY;GNLY;GNLY;GNLY;GNLY;GNLY;GNLY;GNLY;GNLY;GNLY;GNLY	ENST00000491234.1;ENST00000531685.1;ENST00000526018.1;ENST00000534351.1;ENST00000263863.4;ENST00000263863.4;ENST00000489214.1;ENST00000489214.1;ENST00000482900.1;ENST00000482900.1;ENST00000464298.1;ENST00000464298.1;ENST00000470974.1;ENST00000470974.1;ENST00000489980.1;ENST00000489980.1;ENST00000524600.1;ENST00000524600.1;ENST00000533041.1;ENST00000533041.1;ENST00000488945.1	TSS1500;TSS1500;TSS1500;TSS200;5'UTR;1stExon;1stExon;5'UTR;1stExon;5'UTR;1stExon;5'UTR;1stExon;5'UTR;1stExon;5'UTR;5'UTR;1stExon;1stExon;5'UTR;5'UTR	chr2:85921240-85921575	3						TRUE
cg26227465	chr12	68553577	+	cg26227465	78648333		CATCCCTACCTATCTATCACCATCTCATCTTAAAAAACTTATAAAAATAC		II			NA	NA	NA	NA	NA	NA		OpenSea	ATGTGCTGCACCTCCTCTGGCTGCTGGTATTTATACCTAATTGAAGTCTCCTGAGGATTA[CG]TATTTTCACAAGTTTTTTAAGATGAGATGGTGACAGATAGGCAGGGATGATAGTTTGTAT	ATCCCTGCCTATCTGTCACCATCTCATCTTAAAAAACTTGTGAAAATACG	IFNG	NM_000619	TSS200								IFNG	ENST00000229135.3	TSS200	IFNG;GS1-410F4.2	ENST00000229135.3;ENST00000536914.1	TSS200;5'UTR			chr12:68553343-68554096	4			TRUE	TRUE
cg14615559	chr9	130911577	+	cg14615559	73629849		CACTTAACAAAATTTCTACACCTAATCAAAATTAAACAAAACAAAAAAAC		II			NA	NA	NA	NA	NA	NA		OpenSea	CAGAGGGAGTCGTTGTCCCTGCCAGAGGTGCAGCACTCCGGGAATGTCCCTCACTCTCCC[CG]TCCCTCTGTCTTGCCCAATCCTGACCAGGTGCAGAAATCTTGCCAAGTGTTTCCGCAGGA	ACTTGGCAAGATTTCTGCACCTGGTCAGGATTGGGCAAGACAGAGGGACG	LCN2	NM_005564	TSS200								LCN2;LCN2;LCN2;LCN2	ENST00000372998.1;ENST00000373017.1;ENST00000470902.1;ENST00000540948.1	TSS1500;5'UTR;TSS200;TSS200	LCN2;LCN2;LCN2;LCN2;LCN2	ENST00000372998.1;ENST00000373017.1;ENST00000470902.1;ENST00000540948.1;ENST00000487719.1	TSS1500;5'UTR;TSS200;TSS200;TSS200	chr9:130911185-130912035	3						TRUE
cg03402235	chr15	42749336	+	cg03402235	2622537		TAAATATCCCTCATCTCCCTCTTTCCCTAAAAACATTAATCATAAATACC		II			NA	NA	NA	NA	NA	NA		OpenSea	AACTGGCCAGAAATGTGCTTTGCATATGCAGAAAGACCCACTTCTGTGACCCCGCACACT[CG]GCACTCATGACTAATGTCCCTAGGGAAAGAGGGAGATGAGGGACATTCAATTCTCCCCAC	CGGCACTCATGACTAATGTCCCTAGGGAAAGAGGGAGATGAGGGACATTC	ZFP106	NM_022473	1stExon				TRUE				ZFP106;ZFP106	ENST00000263805.4;ENST00000565611.1	1stExon;5'UTR	ZFP106;ZFP106;ZFP106;ZFP106	ENST00000263805.4;ENST00000564754.1;ENST00000565611.1;ENST00000565948.1	1stExon;ExonBnd;5'UTR;5'UTR	chr15:42749260-42749455	3						TRUE
cg13904968	chr20	56136012	-	cg13904968	5640966		CTCCCAACATTCATTAACAACTATCTATTCAATAATTATCTCCCTAAAAC		II			NA	NA	NA	NA	NA	NA		OpenSea	GGGCTCGAAGTCTCCCAGCATTCATTAACAACTATCTGTTCAATGATTATCTCCCTGGGG[CG]TGTTGCAGTGAGTTGGCCCAAAGCATAACTGACCCTGGCCGTGATCCAGAGACCTGCCCC	CGCCCCAGGGAGATAATCATTGAACAGATAGTTGTTAATGAATGCTGGGA	PCK1	NM_002591	TSS200								PCK1;PCK1;PCK1	ENST00000535860.1;ENST00000319441.4;ENST00000543666.1	TSS1500;TSS200;TSS200	PCK1;PCK1;PCK1;PCK1;PCK1	ENST00000535860.1;ENST00000498194.1;ENST00000467047.1;ENST00000475833.1;ENST00000543666.1	TSS1500;TSS1500;TSS200;TSS200;TSS200	chr20:56135900-56136215	3					TRUE	TRUE
cg13356455	chr15	25962719	+	cg13356455	47765230		AACCCACAAAAAAACTACCATCTAAATAAAACTAATTTCRAATTTTAAAC		II			rs74003872	0.072669	NA	NA	NA	NA	chr15:25958877-25959240	S_Shelf	CCCTCCTGCCAAGCGTGAGAGCCCCCACTCCCAGGGGCCCTGTAGAAACCCACCAATCAG[CG]TCCAAAACTCGAAATCAGCCCTATTTAGATGGCAGCTTCTCTGTGGGTTTAGAAGCACAT	ACCCACAGAGAAGCTGCCATCTAAATAGGGCTGATTTCGAGTTTTGGACG	ATP10A	NM_024490	Body				TRUE		15:25962652-25962739	Unclassified_Cell_type_specific							chr15:25962520-25962810	3						TRUE
cg25025181	chr1	246378510	-	cg25025181	58770928		AACAACAACTTCACTTCCAATAAAAATCCRAACAATAATAAAACAATTTC		II			NA	NA	NA	NA	NA	NA		OpenSea	AGAGGATGTGAAACAGCAGCTTCACTTCCAATGGAGATCCGGACAGTAATAAAACAGTTT[CG]CAATCTCTTCACTAAATACATCTTTGTTTGCATGGTCTATGTATATTGTCATGGGGCAGG	ACAGCAGCTTCACTTCCAATGGAGATCCGGACAGTAATAAAACAGTTTCG	SMYD3;SMYD3	NM_022743;NM_001167740	Body;Body				TRUE							SMYD3;SMYD3	ENST00000492487.1;ENST00000462422.1	3'UTR;3'UTR	chr1:246378280-246378575	3						TRUE
cg16097858	chr2	46765700	+	cg16097858	50602124		AAACAAAAAATAAACAAACCATCTATAAATTACTAATTTACATCACCCCC		II			NA	NA	NA	NA	NA	NA	chr2:46769471-46769676	N_Shelf	AAAAGGGGAAGATTTATTAACTCAAATGACAAATCAGAGAACAGTTGTGCAACAGGATCT[CG]GGGGTGATGCAAATTAGTAACTCACAGATGGCCTGTTTACTCTCTGCCCTTTGTGATGGG	CGGGGGTGATGCAAATTAGTAACTCACAGATGGCCTGTTTACTCTCTGCC											ATP6V1E2;ATP6V1E2	ENST00000505245.2;ENST00000522587.1	3'UTR;5'UTR	ATP6V1E2;ATP6V1E2;ATP6V1E2;ATP6V1E2;ATP6V1E2	ENST00000505245.2;ENST00000522219.1;ENST00000524249.1;ENST00000522587.1;ENST00000524188.1	3'UTR;3'UTR;3'UTR;5'UTR;3'UTR	chr2:46765560-46765830	3						TRUE
cg03258139	chr9	2013970	-	cg03258139	11735101		CCAAATAATCACAATACACTTTAAATAACTAATTTAAACCATTACATTAC		II			rs7040790	0.328283	NA	NA	NA	NA	chr9:2014831-2018105	N_Shore	AGAATCCTCAACCAGATAGTCACAGTGCACTTTGAATGACTAATTTAAGCCATTACATTA[CG]AAATAAGGGATAAATCATACTTTTCATAACACTACTGCATAGGAACAGTTTTAAGAGTCA	CGTAATGTAATGGCTTAAATTAGTCATTCAAAGTGCACTGTGACTATCTG	SMARCA2;SMARCA2	NM_003070;NM_139045	TSS1500;TSS1500								SMARCA2	ENST00000357248.2	TSS1500	SMARCA2;SMARCA2	ENST00000349721.2;ENST00000450198.1	TSS1500;TSS1500	chr9:2013745-2014055	3						TRUE
cg07781401	chr17	19773621	-	cg07781401	90780297		ACAAATATACTTCTCAAAATTCAAAATTAAACTTCAAAAACAAACTACCC		II			NA	NA	NA	NA	NA	NA	chr17:19771609-19771814	S_Shore	TAGATAAAGATACAGGTGTGCTTCTCAGAGTTCAAAGTTGGGCTTCAAAAGCAAACTACC[CG]CAGAACCAGGATCTCAAAGAGAACTGCCTTCCGTCTGTGCCCCTGCTTTGTTCTCTTGCC	CGGGTAGTTTGCTTTTGAAGCCCAACTTTGAACTCTGAGAAGCACACCTG									17:19773535-19773691	Unclassified_Cell_type_specific														TRUE
cg25599673	chr3	186738370	-	cg25599673	95618889		RACAAAATCTTAATCAAATAAAAACCAAAACCCCTACACCTATATAAAAC		II			NA	NA	NA	NA	NA	NA		OpenSea	AAACATACATCGGCAAAGTCTTAATCAGATGAAAGCCAAAACCCCTACACCTGTGTAAGG[CG]CCACATTATCTGGCTGCCCCTGTGTAGGTATTTTGCTGTTCCCTCTACTTGCAACCCTCT	GCAAAGTCTTAATCAGATGAAAGCCAAAACCCCTACACCTGTGTAAGGCG	ST6GAL1;ST6GAL1;ST6GAL1	NM_173216;NM_003032;NM_173217	5'UTR;TSS1500;5'UTR						3:186738206-186738508	Unclassified_Cell_type_specific	ST6GAL1;ST6GAL1;ST6GAL1	ENST00000448044.1;ENST00000169298.3;ENST00000457772.2	TSS1500;5'UTR;5'UTR	ST6GAL1;ST6GAL1;ST6GAL1;ST6GAL1;ST6GAL1;ST6GAL1;ST6GAL1;ST6GAL1;ST6GAL1;ST6GAL1;ST6GAL1	ENST00000440338.1;ENST00000448044.1;ENST00000169298.3;ENST00000457772.2;ENST00000455441.1;ENST00000427315.1;ENST00000458216.1;ENST00000430309.1;ENST00000417392.1;ENST00000438590.1;ENST00000448408.1	TSS1500;TSS1500;5'UTR;5'UTR;5'UTR;5'UTR;5'UTR;5'UTR;5'UTR;5'UTR;5'UTR	chr3:186738220-186738635	3						TRUE
cg22488278	chr4	2321957	+	cg22488278	88678371		CAAATACAATAACCTCRTAATCTATACRAACRAACCTCTAAACTTAAACC		II			NA	NA	NA	NA	NA	NA		OpenSea	CTTATTTTCCGCAGCAACGTGTGGAAGGGCCGGAACAGCTCGGACATGTCTTCCACCTTG[CG]GTCCAAGTTCAGAGGTCCGTCCGCATAGACCACGAGGCCACTGCATTTGAGACACAAAAG	CGGTCCAAGTTCAGAGGTCCGTCCGCATAGACCACGAGGCCACTGCATTT	ZFYVE28	NM_020972	Body					4:2291712-2291922									chr4:2321925-2322150	3						TRUE
cg04468741	chr11	12181467	-	cg04468741	66611592		TAAACRCTCACAAAACCCAAAAAAAATCTATAAAAAAATCCACRCTTATC		II			NA	NA	NA	NA	NA	NA		OpenSea	AGTAAGCACAGTGGACGCTCACAGAGCCCAGAGAGGATCTGTGAAGGAATCCACGCTTGT[CG]CACCAGGCAGGGCACAGAGCCCCCTTCCCCAGTCTACTGAAGTTGCTGAGTGTCATAGAC	GGACGCTCACAGAGCCCAGAGAGGATCTGTGAAGGAATCCACGCTTGTCG	MICAL2	NM_014632	5'UTR				TRUE				MICAL2;MICAL2;MICAL2;MICAL2	ENST00000537344.1;ENST00000256194.4;ENST00000527546.1;ENST00000342902.5	5'UTR;5'UTR;5'UTR;5'UTR	MICAL2;MICAL2;MICAL2;MICAL2;MICAL2;MICAL2;MICAL2;MICAL2;MICAL2	ENST00000537344.1;ENST00000532179.1;ENST00000526065.1;ENST00000256194.4;ENST00000530823.1;ENST00000532420.1;ENST00000527546.1;ENST00000342902.5;ENST00000531732.1	5'UTR;5'UTR;5'UTR;5'UTR;5'UTR;5'UTR;5'UTR;5'UTR;5'UTR	chr11:12180920-12181515	3						TRUE
cg19679865	chr1	8467904	+	cg19679865	1776953		TTCTACCAAATAAAAAACAAAACCTTAAAAACCRCAATTAACAACAACAC		II			NA	NA	NA	NA	NA	NA		OpenSea	TTTTTAAAGCTGCAGCCACTTCTTTCTTTTGAAACAGAGAACCACAGGGAGGATCAAAGG[CG]TGCTGCTGTTAACTGCGGCTCTCAAGGCCTTGCCCTCCACCTGGCAGAAACCCTAGAGAG	TCTGCCAGGTGGAGGGCAAGGCCTTGAGAGCCGCAGTTAACAGCAGCACG	RERE;RERE;RERE	NM_001042682;NM_012102;NM_001042681	5'UTR;Body;Body						1:8467804-8468063	Gene_Associated_Cell_type_specific	RERE	ENST00000476556.1	5'UTR	RERE;RERE;RERE;RERE;RERE	ENST00000488215.1;ENST00000476556.1;ENST00000460659.1;ENST00000492766.1;ENST00000465125.1	3'UTR;5'UTR;3'UTR;3'UTR;3'UTR								TRUE
cg17679619	chr4	74542972	-	cg17679619	79781359		CTAAAACACTATCCTCTAACAAATATTTCTACTACTATATATTTACTAAC		II			NA	NA	NA	NA	NA	NA		OpenSea	GTGAAGGGAATCTGAGACACTGTCCTCTGACAGGTGTTTCTGCTACTATGTGTTTGCTAA[CG]TATTGGTGGTAGTCACGCGGAAAAGTGTGCCATGCTCCAGTAAGTTTGTGAAAGTCTGTG	CGTTAGCAAACACATAGTAGCAGAAACACCTGTCAGAGGACAGTGTCTCA							TRUE										chr4:74542540-74543015	3						TRUE
cg04120520	chr16	85708039	+	cg04120520	44684296		CAAACTCCCTCTAAACACCTATAAAACATACTAACCTCCCAATATCTTTC		II			rs116732196	0.013467	NA	NA	NA	NA		OpenSea	CTTCCTCTCCACAGAAGCAGCTGGAAGAGAACTCGAGGGGCTGTGCTGCAGGCCTCCCCT[CG]AAAGACACTGGGAGGTCAGCATGTTCCACAGGTGTTCAGAGGGAGTCTGCTACAAACTAT	AGACTCCCTCTGAACACCTGTGGAACATGCTGACCTCCCAGTGTCTTTCG	KIAA0182;KIAA0182	NM_001134473;NM_014615	3'UTR;3'UTR				TRUE				KIAA0182	ENST00000253458.7	3'UTR	KIAA0182;KIAA0182	ENST00000253458.7;ENST00000469381.1	3'UTR;5'UTR					chr16:85694544-85715322	6		TRUE
cg24008435	chr15	101137976	+	cg24008435	3726219		AAAATTCAATAAAATCTAAACAATATCACATCTATAAACAATTCCTCAAC		II			NA	NA	NA	NA	NA	NA	chr15:101141975-101143137	N_Shelf	AGTCTATGCCTTGTCCCTTTTCCATCTGCCCCCACAAACCCGCCACCAGTGGCAGGGTAG[CG]TTGAGGAACTGTCTATAGATGTGATACTGTCTAGATTTTACTGAACTCCTAAATTCTGTA	GAGTTCAGTAAAATCTAGACAGTATCACATCTATAGACAGTTCCTCAACG	LINS1;LINS1;LINS1;LINS1	NM_001040616;NM_018148;NM_001040615;NM_001040614	5'UTR;5'UTR;5'UTR;5'UTR								LINS;LINS;LINS;LINS	ENST00000559149.1;ENST00000561308.1;ENST00000560133.1;ENST00000314742.8	3'UTR;5'UTR;5'UTR;5'UTR	LINS;LINS;LINS;LINS;LINS;LINS;LINS;LINS;LINS;LINS	ENST00000559149.1;ENST00000561073.1;ENST00000560941.1;ENST00000559577.1;ENST00000561308.1;ENST00000560133.1;ENST00000559736.1;ENST00000314742.8;ENST00000559827.1;ENST00000560934.1	3'UTR;3'UTR;5'UTR;5'UTR;5'UTR;5'UTR;5'UTR;5'UTR;3'UTR;TSS1500					chr15:101136045-101138251	6		TRUE
cg05187549	chr5	138904075	+	cg05187549	34618116		AACCCAACTTTAATATATAACTTTCCCTATTCCACTAAAAATTTTCACAC		II			NA	NA	NA	NA	NA	NA		OpenSea	TTGGCCAAATCATTCCTTCTCTAGAAAGGCTCAGTGGCCCCCTGGGCCTTTGGCAGGAGA[CG]TGTGAAAATCCCCAGTGGAATAGGGAAAGCCACACACTAAAGCTGGGCCAGGTGGGCCTT	GCCCAGCTTTAGTGTGTGGCTTTCCCTATTCCACTGGGGATTTTCACACG							TRUE												chr5:138903089-138904297	3	chr5:138902934-138906904	6		TRUE
cg25939861	chr2	87020937	+	cg25939861	96797464		ACTAACACTTTTCTAAACTACAAAACTAAAAAACCCCCAAACTAATTTCC		II			NA	NA	NA	NA	NA	NA	chr2:87015974-87018182	S_Shelf	GATGATGGCCAGATTTGGGGGTGTACTGCTTTAAAATAGACTAGTTCCATCTTAGTCTCA[CG]GAAATCAGCTTGGGGGCCTTCTAGCCCTGCAGCTCAGAAAAGTGTCAGCCAGTGGGGTGG	CGGAAATCAGCTTGGGGGCCTTCTAGCCCTGCAGCTCAGAAAAGTGTCAG	CD8A	NM_001145873	5'UTR			RDMR					CD8A	ENST00000456996.2	5'UTR	CD8A	ENST00000456996.2	5'UTR								TRUE
cg03605454	chr4	150806283	-	cg03605454	16612855		AACCACACTAATCCTAAATAAACAATATTATAAACTACTATCTACATAAC		II			rs77218172	0.018679	NA	NA	NA	NA		OpenSea	CCACTTGTTAAAACCACACTGGTCCTGAGTAGACAGTGTTATAAACTGCTATCTACATGG[CG]TGATGTTAAGCATGTCAGCAAGCTCCCCTCTTCCTATAAAGACCTTTCCACCAATTGACG	CGCCATGTAGATAGCAGTTTATAACACTGTCTACTCAGGACCAGTGTGGT							TRUE				RP11-526A4.1	ENST00000508106.1	3'UTR	RP11-526A4.1	ENST00000508106.1	3'UTR								TRUE
cg25386954	chr5	60640139	-	cg25386954	51712872		AATTTTTATCTAATATACRTTCAACCCAATAAACTAACCAATCTTTTCAC		II			NA	NA	NA	NA	NA	NA		OpenSea	ACCACTTGTGTAATTTTTGTCTGATATACGTTCAGCCCAGTGAACTAGCCAGTCTTTTCA[CG]ATTGTGGTTTATACTTTTCTCTAGACAGTGGTGAAGCTGATGAGTGAAATGACCAATGGC	CGTGAAAAGACTGGCTAGTTCACTGGGCTGAACGTATATCAGACAAAAAT	ZSWIM6	NM_020928	Body				TRUE																	TRUE
cg26275360	chr8	52852168	+	cg26275360	23762565		ATAAACTTAAACACACAACCCAAATAAAAACTACAATATTTCACATTCCC		II			NA	NA	NA	NA	NA	NA		OpenSea	GAGAGCTGCCAAAACAACTAAAATAACAGCCTAACCTTTCATTTTCATTTTCTCCTTGAG[CG]GGAATGTGAAACATTGCAGCTTTTATCTGGGTTGTGTGTTCAAGTTTATTTGCTTGCTTG	CGGGAATGTGAAACATTGCAGCTTTTATCTGGGTTGTGTGTTCAAGTTTA											RP11-110G21.1;RP11-110G21.1	ENST00000518942.1;ENST00000423716.1	5'UTR;5'UTR	RP11-110G21.1;RP11-110G21.1	ENST00000518942.1;ENST00000535440.1	5'UTR;5'UTR	chr8:52851600-52852315	3						TRUE
cg11067179	chr11	66083541	+	cg11067179	86743832		CRAAAAATAATCCRCACCRCTATATAAACACAAATAAATACCAAATTACC		II			NA	NA	NA	NA	NA	NA	chr11:66083572-66083782	N_Shore	CCTCGCTACAATAACACTCGAAGCCACCAACGTAGTTGACACACATCTGCTGGCACACAC[CG]GCAATCTGGCACTCATCTGTGTCCACACAGCGGTGCGGATCATCCTCCGCTGGCCGGAAA	CGGCAATCTGGCACTCATCTGTGTCCACACAGCGGTGCGGATCATCCTCC	CD248	NM_020404	1stExon			RDMR		11:65840060-65841164			RP11-867G23.13;CD248	ENST00000534065.1;ENST00000311330.3	5'UTR;1stExon	RP11-867G23.13;CD248	ENST00000534065.1;ENST00000311330.3	5'UTR;1stExon	chr11:66083480-66084255	3						TRUE
cg05593759	chr5	125695848	+	cg05593759	11756164		ATCTCAAAAATTTTCTCTTTCAACRTCTACTCAAAAAAATAACACCAACC		II			rs77944663	0.165017	NA	NA	NA	NA		OpenSea	AAAGGTCACATTGAATGTTTCTGTGGTCATTTGCTTTCTCACACATGTGGGTTTCAAGTG[CG]GCTGGTGCCATCCCTCTGAGCAGACGCTGAAAGAGAAAACTTCTGAGATAGCACTTGTGA	CGGCTGGTGCCATCCCTCTGAGCAGACGCTGAAAGAGAAAACTTCTGAGA	GRAMD3;GRAMD3	NM_001146319;NM_001146319	1stExon;5'UTR								GRAMD3;GRAMD3	ENST00000513040.1;ENST00000513040.1	5'UTR;1stExon	GRAMD3;GRAMD3	ENST00000513040.1;ENST00000513040.1	5'UTR;1stExon	chr5:125695680-125695930	3						TRUE
cg05627557	chr2	37418009	+	cg05627557	15696149		AAACCAAATACAAAACCCCAACTACAAAATCCTTATACTTAAAAAAAATC		II			NA	NA	NA	NA	NA	NA		OpenSea	TTTGGAGGTCTGGCTGGCATTATCTTGATTTCAGCCCAATGGTAGTGGAGAAAATGTTTG[CG]ACTCCCCCTAAGCACAAGGATTCTGTAGTTGGGGCTCTGCACTTGGTTTGTTTCAAGATT	AACCAAGTGCAGAGCCCCAACTACAGAATCCTTGTGCTTAGGGGGAGTCG							TRUE				SULT6B1	ENST00000407963.1	5'UTR	SULT6B1;SULT6B1;SULT6B1;SULT6B1	ENST00000420611.1;ENST00000416345.1;ENST00000433192.1;ENST00000407963.1	TSS1500;5'UTR;5'UTR;5'UTR					chr2:37416498-37418025	6		TRUE
cg26103369	chr14	75153307	-	cg26103369	56732828		CTATCAATATTATCTTAACCCAACACCTTTTATCAACACTAAAATATTAC		II			NA	NA	NA	NA	NA	NA		OpenSea	GTACACTAAGGCTGTCAATGTTATCTTGACCCAACACCTTTTATCAGCACTAGAATATTA[CG]TAGAGACAAGACAGCTAAAAATTTCTAGGCTCAGATCTGGGAGGGACCAAAACAACTTTT	TGTCAATGTTATCTTGACCCAACACCTTTTATCAGCACTAGAATATTACG	KIAA0317	NM_001039479	5'UTR				TRUE				KIAA0317;KIAA0317	ENST00000557401.1;ENST00000356357.4	3'UTR;5'UTR	KIAA0317;KIAA0317;KIAA0317;KIAA0317;KIAA0317;KIAA0317;KIAA0317;KIAA0317	ENST00000557401.1;ENST00000469797.1;ENST00000556202.1;ENST00000556589.1;ENST00000555249.1;ENST00000356357.4;ENST00000553279.1;ENST00000555330.1	3'UTR;3'UTR;5'UTR;3'UTR;5'UTR;5'UTR;TSS1500;TSS1500								TRUE
cg23643542	chr4	150983649	+	cg23643542	65791847		TTAATTCCCACTTCCTAATTTCTTTATTACAACTATAACCATATATTCTC		II			NA	NA	NA	NA	NA	NA		OpenSea	GATCTACTCCTTAGAATCAAGTCACTATTCCTCTGAGGCCACCACTGGAGCAATTGGGTT[CG]AGAACACATGGTCATAGCTGTAATAAAGAAATTAGGAAGTGGGAATCAAGAAGCTGAACA	CGAGAACACATGGTCATAGCTGTAATAAAGAAATTAGGAAGTGGGAATCA							TRUE																	TRUE
cg24302127	chr1	197778303	-	cg24302127	58762958		CCTCTCAAAATATTATTAATAAAATTTAATCTCTTATCACATCATCTTCC		II			NA	NA	NA	NA	NA	NA		OpenSea	GCCGACTGGCTCCTCTCAGGGTGTTGTTGATGAAATTTGGTCTCTTGTCACATCATCTTC[CG]AGCTTTGCAGCAGCTACTCCCTCATGGTTTCTCATGCATGATCATGAATTTATGGATAGA	CGGAAGATGATGTGACAAGAGACCAAATTTCATCAACAACACCCTGAGAG							TRUE		1:197778212-197778337	Unclassified_Cell_type_specific							chr1:197778045-197778350	3						TRUE
cg01275661	chr10	5504438	+	cg01275661	55806166		RTTAATAAAATTCTCAAAACCAAACTAAATAAATTACTTCCTAAAAAACC		II			NA	NA	NA	NA	NA	NA		OpenSea	AAACGTGGCTGCCACACTCCGTGTGAGCTGAGGCAATGAGAAGACACTGAGGAAGCTCCT[CG]GCCCCCCAGGAAGCAATCCACCCAGCCTGGCCCTGAGAATTTCACCAACGGCCAGTGCAC	CGGCCCCCCAGGAAGCAATCCACCCAGCCTGGCCCTGAGAATTTCACCAA							TRUE										chr10:5504305-5505035	3						TRUE
cg17487741	chr13	50107026	-	cg17487741	30741299		TCATAAACCAAAAAACAAAACAAAACATTACTCTTAAAAACAAACTCAAC		II			NA	NA	NA	NA	NA	NA		OpenSea	TGGAAATGAGTTCATGGACCAGAGAGCAAAGCAAAACATTGCTCTTAAAAGCAAGCTCAA[CG]GACACACATGATGAAACTCACAGTTGAACACTCTTACATCCCAAAGTCACCTTCCATAAC	CATGGACCAGAGAGCAAAGCAAAACATTGCTCTTAAAAGCAAGCTCAACG	RCBTB1	NM_018191	3'UTR								RCBTB1;RCBTB1	ENST00000258646.3;ENST00000378302.2	3'UTR;3'UTR	RCBTB1;RCBTB1	ENST00000258646.3;ENST00000378302.2	3'UTR;3'UTR	chr13:50106920-50107070	3						TRUE
cg13482010	chr3	122703782	-	cg13482010	63660287		AAAAAAAATAATTTCCCCCTATTTCTCCCAAAAACTTCTTTAAAATACAC		II			NA	NA	NA	NA	NA	NA		OpenSea	AAATCACAGGGGAAAAAAATAATTTCCCCCTGTTTCTCCCAAAGACTTCTTTGAAATACA[CG]ATTTCAAATACGTTTCTGGATCCTAAAACTTTTTAGAATGAATAAAGTGTCTAGGATAGG	CGTGTATTTCAAAGAAGTCTTTGGGAGAAACAGGGGGAAATTATTTTTTT	SEMA5B	NM_001031702	5'UTR				TRUE				SEMA5B;SEMA5B;SEMA5B;SEMA5B	ENST00000465147.1;ENST00000418793.2;ENST00000195173.4;ENST00000357599.3	3'UTR;5'UTR;5'UTR;5'UTR	SEMA5B;SEMA5B;SEMA5B;SEMA5B;SEMA5B;SEMA5B;SEMA5B;SEMA5B	ENST00000465147.1;ENST00000477001.1;ENST00000418793.2;ENST00000393583.2;ENST00000421053.1;ENST00000195173.4;ENST00000357599.3;ENST00000475244.1	3'UTR;3'UTR;5'UTR;5'UTR;5'UTR;5'UTR;5'UTR;5'UTR					chr3:122703490-122703898	3		TRUE
cg19696012	chr8	128745037	-	cg19696012	76782403		TAAAATTCACATACCCTACACTAAACTAACATAATTTAAAAATCAAATCC		II			NA	NA	NA	NA	NA	NA	chr8:128746250-128746480	N_Shore	TTATATCTGCCTGGGGTTCACATGCCCTACACTGGACTGGCATAATTTGAGAGTCAGATC[CG]AAGATGTGGTATATCCGCCATCTTTAGCAACTTTCAAAAACTACCCTATGAGGTCAAGCT	CGGATCTGACTCTCAAATTATGCCAGTCCAGTGTAGGGCATGTGAACCCC											RP11-1136L8.1	ENST00000502463.2	3'UTR	RP11-1136L8.1;RP11-1136L8.1;RP11-1136L8.1	ENST00000519071.1;ENST00000518376.1;ENST00000502463.2	3'UTR;3'UTR;3'UTR	chr8:128744820-128745055	3						TRUE
cg01692842	chr11	134126364	-	cg01692842	25752978		AACTATACCRTATATAAAAAATACTACAATAAATCCACTTTCACAACTTC		II			NA	NA	NA	NA	NA	NA	chr11:134122762-134122981	S_Shelf	TAGCTGTTAAAGGCTATACCGTGTATGGGAAATACTACAGTAGATCCACTTTCACAACTT[CG]TGGTGCTTCTTGTTGGCAACACCTTGTTGGCAACACTGACCCTGTCCTAGAACAGTATAT	GCTATACCGTGTATGGGAAATACTACAGTAGATCCACTTTCACAACTTCG	ACAD8	NM_014384	Body								ACAD8;ACAD8;ACAD8;ACAD8	ENST00000537423.1;ENST00000543332.1;ENST00000537915.1;ENST00000524547.1	5'UTR;5'UTR;5'UTR;5'UTR	ACAD8;ACAD8;ACAD8;ACAD8;ACAD8;ACAD8;ACAD8;ACAD8;ACAD8;ACAD8;ACAD8;ACAD8;ACAD8	ENST00000537423.1;ENST00000543332.1;ENST00000534433.1;ENST00000525961.1;ENST00000537915.1;ENST00000530533.1;ENST00000534240.1;ENST00000533387.1;ENST00000527082.1;ENST00000524547.1;ENST00000527665.1;ENST00000531338.1;ENST00000528325.1	5'UTR;5'UTR;5'UTR;5'UTR;5'UTR;5'UTR;5'UTR;5'UTR;5'UTR;5'UTR;TSS1500;TSS200;TSS200								TRUE
cg20641531	chr7	8302731	+	cg20641531	3656446		CAACATCATTACTCAATAACTATCATTCRACCCTTTTAAATTATTTCAAC		II			NA	NA	NA	NA	NA	NA	chr7:8301031-8302252	S_Shore	ATGTAGTATGACTTCATCCCTAGTTATGTTATACATTTATAAATAAGTTCATTCAGTCGT[CG]CTGAAACAATTTAAAAGGGCCGAATGATAGTTATTGAGTAATGATGCTGACGAATCAGAA	CGCTGAAACAATTTAAAAGGGCCGAATGATAGTTATTGAGTAATGATGCT	ICA1;ICA1;ICA1	NM_004968;NM_001136020;NM_022307	TSS1500;TSS1500;TSS1500								ICA1;ICA1;ICA1;ICA1;ICA1;AC007128.1	ENST00000396675.3;ENST00000265577.7;ENST00000402384.3;ENST00000406470.2;ENST00000407906.1;ENST00000424460.1	TSS1500;TSS1500;TSS1500;TSS1500;TSS1500;5'UTR	ICA1;ICA1;ICA1;ICA1;ICA1;ICA1;ICA1;ICA1;ICA1;ICA1;ICA1;ICA1;AC007128.1	ENST00000396675.3;ENST00000430867.1;ENST00000486677.1;ENST00000455539.1;ENST00000457755.1;ENST00000265577.7;ENST00000402384.3;ENST00000339809.6;ENST00000447326.1;ENST00000406470.2;ENST00000407906.1;ENST00000446305.1;ENST00000424460.1	TSS1500;TSS1500;TSS1500;TSS1500;TSS1500;TSS1500;TSS1500;TSS1500;TSS1500;TSS1500;TSS1500;TSS1500;5'UTR			chr7:8300191-8303621	6	chr7:8300171-8303349	6		TRUE
cg18066690	chr8	48344060	-	cg18066690	15703160		CACRTAAAATTTCTTTTAAAATTAAACATTTCATTACCCACTCACCTTCC		II			NA	NA	NA	NA	NA	NA		OpenSea	TGCTTTATTCTCACGTGGAATTTCTTTTAAAATTGGACATTTCATTGCCCACTCACCTTC[CG]AACAAGCTATTCCTACGGAATGAGTCACAGCGACATGCCTAGTGGGAGGTGGGGTCACTG	CGGAAGGTGAGTGGGCAATGAAATGTCCAATTTTAAAAGAAATTCCACGT	KIAA0146	NM_001080394	Body		chr8:48343978-48343978		TRUE				KIAA0146	ENST00000521214.1	5'UTR	KIAA0146;KIAA0146;KIAA0146;KIAA0146;KIAA0146;KIAA0146	ENST00000521918.1;ENST00000517824.1;ENST00000521550.1;ENST00000524006.1;ENST00000521214.1;ENST00000522117.1	5'UTR;3'UTR;5'UTR;5'UTR;5'UTR;3'UTR	chr8:48343940-48344430	3						TRUE
cg04228042	chr12	14996527	+	cg04228042	61684529		AACAAAACCTATCAACAAAACCAAATAAACCTATAAACACCCAAAATAAC		II			NA	NA	NA	NA	NA	NA		OpenSea	TGGAGCCCCAGGCTTCCATCAAAACTGATAAGATTGGCATGCGCAGGGCGGCTGGGAACG[CG]CCACCCTGGGTGTCTATAGGCTCATCTGGCCCTGCTGATAGGCCCTGCCCAGGACGGGCG	CGCCACCCTGGGTGTCTATAGGCTCATCTGGCCCTGCTGATAGGCCCTGC	ART4	NM_021071	TSS200								RP11-233G1.4;ART4;ART4;C12orf60	ENST00000444324.2;ENST00000430826.1;ENST00000228936.4;ENST00000527783.1	5'UTR;TSS1500;TSS200;5'UTR	RP11-233G1.4;ART4;ART4;ART4;C12orf60;C12orf60	ENST00000444324.2;ENST00000544616.1;ENST00000430826.1;ENST00000228936.4;ENST00000533472.1;ENST00000527783.1	5'UTR;TSS1500;TSS1500;TSS200;5'UTR;5'UTR	chr12:14996345-14996630	3					TRUE	TRUE
cg02606840	chr2	99280930	-	cg02606840	86606586		TAAACAACAAAAAATTATACCCAACTAAATTAAATTCAAAAAATTAAACC		II			NA	NA	NA	NA	NA	NA		OpenSea	CAAACACCAGGTGAACAACAGAAAATTGTACCCAGCTGAATTGAGTTCAGAAAATTAAAC[CG]AACCATGTAGAAATACTGCATACAAAATGCACGCACCTCAAAATACCTACCAGCTGTCTC	CGGTTTAATTTTCTGAACTCAATTCAGCTGGGTACAATTTTCTGTTGTTC	MGAT4A;MGAT4A	NM_001160154;NM_012214	TSS1500;Body						2:99280861-99281182	Unclassified_Cell_type_specific	MGAT4A	ENST00000414521.2	TSS1500	MGAT4A;MGAT4A	ENST00000414521.2;ENST00000484936.1	TSS1500;3'UTR	chr2:99280920-99281150	3						TRUE
cg27545615	chr10	6249748	-	cg27545615	79674151		CTACATCAACATAATAATAAATACTTCTTACAAAACCTATAACTTCCTTC		II			NA	NA	NA	NA	NA	NA	chr10:6242975-6246457	S_Shelf	ATGCCCTGTTGCTACATCAACATGATGGTAAATGCTTCTTACAAAACCTGTAGCTTCCTT[CG]CATGCATCCTGTAACTCCTGCTGACTTACTGAATTTGTGAGTCAGCATAATGGTCAAGAA	TACATCAACATGATGGTAAATGCTTCTTACAAAACCTGTAGCTTCCTTCG	PFKFB3;PFKFB3	NM_004566;NM_001145443	Body;Body								PFKFB3;PFKFB3;PFKFB3	ENST00000379784.4;ENST00000379781.3;ENST00000444592.1	5'UTR;5'UTR;5'UTR	PFKFB3;PFKFB3;PFKFB3	ENST00000379784.4;ENST00000379781.3;ENST00000444592.1	5'UTR;5'UTR;5'UTR	chr10:6249600-6249895	3						TRUE
cg17331920	chr17	4081325	+	cg17331920	17778596		CTTCTCTCCAATATAAAACTAAACTACTAATAAAAACRCTTTATAAATCC		II			rs17176393	0.010327	NA	NA	NA	NA		OpenSea	ACGGCACGCCGCTTCACAGGCCCACACGTCACACACGGCACGTGCCAGTCTCATAAGCAG[CG]GATCCACAAAGCGCTTTCATCAGCAGTCCAGTTTCACACTGGAGAGAAGAAACGGGAGAG	TTCTCTCCAGTGTGAAACTGGACTGCTGATGAAAGCGCTTTGTGGATCCG	ANKFY1	NM_016376	Body		chr17:4081215-4081215			17:4027939-4028277						ANKFY1;ANKFY1	ENST00000572564.1;ENST00000572412.1	1stExon;3'UTR								TRUE
cg01949403	chr22	36562402	-	cg01949403	34616827		AACCCCATAAAAACACCTTAAACCCTATAAAAAAAAACTTATTTCACTTC		II			rs116003958	0.011295	NA	NA	NA	NA		OpenSea	TCCTCCCCACAAACCCCATAAAAGCACCTTAAACCCTGTAAAGAGGGGCTTATTTCACTT[CG]CAGAAATCATTCCGCTCTCCCTCTGAGAGTATATTACTGTGCTTCAATACACTTTGCCTT	ACCCCATAAAAGCACCTTAAACCCTGTAAAGAGGGGCTTATTTCACTTCG	APOL3;APOL3	NM_145642;NM_145641	TSS200;TSS200								APOL3	ENST00000424878.2	TSS200	APOL3	ENST00000424878.2	TSS200								TRUE
cg08692676	chr6	134299594	-	cg08692676	82665510		TAACTTACCCAAATTCTAATAACTATTAAATAATAAATCAAACATTACAC		II			NA	NA	NA	NA	NA	NA		OpenSea	CACAGGTTACATAACTTGCCCAAGTTCTGATAGCTATTAAGTGGTGAGTCAGACATTGCA[CG]TGCTTAAGACCAATGGTAATAAACTGGCCCTGTGCCTCTGCTTTTTAATCTGTCTGCTTA	CGTGCAATGTCTGACTCACCACTTAATAGCTATCAGAACTTGGGCAAGTT	TBPL1	NM_004865	5'UTR				TRUE		6:134299419-134299685	Unclassified_Cell_type_specific	TBPL1	ENST00000367871.1	5'UTR	TBPL1;TBPL1;TBPL1;TBPL1	ENST00000416965.1;ENST00000457715.1;ENST00000367871.1;ENST00000367869.1	5'UTR;5'UTR;5'UTR;5'UTR	chr6:134299440-134299715	3						TRUE
cg13613174	chr2	242702881	-	cg13613174	99661270		AAAAATAAAAATACCACACCTACCTAAAATACCCATCACRAATAAATCTC		II			NA	NA	NA	NA	NA	NA		OpenSea	AGTATGGTATAAAAGGTAAAAATGCCACACCTGCCTGGGGTGCCCATCACGAGTGGGTCT[CG]CGGGACTGGAGGTTGCTCTGGCGAGGCAGTGGGTGAGCGTGAGGGGTTGCGAAGGCCTAG	AAGGTAAAAATGCCACACCTGCCTGGGGTGCCCATCACGAGTGGGTCTCG	D2HGDH	NM_152783	Body					2:242351543-242351606	2:242702218-242703163	Unclassified_Cell_type_specific	D2HGDH;D2HGDH	ENST00000486953.1;ENST00000544929.1	5'UTR;3'UTR	D2HGDH;D2HGDH;D2HGDH;D2HGDH;D2HGDH;D2HGDH;D2HGDH	ENST00000436747.1;ENST00000486953.1;ENST00000470343.1;ENST00000473126.1;ENST00000468064.1;ENST00000544929.1;ENST00000400769.2	3'UTR;5'UTR;5'UTR;5'UTR;5'UTR;3'UTR;3'UTR			chr2:242702249-242702993	6	chr2:242701682-242704042	6		TRUE
cg01476222	chr11	36522143	-	cg01476222	39798965		AATCTAAACAAAAATAACATCATCTTACTTATTTTACTAAATCCACTCCC		II			NA	NA	NA	NA	NA	NA		OpenSea	CCTGCTACAATGGTCTGAGCAGAGATGACATCATCTTACTTATTTTACTAGGTCCACTCC[CG]CTGCTGTATTGAGAACAGCCTGGAAGACAAGAATAGAAAGCAGGAGGCCTGTTAGAGAGC	CGGGAGTGGACCTAGTAAAATAAGTAAGATGATGTCATCTCTGCTCAGAC	TRAF6;TRAF6	NM_004620;NM_145803	Body;Body				TRUE		11:36522091-36522251	Gene_Associated_Cell_type_specific							chr11:36522005-36522275	3						TRUE
cg24954967	chr3	46130858	+	cg24954967	94724193		ACTATATAAATACTCAACAATAAACTAAATATTATAATCATAAAATCAAC		II			NA	NA	NA	NA	NA	NA		OpenSea	TGGAATAAGTCCAATCTAGTTGGAAGGATGAGAAAACAGAGACAGCTTGGCTTTGTCACT[CG]CTGACCCCATGACCACAACACTCAGCTCACTGCTGAGCACTCACATAGCCCAGGCCTCTC	CGCTGACCCCATGACCACAACACTCAGCTCACTGCTGAGCACTCACATAG					chr3:46130670-46130670		TRUE		3:46130857-46130993	Unclassified_Cell_type_specific							chr3:46130745-46131075	3						TRUE
cg25486399	chr12	55376897	-	cg25486399	3672214		CCTTACTATAACCCAAAAAAAATCTTATAAATCACAACATTAACTAAAAC		II			NA	NA	NA	NA	NA	NA		OpenSea	TGATCTTTTCCCCTTACTGTAGCCCAGAAGGAATCTTGTAAGTCACAGCATTGGCTGAGA[CG]AGACCTCCATACTAGAATCCAAATCAAACATTGAACTGAAAATGACGGTTGGGGCTTCAT	CTTACTGTAGCCCAGAAGGAATCTTGTAAGTCACAGCATTGGCTGAGACG	KIAA0748;KIAA0748	NM_001136030;NM_001098815	5'UTR;TSS1500								TESPA1;TESPA1	ENST00000316577.8;ENST00000449076.1	TSS1500;5'UTR	TESPA1;TESPA1;TESPA1;TESPA1;TESPA1	ENST00000316577.8;ENST00000449076.1;ENST00000528486.1;ENST00000524668.1;ENST00000533607.1	TSS1500;5'UTR;5'UTR;5'UTR;5'UTR					chr12:55376329-55379793	6		TRUE
cg10824972	chr6	11429244	-	cg10824972	50662296		CTATTTAAAAACAATACTAAATTCCAAAACTAAACCTATAAAATACCAAC		II			rs76690415	0.019097	NA	NA	NA	NA		OpenSea	ATCTCTTCTTCCTGTTTAGAGACAGTACTGAATTCCAGAGCTGGACCTGTGAAATACCAG[CG]CTCCTCTCCCTCTAGGGCTTAGAAACGAATCCCTGAGGGTGTTTGTGTGTTTAGACTTCA	TGTTTAGAGACAGTACTGAATTCCAGAGCTGGACCTGTGAAATACCAGCG							TRUE				RP11-716O23.1	ENST00000419796.1	5'UTR	RP11-716O23.1	ENST00000419796.1	5'UTR	chr6:11429080-11429610	3						TRUE
cg11210357	chr8	144543951	-	cg11210357	68633288		ATATACTATATAATTCCAACAACACRAAAAACCCACAAAAAAAACTTACC		II			NA	NA	NA	NA	NA	NA		OpenSea	GCCAAACAACCATGTACTGTATGATTCCAGCAACACGAAAGGCCCACAGAAGAAACTTAC[CG]AGACAGAAGTGGATGAGTGTTAGGGGCCGGGACTGATGATGAAAAGAGTGAGGGAATTCT	CGGTAAGTTTCTTCTGTGGGCCTTTCGTGTTGCTGGAATCATACAGTACA	ZC3H3	NM_015117	Body					8:144615069-144615185	8:144543400-144545122	Promoter_Associated	ZC3H3	ENST00000530603.1	3'UTR	ZC3H3	ENST00000530603.1	3'UTR			chr8:144543905-144545226	6	chr8:144543435-144545153	6		TRUE
cg12431517	chr7	26428084	-	cg12431517	85764402		AATAAAATAAAAATACATTTATCCCTAAAAACATCCTATAATAAATCACC		II			NA	NA	NA	NA	NA	NA		OpenSea	CAAATTCTAGAGGTGGAGTGAAAGTGCATTTGTCCCTGAAAGCATCCTGTGGTAAATCAC[CG]CTCTTGCATATTCAGAAGTCGTCAGTTTCATAAGCAGAAGCGTGACTCTGTTGGGCAACT	GTGGAGTGAAAGTGCATTTGTCCCTGAAAGCATCCTGTGGTAAATCACCG							TRUE										chr7:26427905-26428335	3						TRUE
cg24037651	chr8	143449800	+	cg24037651	63792149		CTAACRCTTCAACTATCTAATAAAACAAACCTTTTCRTATTATTAAATTC		II			NA	NA	NA	NA	NA	NA		OpenSea	TATACTGGTTCGGAGAGTTCCCCTTCTGCCCATGACTAGGAAGCTGGAGAGAGTGCTGCC[CG]AACCTAACAATACGAAAAGGCCTGTCTCATCAGACAGCTGAAGCGTCAGGGCCATGGAGT	TGACGCTTCAGCTGTCTGATGAGACAGGCCTTTTCGTATTGTTAGGTTCG	TSNARE1	NM_145003	5'UTR		chr8:143449565-143449565		TRUE				TSNARE1;TSNARE1;TSNARE1	ENST00000519651.1;ENST00000307180.3;ENST00000524325.1	5'UTR;5'UTR;5'UTR	TSNARE1;TSNARE1;TSNARE1;TSNARE1;TSNARE1	ENST00000520462.1;ENST00000519651.1;ENST00000307180.3;ENST00000524325.1;ENST00000518720.1	5'UTR;5'UTR;5'UTR;5'UTR;5'UTR	chr8:143449660-143450170	3						TRUE
cg22512531	chr11	122709551	+	cg22512531	2630929		ACTAATATACCCTTAAAAAACAAAACCTAATAAACTTATTTCATCTTACC		II			NA	NA	NA	NA	NA	NA		OpenSea	CAATGGCTAAGGAGTATAGAAAGGATCATTATAGTGTGTGTCTCTGTGGGTCCTATGTTA[CG]GCAAGATGAAACAAGCTTATTAGGCTCTGTCTTTTAAGGGCATACCAGTTGAAAGAGCAT	CGGCAAGATGAAACAAGCTTATTAGGCTCTGTCTTTTAAGGGCATACCAG	CRTAM	NM_019604	Body																				TRUE	TRUE
cg03340036	chr4	89446409	+	cg03340036	85711343		ATAAAAATAACATAAAAACTTTACAATAATTTCCCTTAAAAATATATCCC		II			NA	NA	NA	NA	NA	NA	chr4:89444407-89445055	S_Shore	TTCACAGTCATAACTTTCCGTTATTAGAGTTACTAACGGACTAGAGAATAGGGCAGTTAT[CG]GGACATACCCTCAAGGGAAACTACTGTAAAGTTCCTATGTCACCTTCACACTATTTCCGA	CGGGACATACCCTCAAGGGAAACTACTGTAAAGTTCCTATGTCACCTTCA	PIGY;PIGY	NM_001042616;NM_032906	TSS1500;TSS1500								PIGY	ENST00000273968.4	TSS1500	PIGY;HERC3	ENST00000273968.4;ENST00000513325.1	TSS1500;5'UTR								TRUE
cg08036487	chr15	66971801	+	cg08036487	48666133		TTATCTTTACATATTAATAATACTTTTACTACCAATATTTTCAAATCCTC		II			NA	NA	NA	NA	NA	NA		OpenSea	ACTGAGCCCTGGCCAGGCCCAGTGGGAAGTGCTTTACATACATTAATTTATCCAGTAAAA[CG]AGGACTTGAAAACATTGGCAGTAAAAGCATCATCAATATGTAAAGATAATGATGATGATA	CGAGGACTTGAAAACATTGGCAGTAAAAGCATCATCAATATGTAAAGATA							TRUE												chr15:66971651-66972567	5	chr15:66971506-66973312	6		TRUE
cg09977847	chr2	217070953	-	cg09977847	73737215		ACAAACTTCTTAATACCCAATCACCTCTATCTTCAACACCCTCATAAATC		II			NA	NA	NA	NA	NA	NA		OpenSea	CTCTTTGGTGTACAGACTTCTTGGTACCCAGTCACCTCTGTCTTCAGCACCCTCATAAGT[CG]TCACTAATACACAGTTTTGTACATGTAACATTAAAGGCATAAATGACTCATCTCTCTGTG	CAGACTTCTTGGTACCCAGTCACCTCTGTCTTCAGCACCCTCATAAGTCG	XRCC5	NM_021141	3'UTR						2:217070860-217071436	Gene_Associated_Cell_type_specific	XRCC5;XRCC5	ENST00000392132.2;ENST00000392133.3	3'UTR;3'UTR	XRCC5;XRCC5	ENST00000392132.2;ENST00000392133.3	3'UTR;3'UTR	chr2:217070805-217071050	3						TRUE
cg10480329	chr2	27011850	+	cg10480329	79669875		AAATAAAAATATAAAATCAAAAAAACACTCCTACCCTTTCTCTTAAAATC		II			NA	NA	NA	NA	NA	NA	chr2:27008760-27009465	S_Shelf	ACCTTGGCCTCCCAGAGTGCTGGGATTACAGGCCTGAGCCGCTGCGCCTGGCCGTATTTA[CG]ATCTTAAGAGAAAGGGCAGGAGTGTTTCCTTGACCCCACATTCTCACTTCCCTATACCTC	CGATCTTAAGAGAAAGGGCAGGAGTGTTTCCTTGACCCCACATTCTCACT	CENPA;CENPA	NM_001809;NM_001042426	Body;Body								CENPA	ENST00000475662.1	5'UTR	CENPA;CENPA;CENPA	ENST00000472719.1;ENST00000460030.1;ENST00000475662.1	5'UTR;5'UTR;5'UTR	chr2:27011820-27012175	3						TRUE
cg07205154	chr1	176147105	-	cg07205154	92702440		TTAACAAATCACAAAAACCTAAAAACTAAAATAAATACCAAACACATAAC		II			NA	NA	NA	NA	NA	NA		OpenSea	AACAGTGGTCTTTGGCAAATCACAGGGACCTAAAGACTGAAGTAAATGCCAGGCACATAA[CG]GATATGCAAATATCTACTGAAAAATGACCTGCACAATGTTCCAAAAACAGTATCATCACC	TGGCAAATCACAGGGACCTAAAGACTGAAGTAAATGCCAGGCACATAACG	RFWD2;RFWD2	NM_022457;NM_001001740	Body;Body						1:176147061-176147220	Gene_Associated_Cell_type_specific	RFWD2	ENST00000367665.3	5'UTR	RFWD2	ENST00000367665.3	5'UTR	chr1:176146900-176147430	3						TRUE
cg03131366	chr12	2041707	-	cg03131366	83715307		TTCCCAACCCTAACRAAAAACTAACAATAAAACCAAACTCAACRTACATC		II			NA	NA	NA	NA	NA	NA		OpenSea	AGGGCTGGAGCTTCCCAGCCCTGGCGGGGAGCTGGCAGTGAAGCCAGACTCAACGTGCAT[CG]TGCGTCTCTCTCCACAGCAGGGGAGATGGTGTGAGCTGGAGCGTGCACAACATTCAGGAG	TCCCAGCCCTGGCGGGGAGCTGGCAGTGAAGCCAGACTCAACGTGCATCG								12:1911668-1911969			RP5-1096D14.2	ENST00000418006.1	3'UTR	RP5-1096D14.2	ENST00000418006.1	3'UTR	chr12:2041425-2041995	3						TRUE
cg00213281	chr2	149639822	-	cg00213281	46687885		AAACTCTACCACTTCTTATCTATAAAAACTTAAACAAATTCCTAAACCAC		II			NA	NA	NA	NA	NA	NA		OpenSea	CTCTGAGCTCTGAGCTCTGCCACTTCTTATCTGTGAGAACTTGGGCAAATTCCTAAACCA[CG]CTGAGTTCCAGTTTTCTCACCCGTAAAATAGAGATAACAACACTCTCCACTGTCTAGGGC	AGCTCTGCCACTTCTTATCTGTGAGAACTTGGGCAAATTCCTAAACCACG	KIF5C;MIR1978	NM_004522;NR_031742	Body;TSS1500								AC105402.4	ENST00000446781.1	3'UTR	AC105402.4	ENST00000446781.1	3'UTR	chr2:149639680-149640135	3						TRUE
cg05816398	chr7	104623427	-	cg05816398	4805298		CACCTAATCCCCAAACCAACTATCCATAAACAATAACAAAAAACTAAAAC		II			NA	NA	NA	NA	NA	NA	chr7:104624337-104624848	N_Shore	CCCATCATCTGCACCTGGTCCCCAAACCAGCTGTCCATGAGCAATGACAAAGAACTAAAG[CG]GGGATGGGGGAGAGGGGGTGTAGGGCCCAAGAGCTGGGGAGCATTATGGCTTGCTGTCAG	ACCTGGTCCCCAAACCAGCTGTCCATGAGCAATGACAAAGAACTAAAGCG											RP11-325F22.3;RP11-325F22.3	ENST00000445184.1;ENST00000450686.1	3'UTR;3'UTR	RP11-325F22.3;RP11-325F22.3	ENST00000445184.1;ENST00000450686.1	3'UTR;3'UTR	chr7:104623260-104623495	3						TRUE
cg16586807	chr7	2948081	-	cg16586807	36602895		TTCTATTTTTAATTTTTAAAAACATCRCCATACTATCCTCCACAATAACC		II			rs41394548	0.031079	NA	NA	NA	NA	chr7:2946236-2946463	S_Shore	ATTATATAGTATTCTATTTTTAATTTTTGGGGGCATCGCCATGCTGTCCTCCACAGTGGC[CG]CTCTCTTTTGCATTTCCAGCAGCTGTGCACCGGGTTCCGACGTCTACCCTCCTCGTCAAC	CGGCCACTGTGGAGGACAGCATGGCGATGCCCCCAAAAATTAAAAATAGA	CARD11	NM_032415	Body					7:2914583-2914663									chr7:2948040-2948455	3						TRUE
cg01167323	chr1	90284686	-	cg01167323	84767597		CTATTTCTCCACATTTAACTATTTTCTAAATATCACTTTTTTCTTTTCTC		II			NA	NA	NA	NA	NA	NA	chr1:90286189-90287222	N_Shore	TGTGTGAGTGTCTATTTCTCCACATTTGACTGTTTTCTGAATATCACTTTTTTCTTTTCT[CG]ATTTATACCAATCTTAAAATCATGTTTTTCAAGTCTAGAATCACAATTTAAAACCCAGGG	CGAGAAAAGAAAAAAGTGATATTCAGAAAACAGTCAAATGTGGAGAAATA																					chr1:90284605-90291008	6		TRUE
cg06915826	chr12	56329903	-	cg06915826	60761837		AAAACAAACAAAAAACACACCCACAAAAACATATATAAACTAAAAAAACC		II			NA	NA	NA	NA	NA	NA	chr12:56329518-56329790	S_Shore	AAGAAAGCGCAGAAACAGACAAGGGACACACCCACAGAAACATATATAGACTGAGAAAGC[CG]GGTGCGGGTGGGAAGGTGAGGGTGGTCAGATGAATCAAGATAGGTTGGGGGAGAGGGAGA	AAACAGACAAGGGACACACCCACAGAAACATATATAGACTGAGAAAGCCG	DGKA;DGKA;DGKA;DGKA	NM_201445;NM_201554;NM_001345;NM_201444	5'UTR;5'UTR;5'UTR;5'UTR						12:56329519-56329970	Unclassified_Cell_type_specific	DGKA;DGKA;DGKA;DGKA	ENST00000331886.5;ENST00000394147.1;ENST00000549323.2;ENST00000551156.1	5'UTR;5'UTR;5'UTR;5'UTR	DGKA;DGKA;DGKA;DGKA;DGKA;DGKA;DGKA;DGKA;DGKA;DGKA;DGKA;DGKA;DGKA;DGKA;DGKA;DGKA;DGKA;DGKA;DGKA;DGKA;DGKA;DGKA;DGKA;DGKA;DGKA;DGKA;DGKA;DGKA;DGKA;DGKA;DGKA	ENST00000550888.1;ENST00000549079.1;ENST00000551296.1;ENST00000551707.1;ENST00000552478.1;ENST00000556344.1;ENST00000546878.1;ENST00000546995.1;ENST00000547015.1;ENST00000331886.5;ENST00000555090.1;ENST00000549629.1;ENST00000548479.1;ENST00000547324.1;ENST00000553084.1;ENST00000547358.1;ENST00000548549.1;ENST00000548407.2;ENST00000554434.1;ENST00000555025.1;ENST00000394147.1;ENST00000551615.1;ENS…	TSS1500;TSS1500;1stExon;5'UTR;TSS200;TSS1500;5'UTR;5'UTR;5'UTR;5'UTR;5'UTR;5'UTR;5'UTR;5'UTR;5'UTR;5'UTR;5'UTR;5'UTR;5'UTR;5'UTR;5'UTR;5'UTR;5'UTR;5'UTR;5'UTR;5'UTR;5'UTR;5'UTR;5'UTR;5'UTR;5'UTR	chr12:56329465-56330095	3						TRUE
cg06706813	chr3	194826411	+	cg06706813	87727450		AATCCCTTAACCCCCRCTAATAATTAAAACAAATCTCCAAATCACTACTC		II			rs77477285	0.03649	NA	NA	NA	NA		OpenSea	AGAGTCCATCCCTGAATGCTGCAGCCAAGTCTGCGCCTCCGCGTCCACTCACGGGGCCAC[CG]AGCAGTGATTTGGAGACCTGTTTCAACTATCAGCGGGGGCCAAGGGATCCCTGAGCCAGA	ATCCCTTGGCCCCCGCTGATAGTTGAAACAGGTCTCCAAATCACTGCTCG	C3orf21	NM_152531	Body				TRUE	3:196307679-196307875	3:194826295-194827844	Unclassified				XXYLT1;XXYLT1;XXYLT1	ENST00000473200.1;ENST00000418940.1;ENST00000491138.1	3'UTR;3'UTR;3'UTR	chr3:194826045-194827415	3						TRUE
cg14953379	chr7	141285961	-	cg14953379	45646144		CTACAAAACCACTTCTTATAATACTTATAATATATCAAAAAAAACTCCCC		II			NA	NA	NA	NA	NA	NA		OpenSea	AGTTCTTCTAGCTACAGGGCCACTTCTTGTGGTGCTTGTGGTGTGTCAAAAGGAACTCCC[CG]CTTAGCCTCTTTAGAGGGTACTTCTTCCATTACACTCTACACACCCACACACCCTGGGAG	CGGGGAGTTCCTTTTGACACACCACAAGCACCACAAGAAGTGGCCCTGTA	AGK	NM_018238	Body		chr7:141285767-141285767		TRUE				AGK	ENST00000495028.1	5'UTR	AGK;AGK;AGK	ENST00000495028.1;ENST00000465241.1;ENST00000496784.1	5'UTR;5'UTR;5'UTR	chr7:141285760-141286335	3						TRUE
cg09535475	chr2	42444827	+	cg09535475	13804207		CAACAATCAAACAATATAATTCAAATTACCTAACTACTCATTAAAACAAC		II			rs17029349	0.336119	NA	NA	NA	NA		OpenSea	TGAGGATTCTTAAAATATGCTTCTGGACTACATTTGGTCATGTTTGTGTGTCCACATATT[CG]TTGTCTTAATGAGTAGTTAGGTAATTTGAACTACATTGCTTGATTGCTGAACTGTAGTTT	CGTTGTCTTAATGAGTAGTTAGGTAATTTGAACTACATTGCTTGATTGCT	EML4;EML4	NM_001145076;NM_019063	Body;Body				TRUE				EML4	ENST00000482660.1	5'UTR	EML4;EML4	ENST00000409040.1;ENST00000482660.1	5'UTR;5'UTR					chr2:42443854-42445094	6		TRUE
cg07790778	chr6	32099564	-	cg07790778	7670489		TTTATATTCAAAACTCATTCAATACAAAATATTCTCCAAAATAAAACCTC		II			NA	NA	NA	NA	NA	NA	chr6:32097820-32098086	S_Shore	TGCTAACTATCTTTATGTTCAGAGCTCATTCAGTACAGGGTGTTCTCCAGGATAAAACCT[CG]GGACTCTCTCTCCAACCGGCCCTGTCCCTTGGGTGACTACCTGAGGCTTCTCTTTACCTT	TTATGTTCAGAGCTCATTCAGTACAGGGTGTTCTCCAGGATAAAACCTCG	FKBPL	NM_022110	TSS1500								FKBPL	ENST00000375156.3	TSS1500	FKBPL	ENST00000375156.3	TSS1500	chr6:32099320-32099570	3						TRUE
cg26099045	chr2	64291800	+	cg26099045	89689941		AAAACCATAAAAACAAAAACTTACTAAACAAACAAATACACTAATTTAAC		II			NA	NA	NA	NA	NA	NA		OpenSea	TTTCCTTTCAGCTGGCTCTGGGAACCTTATGCTGATGTAATGGAGATAACCTTTGTGAGA[CG]TTAAATCAGTGTATTTGCCTGCCCAGTAAGTCTTTGTCTCCATGGCTTCCCCCTTGAGTC	AAGCCATGGAGACAAAGACTTACTGGGCAGGCAAATACACTGATTTAACG							TRUE		2:64291740-64291813	Unclassified_Cell_type_specific							chr2:64291525-64292190	3						TRUE
cg13209388	chr1	6355060	+	cg13209388	22608597		TTATTTCCAAAATATAAAATAATCTCCTCTACCTCCRTATCTCATCTACC		II			rs56235663	0.029592	NA	NA	NA	NA		OpenSea	CACGATCCCGGCGACCTCATCCATGAGCTTCATGGTCACACCTGCGGAGAAAGGGACATG[CG]GCAGATGAGACACGGAGGCAGAGGAGATTATTTCACACCCTGGAAACAAGTTACAACTCG	CGGCAGATGAGACACGGAGGCAGAGGAGATTATTTCACACCCTGGAAACA	ACOT7;ACOT7;ACOT7;ACOT7	NM_181864;NM_181865;NM_007274;NM_181866	Body;Body;Body;Body					1:6277579-6277708			ACOT7	ENST00000473466.1	3'UTR	ACOT7;ACOT7;ACOT7	ENST00000481175.1;ENST00000481175.1;ENST00000473466.1	3'UTR;1stExon;3'UTR			chr1:6353722-6355703	6				TRUE
cg26078436	chr11	5265992	+	cg26078436	48628188		AAACTATAAATCAAACCTATACCAAACACAAATAACCTAATACCCAACAC		II			NA	NA	NA	NA	NA	NA		OpenSea	TAGTGTTGGGGGAGAAGTGTGCTGCTCTGTTCAAGCAAGAGGATAGGAGATTCCGTGGCC[CG]TGCTGGGCATTAGGTCATTTGTGTCTGGCACAGGCTTGATCTATAGTCTAATGCTGTGTT	GACTATAGATCAAGCCTGTGCCAGACACAAATGACCTAATGCCCAGCACG	HBBP1	NR_001589	TSS1500								HBBP1;CTD-2643I7.1	ENST00000454892.1;ENST00000564523.1	TSS1500;1stExon	HBBP1;CTD-2643I7.1	ENST00000454892.1;ENST00000564523.1	TSS1500;1stExon					chr11:5260102-5270881	6		TRUE
cg03658236	chr12	104063640	-	cg03658236	85723544		ATTCCRATAATATTACCTCTAATCTACTTCTCTATTACRAACTACAAAAC		II			rs78473188	0.011729	NA	NA	NA	NA		OpenSea	GGGAGAGAGAGATTCCGGTAATGTTGCCTCTAGTCTGCTTCTCTATTGCGGGCTGCAGGA[CG]TTGGGTAACTCAAGAAGGATCTCTGGGCCTCACGTTCCTCCTGTGGGAGATATCAGGGTT	CGTCCTGCAGCCCGCAATAGAGAAGCAGACTAGAGGCAACATTACCGGAA	STAB2	NM_017564	Body				TRUE				RP11-341G23.3;STAB2	ENST00000550175.1;ENST00000258495.7	TSS1500;5'UTR	RP11-341G23.3;STAB2	ENST00000550175.1;ENST00000258495.7	TSS1500;5'UTR								TRUE
cg05377120	chr12	10456885	-	cg05377120	76632977		AACAAACAAATAAACATATAAAATCTCTTAATAATATTTATAACTACACC		II			NA	NA	NA	NA	NA	NA		OpenSea	ACTCTGGCCCAGACAAACAGATAAACATATGAGGTCTCTTAATGGTGTTTGTGGCTGCAC[CG]TTTACACAAAAGGAGATGTTTTGGTTATGACACATCTCCATTTTATACTCAGATGGTTAC	CGGTGCAGCCACAAACACCATTAAGAGACCTCATATGTTTATCTGTTTGT	KLRD1	NM_001114396	TSS200								KLRD1;KLRD1	ENST00000381907.4;ENST00000544747.1	TSS200;5'UTR	KLRD1;KLRD1;KLRD1	ENST00000381907.4;ENST00000544747.1;ENST00000540271.1	TSS200;5'UTR;5'UTR	chr12:10456725-10457035	3						TRUE
cg20319945	chr12	133383753	+	cg20319945	91727530		TCRAAAAACAACTAAAAACCTTATCACTAAAAACRAATCAAATAACRAAC		II			NA	NA	NA	NA	NA	NA		OpenSea	ACCCAACAGAGGAGCCACACATGCTTTCCGACTTCGCCGCACGCTGAGATGTCAGTCGAA[CG]TCCGTTACCTGACTCGCCTCCAGTGACAAGGCTTCCAGCTGTCCTTCGAGTCGCATTTTC	CGTCCGTTACCTGACTCGCCTCCAGTGACAAGGCTTCCAGCTGTCCTTCG	GOLGA3	NM_005895	Body					12:131893692-131893979			GOLGA3	ENST00000204726.3	ExonBnd	GOLGA3	ENST00000204726.3	ExonBnd	chr12:133383605-133383950	3						TRUE
cg18650518	chr3	16300538	-	cg18650518	43728200		CTTCCTATTCTTCTATATTCTTAACAAACCCACATCAAAAATATCTATTC		II			NA	NA	NA	NA	NA	NA		OpenSea	TGGCAACTTTTCTTCCTGTTCTTCTATGTTCTTAGCAAACCCACATCAAGGGTGTCTGTT[CG]TGTTTGAAACTCATCAGCATCAGAAAGAGCTAACATGTTGGCAGTATCTAGAAAACCATC	TTCCTGTTCTTCTATGTTCTTAGCAAACCCACATCAAGGGTGTCTGTTCG	DPH3;DPH3	NM_001047434;NM_206831	3'UTR;3'UTR								DPH3;DPH3	ENST00000488423.1;ENST00000383775.4	3'UTR;3'UTR	DPH3;DPH3	ENST00000488423.1;ENST00000383775.4	3'UTR;3'UTR								TRUE
cg18250453	chr8	73924925	+	cg18250453	90772332		TTTTTTACAAATTAAAAATTTACCRCAACCCAACTTAAACCAAATCTAAC		II			NA	NA	NA	NA	NA	NA	chr8:73920858-73921552	S_Shelf	CCATTGCACTCCAGCCTGGGCGACAGAGCGTGACTCTGTCTCAAAAAAAAAAAAAGGTGC[CG]TTAGACTTGGCTCAAGCTGGGCTGCGGTAAACTTTCAATTTGTAAAAAACATGCAATCTG	TTTTTACAAATTGAAAGTTTACCGCAGCCCAGCTTGAGCCAAGTCTAACG	TERF1;TERF1	NM_003218;NM_017489	Body;Body								TERF1	ENST00000538958.1	TSS1500	TERF1;TERF1	ENST00000517390.1;ENST00000538958.1	TSS200;TSS1500	chr8:73924820-73925235	3						TRUE
cg24365417	chr2	178939184	+	cg24365417	32644887		CTCATTACTTCATTTTCATCAAATCTCTACTCAATACTTTTCTTATCTCC		II			NA	NA	NA	NA	NA	NA	chr2:178937595-178937907	S_Shore	TAAGAACAAAAAACATTTACTACCCTGAGACTGGTGATAATACAGCAGCAGTGTTGTGCA[CG]GAGACAAGAAAAGCACTGAGTAGAGATCTGATGAAAATGAAGCAATGAGCTTCTCAGGGA	CGGAGACAAGAAAAGCACTGAGTAGAGATCTGATGAAAATGAAGCAATGA	PDE11A	NM_001077197	Body								PDE11A	ENST00000431253.2	5'UTR	PDE11A	ENST00000431253.2	5'UTR					chr2:178938571-178940110	6		TRUE
cg03766264	chr12	27396229	+	cg03766264	96779861		ACTTAAAAATACCACCTATCATCTTTAAATTTCCCAAAAACAAATAACAC		II			NA	NA	NA	NA	NA	NA	chr12:27396982-27397646	N_Shore	TGAAAAAGCACAGTGTAAGAAAGAGAAATGAGGTAATGCTTCTTTCCTAGGTGTTTTGCT[CG]TGTCACCTGCTCTTGGGAAACCTAAAGATGACAGGTGGCATTTCTAAGTGATAGTTTTTG	CTTAGAAATGCCACCTGTCATCTTTAGGTTTCCCAAGAGCAGGTGACACG	STK38L	NM_015000	TSS1500						12:27395973-27396312	Unclassified	STK38L;STK38L	ENST00000389032.3;ENST00000539577.1	TSS1500;TSS1500	STK38L;STK38L;STK38L;STK38L;STK38L;STK38L;STK38L;STK38L	ENST00000541191.1;ENST00000389032.3;ENST00000545470.1;ENST00000544367.1;ENST00000539863.1;ENST00000434385.2;ENST00000540996.1;ENST00000546286.1	TSS1500;TSS1500;TSS1500;TSS1500;TSS1500;TSS1500;TSS1500;TSS1500	chr12:27396020-27396275	3						TRUE
cg02150910	chr14	25079357	+	cg02150910	59792162		TTTATTAAATATATACAACTCTACATACTACTAAAACAAATCCAACCTCC		II			NA	NA	NA	NA	NA	NA		OpenSea	TGGGGTTAGAGCACAAGATGGTAAGGGCCGTGGTGGGGAAATCTGCCTGTTGGTGTGAGA[CG]GAGGCTGGACTTGCCTTAGCAGTATGCAGAGTTGCACACACCCAACAAATACTGCAAATG	CGGAGGCTGGACTTGCCTTAGCAGTATGCAGAGTTGCACACACCCAACAA	GZMH	NM_033423	TSS1500								GZMH;GZMH;GZMH;RP11-104E19.1;RP11-104E19.1	ENST00000216338.4;ENST00000382547.3;ENST00000382548.4;ENST00000557736.1;ENST00000555300.1	TSS1500;TSS1500;TSS1500;5'UTR;5'UTR	GZMH;GZMH;GZMH;RP11-104E19.1;RP11-104E19.1	ENST00000216338.4;ENST00000382547.3;ENST00000382548.4;ENST00000557736.1;ENST00000555300.1	TSS1500;TSS1500;TSS1500;5'UTR;5'UTR							TRUE	TRUE
cg00366435	chr12	6896105	+	cg00366435	98760972		AACATTAATATTTTAAACCCTACTCCATTCATTCATATACRTAATTAAAC		II			NA	NA	NA	NA	NA	NA		OpenSea	TATCTGTCTTCTTCAACATCACATCCCCAGCTACCTAGCAGAGTGCCTTGGGCTGGTACA[CG]CTTAACTACGTACATGAATGAATGGAGCAGGGCTCAAAACATCAATGCCTACCAGAGCCT	CGCTTAACTACGTACATGAATGAATGGAGCAGGGCTCAAAACATCAATGC							TRUE		12:6895517-6896249	Promoter_Associated_Cell_type_specific				CD4;CD4	ENST00000535707.1;ENST00000535707.1	1stExon;5'UTR	chr12:6895920-6896315	3						TRUE
cg26137915	chr14	69247337	+	cg26137915	82747548		ATAAAAACCCCTTCAACAACRTATAATACTAAAAACCTTCTAAAAAAATC		II			rs8020118	0.010377	NA	NA	NA	NA		OpenSea	CATACTTATGAAGAGAAAACCCAGCTCCCTAACTCCCTTTCATGTGAACCTGCACTCCAG[CG]ATCTCCCCAGAAGGTCCCCAGCACCATACGCTGCTGAAGGGGTTTCCATTCAAGTGTGGG	TGGAAACCCCTTCAGCAGCGTATGGTGCTGGGGACCTTCTGGGGAGATCG							TRUE		14:69247184-69247411	Unclassified_Cell_type_specific									chr14:69246269-69248400	6	chr14:69244996-69249700	6		TRUE
cg09163720	chr10	134400506	-	cg09163720	98775921		CTAATTTTTCATCATCTATCRACTTCTACAAACCAATATCATCATTCCCC		II			NA	NA	NA	NA	NA	NA		OpenSea	CGGAGCTGGAGCTAGTTTTTCATCATCTGTCGGCTTCTGCAGACCAATGTCATCATTCCC[CG]TCCCCTGGGTGGCCCCTCCCCCGCCATCGTTACGCTGTCATCAGCAAGATCACTGTCACT	CGGGGAATGATGACATTGGTCTGCAGAAGCCGACAGATGATGAAAAACTA	INPP5A	NM_005539	Body					10:134250320-134250497			INPP5A	ENST00000432898.3	5'UTR	INPP5A	ENST00000432898.3	5'UTR	chr10:134400380-134400635	3						TRUE
cg13468144	chr17	4081428	+	cg13468144	46701834		AACTTCCRTAACCACCRTCTTCAACATTTTCACAAATATAACTAAATTAC		II			NA	NA	NA	NA	NA	NA		OpenSea	GAGAGAAGAAACGGGAGAGGCCATTTCACACCACCTGAGCAAACGTGAGGTCACCACCTA[CG]CAATCCAGTCACACTTGTGAAAATGCTGAAGACGGTGGTTACGGAAGCCTAAGACACCAA	CGCAATCCAGTCACACTTGTGAAAATGCTGAAGACGGTGGTTACGGAAGC	ANKFY1	NM_016376	Body		chr17:4081215-4081215			17:4027939-4028277						ANKFY1;ANKFY1	ENST00000572564.1;ENST00000572412.1	1stExon;3'UTR								TRUE
cg20602300	chr15	40846077	-	cg20602300	79612958		TTCCTTCAATAAATTTCTCCCTACTACTATCACTAAACTCCACRCTACTC		II			NA	NA	NA	NA	NA	NA		OpenSea	ATTTGGGTTTTTTCCTTCAGTGGATTTCTCCCTGCTGCTGTCACTGAGCTCCACGCTGCT[CG]CTCTGGACCCGAGACAGCTGCTCGGCGTGTGTGTGTGTGTGTGTGTGTGTGTGTGTGTGT	TCCTTCAGTGGATTTCTCCCTGCTGCTGTCACTGAGCTCCACGCTGCTCG	C15orf57;C15orf57;C15orf57	NM_052849;NM_001080792;NM_001080791	3'UTR;3'UTR;3'UTR								RP11-111A22.1;C15orf57;C15orf57	ENST00000561460.1;ENST00000358005.3;ENST00000416810.2	5'UTR;3'UTR;3'UTR	RP11-111A22.1;C15orf57;C15orf57;C15orf57;C15orf57	ENST00000561460.1;ENST00000559153.1;ENST00000559291.1;ENST00000358005.3;ENST00000416810.2	5'UTR;3'UTR;3'UTR;3'UTR;3'UTR	chr15:40845345-40846215	3						TRUE
cg23896695	chr8	128931535	-	cg23896695	93756464		CACATTCTAACACAACACCTTATCAACTAACTAAAAAACTAAAAATTCTC		II			NA	NA	NA	NA	NA	NA		OpenSea	TATGGAGTGTGCACATTCTAACACAGCACCTTGTCAGCTGGCTGAGAAGCTGAAAATTCT[CG]GCATTCCTCCTTGATGTCAATTACTTCAAGGAGCAGGAAGGTGACTTCTTTTAACAAGTG	ACATTCTAACACAGCACCTTGTCAGCTGGCTGAGAAGCTGAAAATTCTCG	PVT1	NR_003367	Body				TRUE				PVT1	ENST00000513868.2	5'UTR	PVT1;PVT1;PVT1;PVT1;PVT1;PVT1	ENST00000520913.1;ENST00000521951.1;ENST00000517525.1;ENST00000513868.2;ENST00000519481.1;ENST00000517838.1	5'UTR;5'UTR;5'UTR;5'UTR;5'UTR;5'UTR	chr8:128931420-128931795	3						TRUE
cg05524458	chr5	10566782	+	cg05524458	78605346		ATAACCTAAAAACTCAATCTATTAAACTCRAACCCCTAAAAATAATTTAC		II			NA	NA	NA	NA	NA	NA	chr5:10562816-10565680	S_Shore	TCCTTTAGGGGCAAAACATAAATGTTTGAAAACAGCTGCATTGAAGAAAACTGACAGCAA[CG]TAAACCATCCCCAGGGGCTCGAGCCTAACAGACTGAGTCTCCAGGCCACACAGCAGAGAG	TGGCCTGGAGACTCAGTCTGTTAGGCTCGAGCCCCTGGGGATGGTTTACG	ANKRD33B	NM_001164440	Body				TRUE		5:10566757-10566958	Promoter_Associated_Cell_type_specific									chr5:10562272-10567091	6	chr5:10562146-10568898	6		TRUE
cg08908131	chr10	118706938	-	cg08908131	99731933		ACTCCACCAAAACACTTCAATCCTAACTAACTTAAAAACTAATTTACTAC		II			NA	NA	NA	NA	NA	NA		OpenSea	CTTCACACACTGCTCCACCAGGGCACTTCAATCCTAACTGACTTAAGGACTGGTTTGCTG[CG]TAATGACATAGAATTTCAAACTCTGTACTCAATCTACAGCCTCTTCAGATGAAAGACTAA	CGCAGCAAACCAGTCCTTAAGTCAGTTAGGATTGAAGTGCCCTGGTGGAG	KIAA1598;KIAA1598	NM_018330;NM_001127211	Body;Body				TRUE				KIAA1598	ENST00000497044.1	3'UTR	KIAA1598;KIAA1598	ENST00000497044.1;ENST00000469231.1	3'UTR;3'UTR	chr10:118706740-118706950	3						TRUE
cg11978441	chr1	7902772	+	cg11978441	81600258		CAATCACTCAACAACTATCTTCTACCAAAACCTAACCACAAAATATAACC		II			NA	NA	NA	NA	NA	NA		OpenSea	TGCTTTGTTCTTTTTTGGAGGCCTGTGTCACTTGTGAAAATGAAGATTCAGCTGATGGTG[CG]GCCACATCCTGTGGTCAGGTTCTGGTAGAAGACAGCTGTTGAGTGACTGTGAGGATGAAC	CGGCCACATCCTGTGGTCAGGTTCTGGTAGAAGACAGCTGTTGAGTGACT	PER3	NM_016831	Body						1:7902699-7902839	Unclassified_Cell_type_specific				PER3	ENST00000494684.1	5'UTR	chr1:7902680-7902875	3						TRUE
cg03976645	chr7	16724981	-	cg03976645	78756846		AAAAACCCCTTTCTCCCTCAACAATCTTATTTTAAAAACTATTATATTCC		II			NA	NA	NA	NA	NA	NA		OpenSea	TCAAGAACCTAGAAAACCCCTTTCTCCCTCAACAGTCTTGTTTTGAAGACTGTTGTATTC[CG]TGAGCTCAGAAAAGTATATATTAAATGTCAAAAGCTTAACTTCGACTCTTTCCTGTTTTT	CGGAATACAACAGTCTTCAAAACAAGACTGTTGAGGGAGAAAGGGGTTTT	BZW2;BZW2;BZW2	NR_027624;NM_014038;NM_001159767	Body;Body;Body				TRUE		7:16724801-16725010	Gene_Associated_Cell_type_specific				BZW2	ENST00000480517.1	5'UTR								TRUE
cg07790752	chr1	147101904	+	cg07790752	59746286		AATCTCTTTAACCTATTCTTTAAAACCCCAAAATACCCACATAATTATTC		II			NA	NA	NA	NA	NA	NA		OpenSea	TTATTTCACCAAACACGAAAGAAACCAGATTTCTCTTGCAAAATACCTGCTTAGTGTCCA[CG]AACAATTATGTGGGTACCCTGGGGTTCCAAAGAACAGGTTAAAGAGACCCAGCCCTAGGA	GTCTCTTTAACCTGTTCTTTGGAACCCCAGGGTACCCACATAATTGTTCG							TRUE																	TRUE
cg03429643	chr2	99280963	-	cg03429643	29627539		ATTCAAAAAATTAAACCRAACCATATAAAAATACTACATACAAAATACAC		II			NA	NA	NA	NA	NA	NA		OpenSea	AGCTGAATTGAGTTCAGAAAATTAAACCGAACCATGTAGAAATACTGCATACAAAATGCA[CG]CACCTCAAAATACCTACCAGCTGTCTCAGTTCACCACAACTATCAACCACACCCATCCAC	TTCAGAAAATTAAACCGAACCATGTAGAAATACTGCATACAAAATGCACG	MGAT4A;MGAT4A	NM_001160154;NM_012214	TSS1500;Body						2:99280861-99281182	Unclassified_Cell_type_specific	MGAT4A	ENST00000414521.2	TSS1500	MGAT4A;MGAT4A	ENST00000414521.2;ENST00000484936.1	TSS1500;3'UTR	chr2:99280920-99281150	3						TRUE
cg11987455	chr1	43290834	+	cg11987455	90714436		CCTTCTAATAAACAAACTTACTATTTTCCAACATATAATAAACRCTTCCC		II			NA	NA	NA	NA	NA	NA		OpenSea	AATGATATAATTATGGAGATTATGAACATACAGCTAAGGATATTATGAAAGCAAGACAGG[CG]GGAAGCGTTTATCACATGTTGGAAAACAGCAAGCTTGCTTATCAGAAGGCACATGTCAGG	CTTCTGATAAGCAAGCTTGCTGTTTTCCAACATGTGATAAACGCTTCCCG	ERMAP;ERMAP	NM_018538;NM_001017922	TSS1500;5'UTR								ERMAP;ERMAP;ERMAP	ENST00000372514.3;ENST00000487556.1;ENST00000372517.2	TSS1500;5'UTR;5'UTR	ERMAP;ERMAP;ERMAP;ERMAP	ENST00000372514.3;ENST00000470938.1;ENST00000487556.1;ENST00000372517.2	TSS1500;5'UTR;5'UTR;5'UTR	chr1:43290820-43291010	3						TRUE
cg03860768	chr8	11351571	+	cg03860768	17768940		AACCTCCATACTAACTCTACAAAATAATTTACCCTACCRTATAAACAAAC		II			NA	NA	NA	NA	NA	NA		OpenSea	TGCCCTGGTGCACACAGATGGCACATGGCAGAGCCCAAGCCCTCTCCATGAGATCTGCAG[CG]TTTGTCCACACGGCAGGGCAAATTACCTTGTAGAGTCAGCATGGAGGTTTGCTAACTCTG	ACCTCCATGCTGACTCTACAAGGTAATTTGCCCTGCCGTGTGGACAAACG	BLK;BLK	NM_001715;NM_001715	5'UTR;1stExon								BLK;BLK;BLK;BLK;BLK;BLK	ENST00000529894.1;ENST00000525389.1;ENST00000259089.4;ENST00000427279.1;ENST00000259089.4;ENST00000427279.1	TSS1500;TSS200;1stExon;1stExon;5'UTR;5'UTR	BLK;BLK;BLK;BLK;BLK;BLK	ENST00000529894.1;ENST00000525389.1;ENST00000259089.4;ENST00000427279.1;ENST00000259089.4;ENST00000427279.1	TSS1500;TSS200;1stExon;1stExon;5'UTR;5'UTR			chr8:11348943-11353625	6	chr8:11348826-11358243	6	TRUE	TRUE
cg09342997	chr7	129339065	+	cg09342997	69773192		CTAAACAAATAACTAACTAACTATTTTATAAATAAAACATCTCAAAAACC		II			NA	NA	NA	NA	NA	NA		OpenSea	AGGTAAACCTTCTGAAATGTTCAGCAGAGTGGTTGCTTCATTAGGAAGGAGTTATTCACA[CG]GCTTTTGAGATGTTTTACTTACAAAACAGTCAGTCAGTTATCTGCTTAGGTTTTTTGAGA	CGGCTTTTGAGATGTTTTACTTACAAAACAGTCAGTCAGTTATCTGCTTA	NRF1;NRF1	NM_005011;NM_001040110	Body;Body				TRUE										chr7:129338860-129339095	3						TRUE
cg06895218	chr6	151558246	+	cg06895218	4607853		ATTATATACCAAACACAAAATTACCACTCTAATTTCCAAAATTCTAAATC		II			NA	NA	NA	NA	NA	NA	chr6:151560766-151560993	N_Shelf	GCCAATCCAAGCAATTCCGAAGGCATCTTGGAAGCCCTAGAAAAGAAAACCTCAGTGACT[CG]ATTTAGAACCTTGGAAACTAGAGTGGTAACTTTGTGCTTGGCACATAATAGGTACTTGAT	TTATGTGCCAAGCACAAAGTTACCACTCTAGTTTCCAAGGTTCTAAATCG																	chr6:151557845-151558275	3						TRUE
cg09899564	chr1	45103967	+	cg09899564	87659388		CCCTCTAACCRATCTTAACAAACAATCTAATTCCTCCTAAAAAAATCACC		II			NA	NA	NA	NA	NA	NA		OpenSea	CGGGCCGGGCTGCAAGCCGGGCAGCGCGTGCTTAATGTGATTGAAAGGCAGTTAAAATGG[CG]GTGACCTTTTCAGGAGGAATTAGATTGCCTGCCAAGACCGGTTAGAGGGAGTGATAACGC	CCTCTAACCGGTCTTGGCAGGCAATCTAATTCCTCCTGAAAAGGTCACCG	RNF220	NM_018150	Body					1:44876483-44876555			RNF220	ENST00000416840.2	3'UTR	RNF220;RNF220;RNF220;RNF220;RNF220;RNF220;TMEM53;RNF220;RNF220	ENST00000474394.1;ENST00000474064.1;ENST00000471494.1;ENST00000497469.1;ENST00000475378.1;ENST00000484745.1;ENST00000495630.1;ENST00000416840.2;ENST00000474394.1	1stExon;5'UTR;5'UTR;5'UTR;5'UTR;5'UTR;3'UTR;3'UTR;5'UTR			chr1:45101906-45104413	6	chr1:45100970-45104505	6		TRUE
cg26159832	chr14	103822211	+	cg26159832	19779892		AACCATCTAAACATTCTACAAAACAACATATTAACCACCATATAAAAAAC		II			NA	NA	NA	NA	NA	NA		OpenSea	TTATCTCCAGTCCCCTGGATGGCATGTGTCTTACCACGGCATCTGCTCTGATTAACGTGA[CG]CCCTCTATATGGTGGCCAACATGCTGTTTTGCAGAATGTCTAGATGGTTCAGGGTGGAGG	CGCCCTCTATATGGTGGCCAACATGCTGTTTTGCAGAATGTCTAGATGGT							TRUE										chr14:103821865-103822455	3						TRUE
cg22212560	chr11	65175482	-	cg22212560	22646911		AACCRTCAACRACTATAACTTTAACTTTTTCTTTATACTTCTTAAAACAC		II			NA	NA	NA	NA	NA	NA	chr11:65172369-65172596	S_Shelf	GGCCCAGCTGTGGCCGTCAGCGGCTGTAGCTTTGACTTTTTCTTTGTACTTCTTGGAGCA[CG]TAAATCTGTTACAATGAACATGTCATTTTTATAGTCTTGTAATTTTTAGAATAATTGTTT	CGTGCTCCAAGAAGTACAAAGAAAAAGTCAAAGCTACAGCCGCTGACGGC	FRMD8	NM_031904	Body														chr11:65175320-65175515	3						TRUE
cg01368075	chr3	128523902	-	cg01368075	38620109		TATACAATCTAAAAATACAATCTAAAATTTCAACTACAAAAAACCTCCRC		II			NA	NA	NA	NA	NA	NA		OpenSea	AGAGTATCACATGTGCAGTCTAGGAGTGCAGTCTAGGATTTCAGCTACAGAAAACCTCCG[CG]CATATGACTAGAACAAGACATGAACTCCTTCCTGTGTGGGAGGATGCCAAGTGTTCTTTT	CGCGGAGGTTTTCTGTAGCTGAAATCCTAGACTGCACTCCTAGACTGCAC	RAB7A	NM_004637	Body				TRUE										chr3:128523725-128523930	3						TRUE
cg01803771	chr8	38729649	-	cg01803771	28773583		CCAAACRATAATCTATTAAAAAAACCTATTCTACRAATTCTAAAAACCCC		II			NA	NA	NA	NA	NA	NA		OpenSea	GACCAATGAAGCCAAGCGATAATCTGTTGGAGGGGCCTGTTCTGCGGGTTCTGAGGACCC[CG]GGGATCTTTAAGTCCTCACTTTCTTTTTGGGCATGAACATTTGGGTGTTGCAGGCAGATA	CGGGGTCCTCAGAACCCGCAGAACAGGCCCCTCCAACAGATTATCGCTTG							TRUE																	TRUE
cg15974642	chr10	91137622	-	cg15974642	91712462		CAATTACCCTCTATCTCCTACACCACATTAACTCCAACAAAAAAATTTAC		II			rs304503	0.232219	NA	NA	NA	NA		OpenSea	ATCATAAAGTCCAGTTACCCTCTATCTCCTACACCACATTGACTCCAGCAAGGGAATTTG[CG]TATCAAAACTGCTTCTCACACACCCATCCTCTTAGCTGCCAAAACTCAGCATGTATTTGT	CGCAAATTCCCTTGCTGGAGTCAATGTGGTGTAGGAGATAGAGGGTAACT	IFIT1L	NM_001010987	TSS200								IFIT1B	ENST00000371809.3	TSS200	IFIT1B	ENST00000371809.3	TSS200					chr10:91136737-91138556	6		TRUE
cg10970143	chr1	159866558	-	cg10970143	89696971		AAATAAAAACTAAAAACAAATAAAAATACCAACCCTACTTTAATATTTTC		II			NA	NA	NA	NA	NA	NA	chr1:159869901-159870143	N_Shelf	GGGTCTGGGGAAGATGAGGACTGGGGACAGATAAAGATGCCAGCCCTGCTTTGATATTTT[CG]TCTTGGTGACTCAGCTGACTCCCCCTCTCTTCATAAGCCATCCAACTCCTGGAGCACAAG	GATGAGGACTGGGGACAGATAAAGATGCCAGCCCTGCTTTGATATTTTCG	CCDC19	NM_012337	Body				TRUE		1:159866495-159866640	Unclassified_Cell_type_specific	CCDC19;CCDC19	ENST00000426543.2;ENST00000476696.1	5'UTR;3'UTR	CCDC19;CCDC19;CCDC19	ENST00000426543.2;ENST00000476696.1;ENST00000479940.1	5'UTR;3'UTR;3'UTR	chr1:159866445-159866735	3						TRUE
cg09631059	chr11	856942	-	cg09631059	80676288		AATTTTATTAACCACRTACACRCATTTTATCTATATAAATCTACCAACAC		II			NA	NA	NA	NA	NA	NA	chr11:858575-858932	N_Shore	AAATTGCAGGTAATTTTATTAACCACGTGCACGCATTTTATCTGTGTGGGTCTGCCAGCA[CG]CTGGGGCCTCGGGGCCCGGGGGACGCCAGGTTGCAGGGCGGTAACGCGCGCGTGTGGCCA	ATTTTATTAACCACGTGCACGCATTTTATCTGTGTGGGTCTGCCAGCACG	TSPAN4;TSPAN4;TSPAN4;TSPAN4;TSPAN4;TSPAN4;TSPAN4	NM_001025239;NM_001025237;NM_001025234;NM_001025235;NM_001025236;NM_001025238;NM_003271	5'UTR;Body;Body;Body;Body;Body;Body				TRUE	11:846942-847034			RP11-1391J7.1;TSPAN4;TSPAN4	ENST00000506172.2;ENST00000397396.1;ENST00000525201.1	3'UTR;5'UTR;5'UTR	RP11-1391J7.1;TSPAN4;TSPAN4;TSPAN4;TSPAN4;TSPAN4;TSPAN4	ENST00000506172.2;ENST00000397396.1;ENST00000525334.1;ENST00000525201.1;ENST00000526055.1;ENST00000524895.1;ENST00000464987.1	3'UTR;5'UTR;5'UTR;5'UTR;5'UTR;5'UTR;5'UTR	chr11:856880-857370	3						TRUE
cg03804400	chr3	143505340	-	cg03804400	92701129		TAATAAACAACTAAATTAATAAATAATACACRAACTCACACAACTCTAAC		II			rs77922606	0.017376	NA	NA	NA	NA		OpenSea	CTTCGAGGTTGTGATAGGCAGCTAGATTGGTGAATGATACACGGGCTCACACAGCTCTGA[CG]GCTTCACCTCTTTCACCTCTAAACTACATCTCTGATGATCTCCACAGTCCTCTCCATTCT	GATAGGCAGCTAGATTGGTGAATGATACACGGGCTCACACAGCTCTGACG	SLC9A9	NM_173653	Body				TRUE							SLC9A9	ENST00000474727.2	3'UTR	chr3:143505160-143505590	3						TRUE
cg07145038	chr5	55374514	-	cg07145038	83653523		AATACATCTCTTAAATTCATCCCAAAAAAATAACCTATTTTCCAAATAAC		II			NA	NA	NA	NA	NA	NA		OpenSea	CCTTCTAACTCAATACATCTCTTAAATTCATCCCAGAAAAATAACCTGTTTTCCAAGTGA[CG]TTAGATTCAGCAGCACCACCCCTACCCTATTGCCCCTGGGACTGATGATCTCCAGGCAGA	CGTCACTTGGAAAACAGGTTATTTTTCTGGGATGAATTTAAGAGATGTAT							TRUE														chr5:55373370-55375185	6		TRUE
cg18835472	chr6	26546056	+	cg18835472	81606975		CCACATCAAAACTCTCRATTTAAAAAAATCAAATCTATACTAATAACATC		II			NA	NA	NA	NA	NA	NA		OpenSea	CCACTTTGGCACGGAAGCCTTACAGTGTGGGGAACCAAAACTTCGTGTCTCCCCTTTCCC[CG]ATGCCATCAGCATAGACTTGACTTCCTTAAACCGAGAGTTTTGATGTGGCCTTGGCAACC	CACATCAAAACTCTCGGTTTAAGGAAGTCAAGTCTATGCTGATGGCATCG	HMGN4	NM_006353	3'UTR								HMGN4;HMGN4	ENST00000377575.1;ENST00000328219.2	3'UTR;3'UTR	HMGN4;HMGN4	ENST00000377575.1;ENST00000328219.2	3'UTR;3'UTR	chr6:26545980-26546190	3						TRUE
cg11848483	chr8	144543486	+	cg11848483	72745157		CCTCRCTAACTCTAAATATCTACCTTTCTAACACACCCRTTCTAATAAAC		II			NA	NA	NA	NA	NA	NA		OpenSea	CTCTGCGCATCCAGGCCATCAGGGAAATGCAAACCAAAACCCCAGGGATACGGCACGCCA[CG]CCCACCAGAACGGGTGTGCCAGAAAGGCAGATACCCAGAGCTAGCGAGGAAGTAAGCAAG	CGCCCACCAGAACGGGTGTGCCAGAAAGGCAGATACCCAGAGCTAGCGAG	ZC3H3	NM_015117	Body					8:144614574-144614985	8:144543400-144545122	Promoter_Associated	ZC3H3	ENST00000530603.1	3'UTR	ZC3H3	ENST00000530603.1	3'UTR	chr8:144543380-144543730	3						TRUE
cg23302989	chr7	25174492	-	cg23302989	84713187		AAACTATAAAAAACCCAATAACCAAAACATACAACTAACATTATTACTCC		II			NA	NA	NA	NA	NA	NA		OpenSea	TTACATATTAAAGGCTATAGAGAACCCAGTGACCAAGGCATGCAACTGACATTGTTGCTC[CG]ATTTCCCCAGTATTATTTCACCATGTAAACTTTTACTTCCTGTCATAATGTAACTAGTGC	CGGAGCAACAATGTCAGTTGCATGCCTTGGTCACTGGGTTCTCTATAGCC	C7orf31	NM_138811	3'UTR								C7orf31	ENST00000409280.1	3'UTR	C7orf31	ENST00000409280.1	3'UTR	chr7:25174360-25174610	3						TRUE
cg25693317	chr5	171807791	+	cg25693317	93775574		RAACACRAAACRAATAAACACAACTTCTCATAATAAACRCACAAAAATAC		II			rs2569225	0.427659	NA	NA	NA	NA		OpenSea	GTGACATCCGATTCAAAGGTTTACTGTTGCCTCTTACAGTCTCCCTTCACTCCAAAACCA[CG]CACTTCTGTGCGCTCACTATGAGAAGCTGTGTTTACTCGCTCCGTGCTCGTCACAGGAAA	CGCACTTCTGTGCGCTCACTATGAGAAGCTGTGTTTACTCGCTCCGTGCT	SH3PXD2B	NM_001017995	Body					5:171740396-171740447									chr5:171807745-171807935	3						TRUE
cg18672716	chr2	193256	-	cg18672716	31741857		TATTAACACTTTTACCACAAAATATATTACAACCRACRTCTATTCATTCC		II			NA	NA	NA	NA	NA	NA		OpenSea	GGATGCCGTGATGTTAACACTTTTACCACAGAGTATGTTGCAGCCGACGTCTGTTCATTC[CG]TGGTGAAGCTTGGGGTTTTCCAGTTCTCGGTCCACGAAAATTAGCTGTAAAGGTTTTCTT	CGGAATGAACAGACGTCGGCTGCAACATACTCTGTGGTAAAAGTGTTAAC								2:183240-183564													chr2:192967-193639	4		TRUE
cg10558233	chr8	94892613	-	cg10558233	91777468		ACAAAAACAACAAAAATTAATTTAATTATATTAAAAACAACCCTAAAACC		II			NA	NA	NA	NA	NA	NA		OpenSea	ATGAAGCCACAGCAGGAGCAGCAAAGGTTGGTTTAATTATGTTAAAAGCAACCCTAAGAC[CG]GAAAAAGCTTTTAACATTCCTAGCACATAAAAATAGTTGGTCTTGATGTTTTGCTGCTGA	CGGTCTTAGGGTTGCTTTTAACATAATTAAACCAACCTTTGCTGCTCCTG					chr8:94892570-94892570		TRUE				PDP1	ENST00000523021.1	5'UTR	PDP1	ENST00000523021.1	5'UTR	chr8:94892425-94892830	3						TRUE
cg01806427	chr5	123737813	+	cg01806427	1742429		AACTCCTCTAAACCCACAAAAAATCCTATTAAAATCTATTAATCTCCTCC		II			rs73781667	0.034278	NA	NA	NA	NA		OpenSea	CTTATCACATTTCTTCTATTCCACACCTCAGTATTGTCATCGTCTCCACTTGCCCTTCAG[CG]GAGGAGATTAATAGATTTCAACAGGACCTTTTGTGGGCTCAGAGGAGCTGGCTCTGCACT	CGGAGGAGATTAATAGATTTCAACAGGACCTTTTGTGGGCTCAGAGGAGC							TRUE				RP11-93O7.5	ENST00000519703.1	3'UTR	RP11-93O7.5	ENST00000519703.1	3'UTR	chr5:123737800-123738295	3						TRUE
cg10628126	chr2	85921283	-	cg10628126	99657551		CCCATACAATATCTAAAACRTACTTATACTAAAAAATTTCTCCCTCCATC		II			rs78997834	0.039096	NA	NA	NA	NA		OpenSea	TATAAGTATGTCCCATGCAATATCTGGAACGTACTTGTACTAAGGGGTTTCTCCCTCCAT[CG]GCACATCCCAGGCATCCTGGCAGCTGCTGGCCTCCAGCAACCCCACATTCTAGTTGTGTG	CCATGCAATATCTGGAACGTACTTGTACTAAGGGGTTTCTCCCTCCATCG	GNLY;GNLY	NM_006433;NM_012483	TSS200;TSS200								GNLY;GNLY;GNLY;GNLY	ENST00000533041.1;ENST00000409696.3;ENST00000263863.4;ENST00000524600.1	TSS1500;TSS1500;TSS200;TSS200	GNLY;GNLY;GNLY;GNLY;GNLY;GNLY;GNLY;GNLY;GNLY;GNLY;GNLY;GNLY;GNLY	ENST00000533041.1;ENST00000534351.1;ENST00000491234.1;ENST00000531685.1;ENST00000526018.1;ENST00000263863.4;ENST00000489214.1;ENST00000482900.1;ENST00000464298.1;ENST00000470974.1;ENST00000489980.1;ENST00000524600.1;ENST00000488945.1	TSS1500;TSS1500;TSS1500;TSS1500;TSS1500;TSS200;TSS200;TSS200;TSS200;TSS200;TSS200;TSS200;5'UTR	chr2:85921240-85921575	3						TRUE
cg13396713	chr17	505019	-	cg13396713	56606158		AAACAAACCRATTTTCAAAAACRCACATTAAATAAATTACCCRTAATAAC		II			rs10521105	0.077448	NA	NA	NA	NA		OpenSea	GTATCTGGAGCAAGCAGACCGATTTTCAGAAACGCACATTGGGTAGGTTACCCGTGGTGA[CG]CAAACCAGACTTACTTGATCTAAATCTCCTTTCTCCGTTGCCAGTTCCTCCATCTCTGGT	AGCAGACCGATTTTCAGAAACGCACATTGGGTAGGTTACCCGTGGTGACG	VPS53;VPS53	NM_018289;NM_001128159	Body;Body				TRUE				VPS53;VPS53	ENST00000437048.2;ENST00000576149.1	ExonBnd;3'UTR	VPS53;VPS53;VPS53	ENST00000437048.2;ENST00000576149.1;ENST00000573028.1	ExonBnd;3'UTR;3'UTR	chr17:504085-505115	3						TRUE
cg17442155	chr7	99955675	+	cg17442155	44769580		TTATTACAAAAAAACCTTAAATACCTTTTTATCCCTTACCTAATTACTCC		II			NA	NA	NA	NA	NA	NA		OpenSea	ACATGGCAAAACCCCATCTCTACTAAAAAAAAAAAAAAAAAAAGGATTTGAAGTCCTGGC[CG]GAGCAATTAGGCAAGGGATAAAAAGGCACCTAAGGCCCTTTTGCAATAAGAAGCCAGATG	TATTGCAAAAGGGCCTTAGGTGCCTTTTTATCCCTTGCCTAATTGCTCCG	PILRB;PILRB;PILRB;PILRB	NM_175047;NM_178238;NM_178238;NM_013440	5'UTR;1stExon;5'UTR;5'UTR								PILRB;PILRB;PILRB;PILRB;PILRB	ENST00000420688.1;ENST00000452089.1;ENST00000444073.1;ENST00000310771.4;ENST00000444874.1	5'UTR;5'UTR;5'UTR;5'UTR;5'UTR	PILRB;PILRB;PILRB;PILRB;PILRB;PILRB;PILRB;PILRB;PILRB;PILRB	ENST00000472646.1;ENST00000420688.1;ENST00000452089.1;ENST00000457519.1;ENST00000443526.1;ENST00000431140.1;ENST00000444073.1;ENST00000438231.1;ENST00000310771.4;ENST00000444874.1	5'UTR;5'UTR;5'UTR;5'UTR;5'UTR;5'UTR;5'UTR;5'UTR;5'UTR;5'UTR					chr7:99948902-99957347	6		TRUE
cg25968394	chr7	104604511	+	cg25968394	2740355		ACAAACATAAATCAAAATAAACAACCTAAATAACTCAACAATATTAAAAC		II			NA	NA	NA	NA	NA	NA		OpenSea	TGAGCTTCTCTATGTTATGTCTACATGGCTATGATTGTATAAGACACGAGACTGCACTTG[CG]CCCCAATACTGCTGAGTCATTTAGGCTGTTTACCTTGACCTATGCCTGCTGCTCTATGCC	CGCCCCAATACTGCTGAGTCATTTAGGCTGTTTACCTTGACCTATGCCTG					chr7:104604382-104604382		TRUE				RP11-325F22.3	ENST00000450686.1	3'UTR	RP11-325F22.3	ENST00000450686.1	3'UTR	chr7:104604380-104604935	3						TRUE
cg20661080	chr5	180111966	+	cg20661080	6781970		TTAACTTTTAATCTATCTAAATTATCTCCTACRAACAAATAAAAAAACTC		II			NA	NA	NA	NA	NA	NA		OpenSea	GGTAAAGTGTGCCCCAGGCCATGAGCAGGGGCCCTGAGGAGGAGGACTGTGAGCAGGAAG[CG]AGCTCCCTCACCTGCTCGCAGGAGACAACCCAGATAGATCAAAAGCCAAGAGCACAAAAC	TGGCTTTTGATCTATCTGGGTTGTCTCCTGCGAGCAGGTGAGGGAGCTCG									5:180111795-180112107	Unclassified_Cell_type_specific	RP11-451H23.3	ENST00000513535.1	5'UTR	RP11-451H23.3	ENST00000513535.1	5'UTR	chr5:180111760-180112050	3						TRUE
cg11650164	chr1	94224274	+	cg11650164	45790906		AAACACAAAACAAAAAACCACACTAAACCTAATAAAATAACTTAATAAAC		II			NA	NA	rs115995507	0.016507	rs115995507	0.016507		OpenSea	GAAATGTTCTTGGGAACTGAGAAATACTGACCAAAGCTAGGAGTGATGTCTGCCTATCAG[CG]TTCACCAAGTCACTTTATCAGGTCCAGTGTGGTTCTCTGCTCTGTGTTCACCCCCTGGGT	AACACAGAGCAGAGAACCACACTGGACCTGATAAAGTGACTTGGTGAACG							TRUE		1:94224210-94224759	Unclassified_Cell_type_specific	BCAR3;RP11-488P3.1	ENST00000370244.1;ENST00000433544.1	5'UTR;3'UTR	BCAR3;BCAR3;RP11-488P3.1	ENST00000370244.1;ENST00000469315.1;ENST00000433544.1	5'UTR;3'UTR;3'UTR			chr1:94224264-94224979	5	chr1:94224063-94225059	6		TRUE
cg18184053	chr10	5882739	-	cg18184053	17644943		TATAACTAAAACAACTAAAAAATCAATACTTCTCTACTACACTATAAAAC		II			NA	NA	NA	NA	NA	NA	chr10:5882303-5882635	S_Shore	GTGCCATTGTGTGTGGCTAAAGCAGCTAGAAAGTCAGTGCTTCTCTGCTGCACTGTGAGG[CG]GGAAGAAGATGTATTTCCACCTCGCGGGGCACCTCGTGTCCTGTCTGGGGGGTCTGTGGG	CGCCTCACAGTGCAGCAGAGAAGCACTGACTTTCTAGCTGCTTTAGCCAC														GDI2	ENST00000380127.1	5'UTR	chr10:5882260-5883515	3						TRUE
cg19931348	chr20	43803224	-	cg19931348	80791891		TAATTTTATAATCAAAACTAAATCTACCAATAACTTACTAAATAACCTTC		II			NA	NA	NA	NA	NA	NA		OpenSea	GAGAAACACCTTGGTTTTGTAATCAAGACTGGATCTACCAGTGACTTGCTGAATAACCTT[CG]GTGATTCCTTTCTCTTCTTGGGTCTCACTGTATTTCAAAACATGAAGAATTTCATTGTAA	GGTTTTGTAATCAAGACTGGATCTACCAGTGACTTGCTGAATAACCTTCG	PI3	NM_002638	TSS1500								PI3	ENST00000243924.3	TSS1500	PI3	ENST00000243924.3	TSS1500	chr20:43803105-43803535	3						TRUE
cg25517015	chr19	17584020	+	cg25517015	65760586		CTATCTAAAAATCAAATAAACAATATAATTCAAAACAATTCACRCTAAAC		II			NA	NA	NA	NA	NA	NA	chr19:17580197-17580598	S_Shelf	TCGAACTCCTGGCCTCCAGCGATCACCCAATTTCAGCCTCCCAAAGTGCTGGGATTACCG[CG]CCCAGCGTGAACTGCTTTGAACCATATTGTCTACTTGACTTTCAGACAGCCAGATGGTGC	CGCCCAGCGTGAACTGCTTTGAACCATATTGTCTACTTGACTTTCAGACA	SLC27A1	NM_198580	Body														chr19:17583965-17584315	3						TRUE
cg22277485	chr6	111854566	+	cg22277485	15756877		AAAACATCATAATCCCTACCTTTACTACCACCAACTTAATTCAAATCTAC		II			NA	NA	NA	NA	NA	NA		OpenSea	TTACTGCTGAAGACACTAGAGCCAGAGAGGAAATCCTAATCCTAGAGCCCAGGCAAGAGC[CG]CAGATTTGAATTAAGTTGGTGGCAGCAAAGGCAGGGACCATGATGTTTTACCTGCACCAA	AAACATCATGGTCCCTGCCTTTGCTGCCACCAACTTAATTCAAATCTGCG							TRUE							TRAF3IP2-AS1;TRAF3IP2-AS1;TRAF3IP2-AS1;TRAF3IP2-AS1;TRAF3IP2-AS1;TRAF3IP2-AS1	ENST00000438298.2;ENST00000442928.2;ENST00000532353.1;ENST00000449449.2;ENST00000456352.2;ENST00000440395.1	5'UTR;5'UTR;5'UTR;5'UTR;5'UTR;5'UTR	chr6:111854380-111854595	3						TRUE
cg02598071	chr2	191271975	-	cg02598071	81809201		AAAATTCAAAAACTTCAAAACCTATCAAATTCTTACCAATATAATTTCAC		II			NA	NA	NA	NA	NA	NA	chr2:191272484-191273671	N_Shore	AAGAGGGACTCAAAATTCAGAAACTTCAGGGCCTATCAAATTCTTACCAGTATGATTTCA[CG]GTTAAGAGCTTAAAGCCTGGAGACAAAAGAAGCCTGCTTTCCCTTTCGCTGTTTAGTAAC	AAATTCAGAAACTTCAGGGCCTATCAAATTCTTACCAGTATGATTTCACG	MFSD6	NM_017694	TSS1500								MFSD6	ENST00000392328.1	TSS1500	MFSD6	ENST00000417958.1	TSS1500								TRUE
cg07798602	chr1	65358393	+	cg07798602	42730863		TATAAAAACRCCTTAACCRAATCTTCCCATCTAAAAAAACTATAAAACTC		II			NA	NA	NA	NA	NA	NA		OpenSea	AACCTTGCATTTATATAGCACTTTATGGCTTAAAAAGGGCTTTCACATCTAAACCACATT[CG]AGTTTCACAGCCCCTTCAGATGGGAAGACTCGGCTAAGGCGTTCCCACAGTCAACTGGCC	CGAGTTTCACAGCCCCTTCAGATGGGAAGACTCGGCTAAGGCGTTCCCAC	JAK1	NM_002227	5'UTR				TRUE				JAK1	ENST00000342505.4	5'UTR	JAK1	ENST00000342505.4	5'UTR	chr1:65358380-65358590	3						TRUE
cg22281206	chr22	31522176	-	cg22281206	92619553		ACCCACTCTATAACRCTCAAAAAATAACATCCCCTCCTAAAAAACTTACC		II			NA	NA	NA	NA	NA	NA		OpenSea	GGGGTTGCTGGGCCCACTCTGTGACGCTCAGAAGATAGCATCCCCTCCTAAGGAACTTGC[CG]CCTCTCAGTTGATCTCCCCAGGGAGAGTGTGGCAGAGGGACAGGATTCGGGGCCTCCTGT	CCCACTCTGTGACGCTCAGAAGATAGCATCCCCTCCTAAGGAACTTGCCG	INPP5J	NM_001002837	Body											INPP5J;INPP5J	ENST00000420017.1;ENST00000461241.1	5'UTR;5'UTR			chr22:31520977-31524862	6				TRUE	TRUE
cg09354692	chr6	160122650	+	cg09354692	88748172		TTATTACCCAATAAATCATTAAATTTACTTCATAAACTTATTTTTCCTTC		II			NA	NA	NA	NA	NA	NA		OpenSea	AGACCCTGTTTCAAAAAAAAAAAAAAAAAAAAGTCATGGGACCAGCATTTGATCCAGGGA[CG]AAGGAAAAACAAGCCCATGAAGCAAATTTAATGACCTATTGGGCAATAAAGGAATATCAC	TATTGCCCAATAGGTCATTAAATTTGCTTCATGGGCTTGTTTTTCCTTCG							TRUE				SOD2	ENST00000546087.1	5'UTR	SOD2;SOD2;SOD2	ENST00000401980.3;ENST00000537657.1;ENST00000546087.1	5'UTR;5'UTR;5'UTR	chr6:160122605-160122975	3						TRUE
cg09695307	chr10	63993920	+	cg09695307	5746278		TACCATTCTCTTTAATACCCAAATTATTCATCTTTAATCAATAAAAAACC		II			NA	NA	NA	NA	NA	NA		OpenSea	CAGAAAGCAAAAAAGCTATCAAAGATTAGGTTGTGTCAAAGGATGTAGAAGTCAGCTTAA[CG]GTTTCCCACTGATCAAAGATGAACAACTTGGGCATCAAAGAGAATGGCAGATTGAAACAC	CGGTTTCCCACTGATCAAAGATGAACAACTTGGGCATCAAAGAGAATGGC	RTKN2	NM_145307	Body				TRUE												chr10:63993191-63994491	6				TRUE
cg12294633	chr7	38356729	-	cg12294633	83810542		AAATAAATATAAACRTTTCAAATATCCTATCCACCTCAAATTTACCTAAC		II			NA	NA	NA	NA	NA	NA		OpenSea	GTGAATGGTGAGAGTGGATGTAGACGTTTCAGGTATCCTATCCACCTCAAATTTGCCTGA[CG]GAATGCCGGATTCCTTTCTGACAGTGCCGTCATATGAAATGGACACCAGGAACTGTATGA	AGTGGATGTAGACGTTTCAGGTATCCTATCCACCTCAAATTTGCCTGACG																	chr7:38356225-38356755	3						TRUE
cg26012482	chr2	8423155	+	cg26012482	84786940		AAATCATTATTAAAATCAAAACATACCCTATTAAACTTCTTAAACAACCC		II			NA	NA	NA	NA	NA	NA		OpenSea	TGCACACTCACATGCACGCACACACACCGGACAGGTTAATCCCCGTATCATTGGCTGCCA[CG]GGTTGCCTAAGAAGCTTAACAGGGCATGTTCTGACTTCAACAATGACCTGCTAATGGTTT	CGGGTTGCCTAAGAAGCTTAACAGGGCATGTTCTGACTTCAACAATGACC								2:8340519-8340607			LINC00299;LINC00299	ENST00000430192.1;ENST00000442956.1	3'UTR;3'UTR	LINC00299;LINC00299	ENST00000430192.1;ENST00000442956.1	3'UTR;3'UTR	chr2:8422780-8423190	3						TRUE
cg04394724	chr16	9202403	-	cg04394724	57627234		ACCCTTAACCACTATACTCTCACATTTTTAAATATAAAATTTCTATCTAC		II			NA	NA	NA	NA	NA	NA		OpenSea	TCAAAATGCATACCCTTAACCACTATGCTCTCACATTTTTAGATGTGGGATTTCTGTCTA[CG]ACGTCGCCCCCACTAAGACCTAGGGCTTAGGTGTCGAGGTGGGAAAGATCTTGAGGCTTT	CCCTTAACCACTATGCTCTCACATTTTTAGATGTGGGATTTCTGTCTACG	C16orf72	NM_014117	Body				TRUE				RP11-473I1.10;RP11-473I1.5	ENST00000574616.1;ENST00000565648.1	5'UTR;TSS1500	RP11-473I1.10;RP11-473I1.5	ENST00000574616.1;ENST00000565648.1	5'UTR;TSS1500					chr16:9183506-9211889	6		TRUE
cg11162888	chr13	40762188	+	cg11162888	98659247		TTCCCTTACACCCAATAAAATAAAACTTCTACCAACTTACACCCCACTAC		II			rs116775981	0.016073	NA	NA	NA	NA		OpenSea	GCACGGCCTGGCGTGTTCCTGGCGGCAGAAAGGTAAAGGAAAGCAGCAGAAACAGGCCAG[CG]CAGTGGGGTGCAAGCTGGTAGAAGCTCCACCCCACTGGGTGTAAGGGAAGTGAGCCGTGT	TCCCTTACACCCAGTGGGGTGGAGCTTCTACCAGCTTGCACCCCACTGCG								13:39660120-39660261	13:40762005-40762487	Unclassified_Cell_type_specific	LINC00332	ENST00000455241.1	5'UTR	LINC00332	ENST00000455241.1	5'UTR	chr13:40762040-40762495	3						TRUE
cg11710595	chr2	15260455	-	cg11710595	74714554		AAATTCTTTATTACATTTAAACCCCACAACAAACCTACAATATAAATATC		II			rs74387927	0.044271	NA	NA	NA	NA		OpenSea	TATTGGTTGGTAAATTCTTTATTGCATTTAAACCCCACAACAAACCTACAATGTGGATAT[CG]TTATCCCCATTCTGCAGCCAAAGAAACTGATGTTCAGAGAGATTAAGTGACAAGCCCACA	AATTCTTTATTGCATTTAAACCCCACAACAAACCTACAATGTGGATATCG							TRUE																	TRUE
cg24314564	chr3	188668940	+	cg24314564	59639970		AAAACTCTAAAAACCTCAACCCCCTCCTATATAATAAAAATAACAAATAC		II			NA	NA	NA	NA	NA	NA	chr3:188665275-188665552	S_Shelf	GAATCATATGCCCTTTCTCAGCACTGGGTCTCACTTCCTTCATCTCCCCTATAAAATGGG[CG]TATTTGCCATTCCTACCACACAGGAGGGGGCTGAGGCTTTCAGAGTCCTTGCTAATTACA	GGACTCTGAAAGCCTCAGCCCCCTCCTGTGTGGTAGGAATGGCAAATACG											TPRG1	ENST00000433971.1	5'UTR	TPRG1	ENST00000433971.1	5'UTR	chr3:188668720-188668950	3						TRUE
cg12286890	chr1	168513067	-	cg12286890	99626567		AAAAAATTTAAAACTCCCCTAAAAACAACAATTTAATCCAATCAAAACCC		II			NA	NA	rs61801330	0.18344	NA	NA		OpenSea	TTCTTGCACATGGGAAGTTTAAGGCTCCCCTGGAGACAGCAGTTTAGTCCAGTCAAAACC[CG]AGTCAAACCCAAAATGTGTGCCCACCTGCCTTGCCTCCCTATTCTTTATCTCACAGACAG	CGGGTTTTGACTGGACTAAACTGCTGTCTCCAGGGGAGCCTTAAACTTCC	XCL2	NM_003175	Body																				TRUE	TRUE
cg02989940	chr16	31539234	+	cg02989940	96758835		CCTTCAAATCTAACAAACTATATATATCTCACCCACACTCTTAAAAATAC		II			NA	NA	NA	NA	NA	NA		OpenSea	CTATCTTAGGCTGACACTTGACTCCTTGCCTACATCTATAGCTTGGCACAGAGAGATTCA[CG]CACCCTCAAGAGTGTGGGTGAGACATATACAGCCTGTTAGACCTGAAGGTGAGCCCAACC	CGCACCCTCAAGAGTGTGGGTGAGACATATACAGCCTGTTAGACCTGAAG	AHSP;AHSP	NM_016633;NM_016633	5'UTR;1stExon								AHSP;AHSP;AHSP;AHSP	ENST00000569954.1;ENST00000569954.1;ENST00000302312.4;ENST00000302312.4	1stExon;5'UTR;1stExon;5'UTR	AHSP;AHSP;AHSP;AHSP;AHSP	ENST00000569954.1;ENST00000569954.1;ENST00000564707.1;ENST00000302312.4;ENST00000302312.4	1stExon;5'UTR;TSS200;1stExon;5'UTR	chr16:31539125-31539295	3					TRUE	TRUE
cg10558740	chr6	22148738	+	cg10558740	77705568		TCTACTTATCTATACAACTTTAAAATTCTAAAACTATTTTTCTCTTATAC		II			NA	NA	NA	NA	NA	NA		OpenSea	AAGAGAGAGTAAGTGATTGGGGGTGGGTGGCATGAGGAGAAGAGAATGAAACAGAGCAAG[CG]CACAAGAGAAAAACAGCCTTAGAACTTCAAAGCTGCATAGACAAGCAGAATGTCACCAGC	CGCACAAGAGAAAAACAGCCTTAGAACTTCAAAGCTGCATAGACAAGCAG	FLJ22536	NR_015410	Body				TRUE				RP1-67M12.2	ENST00000566912.1	TSS1500	RP1-67M12.2	ENST00000566912.1	TSS1500	chr6:22148360-22148910	3						TRUE
cg02051688	chr11	111568985	-	cg02051688	52716914		ACTTTCTTTATACTAAATTTATAAAACAAAAATTAAAACTAAACTACCAC		II			NA	NA	NA	NA	NA	NA		OpenSea	GCAAACAGGAAGCTTTCTTTGTGCTAGATTTGTAAAGCAGAGGTTGAAACTGGGCTACCA[CG]GGTCCAGAGAAGTGTTCCCAGCTCTTGTTCTCTTGCCTGTGAAGTGTACTATGAGAGCCT	CTTTCTTTGTGCTAGATTTGTAAAGCAGAGGTTGAAACTGGGCTACCACG	SIK2	NM_015191	Body				TRUE										chr11:111568580-111569035	3						TRUE
cg03637218	chr5	115209107	+	cg03637218	5739471		ATAATAACTCAAAAATATTATAAAAACAACTCTAACCTACTTTAATAATC		II			NA	NA	NA	NA	NA	NA		OpenSea	CTTGTTTTGATATTAGATAACATACAGAAGAAAGGATTTCAGGAGGACTTTGTCATTTTC[CG]ATTACTAAAGTAGGCTAGAGCTGTTTTTACAATACCCCTGAGTTACCACATGCTGATGTA	TGGTAACTCAGGGGTATTGTAAAAACAGCTCTAGCCTACTTTAGTAATCG	AP3S1	NM_001284	Body				TRUE							AP3S1;AP3S1;AP3S1	ENST00000515066.2;ENST00000395548.2;ENST00000507436.1	5'UTR;5'UTR;5'UTR			chr5:115208768-115209589	5				TRUE
cg23357533	chr13	42044673	+	cg23357533	88682126		CTTTATCCCCTCTAACAACAAATTCTAATAACTAATTTTAACAAATCCTC		II			NA	NA	NA	NA	NA	NA		OpenSea	GGTATGTGAAACAAGAAGTTCTGGGTCCTTTCATCATAAGGGAGAAGCTTCAGAAAGTTC[CG]AGGACCTGCTAAAATCAGCTACTAGAATCTGCTGCCAGAGGGGACAAAGACGTGCACTCA	TTTGTCCCCTCTGGCAGCAGATTCTAGTAGCTGATTTTAGCAGGTCCTCG	C13orf15	NM_014059	3'UTR								RGCC	ENST00000379359.3	3'UTR	RGCC	ENST00000379359.3	3'UTR	chr13:42044380-42044755	3						TRUE
cg09220326	chr3	45175421	+	cg09220326	84706137		TCATCCTTCAAACCACAATAAAACAAAAAATAAATTACTACCAAAATATC		II			NA	NA	NA	NA	NA	NA		OpenSea	GAGCATCTGCTCCTCCTCCATCTCCGATGTCCTCACCACCTCCGTCACTGCCTTTACTTC[CG]ATACTTTGGCAGCAATCCATCCTCTGCTTCACTGTGGTCTGAAGGATGACCACCAGCTGA	CATCCTTCAGACCACAGTGAAGCAGAGGATGGATTGCTGCCAAAGTATCG	CDCP1;CDCP1	NM_022842;NM_178181	Body;Body		chr3:45175300-45175300		TRUE				CDCP1	ENST00000490471.1	3'UTR	CDCP1	ENST00000490471.1	3'UTR	chr3:45175360-45175615	3						TRUE
cg05986288	chr5	74616750	+	cg05986288	75677847		CAAACAAATTAATAAATAACTCTAAAATAAATATCTTTAACCAACTATAC		II			NA	NA	NA	NA	NA	NA		OpenSea	GGTCTGACTCAGCCAAACCACACCAACTCTTAGTCTACTTCTCAGGCGTCTGACCTCAGC[CG]TACAGCTGGCCAAAGACACCTACCTTAGAGCCATTTATTAACTTGCTTGCCATGCCTTAA	AAGCAAGTTAATAAATGGCTCTAAGGTAGGTGTCTTTGGCCAGCTGTACG							TRUE				CTD-2235C13.2	ENST00000501886.2	3'UTR	CTD-2235C13.2	ENST00000501886.2	3'UTR			chr5:74616663-74617514	6	chr5:74615475-74617721	6		TRUE
cg08253808	chr14	102676957	+	cg08253808	56698260		AAAAAAATCTTCRCTTATATAACAAAAAACACTTCTACAATACTATTAAC		II			NA	NA	NA	NA	NA	NA	chr14:102680287-102680519	N_Shelf	TACTAAGATACCCGTACCTCACTCAGAGCCTGACAGTTCGTGGGAACTGCGGGCCGAGGA[CG]CCAACAGCATTGCAGAAGTGCCTCTTGCCACATAAGCGAAGACCTTTTCTTCAGATGCAC	CGCCAACAGCATTGCAGAAGTGCCTCTTGCCACATAAGCGAAGACCTTTT	WDR20	NM_181291	Body				TRUE	14:101746704-101747070						WDR20	ENST00000556094.1	3'UTR	chr14:102676845-102677235	3						TRUE
cg26033526	chr6	32819858	+	cg26033526	97752464		ATTTTTCCAACAAAACCAAACAAATTTCTCCTAAAACTCTTTCATTATAC		II			rs2071481	0.118152	NA	NA	NA	NA	chr6:32820849-32822370	N_Shore	GAGAGAGAGCGGGGAGGGGGGAGATCAAAGCAGATGTATGAGGATATGAACAGTACATGG[CG]TATAATGAAAGAGTTTCAGGAGAAACCTGTCTGGTTCTGTTGGAAAAACTCCGTCTCCTG	TTTTTCCAACAGAACCAGACAGGTTTCTCCTGAAACTCTTTCATTATACG	TAP1	NM_000593	Body								PSMB9	ENST00000395330.1	5'UTR	PSMB9;PSMB9	ENST00000395330.1;ENST00000414474.1	5'UTR;5'UTR					chr6:32819765-32823923	6		TRUE
cg09107438	chr12	56819060	-	cg09107438	24746584		AAAACTAATTAACTAAACATTCACAAAATACCCATTATCTACTATCCATC		II			rs72478994	0.027872	NA	NA	NA	NA		OpenSea	TTTTCTATTACAAAACTAATTAACTGGACATTCACAGAGTGCCCATTATCTGCTATCCAT[CG]GTAATAGAAAGCAATAGTGAACAGCATATTTCCTTCCCTTTGAGGAGCTTTTACTCTAGT	AAACTAATTAACTGGACATTCACAGAGTGCCCATTATCTGCTATCCATCG	TIMELESS	NM_003920	Body						12:56818994-56819322	Gene_Associated_Cell_type_specific				TIMELESS	ENST00000557589.1	TSS1500	chr12:56819020-56819250	3						TRUE
cg27510066	chr8	19536244	+	cg27510066	86606272		TTCCTATTACTCCAAACRAATCTATTTCATATACTAAAACTCTCCCCTTC		II			NA	NA	NA	NA	NA	NA		OpenSea	ACTAATCAAAATCTTATGAATTTTTTTTTACAAAGCAGAAATTCCATACGTTTTGACCCA[CG]AAGGGGAGAGCTTCAGCACATGAAACAGATTCGTCTGGAGTAATAGGAAGTATGTCCAAA	TCCTATTACTCCAGACGAATCTGTTTCATGTGCTGAAGCTCTCCCCTTCG	CSGALNACT1;CSGALNACT1	NR_024040;NM_018371	Body;5'UTR				TRUE				RP11-1105O14.1;RP11-1105O14.1;CSGALNACT1;CSGALNACT1;CSGALNACT1	ENST00000519803.1;ENST00000519803.1;ENST00000332246.6;ENST00000311540.4;ENST00000544602.1	1stExon;5'UTR;5'UTR;5'UTR;5'UTR	RP11-1105O14.1;RP11-1105O14.1;CSGALNACT1;CSGALNACT1;CSGALNACT1;CSGALNACT1;CSGALNACT1;CSGALNACT1;CSGALNACT1;CSGALNACT1	ENST00000519803.1;ENST00000519803.1;ENST00000332246.6;ENST00000397998.3;ENST00000524213.1;ENST00000544602.1;ENST00000523262.1;ENST00000517494.1;ENST00000523227.1;ENST00000522573.1	1stExon;5'UTR;5'UTR;5'UTR;5'UTR;5'UTR;5'UTR;5'UTR;3'UTR;3'UTR			chr8:19535191-19536657	5	chr8:19534942-19537564	6		TRUE
cg02630207	chr2	45839653	+	cg02630207	46757885		TTACTTAAATATCTATTTCCTCTAACTATATCTAATTCCTACTCTTAATC		II			rs7596942	0.204456	NA	NA	NA	NA	chr2:45838292-45838582	S_Shore	TAAAGGTGAACTAATATACTGCAAAGTCTTTTGACATAAGTCCTGCCCTGGAGGAATTTA[CG]ACCAAGAGTAGGAACCAGATACAGCCAGAGGAAACAGACACCCAAGCAAAACAGTCTAGC	CGACCAAGAGTAGGAACCAGATACAGCCAGAGGAAACAGACACCCAAGCA	SRBD1	NM_018079	TSS1500								SRBD1	ENST00000263736.4	TSS1500	SRBD1;SRBD1	ENST00000263736.4;ENST00000461805.1	TSS1500;TSS1500	chr2:45839440-45839835	3					TRUE	TRUE
cg12099546	chr15	72763849	-	cg12099546	4632892		TTATCTACTTACCTAAACTACTAAAATAACCTCATAATTACTTTATTTTC		II			NA	NA	NA	NA	NA	NA	chr15:72766260-72767693	N_Shelf	AGTTCAGGCTATTATCTACTTACCTGGACTACTGAGATAGCCTCATAATTGCTTTGTTTT[CG]TAGTCCATTCACCATAAAGCAGTCAGTTATCTTTTTAAAAACACAGATCATATAGTTTCA	TATCTACTTACCTGGACTACTGAGATAGCCTCATAATTGCTTTGTTTTCG											RP11-1007O24.3	ENST00000562573.1	3'UTR	RP11-1007O24.3	ENST00000562573.1	3'UTR								TRUE
cg22230912	chr3	16331335	-	cg22230912	82610963		AATTCCTATACTCCTAATAAAATTAACTCCTCCTTCCTCTACCTTACCTC		II			NA	NA	NA	NA	NA	NA		OpenSea	AAGTCTTTCTTAATTCCTGTACTCCTGGTAGAATTGACTCCTCCTTCCTCTGCCTTGCCT[CG]CTACGCTAAGCAGATTTTATCATTGCCCATTTAATTGTATGTATTTGTTAATTTTCCTCC	ATTCCTGTACTCCTGGTAGAATTGACTCCTCCTTCCTCTGCCTTGCCTCG	OXNAD1	NM_138381	Body				TRUE							OXNAD1;OXNAD1	ENST00000442255.1;ENST00000452581.1	3'UTR;3'UTR	chr3:16331060-16331355	3						TRUE
cg27309871	chr11	86224410	+	cg27309871	24753278		CTCAAAATCCCCAACCAAAACAATCCTTTCAAAATCCTTTATAACTAACC		II			NA	NA	NA	NA	NA	NA		OpenSea	AAATGTGTTAAGAGCTTTTAACCACTTCTCAAAGTGCTTTTCCATCTATTGCCTAAACTG[CG]GCTAGCTACAAAGGATTTTGAAAGGATTGCCCTGGCTGGGGATTTTGAGATGTCTAGTCC	CGGCTAGCTACAAAGGATTTTGAAAGGATTGCCCTGGCTGGGGATTTTGA	ME3;ME3;ME3	NM_006680;NM_001161586;NM_001014811	Body;Body;Body				TRUE				RP11-317J19.1	ENST00000524610.1	5'UTR	RP11-317J19.1;ME3	ENST00000524610.1;ENST00000530520.1	5'UTR;3'UTR								TRUE
cg14301562	chr10	76936085	+	cg14301562	82701471		AACAAAAAAATCATTTTAAAACTACATTCCTTCCAATACTTCTCAATCAC		II			NA	NA	NA	NA	NA	NA		OpenSea	AAGGCTGTGGGAAGGGTGTCAGATCCTGTGAAGAATGGCAAAACAGCCTGACCTGAGAAA[CG]TGACTGAGAAGCATTGGAAGGAATGTAGCTTTAAAATGATCTTTCTGTCCTTTTCCTAGA	CGTGACTGAGAAGCATTGGAAGGAATGTAGCTTTAAAATGATCTTTCTGT	SAMD8	NM_144660	3'UTR								SAMD8	ENST00000372687.3	3'UTR	SAMD8	ENST00000372687.3	3'UTR								TRUE
cg19358608	chr20	1924565	-	cg19358608	60678950		AATCCCAATACAAAAATAAACRCTACTAAAAAAAACRTAACAAACATAAC		II			rs6081325	0.023408	NA	NA	NA	NA	chr20:1927718-1928118	N_Shelf	GAGCCACTGGCAATCCCAGTGCAGGGATGAGCGCTGCTGAGAAGGGCGTGACAAACATGA[CG]TACAAGTGCAGAATTAACACACTAATGAGTGAGCCAGCAGTGGGGCAAGAGCTGGTTCCA	CGTCATGTTTGTCACGCCCTTCTCAGCAGCGCTCATCCCTGCACTGGGAT					chr20:1924395-1924395												chr20:1924360-1924635	3						TRUE
cg10977115	chr11	122709471	-	cg10977115	93663916		TAATACTTTCCAAACCATACTCAAATCATACATCTAAAAAATATTACTAC		II			NA	NA	NA	NA	NA	NA		OpenSea	CAGGTAACTGCTAATACTTTCCAAGCCATGCTCAAATCATGCATCTGAGGGATGTTACTG[CG]TTTATTTGATCTCTCGTTCAATGGCTAAGGAGTATAGAAAGGATCATTATAGTGTGTGTC	CGCAGTAACATCCCTCAGATGCATGATTTGAGCATGGCTTGGAAAGTATT	CRTAM	NM_019604	Body																				TRUE	TRUE
cg12500949	chr2	88357920	+	cg12500949	87613423		CCCAATATTTCATATACATTTAAAAACTATTCTAACAACAACATCTCTTC		II			NA	NA	NA	NA	NA	NA	chr2:88354840-88355574	S_Shelf	CCACCTCAAAGGGTGCCATGAAACTTGTGGTAACGTAAGCAAAGAACAATGTCACACATT[CG]AAGAGATGTTGCTGTTAGAATAGCTTTCAAATGTATATGAAACACTGGGACATAAAATGC	CGAAGAGATGTTGCTGTTAGAATAGCTTTCAAATGTATATGAAACACTGG																	chr2:88357525-88357990	3						TRUE
cg07846061	chr16	74732434	+	cg07846061	70618267		TTTACCCTCACAATTCCCAAAAAATAACCTTAAAAATATCTACTTAACAC		II			NA	NA	NA	NA	NA	NA	chr16:74734152-74734572	N_Shore	AACAGTTATTAGGGCACTCCTAAAAAGACTAGTGGATCTCAGACTACCCAGCTATTCCCA[CG]TGCTAAGCAGATATCTTCAAGGCCATTTCTTGGGAATTGTGAGGGCAAAAGGTTTTACAC	TTGCCCTCACAATTCCCAAGAAATGGCCTTGAAGATATCTGCTTAGCACG	MLKL;MLKL	NM_001142497;NM_152649	5'UTR;5'UTR						16:74732302-74732453	Unclassified_Cell_type_specific	MLKL;MLKL	ENST00000306247.7;ENST00000308807.7	5'UTR;5'UTR	MLKL;MLKL;MLKL;MLKL	ENST00000575686.1;ENST00000306247.7;ENST00000308807.7;ENST00000573267.1	5'UTR;5'UTR;5'UTR;5'UTR	chr16:74732200-74732595	3						TRUE
cg01093028	chr12	89749080	+	cg01093028	47792173		ATCTCAAAAAACTTTACTACAAATAAACRAATCCAAACRAACTATCAAAC		II			NA	NA	NA	NA	NA	NA	chr12:89745168-89748144	S_Shore	TGTAAAAAGGCCTCGGCTTGGGGACACGGTTTGGGCATCCCACAGATGCCCCTTGAGGCT[CG]CTTGACAGCCCGCCTGGACTCGCTCATCTGCAGCAAAGCCCTCTGAGATACTACCCTAAC	CGCTTGACAGCCCGCCTGGACTCGCTCATCTGCAGCAAAGCCCTCTGAGA						CDMR		12:88273164-88273274	12:89747962-89749741	Promoter_Associated							chr12:89748885-89749390	3						TRUE
cg12422199	chr3	101284166	+	cg12422199	91627400		CTAAACACCCTTCCAACCCATTACTATATCCATATTCCTATCCCAAAATC		II			NA	NA	NA	NA	NA	NA	chr3:101280545-101280952	S_Shelf	AAAAATATCAAGCTGCTAGAAACCACTGAGGAAGATAAACAGAAAAACTTTCTATTTTTA[CG]ACTTTGGGATAGGAATATGGACATAGCAATGGGCTGGAAGGGTGCCCAGGCCATGCAGTT	CGACTTTGGGATAGGAATATGGACATAGCAATGGGCTGGAAGGGTGCCCA	RG9MTD1	NM_017819	Body																		chr3:101284139-101290523	6		TRUE
cg16654610	chr4	471390	+	cg16654610	58625123		TCRACTTACTCTAACATTCCCTCCTCAATAAATTAAAACTAAAAATCTTC		II			NA	NA	NA	NA	NA	NA	chr4:467471-467839	S_Shelf	TAATGAGTTATCTCATATCACCAGGAAGTAGTTACAGAAGACCCACAGTGCCCCTAGACT[CG]AAGATTTTTAGTCTCAACCTATTGAGGAGGGAATGTTAGAGTAAGCCGATAGTTTAAAAT	CGGCTTACTCTAACATTCCCTCCTCAATAGGTTGAGACTAAAAATCTTCG	ZNF721	NM_133474	5'UTR								ZNF721;ZNF721	ENST00000338977.5;ENST00000511833.2	5'UTR;5'UTR	ZNF721;ZNF721	ENST00000338977.5;ENST00000511833.2	5'UTR;5'UTR								TRUE
cg25978218	chr1	15738732	-	cg25978218	15788588		ATTTCCAAAATTCCTAAAAAAATAACRTAAATACTCCTAAATAAACAAAC		II			NA	NA	NA	NA	NA	NA	chr1:15736033-15737228	S_Shore	GGGAGAGCAGGATTTCCAGGATTCCTGGAAGAGTAACGTGAATGCTCCTGGGTGGGCAGA[CG]CAGGGGTGGGTATGGATCACTGTCTGTCACTGCCCCCATCGGGCAGTGCAGAGCTGATTC	TTTCCAGGATTCCTGGAAGAGTAACGTGAATGCTCCTGGGTGGGCAGACG	EFHD2	NM_024329	Body		chr1:15738661-15738661				1:15738099-15738910	Promoter_Associated							chr1:15737805-15740035	3						TRUE
cg08428868	chr11	123323626	+	cg08428868	90732166		ATCTAAATATTAAATTCTTTACTTCAATAATACCTATAAAACACAAAACC		II			NA	NA	NA	NA	NA	NA		OpenSea	TAGAACCACCAGGCTTCCCTTTCATTTCTCCAGGAAAGAAGGGGTAGGGAAGTGAAAGTT[CG]GTCTTGTGTTTCACAGGCACCACTGAAGTAAAGAATTCAATATTTAGATAATTTTGTGTT	CGGTCTTGTGTTTCACAGGCACCACTGAAGTAAAGAATTCAATATTTAGA											AP000783.2	ENST00000525757.1	TSS1500	AP000783.2	ENST00000525757.1	TSS1500	chr11:123323520-123323875	3						TRUE
cg16210395	chr15	57802103	+	cg16210395	28663135		TTTATTAAAATCTTAACCCCATTTCCCAATCAAAAATAATATAATAAACC		II			NA	NA	rs73423507	0.025582	NA	NA		OpenSea	TTCAGCATGTTGAAGCATGCTGTTTGGCTGTTTTAGAAGAATGTTTTTCTTAGATGCCAT[CG]GTTTACCACACCACCCTTGACTGGGAAATGGGGCTAAGATTTTAATAAATTAGCCAACCA	CGGTTTACCACACCACCCTTGACTGGGAAATGGGGCTAAGATTTTAATAA	CGNL1	NM_032866	Body				TRUE																	TRUE
cg27582527	chr1	15734285	+	cg27582527	20794986		TAAATAAATCCTTTTAACACCTCTTAAATTAATTTTTCTCACAAATTTTC		II			rs12562216	0.128484	NA	NA	NA	NA	chr1:15736033-15737228	N_Shore	ACAGTACTGGGCAGCTTGAGGTCTCACCCTGTGGTCACAGTCTCAGAGCTCTGCAAACCC[CG]AAAACCTGTGAGAAAAATCAACCCAAGAGGTGTTAAAAGGACTCACCCATCCGGGCAGCA	GGGTGAGTCCTTTTAACACCTCTTGGGTTGATTTTTCTCACAGGTTTTCG									1:15734177-15734297	Unclassified_Cell_type_specific	RP3-467K16.4	ENST00000427824.1	3'UTR	RP3-467K16.4	ENST00000427824.1	3'UTR			chr1:15733360-15734318	6	chr1:15733141-15734434	6		TRUE
cg05936004	chr3	130693828	+	cg05936004	3630384		AAAAAATAACAACTCACAATAATTCAAATTCTCTATTAACTACTATATAC		II			NA	NA	NA	NA	NA	NA		OpenSea	TACCCATAAATACAGTGTGATTGGGAGAATTAAATGGTGTTTTAGGTAGATAGATATAGA[CG]TATATAGTAGCTAATAGAGAACTTGAACCATTGTGAGCTGTTATTTCTCTTCCATTTCCT	AGAAATAACAGCTCACAATGGTTCAAGTTCTCTATTAGCTACTATATACG	ATP2C1;ATP2C1;ATP2C1;ATP2C1	NM_001001485;NM_001001486;NM_014382;NM_001001487	Body;Body;Body;Body				TRUE							ATP2C1	ENST00000514654.1	5'UTR								TRUE
cg01868869	chr14	50866735	+	cg01868869	10689190		AATCTAAAAACCACRTTACCTTCTCTCTTTTATACTAAATAATAACAACC		II			NA	NA	NA	NA	NA	NA	chr14:50863088-50863563	S_Shelf	TTGTTTGGAGGAATTTGAAATAAAATATTAGAGAACAACTTTAAAAGGGAGATGAACAGT[CG]GCTGTCACCACTTAGCACAAAAGAGAGAAGGTAACGTGGCCTCTAGACTAGTCAAACTGA	CGGCTGTCACCACTTAGCACAAAAGAGAGAAGGTAACGTGGCCTCTAGAC											CDKL1	ENST00000356146.1	3'UTR	CDKL1	ENST00000356146.1	3'UTR	chr14:50866445-50866755	3						TRUE
cg23044178	chr11	12136405	-	cg23044178	31677264		AAAAACTATCTACTACTCCCCCTCACTATACTAATTTATAATAAAAAACC		II			NA	NA	NA	NA	NA	NA	chr11:12131813-12133016	S_Shelf	TAAAATAATAGAAGAACTATCTGCTGCTCCCCCTCACTGTGCTGGTTTGTGGTGGGGAGC[CG]AGACAGCTGCGTTTGTGCCTTGATCAGCAACCGGCCTCCACAGGTCACACGTGGGGCTGA	CGGCTCCCCACCACAAACCAGCACAGTGAGGGGGAGCAGCAGATAGTTCT	MICAL2	NM_014632	5'UTR		chr11:12136145-12136145						MICAL2;MICAL2	ENST00000537344.1;ENST00000256194.4	5'UTR;5'UTR	MICAL2;MICAL2;MICAL2;MICAL2;MICAL2	ENST00000537344.1;ENST00000532179.1;ENST00000526065.1;ENST00000256194.4;ENST00000531732.1	5'UTR;5'UTR;5'UTR;5'UTR;5'UTR	chr11:12136160-12136535	3						TRUE
cg08939052	chr1	59491890	-	cg08939052	86760190		TTCTAATAATACTTAACTACCCCTTACAAATTAAAATCATTTTCTCRTAC		II			NA	NA	NA	NA	NA	NA		OpenSea	AATTCATTTCCTTCTGGTAATGCTTGGCTGCCCCTTGCAAATTGGAGTCATTTTCTCGTG[CG]GCCTTCTAGTGTTCTTCTGAAATTTGAGGTTTGCTCTGTTTTCAAAATGTAGAAACCCAT	TCTGGTAATGCTTGGCTGCCCCTTGCAAATTGGAGTCATTTTCTCGTGCG							TRUE		1:59491873-59492104	Unclassified_Cell_type_specific	RP4-794H19.4;RP4-794H19.4	ENST00000447329.1;ENST00000438195.1	5'UTR;5'UTR	RP4-794H19.4;RP4-794H19.4	ENST00000447329.1;ENST00000438195.1	5'UTR;5'UTR	chr1:59491800-59492275	3						TRUE
cg11036656	chr3	81887543	+	cg11036656	6743143		ATCTTTCCTTTTCCTTAAAAAATAACCCATCTTTTCATTTAAAAAACTAC		II			NA	NA	NA	NA	NA	NA		OpenSea	CAGTTCAAGTTAAAAAGAAGGTTTTGGGCCCCAACTTTACAGAAGCAGGAAGCAGGTTGA[CG]TAGTTTCTCAAATGAAAAGATGGGTCATTTTTTAAGGAAAAGGAAAGATATCTCAGAAGG	TCTTTCCTTTTCCTTAAAAAATGACCCATCTTTTCATTTGAGAAACTACG							TRUE																	TRUE
cg26280976	chr14	69660603	+	cg26280976	13732920		TTATTATAAAAAACTTTCCCRTACRCTATAAAATATTTAACAACACCCTC		II			NA	NA	NA	NA	NA	NA	chr14:69658127-69658773	S_Shore	AAACATTTTTTGTTTGTTCCACTAGGATGGTGCTGCTATTGGTTATCTAGTGAGTAAAAG[CG]AGGGTGCTGCTAAACATCCTACAGCGCACGGGAAAGCTTCCCACAACAAAGAATTTCACC	TGTTGTGGGAAGCTTTCCCGTGCGCTGTAGGATGTTTAGCAGCACCCTCG											RP11-363J20.1;EXD2;EXD2;EXD2;EXD2;EXD2;EXD2;EXD2;EXD2	ENST00000554898.1;ENST00000409018.3;ENST00000193422.6;ENST00000492815.1;ENST00000409014.1;ENST00000409675.1;ENST00000409949.1;ENST00000312994.5;ENST00000409242.1	3'UTR;5'UTR;5'UTR;5'UTR;5'UTR;5'UTR;5'UTR;5'UTR;5'UTR	RP11-363J20.1;EXD2;EXD2;EXD2;EXD2;EXD2;EXD2;EXD2;EXD2;EXD2;EXD2;EXD2	ENST00000554898.1;ENST00000409018.3;ENST00000193422.6;ENST00000492815.1;ENST00000409014.1;ENST00000487724.1;ENST00000409675.1;ENST00000409949.1;ENST00000312994.5;ENST00000409242.1;ENST00000461908.1;ENST00000413191.1	3'UTR;5'UTR;5'UTR;5'UTR;5'UTR;5'UTR;5'UTR;5'UTR;5'UTR;5'UTR;5'UTR;5'UTR								TRUE
cg20559385	chr6	106049591	+	cg20559385	61644985		TACTTTCACTTCCCACCCAAATTCCTAAACACAAACCAATAAAAAATTAC		II			NA	NA	NA	NA	NA	NA		OpenSea	TATGCTGTGTCACCAAGGGGATTTCAGGATTGTTTCATTGGTCTGCCTTGGCAAAGCTGA[CG]CAATCTCCCATTGGTCTGTGCTCAGGAATCTGGGTGGGAAGTGAAAGTACAGACAAGCCT	CGCAATCTCCCATTGGTCTGTGCTCAGGAATCTGGGTGGGAAGTGAAAGT					chr6:106049296-106049296		TRUE		6:106049575-106049797	Unclassified_Cell_type_specific							chr6:106049465-106049775	3						TRUE
cg26166854	chr6	6614447	+	cg26166854	53755208		AAAACAATCAAAATTCACACTCTCAACAATTTTAAATATAATTCTTCTAC		II			NA	NA	NA	NA	NA	NA		OpenSea	GTGGCTTATGGAGAGGCACGAAGCACACACAACGCAACACAATCCGTCCAAGTTCACAGC[CG]CAGAAGAACCACACCCAAAATTGCTGAGAGTGTGAACCTTGACTGCCTTACAAACACAGA	AGGCAGTCAAGGTTCACACTCTCAGCAATTTTGGGTGTGGTTCTTCTGCG	LOC285780;LY86	NR_026970;NM_004271	Body;Body					6:6559404-6559447	6:6614106-6615629	Promoter_Associated_Cell_type_specific	LY86-AS1	ENST00000435641.1	3'UTR	LY86-AS1;LY86-AS1	ENST00000429345.1;ENST00000435641.1	3'UTR;3'UTR	chr6:6614125-6614575	3						TRUE
cg15757195	chr2	8422332	+	cg15757195	73726109		RCAACTCCTATATAACCCRCCCAATAACCAAAAAATAACACAATTTCACC		II			rs150715871	0.0128	NA	NA	NA	NA		OpenSea	CTTCTTCAGCTTTGAGGAGCAGCCACCGAGGCAGCCTCTCAGATGCCACATCACACCCCA[CG]GTGAAACTGTGTCACCTTCTGGCCACTGGGCGGGCCACACAGGAGCTGCGGTGGTCATCC	CGGTGAAACTGTGTCACCTTCTGGCCACTGGGCGGGCCACACAGGAGCTG								2:8339652-8339784			LINC00299;LINC00299	ENST00000430192.1;ENST00000442956.1	3'UTR;3'UTR	LINC00299;LINC00299	ENST00000430192.1;ENST00000442956.1	3'UTR;3'UTR								TRUE
cg06110802	chr4	152020177	+	cg06110802	85714846		ACTAATTCATCTCAAATATTATTACTTTATAAACATTCACTAAACTCTAC		II			NA	NA	NA	NA	NA	NA	chr4:152020470-152021110	N_Shore	TATTTTAAAAAAACCTTTTAATCAATATATAACAGACATATAGAAAAGGACACAAATAAG[CG]TAGAGCTTAGTGAATGTTCACAAAGCAACAACACCTGAGATGAACCAGCATCCACATCAA	CTGGTTCATCTCAGGTGTTGTTGCTTTGTGAACATTCACTAAGCTCTACG	RPS3A	NM_001006	TSS1500						4:152020143-152021501	Promoter_Associated	RPS3A;RPS3A;RPS3A;RPS3A;RPS3A	ENST00000274065.4;ENST00000509736.1;ENST00000322686.6;ENST00000512690.1;ENST00000506126.1	TSS1500;TSS1500;TSS1500;TSS1500;TSS1500	RPS3A;RPS3A;RPS3A;RPS3A;RPS3A;RPS3A;RPS3A;RPS3A;RPS3A;RPS3A;RPS3A;RPS3A	ENST00000274065.4;ENST00000509736.1;ENST00000505243.1;ENST00000322686.6;ENST00000503002.1;ENST00000512690.1;ENST00000508783.1;ENST00000512797.1;ENST00000507327.1;ENST00000515792.1;ENST00000506126.1;ENST00000510993.1	TSS1500;TSS1500;TSS1500;TSS1500;TSS1500;TSS1500;TSS1500;TSS1500;TSS1500;TSS1500;TSS1500;TSS1500			chr4:152020155-152021507	6	chr4:152018984-152037154	6		TRUE
cg25683989	chr12	111124215	+	cg25683989	98735557		ACAAAACTAAACTCTACTAAATCCAAAAATTACTCTACCAATCAACCAAC		II			NA	NA	NA	NA	NA	NA	chr12:111126611-111127347	N_Shelf	AGAGGTTCTTTCTCTCCCCACAGTTACATGCTGAGGGTGCAAGGGACTCTTAGACTTTCT[CG]CTGGTTGACTGGCAGAGCAACTTCTGGACCCAGCAGAGTTCAGCTTTGCATGTCCCTATA	CGCTGGTTGACTGGCAGAGCAACTTCTGGACCCAGCAGAGTTCAGCTTTG	HVCN1;HVCN1	NM_001040107;NM_032369	5'UTR;5'UTR								HVCN1;HVCN1;HVCN1;HVCN1	ENST00000356742.5;ENST00000242607.8;ENST00000548312.1;ENST00000439744.2	5'UTR;5'UTR;5'UTR;5'UTR	HVCN1;HVCN1;HVCN1;HVCN1;HVCN1;HVCN1;HVCN1	ENST00000546425.1;ENST00000356742.5;ENST00000242607.8;ENST00000548312.1;ENST00000549442.1;ENST00000439744.2;ENST00000546713.1	3'UTR;5'UTR;5'UTR;5'UTR;5'UTR;5'UTR;5'UTR	chr12:111124160-111124475	3						TRUE
cg07307830	chr15	39917402	-	cg07307830	83717526		AATTTACCTAATAAAAAACTACTATAACCCTAAACATTCTATAATAACTC		II			NA	NA	rs79213093	0.015554	NA	NA		OpenSea	CTTGCCTTATGGGTTTGCCTGGTGAGAGGCTGCTGTGGCCCTGGGCATTCTGTGATGGCT[CG]TCTCCCGTGGCCCAGGTGCCCGGGCTGGCTCCATGGCTTCAAGGATCCAAGCTTTCTGTT	CGAGCCATCACAGAATGCCCAGGGCCACAGCAGCCTCTCACCAGGCAAAC	FSIP1	NM_152597	Body				TRUE												chr15:39916653-39917490	6	chr15:39916838-39917475	6		TRUE
cg24495350	chr15	72651198	+	cg24495350	71704913		TACCTATTTCCTACCCTCTTCATAACCAAACAAAATAACAACTTAAAAAC		II			NA	NA	NA	NA	NA	NA		OpenSea	ACAGGAGGGACACTAGGTCATTGTAAAGGATGTAAATAGGGTATCACCACTGTGGTTTTC[CG]CCTCCAAGTTGCTACTTTGCCTGGCTATGAAGAGGGCAGGAAATAGGCAGGGGACAGTAG	CGCCTCCAAGTTGCTACTTTGCCTGGCTATGAAGAGGGCAGGAAATAGGC	HEXA	NM_000520	Body				TRUE				HEXA;HEXA;RP11-106M3.2	ENST00000457859.2;ENST00000429918.2;ENST00000379915.4	5'UTR;5'UTR;3'UTR	HEXA;HEXA;HEXA;HEXA;HEXA;HEXA;HEXA;RP11-106M3.2	ENST00000568777.1;ENST00000568777.1;ENST00000563762.1;ENST00000569509.1;ENST00000457859.2;ENST00000563908.1;ENST00000429918.2;ENST00000379915.4	1stExon;3'UTR;3'UTR;3'UTR;5'UTR;3'UTR;5'UTR;3'UTR	chr15:72650920-72651635	3						TRUE
cg01381829	chr22	40573054	-	cg01381829	24611111		AAAAACTTACTTACTTACTATTAACAATAAAATTACACRACCTATAAACC		II			NA	NA	NA	NA	NA	NA		OpenSea	GAGGATGGGTAAGGGACTTACTTACTTGCTGTTAGCAGTGAAGTTACACGGCCTGTGAGC[CG]CGGGGGCTGGAGATGCAAACCGAGCTTGGGTTTCTTAAGTGGGTAGGAGTGGAGATGTAT	GGGACTTACTTACTTGCTGTTAGCAGTGAAGTTACACGGCCTGTGAGCCG	TNRC6B;TNRC6B;TNRC6B	NM_001024843;NM_001162501;NM_015088	Body;TSS1500;TSS1500						22:40573013-40573382	Promoter_Associated	TNRC6B;TNRC6B	ENST00000454349.2;ENST00000335727.8	TSS1500;TSS1500	TNRC6B;TNRC6B	ENST00000489500.1;ENST00000335727.8	TSS1500;TSS1500	chr22:40573020-40573370	3						TRUE
cg20610950	chr17	75096202	-	cg20610950	43602856		ACCATTTTCCATTCCTTCAACTTCRCTAATTTTATTTCCRAAAAACRAAC		II			NA	NA	NA	NA	NA	NA		OpenSea	TCCCAGCGGGAGCCATTTTCCATTCCTTCAGCTTCGCTGGTTTTGTTTCCGAGGAGCGGG[CG]TGCTGCGCTGCTTCTCTTTGAGTCATCTGGGTCCTCGCCTGTTGACTTTCTTCCTGGTAG	CGCCCGCTCCTCGGAAACAAAACCAGCGAAGCTGAAGGAATGGAAAATGG					chr17:75096190-75096190			17:72607734-72607984			SEC14L1	ENST00000392476.2	5'UTR	SEC14L1	ENST00000392476.2	5'UTR	chr17:75096105-75096435	3						TRUE
cg03992323	chr1	224023297	-	cg03992323	98633292		CACTAAACACTACATTTTTAAAATCTATCCRTAATAATCTAACTACAACC		II			rs143457429	0.0101	NA	NA	NA	NA		OpenSea	TTACTTTTACTCACTAAGCACTACATTTTTAAGATCTATCCGTGATGATCTAACTACAAC[CG]ATCCATTGCTTCTAGTTATTTCCTTCCTACCTCCCACTTTGCTATGGAAGTAGAGGCAAG	CGGTTGTAGTTAGATCATCACGGATAGATCTTAAAAATGTAGTGCTTAGT	TP53BP2;TP53BP2	NM_001031685;NM_005426	Body;5'UTR				TRUE		1:224023073-224023327	Promoter_Associated_Cell_type_specific	TP53BP2	ENST00000391878.2	5'UTR	TP53BP2;TP53BP2	ENST00000391878.2;ENST00000472180.1	5'UTR;3'UTR								TRUE
cg10487428	chr5	59559218	-	cg10487428	35681895		CCTAAAACAACCRTAACCACAACCTCCATATAAATTCTAATCCATTACCC		II			NA	NA	NA	NA	NA	NA		OpenSea	GTTCCTTAACACCTGAGACAACCGTGACCACAGCCTCCATGTAAATTCTAATCCATTGCC[CG]TCTAGCGGCTGGGTGACGCCACAAGGAGCAGAGAAGAAATCTAGGCAAAGAACAAGTGAC	CGGGCAATGGATTAGAATTTACATGGAGGCTGTGGTCACGGTTGTCTCAG	PDE4D	NM_001165899	5'UTR								PDE4D	ENST00000502484.2	5'UTR	PDE4D;PDE4D;PDE4D;PDE4D;PDE4D;PDE4D;PDE4D;PDE4D	ENST00000509368.2;ENST00000506024.1;ENST00000514552.1;ENST00000509355.1;ENST00000506510.2;ENST00000511382.1;ENST00000505507.2;ENST00000502484.2	TSS1500;3'UTR;5'UTR;3'UTR;3'UTR;3'UTR;5'UTR;5'UTR					chr5:59558437-59559265	4		TRUE
cg19867914	chr2	144234430	+	cg19867914	18669906		ATACATTATTACAACCTTCCTCTCTATTTATTATAACACCCAAACTCATC		II			NA	NA	NA	NA	NA	NA		OpenSea	CACTTCTGTGTTGCTGTTTGCTGCTTCATTGTGAAACCTTTTTGCTGGATGTGTTACATG[CG]ATGAGCTTGGGTGTTATAATAAACAGAGAGGAAGGCTGCAATAATGTATTTCAGTTAGGA	TACATTATTGCAGCCTTCCTCTCTGTTTATTATAACACCCAAGCTCATCG	ARHGAP15	NM_018460	Body				TRUE				AC096558.1;RP11-570L15.2;AC096558.1;AC096558.1	ENST00000549032.1;ENST00000546678.1;ENST00000442794.1;ENST00000550516.1	3'UTR;3'UTR;3'UTR;3'UTR	ARHGAP15;ARHGAP15;AC096558.1;RP11-570L15.2;AC096558.1;AC096558.1	ENST00000548242.1;ENST00000548929.1;ENST00000549032.1;ENST00000546678.1;ENST00000442794.1;ENST00000550516.1	5'UTR;5'UTR;3'UTR;3'UTR;3'UTR;3'UTR								TRUE
cg20452738	chr1	226828650	+	cg20452738	66613219		ATAATCTACATCATCTCCAATATCCAACCTAAAATCAAAATTAAACAACC		II			NA	NA	NA	NA	NA	NA	chr1:226829582-226829803	N_Shore	GGAAGCTACGTCTAAATGCCATCTGAAAGGAGGCTCAGGGGACCCTCCCATCAGGACCAT[CG]GCTGCCCAACCCTGACTCCAGGCTGGACACTGGAGATGATGCAGACCATGACTGGACAGA	CGGCTGCCCAACCCTGACTCCAGGCTGGACACTGGAGATGATGCAGACCA	ITPKB	NM_002221	Body														chr1:226828385-226828735	3						TRUE
cg26400113	chr6	138120219	+	cg26400113	86759130		ATAATATAATAAAAAATTTAAATCACTCATACACTTTTCCAATTAAAATC		II			NA	NA	NA	NA	NA	NA		OpenSea	CAGAAGGACTTTTGTTTACAGGATGAGAGCTGAAACAAAAAGGCAGAGCCTCACCTGGTG[CG]ACCTCAACTGGAAAAGTGCATGAGTGACTCAAATTTTTTACCACATCATGCATGTCTATG	TGATGTGGTAAAAAATTTGAGTCACTCATGCACTTTTCCAGTTGAGGTCG							TRUE		6:138120108-138120411	Unclassified_Cell_type_specific							chr6:138120020-138120290	3						TRUE
cg00619263	chr5	134471974	-	cg00619263	57639178		CCCTATCTAAATATTACAATTATTCTAAACAAAATATAACTTCCTTCCTC		II			NA	NA	NA	NA	NA	NA		OpenSea	TGAGTCTCTTGCCCTATCTGGATATTACAGTTGTTCTGGACAAAATGTGGCTTCCTTCCT[CG]GACCCTGCATCTGGGGTAGGTCTGTTTTGGGGGCTGAGCTGGGTCACACTTGCAGCACCA	CCTATCTGGATATTACAGTTGTTCTGGACAAAATGTGGCTTCCTTCCTCG					chr5:134471631-134471631		TRUE				CTC-276P9.2;CTC-203F4.1;CTC-349C3.1;CTC-349C3.1;CTC-349C3.1	ENST00000507058.1;ENST00000432382.3;ENST00000507641.1;ENST00000505828.1;ENST00000513931.1	5'UTR;5'UTR;5'UTR;5'UTR;5'UTR	CTC-276P9.2;CTC-203F4.1;CTC-349C3.1;CTC-349C3.1;CTC-349C3.1	ENST00000507058.1;ENST00000432382.3;ENST00000507641.1;ENST00000505828.1;ENST00000513931.1	5'UTR;5'UTR;5'UTR;5'UTR;5'UTR			chr5:134471443-134471987	5	chr5:134468359-134472748	6		TRUE
cg11759194	chr10	27447053	+	cg11759194	57640948		AAAACACATATAAATATCATATAAACCTTACACTACTATCAAAAAAACAC		II			NA	NA	NA	NA	NA	NA	chr10:27443030-27443405	S_Shelf	TACCAAGATAAGCAATTCTATCTTGAAGATTTTTTTAAACCGTCTTAACTATTTTTTGTA[CG]TGCTTTCCTGATAGCAGTGTAAGGTCCACATGACATCTATATGTGTTCTCTCTGTTAGCG	CGTGCTTTCCTGATAGCAGTGTAAGGTCCACATGACATCTATATGTGTTC	MASTL	NM_032844	Body																					TRUE
cg27366072	chr12	12222913	-	cg27366072	39748822		TTTACRAAAATAACATTAATTCCCCTTTCACTATTCACACTTCCTTCATC		II			NA	NA	NA	NA	NA	NA		OpenSea	TCTTCCCCACTTTTACGAAAATAGCATTAATTCCCCTTTCACTATTCACACTTCCTTCAT[CG]TCACAGTTTGACCAGCGGTCCAGGGTTTATGATCTCAAGCATGGCCATATATATCTATTT	TTACGAAAATAGCATTAATTCCCCTTTCACTATTCACACTTCCTTCATCG	BCL2L14;BCL2L14;BCL2L14	NM_030766;NM_138723;NM_138722	TSS1500;TSS1500;TSS1500								BCL2L14;BCL2L14	ENST00000266434.4;ENST00000308721.4	TSS1500;TSS1500	BCL2L14;BCL2L14;BCL2L14;BCL2L14;BCL2L14;BCL2L14	ENST00000396367.1;ENST00000545463.1;ENST00000464885.1;ENST00000461264.1;ENST00000479717.1;ENST00000466531.1	TSS1500;5'UTR;5'UTR;5'UTR;TSS1500;TSS1500								TRUE
cg23146741	chr8	42712312	+	cg23146741	7628201		TTTTTATCTCCATCTCCCTCTCAACTTATTTAACACTTATTACATAAAAC		II			NA	NA	NA	NA	NA	NA		OpenSea	TCATTTCTCTGCTATGTTTAACAATCTGTGTAACAGTCATACACGCAAACTCTAGATAGG[CG]TTTTATGTAACAAGTGCCAAATAAGTTGAGAGGGAGATGGAGACAAAAACGCAAAGAACT	TTTTGTCTCCATCTCCCTCTCAACTTATTTGGCACTTGTTACATAAAACG	RNF170;RNF170;RNF170;RNF170;RNF170;RNF170	NR_027668;NM_001160225;NM_001160224;NM_030954;NM_001160223;NR_027669	Body;Body;Body;Body;Body;Body				TRUE		8:42712269-42712399	Unclassified_Cell_type_specific				RNF170	ENST00000240159.4	3'UTR	chr8:42712140-42712590	3						TRUE
cg12692069	chr4	157897045	-	cg12692069	61661104		ATAAAAAATTACTAACACAAATTTCCTAACCTCATATCAAAAATATCTTC		II			NA	NA	NA	NA	NA	NA	chr4:157892685-157893286	S_Shelf	GTGCTTCTGTGATAAAAAATTACTAGCACAAGTTTCCTAGCCTCATATCAGAGATGTCTT[CG]TGGCTGGCAAAAGAGATAATGAACAGGTTCTTCTTTCTAAACTTGCTCAACTAGAGCAGT	TAAAAAATTACTAGCACAAGTTTCCTAGCCTCATATCAGAGATGTCTTCG																					chr4:157896279-157897795	4		TRUE
cg08595501	chr5	75878300	-	cg08595501	42692276		ACTCTTAATCACACACTAAAATTTTACCAATTTTAAAACCAAAATTCAAC		II			NA	NA	NA	NA	NA	NA		OpenSea	TTACGTGACTTGCTCTTAGTCACACACTGAGGTTTTACCAGTTTTGGGACCAGGATTCAG[CG]CTTCTGGATTCTAGTCCTGTGGTCTTTCTGCTCTACCATGAGGCTTTGATATACAAACAT	CGCTGAATCCTGGTCCCAAAACTGGTAAAACCTCAGTGTGTGACTAAGAG	IQGAP2	NM_006633	Body		chr5:75878112-75878112		TRUE		5:75878253-75878324	Unclassified_Cell_type_specific	IQGAP2	ENST00000379730.3	5'UTR	IQGAP2	ENST00000379730.3	5'UTR	chr5:75878140-75878375	3						TRUE
cg23661721	chr14	95991371	+	cg23661721	86744950		AAACACAATATAAACTAATACAATCAATATTTACTACCCTTAAACRCTTC		II			rs77361177	0.011295	NA	NA	NA	NA		OpenSea	GACACCTGACAAATTCACTGGCCCAACTCTATCACGTTGCAGAGCCCCTTAGAGGTGAAG[CG]AAGCGCCCAAGGGCAGCAAACACTGATTGCATCAGCCCACACTGTGTTTACCTCCATTGC	AACACAGTGTGGGCTGATGCAATCAGTGTTTGCTGCCCTTGGGCGCTTCG							TRUE										chr14:95991305-95991475	3						TRUE
cg02380585	chr17	33776683	+	cg02380585	38696849		TACCRCAACCTTTAACACCTACCAAAATTCTATCCRAATATATAAATTTC		II			NA	NA	NA	NA	NA	NA	chr17:33776553-33776888	Island	AGTGGGATGTGGCGGCGGCCGGTGCTCTGTGCTCAGTCAACGCCTTGGAGAGGAGGACTA[CG]AAACCCATACACTCGGACAGAACCCTGGCAGGTGTTAAAGGCTGCGGCAGAGCAGAAAAG	GCCGCAGCCTTTAACACCTGCCAGGGTTCTGTCCGAGTGTATGGGTTTCG	SLFN13	NM_144682	TSS1500					17:30800458-30801001			SLFN13;SLFN13;SLFN13;SLFN13	ENST00000534689.1;ENST00000526861.1;ENST00000531588.1;ENST00000285013.6	TSS1500;TSS1500;TSS1500;TSS1500	SLFN13;SLFN13;SLFN13;SLFN13;SLFN13;SLFN13	ENST00000524511.1;ENST00000526483.1;ENST00000534689.1;ENST00000526861.1;ENST00000531588.1;ENST00000285013.6	TSS1500;TSS1500;TSS1500;TSS1500;TSS1500;TSS1500	chr17:33776325-33777015	3						TRUE
cg06040872	chr17	34394215	+	cg06040872	57638535		CCAATTCTTAACRTCCTCCTCATAAATTAAACATTTCTTAAAAACACTCC		II			NA	NA	NA	NA	NA	NA		OpenSea	GCAGCACAAGTCACATTTAAACCACACCCTGGGTGAAAAGGACCATTACATCGTGTTAAT[CG]GAGTGCTTCTAAGAAATGCTTAACTCATGAGGAGGACGTCAAGAATTGGTGTTACCAAGA	CGGAGTGCTTCTAAGAAATGCTTAACTCATGAGGAGGACGTCAAGAATTG	CCL18	NM_002988	Body		chr17:34393982-34393982																			TRUE
cg16281534	chr5	17224860	+	cg16281534	69718582		AATAAAACATTTAAAATTATAACTTCCATCTACAATATCCAAAAAAAAAC		II			NA	NA	NA	NA	NA	NA		OpenSea	TATGATGATTGTGGTTGCTCTTACTGAGGACTATAAATGTGGATTTGGTTGATACTTTCA[CG]TTTCTCCTTGGACATTGCAGATGGAAGTCATAACCCCAAATGTCTTACTTATCTGCAATT	GTAAGACATTTGGGGTTATGACTTCCATCTGCAATGTCCAAGGAGAAACG	BASP1	NM_006317	5'UTR				TRUE		5:17224846-17224966	Unclassified_Cell_type_specific	BASP1;BASP1	ENST00000322611.3;ENST00000447228.2	5'UTR;5'UTR	BASP1;BASP1	ENST00000322611.3;ENST00000447228.2	5'UTR;5'UTR			chr5:17224728-17225874	6	chr5:17214769-17226179	6		TRUE
cg13915752	chr6	111132613	-	cg13915752	20800853		ACCCTAACAAAACAAACTCTATAAACTATATCAACCATACAAAACACCAC		II			NA	NA	NA	NA	NA	NA	chr6:111135515-111136913	N_Shelf	ACTCATTTGAAACCCTGACAAAACAAACTCTGTAAGCTGTGTCAGCCATGCAAGGCACCA[CG]CTCGGCTAATTTTTGTATTTTTAGAAGAGACGGGGTTTCGTCTTGTTGGCCAGGCTGGTC	CCCTGACAAAACAAACTCTGTAAGCTGTGTCAGCCATGCAAGGCACCACG	CDK19	NM_015076	Body								CDK19	ENST00000323817.3	5'UTR	CDK19;CDK19;CDK19	ENST00000457688.1;ENST00000323817.3;ENST00000460913.1	5'UTR;5'UTR;3'UTR	chr6:111132445-111132695	3						TRUE
cg22381196	chr16	72041376	-	cg22381196	45781561		TATTCTCCAACRACCAAAACATCATTAAATAAAACATTTCAAAATTCTTC		II			NA	NA	NA	NA	NA	NA	chr16:72042347-72042888	N_Shore	TCTACAGAGGCTATTCTCCAACGGCCAGGACATCATTAGGTAAGACATTTCAAAATTCTT[CG]TGAGGGCACGATTGCTTCAGAGGACTACAAAGTGACACATTAGGTCGTCATAAATCACCG	ATTCTCCAACGGCCAGGACATCATTAGGTAAGACATTTCAAAATTCTTCG	DHODH	NM_001361	TSS1500								DHODH;DHODH;DHODH	ENST00000572887.1;ENST00000219240.4;ENST00000576145.1	TSS1500;TSS1500;TSS1500	DHODH;DHODH;DHODH;DHODH	ENST00000572887.1;ENST00000219240.4;ENST00000574309.1;ENST00000576145.1	TSS1500;TSS1500;TSS1500;TSS1500							TRUE	TRUE
cg06526020	chr6	34308880	+	cg06526020	76765167		TTTCTTATTATCTCATTTAAAACTCATAACTCAATTATATAAACTTTATC		II			NA	NA	NA	NA	NA	NA		OpenSea	TGGAACAAGGAAATGGATTTCAAAAGCACTACCTATGTGGCCAGGGCGAGTAAACTGGGG[CG]ATAAAGCTTACACAACTGAGTTATGAGTCCTAAATGAGATAACAAGAAAAGCAGAGCATG	TTCTTGTTATCTCATTTAGGACTCATAACTCAGTTGTGTAAGCTTTATCG	NUDT3	NM_006703	Body				TRUE																	TRUE
cg12157761	chr15	71005778	+	cg12157761	98795384		TCCTTTCACTAATTATTCCCACTATCTAAAATATAAATTCCTTATCACTC		II			NA	NA	NA	NA	NA	NA		OpenSea	ACTGTTAGGTTGGGTAACTGAAAAAGGCTGTTGTAAGAATGTGATCTTGACGGTGATAGC[CG]AGTGACAAGGAATTTACATCCCAGACAGTGGGAACAACTAGTGAAAGGAGCTTGGATGTC	CCTTTCACTAGTTGTTCCCACTGTCTGGGATGTAAATTCCTTGTCACTCG	UACA	NM_018003	Body				TRUE										chr15:71005665-71006090	3						TRUE
cg00705730	chr2	106438120	-	cg00705730	30762281		ATACCCCRATAATACAATCAATAAAAACAACTATAATCTATAAAATCATC		II			NA	NA	NA	NA	NA	NA		OpenSea	TTGATTCCACAGTGCCCCGGTGGTGCAGTCAGTGGAAGCAGCTGTAATCTATGGGGTCAT[CG]TTGGCAGGTGCCCGGCACAGGGCTTGTCACTGCTTGTATATTATCTCTAGTCGCAAATGC	TGCCCCGGTGGTGCAGTCAGTGGAAGCAGCTGTAATCTATGGGGTCATCG	NCK2;NCK2	NM_003581;NM_001004722	5'UTR;5'UTR				TRUE				NCK2;NCK2;NCK2	ENST00000522586.1;ENST00000233154.4;ENST00000451463.2	5'UTR;5'UTR;5'UTR	NCK2;NCK2;NCK2;NCK2	ENST00000522586.1;ENST00000233154.4;ENST00000451463.2;ENST00000393348.2	5'UTR;5'UTR;5'UTR;5'UTR	chr2:106437980-106438170	3						TRUE
cg01722297	chr17	46190702	-	cg01722297	38788990		TCATATATAAACCAACAACAAAACCTTTACTACCAAAACTTCCTATATAC		II			NA	NA	NA	NA	NA	NA		OpenSea	TTCATGTGCTTTCATGTATAGACCAACAGCAAAGCCTTTACTGCCAAGACTTCCTGTGTG[CG]GCGCCGCTACCGTGAGTTCGTGTGGCTGAGAAAGCAGCTACAGAGAAATGCTGGTTTGGT	CATGTATAGACCAACAGCAAAGCCTTTACTGCCAAGACTTCCTGTGTGCG	SNX11;SNX11	NM_013323;NM_152244	Body;Body						17:46190471-46190862	Unclassified	SNX11	ENST00000452859.2	5'UTR	SNX11	ENST00000452859.2	5'UTR	chr17:46190525-46190950	3						TRUE
cg03533256	chr17	72620088	-	cg03533256	57761176		CCCCTAAAATTTCATAACTCRAAATTTCATAAAAATCAATCCCAATTTAC		II			NA	NA	NA	NA	NA	NA		OpenSea	GTTTGAGTCACCCCCTGAGATTTCATGACTCGGAATTTCATGAAAGTCAGTCCCAGTTTA[CG]AAACCTCTCCAACAGAGAAAACTCTGTTCCCTGCCTCTTTCACTCTTCTTCCTATCTGGG	CCCTGAGATTTCATGACTCGGAATTTCATGAAAGTCAGTCCCAGTTTACG	CD300E	NM_181449	TSS1500								CD300E;CD300E;CD300E	ENST00000426295.2;ENST00000328630.3;ENST00000392619.1	TSS200;TSS1500;TSS1500	CD300E;CD300E;CD300E	ENST00000426295.2;ENST00000328630.3;ENST00000392619.1	TSS200;TSS1500;TSS1500	chr17:72619920-72620175	3						TRUE
cg08442088	chr7	44085357	+	cg08442088	87631450		AACAAAACCATAACATCCTCAAAATCACAATAATACACTACATAAAAACC		II			rs73693646	0.022395	NA	NA	NA	NA	chr7:44084106-44084747	S_Shore	ATCTCCACTTGTGTAAGTGCTTTCTCATCTCCTCTGCTCTCCGTAGTGCCCAGCACAGAG[CG]GCTTTTATGCAGTGTACTATTGTGACCCTGAGGATGTTATGGCTTTGCTTTTTCCTCAGC	CGGCTTTTATGCAGTGTACTATTGTGACCCTGAGGATGTTATGGCTTTGC	DBNL;DBNL;DBNL	NM_001122956;NM_001014436;NM_014063	Body;Body;Body			CDMR					DBNL;DBNL;DBNL	ENST00000440166.1;ENST00000490734.2;ENST00000539475.1	5'UTR;5'UTR;5'UTR	DBNL;DBNL;DBNL;DBNL;DBNL	ENST00000439983.1;ENST00000440166.1;ENST00000490734.2;ENST00000423561.2;ENST00000539475.1	5'UTR;5'UTR;5'UTR;5'UTR;5'UTR			chr7:44083589-44085400	6	chr7:44083356-44087196	6		TRUE
cg04784635	chr10	116097581	-	cg04784635	8797385		TTCCCAACAAAAATATTTCTTATCATTAAACATTCAAAATAAAACATATC		II			NA	NA	NA	NA	NA	NA		OpenSea	GTGGTTTCCAGTTCCCAACAGAGGTGTTTCTTATCATTGAACATTCAAGGTGGAACATAT[CG]GAAGTGGTGTGGGGAGTGTACTTTTTAGAGGATTCCACTGATGAATCCTTCATGGAGTGA	TCCCAACAGAGGTGTTTCTTATCATTGAACATTCAAGGTGGAACATATCG	AFAP1L2;AFAP1L2	NM_032550;NM_001001936	Body;Body				TRUE		10:116097403-116097660	Unclassified_Cell_type_specific				AFAP1L2	ENST00000483496.1	3'UTR	chr10:116096585-116097855	3						TRUE
cg16666745	chr5	153753045	-	cg16666745	65619209		ATCTTAAACCTTAACATCATCATTTATAAACTATATTCCTTAAACAACTC		II			NA	NA	NA	NA	NA	NA		OpenSea	AAGCAGGGTGAATCTTAGACCTTGGCATCATCATTTATAAACTATGTTCCTTGAGCAGCT[CG]TATCATCCACTCTGAGCCTCGGCATCTCCTTCTATAGTAGCCAGTTTGTGGTGGTGGTGT	CGAGCTGCTCAAGGAACATAGTTTATAAATGATGATGCCAAGGTCTAAGA	GALNT10	NM_198321	Body				TRUE							GALNT10;GALNT10;CTB-157D17.1;GALNT10	ENST00000521781.1;ENST00000519571.1;ENST00000519727.1;ENST00000520647.1	5'UTR;5'UTR;3'UTR;3'UTR					chr5:153752038-153754186	6		TRUE
cg16643706	chr5	111289503	+	cg16643706	19630115		CATATTTCCATATTATTATACCTTTCTTTATCTACACTAATCCTTCAACC		II			NA	NA	NA	NA	NA	NA		OpenSea	AGAAAGTGATATTTAAGTTGCATATTGACAAATAACAGTGAAAGGGGAGAAGAATCATCT[CG]GTTGAAGGACCAGTGTAGACAAAGAAAGGCACAACAATATGGAAATATGTAATATATTTA	CGGTTGAAGGACCAGTGTAGACAAAGAAAGGCACAACAATATGGAAATAT	C5orf13;C5orf13	NM_001142474;NM_001142475	Body;Body				TRUE				NREP-AS1;NREP	ENST00000507222.1;ENST00000450761.2	5'UTR;5'UTR	NREP-AS1;NREP	ENST00000507222.1;ENST00000450761.2	5'UTR;5'UTR								TRUE
cg14267862	chr12	49952407	+	cg14267862	8679150		AAACTAAAACTACCAAAATCACACCACAATAAAAAATAATAACAAAACTC		II			NA	NA	NA	NA	NA	NA		OpenSea	GCCTGAGTTCCCAGCTCAAGGGGGCTGGAGTGGCAGGGGAAACAGGCCGGAGAGGGCCCA[CG]AGTCCTGCCACCACTCCTCACTGTGGTGTGATCTTGGCAGCCTCAGCCCTGATGAGGGCA	GGCTGAGGCTGCCAAGATCACACCACAGTGAGGAGTGGTGGCAGGACTCG	MCRS1;MCRS1	NM_001012300;NM_006337	3'UTR;3'UTR								MCRS1;MCRS1;MCRS1;MCRS1	ENST00000546244.1;ENST00000343810.4;ENST00000550165.1;ENST00000547182.1	3'UTR;3'UTR;3'UTR;3'UTR	MCRS1;MCRS1;MCRS1;MCRS1;MCRS1;MCRS1;MCRS1;MCRS1	ENST00000546244.1;ENST00000343810.4;ENST00000550165.1;ENST00000552596.1;ENST00000548646.1;ENST00000548602.1;ENST00000551625.1;ENST00000547182.1	3'UTR;3'UTR;3'UTR;3'UTR;3'UTR;3'UTR;3'UTR;3'UTR								TRUE
cg26811065	chr6	32825360	+	cg26811065	23764276		TACAACTTTTAAACTATATTCACATATAAAATATAATTCTCAAAATAACC		II			rs2071476	0.42409	NA	NA	NA	NA	chr6:32820849-32822370	S_Shelf	GCACTTGAATCTGTCAGTTTCTGCATCTGTAAAGTGGAGATAATATAGTACCTCATGAGA[CG]GTTATTTTGAGAACCACATTCTATATGTGAACACAGTTTAAAAGCTGTAAATCACTATCC	CGGTTATTTTGAGAACCACATTCTATATGTGAACACAGTTTAAAAGCTGT	PSMB9;PSMB9	NM_002800;NM_148954	Body;Body											PSMB9;PSMB9	ENST00000464863.1;ENST00000467593.1	5'UTR;5'UTR					chr6:32825031-32825832	5		TRUE
cg03538296	chr1	15392433	-	cg03538296	37715946		AAAATACRTATACACRTATACRCTAACACACATAAATACTAAATATAACC		II			NA	NA	NA	NA	NA	NA		OpenSea	TGGCCGTGCGTGGGGTGCGTGTGCACGTGTGCGCTGGCACACATGGGTGCTGGGTGTGGC[CG]AGCGCCTCTAACAAGTGAAAACACGAGTGTGAACCTCTCTCCCCTGCGTCGCCACCTCTG	CGGCCACACCCAGCACCCATGTGTGCCAGCGCACACGTGCACACGCACCC	KIAA1026;KIAA1026;KIAA1026;KIAA1026;KIAA1026	NM_201628;NM_015209;NM_001018001;NM_001018000;NM_001017999	Body;3'UTR;3'UTR;3'UTR;3'UTR					1:15264769-15265106			KAZN;KAZN	ENST00000361144.5;ENST00000422387.2	3'UTR;3'UTR	KAZN;KAZN;KAZN	ENST00000361144.5;ENST00000422387.2;ENST00000491547.1	3'UTR;3'UTR;5'UTR			chr1:15391980-15392500	3				TRUE
cg02814691	chr1	182760900	+	cg02814691	82664919		ACACCTCCTAAATCCAACACTACTAAACTATTCAAACTAAATAAAACTCC		II			NA	NA	NA	NA	NA	NA	chr1:182758395-182759097	S_Shore	TAAGAACATCAGTGTTACCGTCCTTAGTATCAAATAAATGCAGGCAAAAGCACAAGACTA[CG]GAGTTTTATTTAGCCTGAACAGCCTAGTAGTGTTGGATTTAGGAGGTGTTTAATGCTGAC	CGGAGTTTTATTTAGCCTGAACAGCCTAGTAGTGTTGGATTTAGGAGGTG	NPL	NM_030769	TSS1500								NPL;NPL;NPL;NPL;NPL	ENST00000367555.1;ENST00000367553.1;ENST00000463899.1;ENST00000445965.2;ENST00000367551.3	5'UTR;TSS1500;5'UTR;5'UTR;5'UTR	NPL;NPL;NPL;NPL;NPL;NPL;NPL;NPL;NPL	ENST00000367555.1;ENST00000471010.1;ENST00000367553.1;ENST00000488424.1;ENST00000460690.1;ENST00000463899.1;ENST00000479721.1;ENST00000445965.2;ENST00000367551.3	5'UTR;TSS1500;TSS1500;5'UTR;5'UTR;5'UTR;5'UTR;5'UTR;5'UTR	chr1:182760880-182761150	3						TRUE
cg07016730	chr22	50912306	+	cg07016730	20637959		AACCCACCRAAATTACCCTAATATTACCCCCATCTATAAAAAAATTAAAC		II			rs4824153	0.286235	NA	NA	NA	NA	chr22:50912550-50913857	N_Shore	AGCCTGAGTGCCAGTCCCAGCCTCTCTGAGCCGGCTCAGGCCAGGCAGTCAGCTTATCCG[CG]CCTAACTTCTCTACAGATGGGGGCAACACCAGGGCAACCCCGGTGGGCTGCTGGGAGGAA	GCCCACCGGGGTTGCCCTGGTGTTGCCCCCATCTGTAGAGAAGTTAGGCG	SBF1	NM_002972	Body			RDMR								SBF1	ENST00000399627.3	3'UTR	chr22:50912165-50913355	3						TRUE
cg20987610	chr8	95222020	-	cg20987610	19671943		CTACCCTCCCATTAACTAAATAAAATATACTTATTCTACAAAATCAAATC		II			NA	NA	NA	NA	NA	NA		OpenSea	TCTTCACACCTCTGCCCTCCCATTAGCTGAATAAAGTGTGCTTGTTCTACAAAATCAAAT[CG]CTTCCACTTGCCACATGTTTCAGTTCCTGGAATCAAGGGCAAGCATCTCATCACACAGCA	TGCCCTCCCATTAGCTGAATAAAGTGTGCTTGTTCTACAAAATCAAATCG	CDH17;CDH17	NM_004063;NM_001144663	TSS1500;5'UTR								CDH17;CDH17;CDH17	ENST00000441892.2;ENST00000027335.3;ENST00000450165.2	TSS1500;TSS1500;5'UTR	CDH17;CDH17;CDH17	ENST00000441892.2;ENST00000027335.3;ENST00000450165.2	TSS1500;TSS1500;5'UTR							TRUE	TRUE
cg00101629	chr1	15068966	-	cg00101629	85631928		AACTCAAACACTAAATAAATACTTATTAAATTAACTAAATACATTCTTAC		II			NA	NA	NA	NA	NA	NA		OpenSea	ATGCCAGAGATGACTCAGGCACTGAATAAATACTTGTTGGATTAACTAAGTGCATTCTTG[CG]TACGTGCTTGAATGAATGAAGGAATGAGCGAATGAAAAAAAAACCAATGAGTCAGTTCAT	CGCAAGAATGCACTTAGTTAATCCAACAAGTATTTATTCAGTGCCTGAGT	KIAA1026;KIAA1026	NM_201628;NM_015209	Body;Body				TRUE		1:15068919-15069405	Unclassified_Cell_type_specific				KAZN	ENST00000491547.1	5'UTR	chr1:15068585-15069595	3						TRUE
cg04609694	chr6	44204009	+	cg04609694	44626926		CTCCAAAAACAACAACTAAATATTAACTATTTTAAACAAAAATATAACAC		II			NA	NA	NA	NA	NA	NA	chr6:44205686-44205931	N_Shore	GAGCATGAAAATCCTCCAGGTATCCCTGGCTGCCCTCACTTGCTGCTGGTCATCACCTTC[CG]TGTCACATTTCTGCTCAAAACAGTCAATATTCAGCTGCTGTCCCTGGAGTGGCTGCCATT	TCCAGGGACAGCAGCTGAATATTGACTGTTTTGAGCAGAAATGTGACACG									6:44203961-44204119	Gene_Associated							chr6:44203925-44204115	3						TRUE
cg10018933	chr2	240216650	+	cg10018933	42654595		ATTAAAAAACCCTTAACAACTATTCCCTAACACTAAAAATCTTATCAAAC		II			NA	NA	NA	NA	NA	NA		OpenSea	TAAGGGGGTGGGTGTGTGGGAGGCCCGGGAGAGACTGTCCAACGGCTTCGGGACAACGCC[CG]TCTGATAAGACTTTTAGTGCTAGGGAACAGCTGCTAAGGGTTTTTTAATAATGTGAAAAG	TTAAAAAACCCTTAGCAGCTGTTCCCTAGCACTAAAAGTCTTATCAGACG	HDAC4	NM_006037	Body				TRUE				HDAC4	ENST00000456922.2	5'UTR	HDAC4;HDAC4;HDAC4;HDAC4;HDAC4	ENST00000446876.1;ENST00000463007.1;ENST00000493582.1;ENST00000535493.1;ENST00000456922.2	5'UTR;3'UTR;3'UTR;3'UTR;5'UTR	chr2:240216460-240216690	3						TRUE
cg00719568	chr1	113239645	+	cg00719568	18617264		AAAATACAAATAAACTAACTAATATAATATAAAACCACTAACTAAATCAC		II			NA	NA	NA	NA	NA	NA		OpenSea	GAAAGACTAAACTGGAAGGCAGGAGGTTTTTCTAGCCCCAGCACTGCTGCTTGTTGTCTG[CG]TGACTTAGCCAGTGGTTTCACACTACACCAGTCAGCTTATCTGCATCTTAGGGGGTGGTC	AGATGCAGATAAGCTGACTGGTGTAGTGTGAAACCACTGGCTAAGTCACG	MOV10;MOV10	NM_020963;NM_001130079	Body;Body								RP11-426L16.3;MOV10	ENST00000421943.1;ENST00000468624.1	TSS1500;5'UTR	MOV10;MOV10;MOV10;MOV10;RP11-426L16.3;MOV10;MOV10;MOV10	ENST00000471160.1;ENST00000488160.1;ENST00000481711.1;ENST00000482545.1;ENST00000421943.1;ENST00000461226.1;ENST00000496577.1;ENST00000468624.1	TSS1500;5'UTR;TSS1500;5'UTR;TSS1500;5'UTR;5'UTR;5'UTR	chr1:113239580-113239775	3						TRUE
cg11100450	chr6	513211	-	cg11100450	47801236		ATAAAACTAAATCACTACATATATATTATCTTCAATATACTCCAATCCCC		II			NA	NA	rs78091286	0.022135	rs78091286	0.022135		OpenSea	CACAGGCTGGAATGGAACTGGGTCACTGCATGTGTGTTATCTTCAGTGTGCTCCAGTCCC[CG]TGGGGAAGAGCCAGACCACGTGCCGTACCAAGAGCACGGCGTGGTCACCCACGGTTTACG	CGGGGACTGGAGCACACTGAAGATAACACACATGCAGTGACCCAGTTCCA	EXOC2	NM_018303	Body					6:458211-458306									chr6:513065-513415	3						TRUE
cg08154963	chr17	33426885	+	cg08154963	23658579		CCTAATATATAAAATAATCCCTCTATCTTTCACCAACACTATAACCATCC		II			NA	NA	NA	NA	NA	NA		OpenSea	CTTTTATTTTCCATTCCCTGGTGTCTTCGTCCCCTCCCAGCCAGGGTCATGGCTCTCAGA[CG]GATGGCCACAGTGCTGGTGAAAGACAGAGGGATTATTTCATACACTAGGGCACTAGCTGT	CGGATGGCCACAGTGCTGGTGAAAGACAGAGGGATTATTTCATACACTAG	RAD51L3;RAD51L3;RAD51L3	NM_002878;NM_001142571;NM_133629	3'UTR;3'UTR;3'UTR								RAD51D;RAD51D;RAD51D	ENST00000345365.4;ENST00000474236.1;ENST00000394589.3	3'UTR;3'UTR;3'UTR	RAD51D;RAD51D;RAD51D	ENST00000345365.4;ENST00000474236.1;ENST00000360276.3	3'UTR;3'UTR;3'UTR								TRUE
cg00295182	chr1	2456436	+	cg00295182	32772854		TAAAAAACAATACTTCTTAAAAAATATAACCTAATACCAAATATAAAAAC		II			NA	NA	NA	NA	NA	NA	chr1:2457241-2458259	N_Shore	GCAGCCCAATAACCAGTCAGTCCCAAGTCCTATCAGCGGTCCCTAAAGATGCTACTCACA[CG]TTCTCATACCTGGCACCAGGCCACACCCCCTAAGAAGCATTGCCTCCCATAAGCTCACTG	GGGAGGCAATGCTTCTTAGGGGGTGTGGCCTGGTGCCAGGTATGAGAACG	PANK4	NM_018216	Body				TRUE		1:2456298-2458748	Promoter_Associated	PANK4	ENST00000491212.1	3'UTR	PANK4;PANK4	ENST00000491212.1;ENST00000514922.1	3'UTR;3'UTR			chr1:2456309-2468031	6	chr1:2455057-2459706	6		TRUE
cg02304751	chr4	99583945	+	cg02304751	46608823		ACRCTATTATCATATCTTACTCCTCAACCAAACAACTATTAAAAAAACAC		II			rs114132518	0.016507	NA	NA	NA	NA	chr4:99579142-99580160	S_Shelf	AATAAGTTTAACTACTGACAAGTTAATCAGCTCTTCAAGTGGCAGTGAAAACAGGTAAAG[CG]TGTTCTTCTAATAGTTGCCTGGCTGAGGAGCAAGATATGACAACAGCGTTTTAACCTAAG	CGCTGTTGTCATATCTTGCTCCTCAGCCAGGCAACTATTAGAAGAACACG									4:99583896-99585148	Promoter_Associated	RP11-1299A16.3	ENST00000569927.1	5'UTR	RP11-1299A16.3	ENST00000569927.1	5'UTR	chr4:99583860-99585135	3						TRUE
cg21027282	chr14	68816721	+	cg21027282	62783153		ATTTCAAACCTAAATATACCAATAACAAAATATTTAATTTCAAAAACACC		II			NA	NA	NA	NA	NA	NA		OpenSea	TCTGCAGTTCAAAGTGTAGTCAGCAAAAAAAGCATACACGCTATCGCACTGGGAGGAAAT[CG]GTGTCTTTGAAATCAAATACCCTGCCATTGGCATATCCAGGCTTGAAACTCAGCTGCAGC	CGGTGTCTTTGAAATCAAATACCCTGCCATTGGCATATCCAGGCTTGAAA	RAD51L1;RAD51L1;RAD51L1	NM_133509;NM_002877;NM_133510	Body;Body;Body				TRUE				RAD51B	ENST00000469165.2	5'UTR	RAD51B;RAD51B;RAD51B;RAD51B;RAD51B;RAD51B;RAD51B;RAD51B;RAD51B;RAD51B	ENST00000479335.1;ENST00000553595.1;ENST00000497460.1;ENST00000492236.1;ENST00000554244.1;ENST00000478014.1;ENST00000460526.1;ENST00000469165.2;ENST00000468382.1;ENST00000557045.1	3'UTR;5'UTR;5'UTR;5'UTR;5'UTR;5'UTR;5'UTR;5'UTR;5'UTR;5'UTR	chr14:68816645-68817010	3						TRUE
cg13633625	chr9	114706971	-	cg13633625	98636438		AATTAAAACTCAAACCCTAAAATATCACTCTATTAATCTCTAAACAAAAC		II			NA	NA	NA	NA	NA	NA		OpenSea	GCGGCCTGGAGGGTTGAGGCTCAGACCCTAGGATGTCACTCTGTTGATCTCTAAGCAAAG[CG]CAATAGACCTGTAATCACCAGAGGTTACAACACACAGGACTCTACAAGCCAGGCCACATG	CGCTTTGCTTAGAGATCAACAGAGTGACATCCTAGGGTCTGAGCCTCAAC							TRUE										chr9:114706480-114707130	3						TRUE
cg23723835	chr10	73869442	+	cg23723835	72663558		AAATTTTAAAATACTCAACAAAACTACCTAACATCCTATTTATATATAAC		II			NA	NA	NA	NA	NA	NA		OpenSea	GATTATCAAGTTTAAGACTGCTGGTAAGGCCAAATGACCTATTAGAGGATGAATTAAAAC[CG]CTATATACAAACAGGATGCCAGGCAGTTCTGCTGAGCACCTCAAAATTCAAAATGCCAAG	CGCTATATACAAACAGGATGCCAGGCAGTTCTGCTGAGCACCTCAAAATT	ASCC1	NM_015947	Body				TRUE							ASCC1	ENST00000534259.1	3'UTR	chr10:73869080-73870015	3						TRUE
cg00529757	chr6	32136052	-	cg00529757	68708981		TATTTTCAATTTTTTTACTATTATCCAAATAATTAATAAAAACCAACCAC		II			rs1802036	0.000458	NA	NA	NA	NA	chr6:32134460-32135196	S_Shore	CTCTCTCTCTTTATTTTCAGTTTTTTTGCTGTTATCCAGATAATTAATAAAAACCAACCA[CG]CAAAACTGGGTCCCACCCTCTCCTTTTGCTCCCAGCCTACCTCCCCAGTTGTGGGAACAG	ATTTTCAGTTTTTTTGCTGTTATCCAGATAATTAATAAAAACCAACCACG	AGPAT1;AGPAT1;EGFL8	NM_032741;NM_006411;NM_030652	3'UTR;3'UTR;3'UTR								XXbac-BPG300A18.12;EGFL8;EGFL8;AGPAT1;AGPAT1	ENST00000422437.1;ENST00000489721.1;ENST00000333845.6;ENST00000395496.1;ENST00000490711.1	3'UTR;5'UTR;3'UTR;3'UTR;3'UTR	EGFL8;XXbac-BPG300A18.12;XXbac-BPG300A18.12;EGFL8;EGFL8;AGPAT1;AGPAT1	ENST00000466239.1;ENST00000428388.2;ENST00000422437.1;ENST00000489721.1;ENST00000333845.6;ENST00000395496.1;ENST00000490711.1	5'UTR;3'UTR;3'UTR;5'UTR;3'UTR;3'UTR;3'UTR	chr6:32135660-32136055	3						TRUE
cg17883068	chr15	57277634	-	cg17883068	95808339		ATAAATCAAAAACCAAACTAATTTTAACTACTAAATTAATTACTTCCCTC		II			NA	NA	NA	NA	NA	NA		OpenSea	CTACTAAAATTGTGAGTCAGAAGCCAAACTAATTTTGGCTACTAAATTAGTTACTTCCCT[CG]GGCCTACCAATCTTCATATGTATACCATGGCTTATTTTGACTTAGCTGGTTAATTTATCC	TGAGTCAGAAGCCAAACTAATTTTGGCTACTAAATTAGTTACTTCCCTCG	TCF12;TCF12;TCF12;TCF12	NM_003205;NM_207037;NM_207036;NM_207038	Body;Body;Body;Body				TRUE							TCF12;TCF12	ENST00000558908.1;ENST00000560190.1	5'UTR;5'UTR	chr15:57276920-57277675	3						TRUE
cg27274718	chr3	15772890	-	cg27274718	94631149		TAATAAATAAAAACACTAATACACTCTACTTACCATATAAACCTCTTAAC		II			NA	NA	NA	NA	NA	NA		OpenSea	AGCTTAATTCTTAGTAGGTAAAAACACTGATGCACTCTGCTTACCATGTAAGCCTCTTAA[CG]TAAGATGTACAGTTTTACATCACATAACCTGGTTGTTCCTGTCTTGAAGAGTAAGCCACA	AGTAGGTAAAAACACTGATGCACTCTGCTTACCATGTAAGCCTCTTAACG	ANKRD28	NM_015199	Body								ANKRD28	ENST00000497037.1	3'UTR	ANKRD28;ANKRD28;ANKRD28;ANKRD28	ENST00000476472.1;ENST00000460278.1;ENST00000497037.1;ENST00000498524.1	3'UTR;3'UTR;3'UTR;3'UTR								TRUE
cg05344747	chr11	33754357	+	cg05344747	37801902		ACTTACCATACAAAATCTCCTATTTTCACAAATTCCTAAAATTAAAATAC		II			NA	NA	NA	NA	NA	NA	chr11:33757476-33758122	N_Shelf	TAATTTATGCAACTAACTTATGTGGTAGGTAGAATAATGCCTCTCTTCCCCAAAAATGTC[CG]TATCCTAACTCCAGGAACCTGTGAAAACAGGAGACCTTGCATGGCAAGTGACTTTGTAGA	CTTGCCATGCAAGGTCTCCTGTTTTCACAGGTTCCTGGAGTTAGGATACG	CD59;CD59;CD59;CD59	NM_203330;NM_203329;NM_000611;NM_203331	5'UTR;5'UTR;5'UTR;5'UTR								CD59;CD59;CD59;CD59;CD59	ENST00000533403.1;ENST00000528700.1;ENST00000527577.1;ENST00000395850.3;ENST00000351554.3	5'UTR;5'UTR;5'UTR;5'UTR;5'UTR	CD59;CD59;CD59;CD59;CD59	ENST00000533403.1;ENST00000528700.1;ENST00000527577.1;ENST00000395850.3;ENST00000351554.3	5'UTR;5'UTR;5'UTR;5'UTR;5'UTR					chr11:33752589-33754878	6		TRUE
cg22999502	chr2	87052595	-	cg22999502	24762917		AAAAATTCTTTACTCATTTCAATCTAACCCCATTTAAATCCCCAAAAATC		II			NA	NA	NA	NA	NA	NA		OpenSea	TCCAGGCTTCAGAGGATTCTTTGCTCATTTCAATCTGACCCCATTTGAATCCCCAAGGGT[CG]CAGTAAACCCCAGGCACACAAAGACAGAGGCTTGTGGCTGGCTTGCGGTTGCTGTGATCA	AGGATTCTTTGCTCATTTCAATCTGACCCCATTTGAATCCCCAAGGGTCG	CD8B;CD8B;CD8B	NM_172213;NM_172101;NM_172102	Body;Body;Body														chr2:87052560-87052935	3						TRUE
cg02021919	chr5	86707074	-	cg02021919	1709364		CACCACTATAACTTACCACAACAAATCTTAACATTACTAACTTAAACACC		II			NA	NA	NA	NA	NA	NA	chr5:86708296-86708878	N_Shore	TTATATTTCATCACCACTGTAACTTACCACAACAGATCTTGGCATTGCTGGCTTAAACAC[CG]AACAGAATTCCAATAACCTTTTCTCATAGTATTTGCAGAGTGTCATTTCTTCATGAGGCT	CGGTGTTTAAGCCAGCAATGCCAAGATCTGTTGTGGTAAGTTACAGTGGT	CCNH	NM_001239	Body								CCNH;CCNH;CCNH;CCNH	ENST00000508855.1;ENST00000508855.1;ENST00000504878.1;ENST00000513499.1	1stExon;5'UTR;5'UTR;3'UTR	CCNH;CCNH;CCNH;CCNH;CCNH;CCNH	ENST00000505230.1;ENST00000508855.1;ENST00000508855.1;ENST00000504878.1;ENST00000513499.1;ENST00000510020.1	3'UTR;1stExon;5'UTR;5'UTR;3'UTR;3'UTR	chr5:86706725-86707135	3						TRUE
cg19610383	chr8	26485445	-	cg19610383	99720820		AAAAATCCTAAATCTAAACATCACRAACCCCRAAAAACATATACTAAACC		II			NA	NA	NA	NA	NA	NA		OpenSea	CAGGAGCAGCAGAGGATCCTGGATCTGGGCATCACGGGCCCCGAGGGACATGTGCTGAGC[CG]ACCTGAGGAGGTGAATGTTCACCAAGCGGAATGCGTGAATCAGTGTCCCTTGGGCACTGT	CGGCTCAGCACATGTCCCTCGGGGCCCGTGATGCCCAGATCCAGGATCCT	DPYSL2	NM_001386	Body				TRUE				DPYSL2;DPYSL2;DPYSL2	ENST00000521913.1;ENST00000521983.1;ENST00000545637.1	ExonBnd;5'UTR;5'UTR	DPYSL2;DPYSL2;DPYSL2;DPYSL2	ENST00000523093.1;ENST00000521913.1;ENST00000521983.1;ENST00000545637.1	5'UTR;ExonBnd;5'UTR;5'UTR	chr8:26485365-26485630	3						TRUE
cg05653887	chr22	46767176	-	cg05653887	79800951		AACCTACCTAATTAAAAACTAATCAATAACRTTACTATAAAAACCAAAAC		II			rs111587829	0.014181	NA	NA	NA	NA	chr22:46770433-46770871	N_Shelf	CCCTAGCCAGGAGCCTGCCTGGTTGGAGGCTGGTCAGTGACGTTGCTGTGGAGACCAGGA[CG]GTCCAGCAAGTGACCATGGCACTGGCCCCAGGTGGCTGCTGGGTGCTGCCCTGGGAGCAA	GCCTGCCTGGTTGGAGGCTGGTCAGTGACGTTGCTGTGGAGACCAGGACG	CELSR1	NM_014246	Body						22:46766737-46767253	Unclassified_Cell_type_specific									chr22:46757252-46767722	6				TRUE
cg04643690	chr15	60907749	+	cg04643690	93645105		TCTTCCTCCACCCACTAAAAATTACTCCCTATTAATTTTACTAAATAAAC		II			rs16942820	0.08747	NA	NA	NA	NA		OpenSea	TAACTCTGTACCGGGGGCTCCAGCAGCAGCCGGGGAGGAGAAGGCTGATAATGGGATTTG[CG]TTTACCCAGCAAAACCAACAGGGAGCAATCTTCAGTGGGTGGAGGAAGAATGTGAGCTCA	CTTCCTCCACCCACTGAAGATTGCTCCCTGTTGGTTTTGCTGGGTAAACG	RORA;RORA;RORA	NM_002943;NM_134261;NM_134260	Body;Body;Body				TRUE				RP11-219B17.1;RP11-219B17.1;RORA	ENST00000559824.1;ENST00000558235.1;ENST00000560004.1	5'UTR;5'UTR;3'UTR	RORA;RP11-219B17.1;RP11-219B17.1;RORA;RORA	ENST00000557822.1;ENST00000559824.1;ENST00000558235.1;ENST00000551975.1;ENST00000560004.1	3'UTR;5'UTR;5'UTR;3'UTR;3'UTR	chr15:60907540-60908015	3						TRUE
cg20343063	chr11	57089744	+	cg20343063	75745371		ACTTCATACTTTACAACTCTCTAACTCTACTTTAAATAAACACCTCCAAC		II			NA	NA	NA	NA	NA	NA	chr11:57091614-57092831	N_Shore	ACAAGCTCTCCAAGACACCCCACTTACAGTCCCCACAGTGCCCCTTGGGTAGGACGGCCC[CG]CTGGAGGTGTCTACTCAAAGCAGAGCTAGAGAGCTGCAAAGTATGAAGTCTGTCTGTGAA	CTTCATACTTTGCAGCTCTCTAGCTCTGCTTTGAGTAGACACCTCCAGCG	TNKS1BP1	NM_033396	5'UTR	low-CpG:56846304-56846399					11:57089598-57089986	Unclassified_Cell_type_specific	TNKS1BP1;TNKS1BP1	ENST00000358252.3;ENST00000532437.1	5'UTR;TSS200	TNKS1BP1;TNKS1BP1;TNKS1BP1;TNKS1BP1;TNKS1BP1	ENST00000527207.1;ENST00000358252.3;ENST00000528882.1;ENST00000532437.1;ENST00000527207.1	5'UTR;5'UTR;5'UTR;TSS200;1stExon	chr11:57089165-57089995	3						TRUE
cg19556572	chr9	117156701	+	cg19556572	9789386		ATAAAATATCAAAACTATAAAAAACCTCAAAAAACCCAACRATACATTTC		II			rs16928692	0.049688	NA	NA	NA	NA	chr9:117160139-117161064	N_Shelf	GTGTGGTGCTTCCTTCTGACCTTGGGCACCTCCGTCTTCAGTTGCCCCTCCTGTGAAAGG[CG]AAATGTATCGTTGGGTTCTTTGAGGCCCTTTACAGCTCTGACATCCTATAACATTCTGTA	TAGGATGTCAGAGCTGTAAAGGGCCTCAAAGAACCCAACGATACATTTCG	AKNA	NM_030767	TSS200								AKNA	ENST00000307564.4	TSS200	AKNA	ENST00000307564.4	TSS200							TRUE	TRUE
cg26934362	chr5	1519265	+	cg26934362	88728971		CAAAACACCATCAATTTCATACAAAAACCCRTAATTATAACCCAAAATTC		II			NA	NA	NA	NA	NA	NA	chr5:1523025-1524588	N_Shelf	TAAGATAAAGGGCTCTTTCTCACGATGAAACAGGAGTGCAAAGACAGTGTCCGTTTAAGA[CG]AACTTTGGGTCACAATCACGGGTTTCTGCATGAAACTGATGGTGCTTTGCTGTCAGCTGT	AAAGCACCATCAGTTTCATGCAGAAACCCGTGATTGTGACCCAAAGTTCG	LPCAT1	NM_024830	Body						5:1519260-1519336	Unclassified_Cell_type_specific				LPCAT1	ENST00000514484.2	3'UTR			chr5:1518703-1519443	5				TRUE
cg10593028	chr11	108422791	-	cg10593028	21796145		CTCACCATCTAAAAAAAATATAACCTTTTATTCTCCTACTTTAAAAAAAC		II			NA	NA	NA	NA	NA	NA		OpenSea	GCCCCAAGAGACTCACCATCTGGGGAAAGTGTGGCCTTTTGTTCTCCTACTTTAGAAAGG[CG]ATACTTCCAGGTAATAGGTTTCTTATCACTCACCCTCCAGGGAAAGCTTTAAAACAACTG	CGCCTTTCTAAAGTAGGAGAACAAAAGGCCACACTTTCCCCAGATGGTGA	EXPH5;EXPH5;EXPH5	NM_001144763;NM_001144763;NM_015065	1stExon;5'UTR;Body				TRUE				EXPH5;EXPH5	ENST00000428840.1;ENST00000428840.1	1stExon;5'UTR	EXPH5;EXPH5;EXPH5	ENST00000428840.1;ENST00000428840.1;ENST00000531386.1	1stExon;5'UTR;5'UTR	chr11:108422420-108422830	3						TRUE
cg25600606	chr11	33308345	-	cg25600606	48626203		ACRAAACAAATTACATTTCCTAAAAAACCCCCAACRATATAAATTAAAAC		II			NA	NA	NA	NA	NA	NA		OpenSea	ATTGGGGCGTGGCGAAACAGATTGCATTTCCTAGAAGGCCCCCAGCGATGTGGATTGAAG[CG]CAAGAGTGAGGAGTTGGATAATCATAGCAGCGCAATGCAGATTGTCGATGAATTGTCCAT	CGAAACAGATTGCATTTCCTAGAAGGCCCCCAGCGATGTGGATTGAAGCG	HIPK3;HIPK3	NM_001048200;NM_005734	Body;Body																chr11:33308231-33308559	4			TRUE	TRUE
cg21685770	chr12	10324918	+	cg21685770	94767205		CTCCTCTAATACTCATAAAAAATAATTTTCCCTTTCATAAATTACTTAAC		II			NA	NA	NA	NA	NA	NA		OpenSea	TTGAGTTATGTGTATTGCAGGTGGAGAAAGTGGTGATTCTGAAGGTGTTTCAGGATATTT[CG]CTAAGTAATTTATGAAAGGGAAAACTATTTTTCATGAGCATCAGAGGAGAGATATTGTAC	CGCTAAGTAATTTATGAAAGGGAAAACTATTTTTCATGAGCATCAGAGGA	OLR1	NM_002543	TSS200								C12orf59;C12orf59;OLR1;OLR1;OLR1	ENST00000381923.2;ENST00000545924.1;ENST00000432556.2;ENST00000309539.3;ENST00000545927.1	5'UTR;5'UTR;TSS200;TSS200;TSS1500	C12orf59;C12orf59;C12orf59;OLR1;OLR1;OLR1	ENST00000381923.2;ENST00000334148.7;ENST00000545924.1;ENST00000432556.2;ENST00000309539.3;ENST00000545927.1	5'UTR;5'UTR;5'UTR;TSS200;TSS200;TSS1500	chr12:10324645-10324935	3						TRUE
cg08280368	chr14	71110536	+	cg08280368	6681945		TATTAATCCTTTAAATCTATAAAATACTTTACAATTTACAAAATACCTCC		II			rs144061972	0.0133	NA	NA	NA	NA	chr14:71108008-71109332	S_Shore	CCTCTGTCTTCCCAGAATGCCATGCCCAGTCTCATCTTTGATCGGGTAAAACCCAGGCTA[CG]GAGGCACTTTGTAAATTGTAAAGTACTTTACAGACTTAAAGGATTAATAGAGTAGTAGTA	CGGAGGCACTTTGTAAATTGTAAAGTACTTTACAGACTTAAAGGATTAAT	TTC9	NM_015351	Body						14:71110315-71110714	Promoter_Associated							chr14:71110165-71110715	3						TRUE
cg15392364	chr1	206976689	-	cg15392364	25620548		CTAATCAAAAACATTAACCTAAAAACCCTATATAAAAATCCCCATCTTTC		II			NA	NA	NA	NA	NA	NA		OpenSea	AGTTCCCTGCCCTAATCAGAGGCATTGACCTGGAGGCCCTGTGTAGGAGTCCCCATCTTT[CG]GAATTAGTGATGTGGTTAGAGTAGCAACGTGACTCTCTGTGGACGGAAGAAGGTAGGTCG	TAATCAGAGGCATTGACCTGGAGGCCCTGTGTAGGAGTCCCCATCTTTCG	IL19	NM_153758	Body						1:206976331-206977234	Promoter_Associated							chr1:206976625-206977090	3						TRUE
cg10649130	chr11	9682641	-	cg10649130	79612910		ACCTTATATTTACTCATAAATAAATCAATAAAAAAACCCRAATTCTTCCC		II			NA	NA	NA	NA	NA	NA	chr11:9685520-9686050	N_Shelf	GAGGAAATGAAGCCTTATATTTACTCATAGATGAGTCAATGGGGAAGCCCGGATTCTTCC[CG]ACATCTGTGTGGTAGCCATCTTCCAAGATGACCCCCATGATTCTTGCCCATTGGTACTCA	CGGGAAGAATCCGGGCTTCCCCATTGACTCATCTATGAGTAAATATAAGG																	chr11:9682520-9682815	3						TRUE
cg00122659	chr1	179801627	-	cg00122659	60603110		TAATACTACCAACTAAAACTAATAAATAAAAAATTAATCAAAACAACTAC		II			NA	NA	NA	NA	NA	NA		OpenSea	TTCCTGCTCATTGATGCTACCAGCTGGGACTGGTGGATGGAGAGTTAATCAAAACAACTA[CG]TAAATCTACAGGTTCTCATCCTTCCTCTGCAAAAGGTTGTCTATGCACCAGAACAAGCCA	CGTAGTTGTTTTGATTAACTCTCCATCCACCAGTCCCAGCTGGTAGCATC							TRUE		1:179801123-179801667	Unclassified_Cell_type_specific	RP11-12M5.4	ENST00000442108.1	3'UTR	RP11-12M5.4	ENST00000442108.1	3'UTR								TRUE
cg03337218	chr10	25189866	+	cg03337218	59803172		CCATATTCAAACCCACAAATTTCAAAATCTAATTACAAACACCTATTAAC		II			NA	NA	NA	NA	NA	NA		OpenSea	GGAAGAGCTCTGTTTCCCAGGCATGACCCTACGAAAGGAGACTATTTTGTGGTAACTTGT[CG]CTAACAGGTGTTTGCAATTAGATTTTGAAATTTGTGGGTCTGAATATGGAACCTGAAACT	CGCTAACAGGTGTTTGCAATTAGATTTTGAAATTTGTGGGTCTGAATATG	PRTFDC1	NM_020200	Body				TRUE		10:25189748-25189995	Unclassified_Cell_type_specific							chr10:25189725-25190330	3						TRUE
cg21747310	chr12	11709115	-	cg21747310	81804335		ACATCAAACTAAAAATACTATCCTTTAAACAAAAAACTCATAAAAAAAAC		II			rs7954816	0.205821	NA	NA	NA	NA		OpenSea	CTATCACTTTCACATCAAACTGGGGGTACTGTCCTTTGAACAGAAGACTCATGAGGAAAG[CG]CAGATTCCTTCCAGGTGGGAAGAAAGCTTTGTCCCTGCTCCATGTCTGCTGATCTGCAGG	CATCAAACTGGGGGTACTGTCCTTTGAACAGAAGACTCATGAGGAAAGCG							TRUE		12:11708676-11709285	Unclassified	RP11-434C1.1;RP11-434C1.2;RP11-434C1.1	ENST00000541162.1;ENST00000536492.1;ENST00000499291.2	TSS1500;TSS1500;5'UTR	RP11-434C1.1;RP11-434C1.1;RP11-434C1.2;RP11-434C1.1	ENST00000541162.1;ENST00000545239.1;ENST00000536492.1;ENST00000499291.2	TSS1500;5'UTR;TSS1500;5'UTR	chr12:11708625-11709530	3						TRUE
cg04877737	chr22	50155965	-	cg04877737	84640884		TCTTTAAAAAAATCTCAATAACTACCCAAATTTTATAAACTCAATTTCAC		II			NA	NA	NA	NA	NA	NA	chr22:50157939-50158217	N_Shore	TTCCAGTCAAATCTTTAAGGAGATCTCAGTAACTGCCCAAATTTTATAAACTCAATTTCA[CG]TTTAACCACAGCTTTATCACTTCAATTTTCTTTTAAAATGTAGATTCTGAATGGCTGGTA	CGTGAAATTGAGTTTATAAAATTTGGGCAGTTACTGAGATCTCCTTAAAG																								TRUE
cg17458693	chr12	6543527	-	cg17458693	11635110		TACTATAAATACACAATCAAATCRACACAAAAAATAAACACCTTTAAAAC		II			NA	NA	NA	NA	NA	NA		OpenSea	AGCATGGAAGGTACTGTGAGTACACAGTCAGATCGGCACAGGAAATGAGCACCTTTGAGG[CG]TCCACTCTGTAGGGGCTCGTCAACAGTAGACTGGGGTTCAGGAGACCTGGGTTCTCTCCC	CGCCTCAAAGGTGCTCATTTCCTGTGCCGATCTGACTGTGTACTCACAGT							TRUE		12:6543311-6543999	Unclassified							chr12:6543365-6543575	3						TRUE
cg16429499	chr16	3597151	+	cg16429499	40805883		ATATCCATTATATAAATACACAAATTTCATTTCTCCATTCATCAACTAAC		II			NA	NA	NA	NA	NA	NA		OpenSea	GGTGCACAAAGGTCCACAGCAGCACCGTTCCTAACAGCCAAGTAGGAACAACCCAACGTC[CG]TCAGCTGATGAATGGAGAAATGAAACCTGTGTACCCATACAATGGATATCATTCAGCCTT	TATCCATTGTATGGGTACACAGGTTTCATTTCTCCATTCATCAGCTGACG	NLRC3	NM_178844	Body					16:3536848-3537153			NLRC3	ENST00000419350.2	3'UTR	NLRC3;NLRC3;NLRC3	ENST00000572229.1;ENST00000419350.2;ENST00000577133.1	3'UTR;3'UTR;3'UTR	chr16:3596905-3597270	3						TRUE
cg25226014	chr3	45984942	+	cg25226014	46694261		ACTCATAAAACAAAATCTACCTCTACTTCTATAATATAATTCATATTTCC		II			NA	NA	NA	NA	NA	NA		OpenSea	ACGGGAGTAGGGGGTGGGTCTCTTATAGTAACCAGCTGAGGGCTCTTAAAAAATGTTCAG[CG]GAAACATGAACCACATCACAGAAGTAGAGGCAGACCTTGCTTCATGAGCAAGCTCATCTC	CTCATGAAGCAAGGTCTGCCTCTACTTCTGTGATGTGGTTCATGTTTCCG	CXCR6;FYCO1	NM_006564;NM_024513	TSS200;Body						3:45984803-45985127	Unclassified_Cell_type_specific	CXCR6;CXCR6;FYCO1	ENST00000438735.1;ENST00000304552.4;ENST00000438446.1	5'UTR;TSS200;5'UTR	CXCR6;CXCR6;FYCO1	ENST00000438735.1;ENST00000304552.4;ENST00000438446.1	5'UTR;TSS200;5'UTR	chr3:45984885-45985170	3					TRUE	TRUE
cg17991206	chr6	167366683	-	cg17991206	45788559		CATCATAAATATTATTCACRACATAATATACACACAACACTACATCACAC		II			rs116671585	0.021286	NA	NA	NA	NA	chr6:167369439-167370588	N_Shelf	TATGTGCACTGCATCATGAATGTTATTCACGACATGGTATGCACACAGCACTGCATCACA[CG]TGTTACCCAGAACCTGGGGCCACACTGGATCACAAACCTGAACACCGTGAAACTCATCTG	CGTGTGATGCAGTGCTGTGTGCATACCATGTCGTGAATAACATTCATGAT	RNASET2	NM_003730	Body						6:167366466-167366926	Promoter_Associated	RNASET2;RNASET2	ENST00000366855.6;ENST00000496851.2	5'UTR;TSS1500	RNASET2;RNASET2;RNASET2;RNASET2;RNASET2	ENST00000499370.2;ENST00000366855.6;ENST00000496851.2;ENST00000499370.2;ENST00000358165.3	1stExon;5'UTR;TSS1500;3'UTR;3'UTR	chr6:167366545-167366895	3						TRUE
cg01940139	chr12	10460639	-	cg01940139	68713229		CAACTCAACTTCAACAATTCAACRCTATTCTTTCTAAAAAAATACACATC		II			NA	NA	NA	NA	NA	NA		OpenSea	TCTTTAATCTCCAGCTCAGCTTCAACAATTCAACGCTGTTCTTTCTGAAAAAGTACACAT[CG]TGCCTTCTCTACTTCGCTCTTGGAACATAATTTCTCATGGCAGGTATGTGTGATTTCAGT	AGCTCAGCTTCAACAATTCAACGCTGTTCTTTCTGAAAAAGTACACATCG	KLRD1;KLRD1;KLRD1;KLRD1;KLRD1	NM_002262;NM_001114396;NM_002262;NM_007334;NM_007334	1stExon;5'UTR;5'UTR;5'UTR;1stExon								KLRD1;KLRD1;KLRD1;KLRD1;KLRD1;KLRD1;KLRD1;KLRD1	ENST00000381907.4;ENST00000350274.5;ENST00000350274.5;ENST00000538997.1;ENST00000538997.1;ENST00000543777.1;ENST00000543777.1;ENST00000544747.1	5'UTR;5'UTR;1stExon;1stExon;5'UTR;5'UTR;1stExon;5'UTR	KLRD1;KLRD1;KLRD1;KLRD1;KLRD1;KLRD1;KLRD1;KLRD1;KLRD1;KLRD1	ENST00000381907.4;ENST00000381908.3;ENST00000381908.3;ENST00000539374.1;ENST00000538997.1;ENST00000538997.1;ENST00000344825.6;ENST00000344825.6;ENST00000544747.1;ENST00000540271.1	5'UTR;5'UTR;1stExon;TSS200;1stExon;5'UTR;5'UTR;1stExon;5'UTR;5'UTR								TRUE
cg04180114	chr8	144543568	+	cg04180114	65634110		TTAACAACCTCCTATTTTCTAAAACRACTTCACTATTTAACACTCCTACC		II			NA	NA	NA	NA	NA	NA		OpenSea	AGAAAGGCAGATACCCAGAGCTAGCGAGGAAGTAAGCAAGACGAAAGCCTTGCTCGCTGC[CG]GCAGGAGTGTCAAACAGTGAAGCCGTTTTAGAAAACAGGAGGCTGTTAACCTAGAGTGAC	TAACAGCCTCCTGTTTTCTAAAACGGCTTCACTGTTTGACACTCCTGCCG	ZC3H3	NM_015117	Body					8:144614574-144614985	8:144543400-144545122	Promoter_Associated	ZC3H3	ENST00000530603.1	3'UTR	ZC3H3	ENST00000530603.1	3'UTR	chr8:144543380-144543730	3						TRUE
cg11918450	chr2	33359198	-	cg11918450	71675934		AACAACCATTTATCCCTATAACCTAACTTACCCCTTTAAAAATAAACCCC		II			NA	NA	NA	NA	NA	NA		OpenSea	ATTTTTAGGGAGGCAACCATTTATCCCTGTGACCTGGCTTACCCCTTTAAAGATGGGCCC[CG]TTCACAGGAAAACAAAATATATGTTGCCTAAATTCTTATGGAGAAATAGTGCCCTGGAGT	CGGGGCCCATCTTTAAAGGGGTAAGCCAGGTCACAGGGATAAATGGTTGC	LTBP1;LTBP1;LTBP1;LTBP1;LTBP1	NM_206943;NM_001166266;NM_001166265;NM_001166264;NM_000627	Body;TSS1500;TSS1500;TSS1500;TSS1500						2:33359167-33360132	Unclassified_Cell_type_specific	LTBP1;LTBP1;LTBP1;LTBP1	ENST00000418533.2;ENST00000402934.1;ENST00000404525.1;ENST00000407925.1	TSS1500;TSS1500;TSS1500;TSS1500	LTBP1;LTBP1;LTBP1;LTBP1;LTBP1	ENST00000432635.1;ENST00000418533.2;ENST00000402934.1;ENST00000404525.1;ENST00000407925.1	TSS1500;TSS1500;TSS1500;TSS1500;TSS1500			chr2:33359184-33359873	6	chr2:33358430-33363191	6		TRUE
cg17896808	chr15	22992842	-	cg17896808	26666984		AAAAAAAAACTTCAAAACCAAAACCCRAAATCACATAATATATAAAAAAC		II			NA	NA	NA	NA	NA	NA		OpenSea	GAGGTTGAGTTGAAAAGAGGCTTCAGAGCCAAGGCCCGGGGTCACATGGTGTGTGGAGAA[CG]TGCCCAGGTGGCGAATAAACCACCGCTGCAGGGAAGATGCTGGGGATGGGACGTTGTGGC	AAAAGAGGCTTCAGAGCCAAGGCCCGGGGTCACATGGTGTGTGGAGAACG	CYFIP1;CYFIP1	NM_014608;NM_001033028	Body;Body					15:20544259-20544679						CYFIP1	ENST00000561020.1	5'UTR	chr15:22992605-22992975	3						TRUE
cg26690127	chr2	37545602	-	cg26690127	13613916		AAACRATAACRCAACTTACCCAACAACACATAATTATTAATAAATAAAAC		II			NA	NA	NA	NA	NA	NA		OpenSea	ATTGAAGCACAAGGCGATAACGCAACTTGCCCAGCAGCACATGGTTATTAATAGGTGGAG[CG]GGAATTAGAAGCCAGGTTTTGTACTTTCTTACCAGTGCTGTCTCCACAAGAACACACTAT	GGCGATAACGCAACTTGCCCAGCAGCACATGGTTATTAATAGGTGGAGCG	PRKD3	NM_005813	TSS1500				TRUE		2:37545600-37546027	Unclassified_Cell_type_specific	PRKD3;PRKD3;PRKD3	ENST00000477132.1;ENST00000234179.2;ENST00000379066.1	3'UTR;TSS1500;TSS1500	PRKD3;PRKD3;PRKD3;PRKD3;PRKD3	ENST00000477132.1;ENST00000494667.1;ENST00000234179.2;ENST00000379066.1;ENST00000443187.1	3'UTR;TSS1500;TSS1500;TSS1500;5'UTR	chr2:37545480-37546015	3						TRUE
cg13595556	chr9	129648322	+	cg13595556	28798255		AAACCRAAACCRACAATTCAATCRCCACACAAAAAATCAAAAATATACTC		II			NA	NA	NA	NA	NA	NA		OpenSea	AGGTGAGGGTTTCCTAAGAAGCTCTTGTGCCACCATCGTGCTGAAAAGAAGAGAAAGAAG[CG]AGTATATTTCTGACCTCTTGTGTGGCGACTGAATTGTCGGCCTCGGTCTGCACCCAGGCA	GACCGAGGCCGACAATTCAGTCGCCACACAAGAGGTCAGAAATATACTCG							TRUE																	TRUE
cg15036529	chr1	158900644	+	cg15036529	75691867		ACATCRAAACCTTAAAAATCCTAAAAAATACACTAAACTTCTAATAAACC		II			NA	NA	NA	NA	NA	NA		OpenSea	AGGACACCCACTGCCCTTAACAGAAAAAATACTGCTGAGCAAAGGGTTTAACAGGACTCT[CG]GTCTACCAGAAGTTCAGTGCATTTTCCAGGATTTTCAAGGCTTCGATGCTGTCATGTTGT	CGGTCTACCAGAAGTTCAGTGCATTTTCCAGGATTTTCAAGGCTTCGATG	PYHIN1;PYHIN1;PYHIN1;PYHIN1	NM_198930;NM_198929;NM_152501;NM_198928	TSS1500;TSS1500;TSS1500;TSS1500								PYHIN1;PYHIN1;PYHIN1;PYHIN1	ENST00000368140.1;ENST00000368138.3;ENST00000392252.3;ENST00000368135.4	TSS1500;TSS1500;TSS1500;TSS1500	PYHIN1;PYHIN1;PYHIN1;PYHIN1;PYHIN1;PYHIN1	ENST00000368140.1;ENST00000368138.3;ENST00000392254.2;ENST00000368135.4;ENST00000458222.1;ENST00000458222.1	TSS1500;TSS1500;TSS1500;TSS1500;1stExon;5'UTR	chr1:158900360-158900730	3						TRUE
cg25535316	chr11	579198	-	cg25535316	6748195		CATTTTTTACTTTCTATATAAAATTCATCATCAAATAAAAATTTACACTC		II			NA	NA	NA	NA	NA	NA	chr11:575464-577093	S_Shelf	CTACCAATTCACATTTTTTACTTTCTATGTGAAATTCATCATCAAATGAGGATTTGCACT[CG]GGACAGTTGGACCCTGGGACTCCCCCAGCCCTGCTCCTCCCCCCAGCCCTGCTCCTCCCC	ATTTTTTACTTTCTATGTGAAATTCATCATCAAATGAGGATTTGCACTCG	PHRF1	NM_020901	5'UTR								PHRF1;PHRF1	ENST00000264555.5;ENST00000413872.2	5'UTR;5'UTR	PHRF1;PHRF1;PHRF1	ENST00000534320.1;ENST00000413872.2;ENST00000526724.1	5'UTR;5'UTR;5'UTR			chr11:579152-580655	6				TRUE
cg12973904	chr7	149457885	+	cg12973904	38719284		TAAACTTTTAAACTCAAACTATCTCATTACTATCTCATACCAAAATTTTC		II			NA	NA	NA	NA	NA	NA	chr7:149461653-149463222	N_Shelf	GAGGAAGATGAAGGGTTAACTGGACACAAGTGTGTAAAGATTATCTGAGTCAACGGCTGC[CG]AAAATTCTGGTATGAGATAGCAATGAGATAGTTTGAGCTCAAAAGCTCAAACTTTTGAGA	GAGCTTTTGAGCTCAAACTATCTCATTGCTATCTCATACCAGAATTTTCG																			chr7:149457636-149458208	4	chr7:149457628-149458858	4		TRUE
cg08639389	chr4	26995889	-	cg08639389	4687581		ACATACTTCAAACATAACRTATCTTAAAACAACTTTTAATCTCTATCACC		II			NA	NA	NA	NA	NA	NA		OpenSea	AAATGTCAAATGCATACTTCAAACATAACGTGTCTTAAAACAACTTTTGATCTCTGTCAC[CG]GCCCCTGCTCGTTTCCCCAATCTTTTCCTCCCCATTCTTTTCTATCTCAGTTAATGGTAG	CATACTTCAAACATAACGTGTCTTAAAACAACTTTTGATCTCTGTCACCG	STIM2;STIM2;STIM2	NM_001169117;NM_020860;NM_001169118	Body;Body;Body				TRUE				STIM2	ENST00000463501.1	5'UTR	STIM2;STIM2;STIM2	ENST00000494628.2;ENST00000463501.1;ENST00000478049.1	5'UTR;5'UTR;5'UTR								TRUE
cg16193207	chr8	23107961	+	cg16193207	10728957		AACAATCACTAAACAAAACCCAAATACCACAAAAAAAACAATCRATATTC		II			NA	NA	NA	NA	NA	NA	chr8:23103775-23104601	S_Shelf	TTGCCTGGTATGTTCCATCTCACTCTCAGCCTGTAAACCCAAACCCACTCAATGCTTTTC[CG]AACACCGATTGTCTCTTTTGTGGTACCTGGGCCCTGCCTAGTGACTGCTGTTTCCTTCTC	GCAGTCACTAGGCAGGGCCCAGGTACCACAAAAGAGACAATCGGTGTTCG	CHMP7	NM_152272	Body						8:23107819-23108287	Promoter_Associated_Cell_type_specific				CHMP7;CHMP7	ENST00000519529.1;ENST00000517325.1	5'UTR;3'UTR	chr8:23107925-23108215	3						TRUE
cg16775598	chr3	18877557	-	cg16775598	14603849		ATATTTACCTCCTCATTCTTTCTACTTTCTTTTATCATAATAACATCAAC		II			NA	NA	NA	NA	NA	NA		OpenSea	TGAATTCTGCTGTGTTTGCCTCCTCATTCTTTCTACTTTCTTTTGTCATGATAACATCAG[CG]TTGCCTGTCTTCCTATTAAATCGCATCTCTCCTCATTAATCTTTCTCTCTTAGCCAATGA	CGCTGATGTTATCATGACAAAAGAAAGTAGAAAGAATGAGGAGGCAAACA							TRUE				AC105750.1	ENST00000425799.2	5'UTR	AC105750.1	ENST00000425799.2	5'UTR								TRUE
cg02244028	chr3	38992200	-	cg02244028	98612587		AATCTCTAAAACTAAAACCCAAACATTAAACAAAACAATAAAACTAAACC		II			NA	NA	NA	NA	NA	NA		OpenSea	AGAAGAAGCCCAGTCTCTAAAACTGAGACCCAGACATTAAGCAAGACAATAAGGCTGAGC[CG]GCTGAACTGCTGAAGTGGGATCTGCAAGTAGCAGGCAAGTGGCCACATGGCCCAAACAAG	CGGCTCAGCCTTATTGTCTTGCTTAATGTCTGGGTCTCAGTTTTAGAGAC	SCN11A	NM_014139	TSS200								SCN11A;SCN11A	ENST00000450244.1;ENST00000456224.3	TSS200;TSS1500	SCN11A;SCN11A	ENST00000302328.3;ENST00000456224.3	TSS200;TSS1500	chr3:38992145-38992435	3						TRUE
cg07409471	chr17	80833638	+	cg07409471	6691183		AAATTAAAACTCTACTCRATAATAACCACTTAACTTTTCTTAAAAAACAC		II			NA	NA	NA	NA	NA	NA	chr17:80829533-80829871	S_Shelf	TACGTCTTGTTCTCCCTCACCGGTGTTGCTCAGTGGCACAGCTTCCAGGGGAAGACAACA[CG]TGTTTTTCAAGAAAAGTTAAGTGGCCATTACCGAGCAGAGTCCTAACCCTGTGAAACCCG	GGTTAGGACTCTGCTCGGTAATGGCCACTTAACTTTTCTTGAAAAACACG	TBCD	NM_005993	Body			CDMR	TRUE	17:78426592-78427006			TBCD	ENST00000269368.8	3'UTR	TBCD;TBCD;TBCD;TBCD	ENST00000576160.1;ENST00000571712.1;ENST00000576996.1;ENST00000269368.8	5'UTR;5'UTR;5'UTR;3'UTR	chr17:80833280-80833815	3						TRUE
cg19301114	chr6	161796785	+	cg19301114	93762220		CTATAAAAAACTAAATCAATACCAAAACAACACCCRCCCCTCTACAATAC		II			rs12198438	0.064692	NA	NA	NA	NA		OpenSea	CAAGGGCCATTTCTGCTGCCCCAGAGCAAACCTTCGCACACAAGCTGAGTGCCTTGGAAA[CG]CACTGCAGAGGGGCGGGTGCTGTCCTGGCACTGACTCAGCTTTTCACAGCGCAAGGCCGA	CGCACTGCAGAGGGGCGGGTGCTGTCCTGGCACTGACTCAGCTTTTCACA	PARK2;PARK2;PARK2	NM_004562;NM_013987;NM_013988	Body;Body;Body					6:161716775-161716879						PARK2	ENST00000479615.1	3'UTR	chr6:161796245-161796935	3						TRUE
cg07734159	chr10	75772918	+	cg07734159	31606132		CCACAACCTAATATATATTTCTCCAAAAAAACTTAAAACAATTTTTAATC		II			NA	NA	NA	NA	NA	NA		OpenSea	TCTTGCCTTGTGGAGTAAAGTATTTGTTCAATAAACAAATAGGAAGGCCATTTTCTGCTG[CG]ATCAAAAACTGTTTTAAGCTTCTTTGGAGAAATATATATCAGGCTGTGGTTGAATCTTGG	CACAGCCTGATATATATTTCTCCAAAGAAGCTTAAAACAGTTTTTGATCG	VCL;VCL	NM_003373;NM_014000	Body;Body				TRUE				RP11-417O11.5;VCL;VCL;VCL	ENST00000416076.1;ENST00000478896.1;ENST00000415462.2;ENST00000537043.1	5'UTR;5'UTR;5'UTR;5'UTR	RP11-417O11.5;VCL;VCL;VCL	ENST00000416076.1;ENST00000478896.1;ENST00000415462.2;ENST00000537043.1	5'UTR;5'UTR;5'UTR;5'UTR	chr10:75772720-75773130	3						TRUE
cg18483549	chr17	30842946	+	cg18483549	98788571		AAAAATAAACTTTCCATCAAAAACATCTAAACAATAAAAACTCTTTTACC		II			NA	NA	NA	NA	NA	NA	chr17:30845903-30846702	N_Shelf	GAGAACAGAAAGATTTACACTCACTTATGTCAGCTAAAAAAATGTACCCTTGTCTCATTG[CG]GTAAAAGAGCCTCCACTGCTCAGATGCTTCTGATGGAAAGTCTACCCCCTGCTCCGATAC	GGGGTAGACTTTCCATCAGAAGCATCTGAGCAGTGGAGGCTCTTTTACCG	MYO1D	NM_015194	Body						17:30842660-30843112	Unclassified_Cell_type_specific							chr17:30842620-30843895	3						TRUE
cg11193201	chr1	161677452	+	cg11193201	75605853		CCTAAACAAAACCAATTCCAATAAAAACCAAACTACAAACATTAAAAAAC		II			NA	NA	NA	NA	NA	NA		OpenSea	AGACAAGTTTTCTTAAAAGAATAGTTTGCACTTGCTATCTCCACTTCCTCACTTCTCACA[CG]CTCCTCAATGCTTGCAGCCTGGCTTCCACTGGAATTGGTTTTGTCTAGGGCACAACGATC	CGCTCCTCAATGCTTGCAGCCTGGCTTCCACTGGAATTGGTTTTGTCTAG	FCRLA	NM_032738	Body						1:161677426-161677641	Unclassified_Cell_type_specific				FCRLA	ENST00000465403.1	5'UTR			chr1:161675318-161678605	6	chr1:161675237-161678577	6		TRUE
cg16148346	chr11	58826475	-	cg16148346	9717468		TTCATACACCATAAACTTTCCTAAATATCTCAACCAATTTTATTAATACC		II			NA	NA	NA	NA	NA	NA	chr11:58830063-58830739	N_Shelf	GCAATAAGATTTTCATGCACCATAAACTTTCCTGAGTATCTCAACCAGTTTTGTTGATGC[CG]GGGTTTGTTCAAAGCTGCAGATTACTGGGCCTCACCCCAGACCTACTCTACTTAAATATA	TCATGCACCATAAACTTTCCTGAGTATCTCAACCAGTTTTGTTGATGCCG									11:58825464-58826892	Unclassified	RP11-142C4.6	ENST00000533954.1	TSS1500	RP11-142C4.6;RP11-142C4.6	ENST00000532098.1;ENST00000533954.1	TSS1500;TSS1500			chr11:58825247-58827111	6	chr11:58825537-58826492	6		TRUE
cg22353369	chr8	128972450	-	cg22353369	95804272		TCAACATATCCAATACAACCTATTACTACAATTTCCAAATTAAAAAATCC		II			NA	NA	NA	NA	NA	NA		OpenSea	GTGGTGTTCATTCAACATGTCCAGTACAGCCTGTTACTGCAGTTTCCAAGTTGGAGGGTC[CG]TGAGTCTACTCCCTTTTTTGAACAGAGGGGTACATGGGGAAGCTGAGCCTCTGATGAATG	CGGACCCTCCAACTTGGAAACTGCAGTAACAGGCTGTACTGGACATGTTG	MIR1205;PVT1	NR_031610;NR_003367	TSS1500;Body						8:128972391-128972945	Unclassified_Cell_type_specific	MIR1205;PVT1	ENST00000408844.1;ENST00000513868.2	TSS1500;5'UTR	MIR1205;PVT1;PVT1;PVT1	ENST00000408844.1;ENST00000513868.2;ENST00000519481.1;ENST00000517838.1	TSS1500;5'UTR;5'UTR;5'UTR			chr8:128972165-128973132	6	chr8:128969261-128974364	6		TRUE
cg09923954	chr10	65460017	+	cg09923954	37628924		AACCAACCTAACCTATATAATAAAAATTAATAACTCACTAACCAAATATC		II			NA	NA	NA	NA	NA	NA		OpenSea	ATTTATATGCCACCTAACATCAAAACCTAGAGCCCTTCTGAGAGATCATATTCCCTTGTA[CG]ATACTTGGTCAGTGAGTCACTAACCTCCATCACACAGGCCAGGCTGGCTCTTGCAGTCCC	GCCAGCCTGGCCTGTGTGATGGAGGTTAGTGACTCACTGACCAAGTATCG							TRUE				RP11-170M17.1	ENST00000444770.1	5'UTR	RP11-170M17.1	ENST00000444770.1	5'UTR	chr10:65459945-65460255	3						TRUE
cg05579731	chr11	61648132	+	cg05579731	41735295		TAACTATTCAAATATCTTCCTTACAAACCCCCAAAAACTCAATATATATC		II			NA	NA	NA	NA	NA	NA		OpenSea	AGGTGGGAAAACCTGGAACTGAGGACCACTGGGTCACGGGGCGGGGGGATCAGTCAAGGG[CG]ACACACATTGAGTCCTTGGGGGTTTGCAAGGAAGACACTTGAACAGTTAAACTGATTTGA	AACTGTTCAAGTGTCTTCCTTGCAAACCCCCAAGGACTCAATGTGTGTCG	FADS3	NM_021727	Body				TRUE		11:61648120-61648164	Unclassified_Cell_type_specific	FADS1;FADS3	ENST00000543488.1;ENST00000527697.1	TSS1500;5'UTR	FADS3;FADS3;FADS3;FADS3;FADS3;FADS1;FADS3;FADS3;FADS3;FADS3;FADS3	ENST00000533676.1;ENST00000529404.1;ENST00000526294.1;ENST00000529404.1;ENST00000533676.1;ENST00000543488.1;ENST00000534426.1;ENST00000531956.1;ENST00000414624.2;ENST00000534223.1;ENST00000527697.1	3'UTR;3'UTR;TSS1500;1stExon;1stExon;TSS1500;TSS1500;TSS200;3'UTR;5'UTR;5'UTR	chr11:61647845-61648215	3						TRUE
cg24841244	chr11	118213330	+	cg24841244	59744858		CACCCAAACTAATAATTCRATAACCTAACTTTATCTACTAAATAAATTCC		II			NA	NA	NA	NA	NA	NA		OpenSea	TGCGAGAGAAGGGTAGCCAGTACCAGGCCAGAGAGAAACGTGCTATGTTCCATCTCCCAG[CG]GAACTCATCCAGTAGATAAAGCCAGGTCACCGAACTATCAGCCTGGGTGAGAGCTGCCCT	ACCCAGGCTGATAGTTCGGTGACCTGGCTTTATCTACTGGATGAGTTCCG	CD3D;CD3D;CD3D;CD3D	NM_001040651;NM_000732;NM_001040651;NM_000732	5'UTR;5'UTR;1stExon;1stExon						11:118213215-118213726	Unclassified_Cell_type_specific	CD3D;CD3D;CD3D;CD3D;CD3D;CD3D	ENST00000392884.2;ENST00000529594.1;ENST00000300692.4;ENST00000392884.2;ENST00000529594.1;ENST00000300692.4	1stExon;1stExon;1stExon;5'UTR;5'UTR;5'UTR	CD3D;CD3D;CD3D;CD3D;CD3D;CD3D;CD3D	ENST00000526561.1;ENST00000529594.1;ENST00000300692.4;ENST00000392884.2;ENST00000529594.1;ENST00000300692.4;ENST00000526561.1	1stExon;1stExon;1stExon;5'UTR;5'UTR;5'UTR;3'UTR	chr11:118213245-118213550	3					TRUE	TRUE
cg09948350	chr2	70189092	+	cg09948350	35778224		ACTTATTAAAAAAACCAATAACRACTTCCCCRATCTCTAAACTAATAAAC		II			rs77274135	0.02908	NA	NA	NA	NA	chr2:70188511-70188726	S_Shore	ATGTGATGACATTCAGGTATTTGTCATCAGCCAGTGAAGGAAGGGGAGGCAGGGACCAGA[CG]CCCATCAGCTCAGAGACCGGGGAAGCCGCCATTGGCCTCCCCAACAAGTGACTACTTTGA	CGCCCATCAGCTCAGAGACCGGGGAAGCCGCCATTGGCCTCCCCAACAAG	ASPRV1;ASPRV1	NM_152792;NM_152792	5'UTR;1stExon								ASPRV1;ASPRV1	ENST00000320256.4;ENST00000320256.4	1stExon;5'UTR	ASPRV1;ASPRV1	ENST00000320256.4;ENST00000320256.4	1stExon;5'UTR							TRUE	TRUE
cg09322573	chr8	28961356	+	cg09322573	46771596		ACTATAATATCTCACAATTATATTAACRCTTCTAAACCTTCCTACTTTTC		II			NA	NA	NA	NA	NA	NA		OpenSea	ACTTTCCTCTCGCCTCCCACGTCCTCACTAAGTTACTCGGGGACCCCAAGGAACCAAGAA[CG]AAAAGTAGGAAGGTCCAGAAGCGTTAACACAACTGTGAGACATCACAGTTACTTGCCTAA	CTGTGATGTCTCACAGTTGTGTTAACGCTTCTGGACCTTCCTACTTTTCG	KIF13B	NM_015254	Body					8:29017225-29017299									chr8:28961145-28961395	3						TRUE
cg00219921	chr2	87012810	+	cg00219921	35791294		ATAAAATCTACAATACACCACAAAAATCACAATACTATTATACRCACATC		II			rs7563771	0.016942	NA	NA	NA	NA	chr2:87015974-87018182	N_Shelf	TCAGCATGATTCTGAGAACTCTGCGGGTAGCTCTGGCCTGCCCCTTTCCACGCCCTACCG[CG]ATGTGCGCACAACAGTATTGTGACCCTTGTGGTGTACTGTAGATTTTACCTAGTTTTGTT	TAAAATCTACAGTACACCACAAGGGTCACAATACTGTTGTGCGCACATCG	CD8A;CD8A;CD8A;CD8A	NM_001145873;NM_171827;NM_001768;NR_027353	3'UTR;3'UTR;3'UTR;Body								CD8A;CD8A;CD8A	ENST00000456996.2;ENST00000352580.3;ENST00000442577.2	3'UTR;3'UTR;3'UTR	CD8A;CD8A;CD8A	ENST00000456996.2;ENST00000352580.3;ENST00000442577.2	3'UTR;3'UTR;3'UTR	chr2:87012745-87013015	3						TRUE
cg12655059	chr1	247491708	+	cg12655059	90679425		TAACRCTTCTATAAATAAATATCACTAAAATAATACCCTCTCATCTCTTC		II			NA	NA	NA	NA	NA	NA	chr1:247494249-247495840	N_Shelf	GCTGTACACTGGCAGTCCCCAGCTGTCATCAAACTGACAAATCCTGCAGAGATGCACCCT[CG]AAGAGATGAGAGGGCACCACCTCAGTGACACCCACCTACAGAAGCGTTAGCTCTGAGAGG	AACGCTTCTGTAGGTGGGTGTCACTGAGGTGGTGCCCTCTCATCTCTTCG	ZNF496	NM_032752	Body						1:247491408-247491734	Gene_Associated_Cell_type_specific				ZNF496	ENST00000461277.1	3'UTR					chr1:247491436-247506592	6		TRUE
cg01002223	chr1	8987034	+	cg01002223	46708106		ACTAAACCACTAAAACCATATAAATTAACTATCCCTTAATTTTTATACTC		II			NA	NA	NA	NA	NA	NA		OpenSea	TGTTGTTTCTATCTCAGCCAATCTGGATTAGTATGAGATGCGGTCAAAAAACTCAAAGAC[CG]AGCACAAAAATTAAGGGACAGTCAATCCACATGGCCTCAGTGGTTCAGTAACTCCTGGGC	CTGAACCACTGAGGCCATGTGGATTGACTGTCCCTTAATTTTTGTGCTCG					chr1:8986862-8986862				1:8986398-8987132	Unclassified_Cell_type_specific														TRUE
cg01699630	chr6	131894023	+	cg01699630	86729859		AACTAACAAATTTCACAACTACAAAAAAAATCCTATTATTCTAACTCAAC		II			NA	NA	NA	NA	NA	NA		OpenSea	CCCTTCTTCTACAAGGACGTCTTCAGAGATCTGGAGGAGGAAAGGGCCTTGCCCTGAGTT[CG]CTGAGCCAGAACAATAGGACTTCTTCTGTAGTTGTGAAACTTGTCAGTTGTTGAAGTCAG	CGCTGAGCCAGAACAATAGGACTTCTTCTGTAGTTGTGAAACTTGTCAGT	ARG1	NM_000045	TSS1500								ARG1;ARG1;ARG1;ARG1	ENST00000368087.3;ENST00000356962.2;ENST00000476845.1;ENST00000489091.1	TSS1500;TSS1500;TSS1500;TSS1500	ARG1;ARG1;ARG1;ARG1;ARG1;ARG1;ARG1;ARG1	ENST00000368087.3;ENST00000469293.1;ENST00000356962.2;ENST00000275196.5;ENST00000489091.1;ENST00000498260.1;ENST00000492505.1;ENST00000473794.1	TSS1500;TSS1500;TSS1500;TSS1500;TSS1500;TSS1500;TSS1500;TSS1500								TRUE
cg23261319	chr2	182713409	+	cg23261319	11740865		AACAAATTTCTATACTCCTTTCCTCATTTTAAATATAACTCACTACTCTC		II			NA	NA	NA	NA	NA	NA		OpenSea	ATGCATTTCCTTTTGTTTCCTTGCTTTAAAGCAGGGGTTCTTGGTCTTTCGAGGTTACAT[CG]AGAGCAGTGAGTCATATCCAAAATGAGGAAAGGAGCATAGAAATTTGTCAAATTTCTTGT	CGAGAGCAGTGAGTCATATCCAAAATGAGGAAAGGAGCATAGAAATTTGT							TRUE										chr2:182713160-182713510	3						TRUE
cg22256853	chr3	111840865	-	cg22256853	84663434		CCTCTTTTAAAACAAACTATTTTAACATCCCTAAAATTAAAACAATAACC		II			NA	NA	NA	NA	NA	NA		OpenSea	TCTTAAACAAACCTCTTTTAAAACAAACTATTTTAGCATCCCTAAAATTAGGACAGTAGC[CG]TGAGTTAAATAAAACAGCAAGTGGAAGACACAGGTGTGAATACAGAAATAGTAGAATTTG	CGGCTACTGTCCTAATTTTAGGGATGCTAAAATAGTTTGTTTTAAAAGAG	GCET2;GCET2	NM_152785;NM_001008756	3'UTR;3'UTR								GCET2;C3orf52	ENST00000308910.4;ENST00000467942.2	3'UTR;5'UTR	C3orf52;GCET2;C3orf52	ENST00000480282.1;ENST00000308910.4;ENST00000467942.2	3'UTR;3'UTR;5'UTR			chr3:111840004-111840915	6	chr3:111829590-111858607	6		TRUE
cg11661493	chr17	74423978	+	cg11661493	91629254		ACCCTAAAATCRACCCTAACAATAATAAAAATTTAAATTTACATAAACAC		II			NA	NA	NA	NA	NA	NA		OpenSea	CATCCCTTTTACCTGGGAATGGCTCTTTTGAGGGGATTTCTGTTTCAACTCCATGCTTCA[CG]TGTTCATGCAAATCCAAACCTCTATTATTGTTAGGGTCGATTTCAGGGTCCAATGAACCC	CCCTGAAATCGACCCTAACAATAATAGAGGTTTGGATTTGCATGAACACG	UBE2O	NM_022066	Body				TRUE										chr17:74423940-74424350	3						TRUE
cg13468685	chr2	68592737	-	cg13468685	50780194		AAAAATAAAAATACTCATCCAACCCCRACTTCCTTACAATTTAATATTAC		II			rs78459381	0.020586	NA	NA	NA	NA		OpenSea	AGTGGGGTTAGGGGAGTGGGGATACTCATCCAGCCCCGGCTTCCTTACAGTTTGATATTA[CG]GGTCTGAGAATTCCAGATGGCAGGGCCTGGAAGGTGGGGATCTAAGCTAACTCCCTCCAG	GGAGTGGGGATACTCATCCAGCCCCGGCTTCCTTACAGTTTGATATTACG	PLEK	NM_002664	Body								AC015969.3	ENST00000366218.2	TSS200	AC015969.3	ENST00000366218.2	TSS200			chr2:68590722-68592810	6	chr2:68591885-68599130	6	TRUE	TRUE
cg19145082	chr3	142854187	+	cg19145082	88805378		CATAAAAACAATATTATTAATCATCACTCCCACTTCCAAAAAAACAAACC		II			NA	NA	NA	NA	NA	NA		OpenSea	CATATTAGGAAGCTTCAAGCTGGGGGCAGGAGAGGAACACATTCATATTCCTTGTAGCTG[CG]GTTTGCTCTCCTGGAAGTGGGAGTGATGACTAATAACATTGTCTCTATGGGGATGTGGTC	ATAGAGACAATGTTATTAGTCATCACTCCCACTTCCAGGAGAGCAAACCG							TRUE										chr3:142854060-142854295	3						TRUE
cg27059140	chr17	47355215	+	cg27059140	32778538		CCTAACCAACATATACTCACAAAAACTAAAACAATATTACAAAACTTAAC		II			NA	NA	NA	NA	NA	NA		OpenSea	TCCGGCCTCCAATCAATAAACTTTCACTTCTCCAACCTTACGCAATGCCCTTCTCACCCC[CG]TCAAGTCCTGTAATACTGCCCCAGCTTCTGTGAGTACATGTTGGCTAGGTCCTGCAACTT	CTAGCCAACATGTACTCACAGAAGCTGGGGCAGTATTACAGGACTTGACG							TRUE										chr17:47355100-47355375	3						TRUE
cg01040649	chr3	186738320	-	cg01040649	4630277		TACAATTAATTCTTAAAACAACATCCRATAATACCTTTAAAACATACATC		II			rs7622579	0.010624	NA	NA	NA	NA		OpenSea	CTGCTGTTCATTACAGTTGATTCTTAAGGCAGCATCCGGTGATGCCTTTGAAACATACAT[CG]GCAAAGTCTTAATCAGATGAAAGCCAAAACCCCTACACCTGTGTAAGGCGCCACATTATC	ACAGTTGATTCTTAAGGCAGCATCCGGTGATGCCTTTGAAACATACATCG	ST6GAL1;ST6GAL1;ST6GAL1	NM_173216;NM_003032;NM_173217	5'UTR;TSS1500;5'UTR						3:186738206-186738508	Unclassified_Cell_type_specific	ST6GAL1;ST6GAL1;ST6GAL1	ENST00000448044.1;ENST00000169298.3;ENST00000457772.2	TSS1500;5'UTR;5'UTR	ST6GAL1;ST6GAL1;ST6GAL1;ST6GAL1;ST6GAL1;ST6GAL1;ST6GAL1;ST6GAL1;ST6GAL1;ST6GAL1;ST6GAL1	ENST00000440338.1;ENST00000448044.1;ENST00000169298.3;ENST00000457772.2;ENST00000455441.1;ENST00000427315.1;ENST00000458216.1;ENST00000430309.1;ENST00000417392.1;ENST00000438590.1;ENST00000448408.1	TSS1500;TSS1500;5'UTR;5'UTR;5'UTR;5'UTR;5'UTR;5'UTR;5'UTR;5'UTR;5'UTR	chr3:186738220-186738635	3						TRUE
cg14537031	chr8	100888033	+	cg14537031	77790153		CCTTTATAATAACAAAATACAACCCTTTATAATAACAAATACTTACAATC		II			NA	NA	NA	NA	NA	NA		OpenSea	CTTGCTGACCTCAAATTCTGGGGTTCAAGCAATCCTCCCACCTCAACCCACAAGTAGCTA[CG]ACTGCAAGCACCTGCCACCATAAAGGGCTGCATTTTGCCACCATAAAGGGCTGCATTTTT	CGACTGCAAGCACCTGCCACCATAAAGGGCTGCATTTTGCCACCATAAAG	VPS13B;VPS13B	NM_017890;NM_152564	3'UTR;3'UTR								VPS13B;VPS13B	ENST00000357162.2;ENST00000395996.1	3'UTR;3'UTR	VPS13B;VPS13B;COX6C;COX6C;VPS13B	ENST00000493587.1;ENST00000357162.2;ENST00000522934.1;ENST00000520517.1;ENST00000395996.1	5'UTR;3'UTR;3'UTR;3'UTR;3'UTR					chr8:100881048-100888507	6		TRUE
cg02324835	chr8	28919075	+	cg02324835	59624128		TACAACCAAAATATATCTAAAAACRCCAATACTATAATAACTCAAAAACC		II			NA	NA	NA	NA	NA	NA		OpenSea	GCCACTTCCCGGGGGGCTGTAGAGCACGGTCACAGGAAGGCCTCTGCTGGGCCGAGTCTG[CG]GTCCCTGAGCCATCACAGCACTGGCGTCTTCAGACACACCCTGGCTGCAAGGCAGGACAC	CGGTCCCTGAGCCATCACAGCACTGGCGTCTTCAGACACACCCTGGCTGC								8:28974740-28975154	8:28917821-28919461	Promoter_Associated				HMBOX1	ENST00000522468.1	3'UTR	chr8:28918620-28919315	3						TRUE
cg03767333	chr12	89938002	-	cg03767333	12630594		AACTTCCTAAACCATATATTAAAAAAAATCTCAAACTACATATAAAAAAC		II			rs116832518	0.019114	NA	NA	NA	NA		OpenSea	CAGTTGATACCAGCTTCCTGAACCATGTGTTAAGAGAGATCTCAGACTGCATGTAGAGAA[CG]TATGCCTTGAGAGATAAGTGATGTCTGCCATTGATTGAGGGTGGAGAGGAGGAGCCAAGT	CGTTCTCTACATGCAGTCTGAGATCTCTCTTAACACATGGTTCAGGAAGC							TRUE										chr12:89937825-89938210	3						TRUE
cg06465076	chr5	96027378	+	cg06465076	91757579		TTTCTCAACACCAATTTTCTAAACAAAATAAATAACTCTACTCATACCTC		II			NA	NA	NA	NA	NA	NA		OpenSea	ACCTGTGGGTCACAGTCCTCAGGATATGTTGTAACTCATTTAACCCTCAAAATCACCTTC[CG]AGGTATGAGCAGAGTTATTCACCCTGCTCAGAAAACTGGTGTTGAGAAATGTTCAGAAAC	TTCTCAACACCAGTTTTCTGAGCAGGGTGAATAACTCTGCTCATACCTCG	CAST;CAST;CAST;CAST;CAST	NM_001750;NM_001042441;NM_173063;NM_001042440;NM_001042442	Body;Body;Body;Body;Body				TRUE				CAST	ENST00000338252.3	5'UTR	CAST;CAST;CAST	ENST00000338252.3;ENST00000515160.1;ENST00000507487.1	5'UTR;5'UTR;5'UTR	chr5:96027185-96028035	3						TRUE
cg07930673	chr2	2650283	+	cg07930673	91612204		AATTCAAATCCAACTCTATATAATTTCAAAACCACTCAACAACCTCCCCC		II			NA	NA	NA	NA	NA	NA	chr2:2654108-2654358	N_Shelf	AGAAGGCTTTGCACTCGTCACACCTACGCATCTTGTCTCCAGGAGGTAACAGGGAGGGTG[CG]GGGGAGGCTGCTGAGTGGTTTTGAAATTATACAGAGCTGGATTTGAACCCCTTTCAGCGA	CGGGGGAGGCTGCTGAGTGGTTTTGAAATTATACAGAGCTGGATTTGAAC									2:2650097-2651084	Unclassified_Cell_type_specific	AC018685.1	ENST00000414065.1	3'UTR	AC018685.1	ENST00000414065.1	3'UTR	chr2:2650145-2650335	3						TRUE
cg08538581	chr1	162500634	-	cg08538581	45656289		CAATAAACAAATAAATATCTAACTTCAAAATCACCAATATACTAAATTAC		II			NA	NA	NA	NA	NA	NA		OpenSea	TAGGGTTTACACAGTGGACAAATGAATATCTAACTTCAGAGTCACCAGTGTGCTAGGTTG[CG]TGCTAGTCAACCCAGTAATTCCTTCCAGATCCAGCTTCCCTTTTTCATTTCCTCAGATAC	CGCAACCTAGCACACTGGTGACTCTGAAGTTAGATATTCATTTGTCCACT							TRUE		1:162500075-162500659	Unclassified_Cell_type_specific							chr1:162500505-162500750	3						TRUE
cg23599224	chr4	68334446	-	cg23599224	82725823		AACAATTTCCTAAAAAATTAAATATATACTTCCCATATAAACATTACTCC		II			NA	NA	NA	NA	NA	NA		OpenSea	CCAATCTGGAAAACAGTTTCCTAAAAAATTAAATGTATGCTTCCCATATGGGCATTACTC[CG]GAGAAACAAGAACTTAAATTTACACAAAAACCTGTAGGAAGTGTTCACTTCATCTTTATT	ACAGTTTCCTAAAAAATTAAATGTATGCTTCCCATATGGGCATTACTCCG											RP11-584P21.2	ENST00000502400.1	TSS1500	RP11-584P21.2	ENST00000502400.1	TSS1500								TRUE
cg17528559	chr2	113571025	+	cg17528559	8630497		TTTATACAAAAAACCAACATTATTCTTCTAAATCCATCTCTTAAAAAAAC		II			rs12711742	0.107448	NA	NA	NA	NA		OpenSea	CCCATTCCAGGGCTGTCATCTAGGACACTTCTTATCACCTAAATAACCGGGGAGGCAAAG[CG]CTTTCTTAAGAGATGGATCCAGAAGAACAATGCTGGTTTTCTGTACAAAAAGGGGCTGTG	TTGTACAGAAAACCAGCATTGTTCTTCTGGATCCATCTCTTAAGAAAGCG							TRUE										chr2:113570920-113571090	3						TRUE
cg12483340	chr15	42503039	-	cg12483340	3622884		TTTCCTTTATATAAACTACAACTTCTAAAACATTACAATTCCTCTAACAC		II			NA	NA	NA	NA	NA	NA	chr15:42500160-42500561	S_Shelf	AGCAGGACCTGTTTCCTTTGTATAAGCTACAACTTCTGAAGCATTACAGTTCCTCTAGCA[CG]GTGCTCAATCACAGCACTTGGAGCACCTCTCTGCATAAAGGCAAACAAAACATTGCCTAA	TTCCTTTGTATAAGCTACAACTTCTGAAGCATTACAGTTCCTCTAGCACG	TMEM87A	NM_015497	3'UTR								RP11-546B15.1;TMEM87A;RP11-546B15.1	ENST00000561800.1;ENST00000389834.4;ENST00000563846.1	5'UTR;3'UTR;5'UTR	RP11-546B15.1;TMEM87A;RP11-546B15.1	ENST00000561800.1;ENST00000389834.4;ENST00000563846.1	5'UTR;3'UTR;5'UTR								TRUE
cg07435215	chr15	41575421	-	cg07435215	75655437		ACCAATTACAACAAATTTCCTCTATACAAAAAAACCTTCAAAAAAATAAC		II			NA	NA	NA	NA	NA	NA	chr15:41576041-41576536	N_Shore	ACAACAAAACTGCCAGTTACAGCAGGTTTCCTCTATGCAGGAGGGCCTTCAGAAAAGTGA[CG]AATCCTTCTCTCCTGTATTGACCAAAGCTGTAAACAGCCGGACAACGTTTGGGCCCTTTA	CGTCACTTTTCTGAAGGCCCTCCTGCATAGAGGAAACCTGCTGTAACTGG	LOC729082	NR_026757	TSS1500								OIP5-AS1;OIP5-AS1;OIP5-AS1	ENST00000558945.1;ENST00000500949.2;ENST00000560706.1	TSS1500;TSS1500;TSS1500	OIP5-AS1;OIP5-AS1;OIP5-AS1;OIP5-AS1;OIP5-AS1;OIP5-AS1;OIP5-AS1;OIP5-AS1	ENST00000558457.1;ENST00000500949.2;ENST00000561275.1;ENST00000559368.1;ENST00000560545.1;ENST00000561226.1;ENST00000557993.1;ENST00000501665.1	TSS1500;TSS1500;TSS1500;TSS1500;TSS1500;TSS1500;TSS1500;TSS1500	chr15:41575285-41575575	3						TRUE
cg14792180	chr5	10632056	-	cg14792180	36731578		ACTAATCRATTATTTCATCCAAATTACAAAACRACRAAACAACATCAAAC		II			NA	NA	NA	NA	NA	NA		OpenSea	GAGGACGGAATGCTGGTCGGTTGTTTCATCCAAATTGCAGAACGGCGGGGCAGCATCAGG[CG]GTTGGTTTATATCAGTGGAGGAGTCTTTAGAACGGGCTGGTTTCTGTTTAGACTTAGGAA	CGCCTGATGCTGCCCCGCCGTTCTGCAATTTGGATGAAACAACCGACCAG	ANKRD33B	NM_001164440	Body					5:10684940-10685406						ANKRD33B	ENST00000504806.1	3'UTR	chr5:10631665-10632910	3						TRUE
cg23683962	chr3	24549503	-	cg23683962	21714285		CCCCAAAAACCAAAATCATCCCCAATTAAAAACTTTCTATTCTACCTTCC		II			NA	NA	NA	NA	NA	NA		OpenSea	TCCACAAATGTCCCCAGGGGCCAGAATCATCCCCAGTTGAGAACTTTCTGTTCTACCTTC[CG]CTGTCAGAAAATTTGAATTTTGTTGCTGCTGCTTAAATAATTTTCTAGATTAAGAATCTG	CCCAGGGGCCAGAATCATCCCCAGTTGAGAACTTTCTGTTCTACCTTCCG							TRUE																	TRUE
cg04276938	chr5	40802085	-	cg04276938	9601272		CCCCAAATATTCACTTCCTTCATTCTTCAAACTTTTATTAACTACCAAAC		II			NA	NA	rs115922319	0.016507	NA	NA	chr5:40797651-40798942	S_Shelf	CATTGATCTATCCCCAAATGTTCACTTCCTTCATTCTTCAAGCTTTTGTTAACTGCCAGA[CG]CTATAGAAAATTACATTTTTCTAAAAAATGAAAAGTCATAGTCCCTACCTTGAAAGAGCT	CCCAAATGTTCACTTCCTTCATTCTTCAAGCTTTTGTTAACTGCCAGACG																			chr5:40802080-40802935	4	chr5:40801907-40803312	6		TRUE
cg24405716	chr15	31280513	+	cg24405716	52785938		TCACCCAACATTCTATTTATACCTAACTTATCCTTACCCAACATTTAACC		II			rs7174022	0.011894	NA	NA	NA	NA	chr15:31283404-31284414	N_Shelf	AATGAGAGGGTAAGAACAGAAGGGGAGAGGAAGGGGGCAAAAGACATCCTAATTCAGGAC[CG]GCTAAATGTTGGGTAAGGATAAGTCAGGTACAAACAGAATGCTGGGTGATAGAGCCGTCA	CGGCTAAATGTTGGGTAAGGATAAGTCAGGTACAAACAGAATGCTGGGTG	MTMR10	NM_017762	Body								MTMR10;MTMR10	ENST00000563714.1;ENST00000340566.4	5'UTR;5'UTR	MTMR10;MTMR10;MTMR10	ENST00000565728.1;ENST00000563714.1;ENST00000340566.4	3'UTR;5'UTR;5'UTR								TRUE
cg13484324	chr2	235359663	-	cg13484324	20627851		TCTATAAAAAATCCCTAATATAATTCTCAATCTCTTAATTACATAAACTC		II			NA	NA	NA	NA	NA	NA		OpenSea	TCACAAACATGTCTATAGGAGGTCCCTAGTGTAATTCTCAGTCTCTTAATTACATAGACT[CG]TCTTTGGAGTCTGAATAAAATAGGTGAATGGATTTTCTTCCTGTAAACACTGCACTCAGG	CGAGTCTATGTAATTAAGAGACTGAGAATTACACTAGGGACCTCCTATAG							TRUE				AC097713.3;AC097713.4	ENST00000418025.1;ENST00000439798.1	5'UTR;3'UTR	AC097713.3;AC097713.4	ENST00000418025.1;ENST00000439798.1	5'UTR;3'UTR								TRUE
cg03610280	chr10	97592418	+	cg03610280	9764568		TAAAATCAAAATAATCTAATCCCTAAACCTACATTCACAAAAAAAACAAC		II			NA	NA	NA	NA	NA	NA		OpenSea	TGAGTCTCTGTCACACAAGCACCAGACTGACCCAATGCCAAACAACTAGCCTTCATTAAA[CG]CTGCCTCTTCTGTGAATGCAGGCTCAGGGACCAGACCACTTTGATTTTAATCCCAGATAT	CGCTGCCTCTTCTGTGAATGCAGGCTCAGGGACCAGACCACTTTGATTTT	ENTPD1;ENTPD1;ENTPD1;ENTPD1;ENTPD1;ENTPD1;ENTPD1	NM_001164179;NM_001164178;NM_001776;NM_001164183;NM_001164182;NM_001164181;NM_001098175	Body;Body;Body;5'UTR;5'UTR;5'UTR;Body		chr10:97591958-97591958		TRUE		10:97591805-97592465	Promoter_Associated	RP11-429G19.3;ENTPD1;RP11-429G19.2;ENTPD1;ENTPD1	ENST00000433113.1;ENST00000481316.1;ENST00000416301.1;ENST00000543964.1;ENST00000371203.5	TSS1500;5'UTR;3'UTR;5'UTR;5'UTR	RP11-429G19.3;ENTPD1;ENTPD1;ENTPD1;RP11-429G19.2;ENTPD1;ENTPD1;ENTPD1	ENST00000433113.1;ENST00000490659.1;ENST00000488566.1;ENST00000481316.1;ENST00000416301.1;ENST00000543964.1;ENST00000371203.5;ENST00000483213.1	TSS1500;5'UTR;5'UTR;5'UTR;3'UTR;5'UTR;5'UTR;5'UTR			chr10:97590801-97592885	6	chr10:97588865-97600821	6		TRUE
cg10408731	chr7	65214843	+	cg10408731	63708572		TAAAAAATATACCATATCAAAACTAATAAAAAATCCTCATTAACAACTAC		II			NA	NA	NA	NA	NA	NA	chr7:65215732-65216495	N_Shore	TTACAGTCGTGAGCCACCGTGCCCCGGCTCCTAGTTGTGTAATTCTTACGAAGAACATCA[CG]CAGCTGTTAATGAGGACTTCCCATTAGTCTTGATATGGCACACTCTCCAAGACATTTAAA	CGCAGCTGTTAATGAGGACTTCCCATTAGTCTTGATATGGCACACTCTCC	CCT6P1	NR_003110	TSS1500								CCT6P1	ENST00000442266.1	TSS1500	CCT6P1;CCT6P1	ENST00000443108.1;ENST00000442266.1	TSS1500;TSS1500	chr7:65214640-65215075	3						TRUE
cg05931551	chr1	52892210	-	cg05931551	25754986		ATAACTACCCTTATTCACTAAACTTCTCAACAAAAACTCAAATTAAATAC		II			NA	NA	NA	NA	NA	NA		OpenSea	AATAAAAGGGAATAACTGCCCTTATTCACTAAACTTCTCAGCAGGAACTCAAATTAAGTA[CG]GGATAGGAAAGAGTAGGCAGCAAAAAAAACTAAAGCCCGTGTGAACTGCATTCTTAGAAG	TAACTGCCCTTATTCACTAAACTTCTCAGCAGGAACTCAAATTAAGTACG	ZCCHC11;ZCCHC11;ZCCHC11	NM_001009881;NM_001009882;NM_015269	Body;Body;Body				TRUE							ZCCHC11	ENST00000466440.1	3'UTR	chr1:52892160-52892415	3						TRUE
cg13460556	chr15	89709638	+	cg13460556	87635981		CATTAAAAATTTCCTCCTCCCAACAAAAAAATTCAATACTATAATTTCAC		II			NA	NA	NA	NA	NA	NA		OpenSea	CCTTCCCTTATTTCTAAACTCTTGACTCTCGGGCATTAGACATCAAGCTGTGAGGAAGTA[CG]TGAAATCACAGCATTGAATTCTCTTGCTGGGAGGAGGAAATCTTTAATGTCCAACTGGGT	CGTGAAATCACAGCATTGAATTCTCTTGCTGGGAGGAGGAAATCTTTAAT	ABHD2;ABHD2	NM_152924;NM_007011	Body;Body				TRUE							ABHD2	ENST00000562073.1	5'UTR	chr15:89709500-89709730	3						TRUE
cg00620024	chr9	127952891	-	cg00620024	52702828		CCAACCACTCTTTACTAAACAACAAAAATATACCAAATACAACTCAAAAC		II			rs77664151	0.022415	NA	NA	NA	NA	chr9:127951391-127952263	S_Shore	CGTTCGTTTATCCAACCACTCTTTGCTGAGCAACAAAGATGTGCCAGGTACAGCTCAAGG[CG]CTTGCAGTACTTCGTGAACAAAATAGACAAAGATCTCTATTCTATCTGTAGCTACAAAAA	CGCCTTGAGCTGTACCTGGCACATCTTTGTTGCTCAGCAAAGAGTGGTTG	PPP6C;PPP6C;PPP6C	NM_001123355;NM_001123369;NM_002721	TSS1500;TSS1500;TSS1500						9:127951185-127953078	Promoter_Associated	PPP6C;PPP6C;PPP6C	ENST00000373546.3;ENST00000373547.4;ENST00000415905.1	TSS1500;TSS1500;TSS1500	PPP6C;PPP6C;PPP6C;PPP6C	ENST00000456642.1;ENST00000373546.3;ENST00000373547.4;ENST00000415905.1	TSS1500;TSS1500;TSS1500;TSS1500	chr9:127952405-127953030	3					TRUE	TRUE
cg16636767	chr11	13694647	+	cg16636767	46693177		AAAAAAACTTATTTTCTTAACTTCTATCTCCACTCTTCAAATTAAAAACC		II			NA	NA	NA	NA	NA	NA	chr11:13689588-13690724	S_Shelf	GAAGTGCTGGATTTAGATATAGCTGATCAACTTAAACACTTATAAATTCACCATTGTTTT[CG]GTTCCCAATTTGAAGAGTGGAGACAGAAGTCAAGAAAATAAGCTTTTCTTATTCAAAGAA	CGGTTCCCAATTTGAAGAGTGGAGACAGAAGTCAAGAAAATAAGCTTTTC	FAR1	NM_032228	5'UTR								FAR1;FAR1	ENST00000354817.3;ENST00000355107.6	5'UTR;5'UTR	FAR1;FAR1;FAR1	ENST00000354817.3;ENST00000532701.1;ENST00000355107.6	5'UTR;5'UTR;5'UTR	chr11:13694420-13694650	3						TRUE
cg25185536	chr2	37642493	-	cg25185536	16800560		AAATATCCCTTCTCCTAATCAAAAACRTTTCCCTTCTTTATCTTACAAAC		II			NA	NA	NA	NA	NA	NA		OpenSea	AAGCTTAGACTAGGTGTCCCTTCTCCTGGTCAAGAGCGTTTCCCTTCTTTATCTTGCAGG[CG]CAGTGTCTGCTAGAGGCTACAAGAAAGAAAGAGGAAAGGTGGGGGCTCATTGGTGGGGCT	CGCCTGCAAGATAAAGAAGGGAAACGCTCTTGACCAGGAGAAGGGACACC							TRUE										chr2:37642280-37642630	3						TRUE
cg11596902	chr11	123324834	-	cg11596902	6761537		AATCCTACTTCCATAAAATAAAATTCCAAACTAAAACAAACRTTCTTTCC		II			NA	NA	NA	NA	NA	NA		OpenSea	GTAATAATTTCAATCCTGCTTCCATGGAGTAAAATTCCAGACTGGGACAAGCGTTCTTTC[CG]CAGGCAGCTTTGCATCATCAGCTTCCTCTTACACACATTGGTCATCATGATAATACCTAC	ATCCTGCTTCCATGGAGTAAAATTCCAGACTGGGACAAGCGTTCTTTCCG											AP000783.2	ENST00000525757.1	TSS1500	AP000783.2	ENST00000525757.1	TSS1500	chr11:123324720-123325315	3						TRUE
cg17634650	chr4	10966220	+	cg17634650	46736542		AAATCCRAACTACAACRAATTTCCAAAAATTTCTCAACCCTATATTTTCC		II			NA	NA	NA	NA	NA	NA		OpenSea	GCCCTCTCTGTAGTTATTCTTAGAGATGCTGGTTATATTGGCCGAGGGAAGCTTGCTGAT[CG]GAAAACACAGGGCTGAGAAACCTCTGGAAACTCGTTGCAGCTCGGATCTGAAGGTTGAGT	CGGAAAACACAGGGCTGAGAAACCTCTGGAAACTCGTTGCAGCTCGGATC							TRUE												chr4:10965221-10966365	6				TRUE
cg24902461	chr10	121031392	-	cg24902461	51771902		ATATATATATTTCCTCATCTATAAAAACAACACTAACCTCRTAAATACTC		II			NA	NA	NA	NA	NA	NA		OpenSea	GCTTGCCTAATATGTGTGTGTTTCCTCATCTGTGAAGACAGCACTAACCTCGTAGGTACT[CG]GGAGGCTGAAGGAGTTCATCTGTGGAAATCATTTGGCATGATGCCTACTCTTATTCCTTG	TGTGTGTGTTTCCTCATCTGTGAAGACAGCACTAACCTCGTAGGTACTCG	GRK5	NM_005308	Body		chr10:121031141-121031141		TRUE				GRK5	ENST00000457057.2	5'UTR	GRK5	ENST00000457057.2	5'UTR	chr10:121030320-121031535	3						TRUE
cg14058851	chr6	15505949	-	cg14058851	41759594		TACAAAAACTACCTACACTATATACCCTAAATACRACTATTAAATACCAC		II			NA	NA	NA	NA	NA	NA		OpenSea	CTCTGCTTACGTGCAGGGGCTGCCTACACTGTGTACCCTGGGTGCGGCTGTTGAATGCCA[CG]CAGTGGCCTGACACCCGGCCTGTGGTCATGATTACCGTGCTGCAGCCGCCACTGCCTCAC	GCAGGGGCTGCCTACACTGTGTACCCTGGGTGCGGCTGTTGAATGCCACG	JARID2	NM_004973	Body					6:15613912-15614065			JARID2	ENST00000474854.1	5'UTR	JARID2	ENST00000474854.1	5'UTR	chr6:15505940-15506210	3						TRUE
cg02384859	chr15	74862662	-	cg02384859	50728100		CACACTTAAATATTTATTTTCACACATAATCACATAATAATCACACTAAC		II			NA	NA	NA	NA	NA	NA		OpenSea	AGCCGAGCGCTCACACTTGGGTGTTTATTTTCACACATAGTCACATAGTGGTCACACTAG[CG]TGCTTGTTTTCACACTGCTGTCCTTCTGTGGAAAGCCCTGTCTGACTTTTTAGGTTGTGG	CGCTAGTGTGACCACTATGTGACTATGTGTGAAAATAAACACCCAAGTGT	ARID3B	NM_006465	Body				TRUE							ARID3B;ARID3B	ENST00000569680.1;ENST00000566147.1	5'UTR;5'UTR	chr15:74862600-74863175	3						TRUE
cg05224770	chr12	68553819	-	cg05224770	30645156		TTACTTCACACCATTCAAAAACTAAAAATTTTTTTATACCTCCCCACTTC		II			NA	NA	NA	NA	NA	NA		OpenSea	TGAAGGCACTTTTACTTCACACCATTCAAGGACTGGAAATTTTTTTGTACCTCCCCACTT[CG]CCCTGGTAAAATGTTGACTCTTCATTCACAAAGCACATTGATCATTTGCTTGTGGTTGGG	TACTTCACACCATTCAAGGACTGGAAATTTTTTTGTACCTCCCCACTTCG	IFNG	NM_000619	TSS1500								IFNG	ENST00000229135.3	TSS1500	IFNG;GS1-410F4.2	ENST00000229135.3;ENST00000536914.1	TSS1500;5'UTR			chr12:68553343-68554096	4				TRUE
cg15235922	chr8	125678187	-	cg15235922	6746345		AAAAACAATCTACAATATTAAAATTCCACTCTACTACTAATAAATCTCAC		II			rs57069027	0.032922	NA	NA	NA	NA		OpenSea	ATCTGGCCCCCAGAGACAGTCTACAGTGTTGAAGTTCCACTCTACTGCTGATGAGTCTCA[CG]ATTTTGGGCAAGTTACTTAACCTAGCTGTGGTCTCCATTGTTTCATCCATAAAATATTAG	CGTGAGACTCATCAGCAGTAGAGTGGAACTTCAACACTGTAGACTGTCTC	MTSS1	NM_014751	Body				TRUE				MTSS1	ENST00000354184.4	5'UTR	MTSS1;MTSS1	ENST00000529463.1;ENST00000354184.4	3'UTR;5'UTR			chr8:125677994-125679563	5				TRUE
cg26538782	chr19	10308540	+	cg26538782	24692202		TTTTAAAAAACTTCCATACTATTTCTCATAACAACTCCACCATTTTATTC		II			NA	NA	NA	NA	NA	NA	chr19:10304966-10305864	S_Shelf	CAAATAATAAGTGTTGGTGAAGATGTGGAGAAACTGGAACCCTTGTGCACGGTTGAGAGT[CG]AATAAAATGGTGGAGCTGCTATGAGAAACAGCATGGAAGTTCCTCAAAAAAATTAAAAAT	TTTGAGGAACTTCCATGCTGTTTCTCATAGCAGCTCCACCATTTTATTCG																								TRUE
cg26959945	chr7	20233217	+	cg26959945	75777571		TCATTCCCTTAATTTAACTACAACTTTAACAAAATATCTCTTATAAAATC		II			NA	NA	NA	NA	NA	NA		OpenSea	AGTTGCATCCTGTTATAGACAATGGTAAGTGATGCAAGCTTTTTCAGAATTCAGCTTCTA[CG]ATCTTATAAGAGACACCCTGTCAAAGCTGTAGCTAAACTAAGGGAATGACTGCCATGCCC	CATTCCCTTAGTTTAGCTACAGCTTTGACAGGGTGTCTCTTATAAGATCG	MACC1	NM_182762	5'UTR						7:20233140-20233295	Unclassified_Cell_type_specific	MACC1;MACC1;MACC1	ENST00000400331.3;ENST00000332878.4;ENST00000471019.1	5'UTR;5'UTR;3'UTR	MACC1;MACC1;MACC1;MACC1	ENST00000400331.3;ENST00000332878.4;ENST00000471019.1;ENST00000483317.1	5'UTR;5'UTR;3'UTR;3'UTR	chr7:20232945-20233315	3						TRUE
cg24854175	chr5	138126560	-	cg24854175	3619418		CTAATAACTTACTACCTACCATTTAATTTAACCTTCATTTTATAACTATC		II			NA	NA	NA	NA	NA	NA		OpenSea	TGTAGCTAAGTCTAGTGACTTACTGCCTGCCATTTGGTTTGACCTTCATTTTGTGACTAT[CG]TACCACTAACCACAGCCAGTCACCTCTCATGTATGTGTTGTTATTCTCATGGCAAACACT	TAGTGACTTACTGCCTGCCATTTGGTTTGACCTTCATTTTGTGACTATCG	CTNNA1	NM_001903	Body				TRUE				CTNNA1	ENST00000355078.5	5'UTR	CTNNA1;CTNNA1;CTNNA1;CTNNA1	ENST00000518585.1;ENST00000355078.5;ENST00000518910.1;ENST00000519309.1	TSS200;5'UTR;5'UTR;3'UTR	chr5:138126440-138126815	3						TRUE
cg06845438	chr3	42946772	-	cg06845438	64751834		ACAAACCTTAAAACTAATAAAACAACCTCTTTAAATCTCACAAACTATCC		II			NA	NA	NA	NA	NA	NA	chr3:42947480-42948170	N_Shore	TTAACATCAACACAGACCTTAAGACTGATAGAACAGCCTCTTTAAGTCTCACAGACTATC[CG]GTAGTGTGATAATGATGAGAAACATTTGCAGTCTATTCTCTGAAGCCTGCTACAGGCTCC	CAGACCTTAAGACTGATAGAACAGCCTCTTTAAGTCTCACAGACTATCCG	ZNF662;ZNF662	NM_001134656;NM_207404	TSS1500;TSS1500								ZNF662;ZNF662;KRBOX1	ENST00000440367.2;ENST00000328199.6;ENST00000426937.1	TSS1500;TSS1500;5'UTR	ZNF662;ZNF662;ZNF662;CCBP2;KRBOX1;KRBOX1	ENST00000440367.2;ENST00000328199.6;ENST00000475386.1;ENST00000487368.1;ENST00000426937.1;ENST00000451200.2	TSS1500;TSS1500;TSS1500;5'UTR;5'UTR;5'UTR								TRUE
cg12555086	chr10	91002590	+	cg12555086	85609830		AACTCAACAACTAAAAAAATCTTAAACCATTTCCATTTTCAAAACTCCTC		II			NA	NA	NA	NA	NA	NA		OpenSea	TATATAAGCAAACTGAATTTCCATAATCCTGTCTTGAAATTCTTTCTTTCTGTTAGTATA[CG]AGGAGCCTTGAAAATGGAAATGGCTCAAGACTCTCTCAGCTGCTGAGCTTATTTCAGGCG	CGAGGAGCCTTGAAAATGGAAATGGCTCAAGACTCTCTCAGCTGCTGAGC	LIPA;LIPA	NM_001127605;NM_000235	Body;Body				TRUE												chr10:91002585-91003319	6	chr10:91002584-91003259	3		TRUE
cg10502149	chr10	63746909	+	cg10502149	33689157		AAACTAACTAACTTCTACTTATTCAACCAATAAAAAACACCTAACAAATC		II			NA	NA	NA	NA	NA	NA		OpenSea	AGGCCAAAGCAGAGATGGGGCAGAGAAGAAATATGACAACTTCTCACTCTTTCCCACATG[CG]ATCTGTTAGGTGTCTCCCATTGGCTGAACAAGCAGAAGCCAGCCAGCCCATGAGGGAGCC	GGCTGGCTGGCTTCTGCTTGTTCAGCCAATGGGAGACACCTAACAGATCG	ARID5B	NM_032199	Body				TRUE										chr10:63746460-63746950	3						TRUE
cg26561681	chr1	21376633	-	cg26561681	21771107		AAAATAACTATTACATATAAATACTAATAATCTCACACAATTAAATCAAC		II			NA	NA	NA	NA	NA	NA		OpenSea	TCATTATCAAAAGAGTAGCTGTTACATGTAAATACTGATAATCTCACACAGTTAGATCAA[CG]TTATTGGCTTGACTCAGTCCACATTCTGTAAGGGACTTTATAACTCTAGCCAACTTTTAA	CGTTGATCTAACTGTGTGAGATTATCAGTATTTACATGTAACAGCTACTC	EIF4G3	NM_003760	5'UTR				TRUE				EIF4G3;EIF4G3;EIF4G3;EIF4G3;EIF4G3	ENST00000374935.3;ENST00000374937.3;ENST00000264211.7;ENST00000374927.4;ENST00000400422.1	5'UTR;5'UTR;5'UTR;5'UTR;5'UTR	EIF4G3;EIF4G3;EIF4G3;EIF4G3;EIF4G3;EIF4G3;EIF4G3	ENST00000374935.3;ENST00000374937.3;ENST00000264211.7;ENST00000374927.4;ENST00000400422.1;ENST00000411888.1;ENST00000438975.1	5'UTR;5'UTR;5'UTR;5'UTR;5'UTR;5'UTR;5'UTR	chr1:21376580-21376810	3						TRUE
cg11058932	chr7	130372167	+	cg11058932	86745204		TTACATTTCCACTTTTAAAAAACTCACAACTTAAAAAACAAACAAAACCC		II			NA	NA	NA	NA	NA	NA		OpenSea	TGGGTTTTGTGCATGTCATTGTATAGTGTCTTGTAGTTCTGTTTTCACTTTTCTTATGTG[CG]GGTCTTGTCTGCCTCTTAAGCTGTGAGTCCCTTAAAAGTGGAAATGTAAATTTTAAACAT	CGGGTCTTGTCTGCCTCTTAAGCTGTGAGTCCCTTAAAAGTGGAAATGTA	TSGA13	NM_052933	TSS1500								TSGA13;TSGA13;TSGA13;TSGA13	ENST00000456951.1;ENST00000418126.1;ENST00000356588.3;ENST00000456951.1	5'UTR;TSS1500;TSS1500;1stExon	TSGA13;TSGA13;TSGA13;TSGA13;TSGA13;TSGA13	ENST00000456951.1;ENST00000418126.1;ENST00000443954.1;ENST00000356588.3;ENST00000438346.1;ENST00000456951.1	5'UTR;TSS1500;TSS1500;TSS1500;TSS1500;1stExon							TRUE	TRUE
cg01589587	chr14	76002440	+	cg01589587	57740105		TAATATATTTATTTATTTTCCAACCTAACTTCCAACTAACTATAAAATTC		II			rs28546995	0.49042	NA	NA	NA	NA		OpenSea	CAGTTCGTTCTAGGCACTGAGAATATTGCAGGGACAGGACAGACAGAGTCTCTGATTTCA[CG]AACCTTACAGTCAGTTGGAAGTCAGGCTGGAAAACAAATAAACACACTAATCACATGACA	AGTGTGTTTATTTGTTTTCCAGCCTGACTTCCAACTGACTGTAAGGTTCG	BATF	NM_006399	Body		chr14:76002139-76002139		TRUE				BATF	ENST00000555795.1	5'UTR	BATF	ENST00000555795.1	5'UTR	chr14:76002280-76002695	3						TRUE
cg13487312	chr11	57089738	+	cg13487312	50691163		TACTTTACAACTCTCTAACTCTACTTTAAATAAACACCTCCAACRAAACC		II			NA	NA	NA	NA	NA	NA	chr11:57091614-57092831	N_Shore	CCTCTGACAAGCTCTCCAAGACACCCCACTTACAGTCCCCACAGTGCCCCTTGGGTAGGA[CG]GCCCCGCTGGAGGTGTCTACTCAAAGCAGAGCTAGAGAGCTGCAAAGTATGAAGTCTGTC	CGGCCCCGCTGGAGGTGTCTACTCAAAGCAGAGCTAGAGAGCTGCAAAGT	TNKS1BP1	NM_033396	5'UTR	low-CpG:56846304-56846399					11:57089598-57089986	Unclassified_Cell_type_specific	TNKS1BP1;TNKS1BP1	ENST00000358252.3;ENST00000532437.1	5'UTR;TSS200	TNKS1BP1;TNKS1BP1;TNKS1BP1;TNKS1BP1;TNKS1BP1	ENST00000527207.1;ENST00000358252.3;ENST00000528882.1;ENST00000532437.1;ENST00000527207.1	5'UTR;5'UTR;5'UTR;TSS200;1stExon	chr11:57089165-57089995	3						TRUE
cg13577149	chr5	134783581	-	cg13577149	9680820		AAAATAAACTCCCTAAAAAAATTTACCTTATTCACTTCTAATTCAATTCC		II			NA	NA	NA	NA	NA	NA		OpenSea	TTCCTGAGTGCAAGGTAAACTCCCTGAGGGAGTTTGCCTTATTCACTTCTGGTTCAGTTC[CG]TGGCTTTGCACAGATCTGGCACAAGGTGGGTGCTTGGTGAAGGTTTGCTGAATGAATGAG	CGGAACTGAACCAGAAGTGAATAAGGCAAACTCCCTCAGGGAGTTTACCT	C5orf20	NM_130848	TSS1500				TRUE		5:134783511-134783596	Unclassified_Cell_type_specific	TIFAB;C5orf20	ENST00000537858.1;ENST00000503143.1	3'UTR;TSS1500	TIFAB;C5orf20	ENST00000537858.1;ENST00000503143.1	3'UTR;TSS1500	chr5:134783280-134783655	3						TRUE
cg09846625	chr3	127305070	+	cg09846625	66647267		CTCAAAATTACAAATTATTATCTCATACCACCAAAAATCATACAAAAAAC		II			NA	NA	NA	NA	NA	NA	chr3:127308568-127310132	N_Shelf	GAGGACTGGGCCACCACGCTGAGCATGCAGGAGCTTACAGCTGGAAGCGGGTGTGCAGCG[CG]CCTCCTGCATGACTTCTGGTGGCATGAGATAATAACTTGTAACTTTGAGTTGAGAGTATC	TCAAAGTTACAAGTTATTATCTCATGCCACCAGAAGTCATGCAGGAGGCG	TPRA1;TPRA1	NM_001142646;NM_001136053	5'UTR;5'UTR				TRUE				TPRA1;TPRA1;TPRA1	ENST00000296210.7;ENST00000355552.3;ENST00000489960.1	5'UTR;5'UTR;5'UTR	TPRA1;TPRA1;TPRA1;TPRA1;TPRA1;TPRA1;TPRA1;TPRA1;TPRA1	ENST00000469111.1;ENST00000483868.1;ENST00000296210.7;ENST00000393400.2;ENST00000355552.3;ENST00000489960.1;ENST00000490290.1;ENST00000462228.1;ENST00000490643.1	5'UTR;5'UTR;5'UTR;5'UTR;5'UTR;5'UTR;5'UTR;5'UTR;5'UTR					chr3:127303401-127307285	6		TRUE
cg13283094	chr2	20772737	+	cg13283094	31785971		TCTTAAAAATACTTTTAATAATATTCTACCTACCACATTCTCTATATTAC		II			NA	NA	rs75472546	0.01858	rs75472546	0.01858		OpenSea	TGTCTGCCAGCATAGCCCATCACTCTGTGGTCCCCAGGGCCACAGCCTACTGGTAGCCAC[CG]CAACATAGAGAATGTGGTAGGCAGAATACTACCAAAAGTACCCCCAAGATAACAGACTCT	CTTGGGGGTACTTTTGGTAGTATTCTGCCTACCACATTCTCTATGTTGCG							TRUE							HS1BP3	ENST00000446825.1	3'UTR					chr2:20766986-20775604	6		TRUE
cg26848442	chr18	67624264	+	cg26848442	85766447		AATAATAAAATTACTTCCAAAAACAAATAAACTTAACTTCAAAAAACCCC		II			NA	NA	NA	NA	NA	NA		OpenSea	TTCTCTCTACCAGAACTTCCTCAGATAGCAACTGAAGTGAATCACTAATATTTCATGAAG[CG]GGGTTTTTTGAAGTCAAGTTTACCTGCTTCTGGAAGCAACTTTACTATTGCAGCTACTCA	CGGGGTTTTTTGAAGTCAAGTTTACCTGCTTCTGGAAGCAACTTTACTAT	CD226	NM_006566	TSS200						18:67623970-67624321	Unclassified_Cell_type_specific	CD226	ENST00000280200.3	TSS200	CD226	ENST00000280200.3	TSS200	chr18:67623925-67624330	3						TRUE
cg19460836	chr17	79047872	-	cg19460836	16739295		CRAAACCCTTAATAAAAACCTAAATCAAAAAAAAACTTATCAATAACATC		II			NA	NA	NA	NA	NA	NA	chr17:79045454-79045696	S_Shelf	ACGCAACACAGCGGGACCCTTGATGAGAACCTGGATCAGGGAGGAGCTTGTCAATGGCAT[CG]TCGGGCCATTCAGGAGCATGGTGTGTGCTGTTGATGAGAGGAGGATGCGTCTGTGGTAAC	GGGACCCTTGATGAGAACCTGGATCAGGGAGGAGCTTGTCAATGGCATCG	BAIAP2;BAIAP2;BAIAP2;BAIAP2	NM_017450;NM_006340;NM_001144888;NM_017451	Body;Body;Body;Body					17:76662400-76662517			BAIAP2;BAIAP2	ENST00000392411.3;ENST00000573894.1	5'UTR;5'UTR	BAIAP2;BAIAP2;BAIAP2;BAIAP2;BAIAP2;BAIAP2	ENST00000576364.1;ENST00000576470.1;ENST00000392411.3;ENST00000570913.1;ENST00000573894.1;ENST00000573017.1	5'UTR;5'UTR;5'UTR;5'UTR;5'UTR;5'UTR	chr17:79047785-79048115	3						TRUE
cg05317600	chr13	80612156	-	cg05317600	63787867		TAAATAAAAAACTTTCCRTTCCTTCTATAAAAAAATACATTAATACAATC		II			NA	NA	NA	NA	NA	NA		OpenSea	AAGCTTGACACTGAGTAAAAGACTTTCCGTTCCTTCTGTAAGGAGATACATTAATGCAGT[CG]TGGAAATGAATATCCATTCTGTGGTTTTGAACCTCTGAAAGTAGCACTTGGGCAACTAAA	GAGTAAAAGACTTTCCGTTCCTTCTGTAAGGAGATACATTAATGCAGTCG							TRUE												chr13:80611410-80612286	6				TRUE
cg07545925	chr11	118214927	+	cg07545925	82630990		ACAACAAAAACCTCAACAAAACTACAAATACAAATACCTTTTATTTTTCC		II			NA	NA	NA	NA	NA	NA		OpenSea	CTCTGAGTGGGAATCCAGCACTCTCTCCCTCTTCTTCCCCACCACCTTCACCCTCCTTAA[CG]GAAAAACAAAAGGCATCTGCACCTGCAGCCCTGCTGAGGCCCCTGCTGCTCACACTTGCA	CGGAAAAACAAAAGGCATCTGCACCTGCAGCCCTGCTGAGGCCCCTGCTG	CD3G;CD3D;CD3D	NM_000073;NM_000732;NM_001040651	TSS200;TSS1500;TSS1500						11:118214748-118215208	Unclassified_Cell_type_specific	CD3D;CD3G;CD3G;CD3G	ENST00000300692.4;ENST00000392883.2;ENST00000532917.1;ENST00000532903.1	TSS1500;TSS200;TSS200;TSS200	CD3D;CD3G;CD3G;CD3G;CD3G;CD3G	ENST00000300692.4;ENST00000533462.1;ENST00000532917.1;ENST00000292144.4;ENST00000528540.1;ENST00000532903.1	TSS1500;TSS200;TSS200;TSS200;TSS200;TSS200	chr11:118214880-118215095	3					TRUE	TRUE
cg01437221	chr7	1864451	+	cg01437221	38610152		CCATATATACATAAAAATACCTAAAACRCRTCAAATTCTCAACTTAAAAC		II			rs73286624	0.064501	NA	NA	NA	NA	chr7:1865543-1865768	N_Shore	TTTTTTGTCTTGAGGCTGTCAGGAAATCAAAGTGTTTTCAACTTCAAAAGACTCTCCGGG[CG]TCTCAAGTTGAGAATCTGACGCGTCCCAGGCACTTTCATGCACACATGGGGCGAGCCGGG	CATGTGTGCATGAAAGTGCCTGGGACGCGTCAGATTCTCAACTTGAGACG	MAD1L1;MAD1L1;MAD1L1	NM_003550;NM_001013837;NM_001013836	Body;Body;Body					7:1830977-1831119	7:1864220-1864944	Unclassified_Cell_type_specific				MAD1L1;MAD1L1	ENST00000481633.1;ENST00000496548.1	3'UTR;3'UTR	chr7:1864165-1864595	3						TRUE
cg05163268	chr5	180116385	+	cg05163268	65759574		TTTATTTTCTTACATTTCCCAAATAACTCCTTAAATCAACAAAAATCTAC		II			rs11738824	0.280507	NA	NA	NA	NA		OpenSea	ACGTCGCTGCTCTTCAGGGGGCAAATTAGGATCAGGGCGCATATGCGCTCTAAATCTGTG[CG]TAGATTCCTGCTGATCCAAGGAGTTATCTGGGAAATGTAAGAAAATAAAGACAGCTGTTG	TTATTTTCTTACATTTCCCAGATAACTCCTTGGATCAGCAGGAATCTACG							TRUE		5:180116385-180116735	Unclassified_Cell_type_specific							chr5:180116200-180116710	3						TRUE
cg14557690	chr9	139978293	+	cg14557690	9747172		AAAAACCAATAAAAATAAATAATAACCCTCCACTAAAAACTATAAATTTC		II			NA	NA	NA	NA	NA	NA	chr9:139980377-139981887	N_Shelf	TGCTGACATGAAGAGAGCTATGATATGCCACTGCTGCCAACTCATCCTCTGCCCCCACCT[CG]AAACCCACAGTCCCCAGTGGAGGGCCACTACTCATCCCCATTGGTTTCCCAGGGGAGGGG	GAAACCAATGGGGATGAGTAGTGGCCCTCCACTGGGGACTGTGGGTTTCG	UAP1L1	NM_207309	3'UTR				TRUE		9:139977921-139978322	Unclassified_Cell_type_specific	UAP1L1;UAP1L1	ENST00000409858.3;ENST00000360271.3	3'UTR;3'UTR	UAP1L1;UAP1L1;UAP1L1	ENST00000474787.1;ENST00000409858.3;ENST00000360271.3	5'UTR;3'UTR;3'UTR	chr9:139977925-139978690	3						TRUE
cg19915997	chr3	15492725	-	cg19915997	9735889		CTAAAAAAACCCRACAACRAACTACCCAATATAAATAAAAATACCTACAC		II			NA	NA	NA	NA	NA	NA		OpenSea	GGTTCATAGGCCTAGAGAGACCCGACAGCGGGCTGCCCAGTGTGAGTGAGAATGCCTGCA[CG]TTTCGGTGGTCAGGGGCGGAGAGGCCTGTACTCCAGATTCCCCAAAGAGATCAAAACATT	CGTGCAGGCATTCTCACTCACACTGGGCAGCCCGCTGTCGGGTCTCTCTA	COLQ;COLQ;COLQ	NM_080538;NM_080539;NM_005677	3'UTR;3'UTR;3'UTR								COLQ;COLQ;COLQ;COLQ	ENST00000435459.2;ENST00000383788.3;ENST00000420589.1;ENST00000383785.2	3'UTR;3'UTR;3'UTR;3'UTR	COLQ;COLQ;COLQ;COLQ	ENST00000435459.2;ENST00000383788.3;ENST00000420589.1;ENST00000383785.2	3'UTR;3'UTR;3'UTR;3'UTR								TRUE
cg09526469	chr5	14277668	+	cg09526469	91787378		TCATAAAAACTTCACCTATTAAATACACTCATATATATATATTATCAACC		II			rs30619	0.244123	NA	NA	NA	NA		OpenSea	TGATTTCCTATCTATAAAATGAGGCTGACATCTGTCCCGCCTGCCTCACCATGTGGCTTA[CG]GTTGATAACACACACACATGAGTGTATCTAATAGGTGAAGTTTTTATGAACTGCAGTGCT	CGGTTGATAACACACACACATGAGTGTATCTAATAGGTGAAGTTTTTATG	TRIO	NM_007118	Body				TRUE							TRIO;TRIO	ENST00000505971.1;ENST00000502816.1	5'UTR;5'UTR	chr5:14277465-14277795	3						TRUE
cg16458838	chr15	57250375	+	cg16458838	79630209		AACTAACAAACTCACTAAAATCAAAACRTAACTACRAATCTCATAAAATC		II			NA	NA	NA	NA	NA	NA		OpenSea	TAGTACTCAAGTTGAACTTTTTGCAGGAGTTTTTACCTGCTCTCAGGTTCTCTGCCCTGC[CG]ACTCTATGAGATCCGTAGTCACGTTCTGATCTCAGTGAGTCTGTCAGTCTCCCATCTTCT	ACTGACAGACTCACTGAGATCAGAACGTGACTACGGATCTCATAGAGTCG	TCF12;TCF12;TCF12;TCF12	NM_003205;NM_207037;NM_207036;NM_207038	Body;Body;Body;Body				TRUE							TCF12;TCF12	ENST00000558908.1;ENST00000560190.1	5'UTR;5'UTR			chr15:57250030-57250446	5				TRUE
cg02663352	chr11	35167041	-	cg02663352	30672290		CTCATATTTAATCTACCCCAAACAATAAACTCACCCATCTATTTATTTAC		II			NA	NA	NA	NA	NA	NA		OpenSea	CCACCACAGGCCTCATGTTTGGTCTACCCCAAACAGTGAGCTCACCCATCTGTTTGTTTG[CG]GCTTTGGTGGCTGCCTGCTGTGACCGCTGGGGACATCTGGCTAAAGACAGGGTTACTAGA	TCATGTTTGGTCTACCCCAAACAGTGAGCTCACCCATCTGTTTGTTTGCG	CD44;CD44;CD44;CD44;CD44	NM_001001389;NM_001001392;NM_000610;NM_001001390;NM_001001391	Body;Body;Body;Body;Body				TRUE		11:35166883-35167227	Promoter_Associated				CD44	ENST00000528086.1	5'UTR	chr11:35166860-35167155	3						TRUE
cg04403423	chr1	116917619	-	cg04403423	68671546		AAAAACATACAACRTAAAAAACTAATCCAAATCAAATAACATCAAAAAAC		II			rs6656577	0.040609	NA	NA	NA	NA	chr1:116915291-116916813	S_Shore	GCCTCGCTTTTAAAAGCATGCAGCGTGGAGGGCTGGTCCAGGTCAGGTGGCATCAAAGAG[CG]GAGTACAGGGCCTCTCCATTCCCCTGATGGAGTCTGGGTTAGTGGCCTGTGCTTTTACCA	AAAGCATGCAGCGTGGAGGGCTGGTCCAGGTCAGGTGGCATCAAAGAGCG	ATP1A1;ATP1A1	NM_001160233;NM_000701	Body;Body						1:116917467-116917763	Promoter_Associated_Cell_type_specific	RP4-655J12.3;ATP1A1	ENST00000432281.1;ENST00000445896.1	TSS1500;5'UTR	RP4-655J12.3;ATP1A1;ATP1A1;ATP1A1	ENST00000432281.1;ENST00000418797.1;ENST00000445896.1;ENST00000488733.1	TSS1500;5'UTR;5'UTR;5'UTR	chr1:116917020-116918090	3						TRUE
cg18174654	chr2	87019612	-	cg18174654	7638887		CTCCTTATCCTTATAAAATACAAACTTAAATATTAAATAAATTCTTTATC		II			NA	NA	NA	NA	NA	NA	chr2:87015974-87018182	S_Shore	TGAACTGCATTCTCCTTGTCCTTGTGAAGTACAAACTTAAGTGTTGGATGGGTTCTTTGT[CG]TTGTTGCTATTTTTTTTTTTGAGATGGGGTCTGGCTGTGTTGCCCAGGCTGGAGTGCAGT	CGACAAAGAACCCATCCAACACTTAAGTTTGTACTTCACAAGGACAAGGA	CD8A;CD8A;CD8A;CD8A	NM_001145873;NM_001768;NR_027353;NM_171827	5'UTR;TSS1500;TSS1500;TSS1500		chr2:87019569-87019569	RDMR					CD8A;CD8A	ENST00000283635.3;ENST00000456996.2	TSS1500;5'UTR	CD8A;CD8A	ENST00000283635.3;ENST00000456996.2	TSS1500;5'UTR								TRUE
cg05024762	chr10	104472143	-	cg05024762	88775871		CACRACTAACTAAATTCAATATTTCACTTCAAATTTTAAAAACAACTCAC		II			NA	NA	NA	NA	NA	NA	chr10:104473399-104474711	N_Shore	CACTTAAGTCACACGACTGACTAAATTCAGTGTTTCACTTCAAGTTTTAAGAACAGCTCA[CG]CTTGTGGAGATAGAAAAAAAATGTTTTTGGGAAACCAGATAAAGAATCCGGAATAATTTG	ACGACTGACTAAATTCAGTGTTTCACTTCAAGTTTTAAGAACAGCTCACG	ARL3	NM_004311	Body						10:104472108-104472144	Unclassified_Cell_type_specific							chr10:104471960-104472195	3						TRUE
cg00954105	chr17	63739259	-	cg00954105	10690216		AATCAACTACTTCTTCTCATCTTCAAACTTTTATCTAACATCCTAAAACC		II			NA	NA	rs61742269	0.011972	rs61742269	0.011972		OpenSea	TCATTATCTCTAATCAGCTGCTTCTTCTCATCTTCAAACTTTTGTCTAACATCCTGGAGC[CG]CCTTTCTGCAGCAAGCTGCTGCTGGCTGTTCTCTTCTTTCAGAGAGGAAATGGTTGTCTG	CGGCTCCAGGATGTTAGACAAAAGTTTGAAGATGAGAAGAAGCAGCTGAT	CCDC46;CCDC46	NM_001037325;NM_145036	Body;Body				TRUE		17:63739176-63739303	Unclassified_Cell_type_specific							chr17:63738900-63739375	3						TRUE
cg07133479	chr2	86420600	+	cg07133479	41740947		AATCCCCAAACAAATAACTCTCTAACCTCRTCRTATTTAATTATATCAAC		II			NA	NA	NA	NA	NA	NA	chr2:86422068-86422858	N_Shore	AAAAGAAAGATGGGGTTTAATAAAGTGGAAAGGATCTTGACAAGTGAGATATTCTGGATA[CG]TTGATACAATCAAATACGACGAGGCTAGAGAGTCACCTGCTTGGGGATTAAAGTTCTGAG	CGTTGATACAATCAAATACGACGAGGCTAGAGAGTCACCTGCTTGGGGAT	IMMT;IMMT;IMMT	NM_006839;NM_001100170;NM_001100169	Body;Body;Body								IMMT	ENST00000254636.5	5'UTR	IMMT;IMMT;IMMT	ENST00000474969.1;ENST00000486633.1;ENST00000254636.5	3'UTR;3'UTR;5'UTR								TRUE
cg19055828	chr12	51139321	+	cg19055828	10756240		AACCAACAAAAACATAAAACAATATACAACAAAACCTACCAACAATTTAC		II			NA	NA	NA	NA	NA	NA		OpenSea	TACTTTGAGAGAATTTCAATATTCTCTTAATGTTGTGTAATTGATTAGGTAACTAAAAAG[CG]CAAATTGTTGGCAGGTTTTGCTGCACATTGTTCTATGTCTTTGTTGGCTGGTGTATTTTA	CGCAAATTGTTGGCAGGTTTTGCTGCACATTGTTCTATGTCTTTGTTGGC	DIP2B	NM_173602	3'UTR								DIP2B	ENST00000301180.5	3'UTR	DIP2B	ENST00000301180.5	3'UTR								TRUE
cg17687789	chr3	40543613	-	cg17687789	3687272		TTCAAAAATAAAACTATCCACAATTAAACCCTACTAAAAAATAACTATTC		II			NA	NA	NA	NA	NA	NA	chr3:40547391-40547628	N_Shelf	AAAGGCACTTGTTCAAGAGTAGGGCTGTCCACAGTTAGACCCTGCTAAGGAATGACTGTT[CG]TTATCTCACCTCCTAATTACAGGGAAAGAGTGTGGTCTGGCCCCACTCAGATCATATATT	CGAACAGTCATTCCTTAGCAGGGTCTAACTGTGGACAGCCCTACTCTTGA																								TRUE
cg17660833	chr3	11267020	-	cg17660833	71768129		ACTTCTTTTAACTCCTTTTATTTTTAACAATATAAAAACCAAACCTAACC		II			NA	NA	NA	NA	NA	NA		OpenSea	CTAATCGCTTGGCTTCTTTTAACTCCTTTTATTTTTGACAATGTGAGAACCAGGCCTGGC[CG]GCTGGAGTCGGAGAGAGGGACAGACTGCTCTCTGGAAGGCTGGCCAGACACGGGAAGATA	CGGCCAGGCCTGGTTCTCACATTGTCAAAAATAAAAGGAGTTAAAAGAAG	HRH1;HRH1;HRH1	NM_001098213;NM_001098211;NM_001098212	5'UTR;TSS1500;5'UTR				TRUE				HRH1;HRH1	ENST00000438284.2;ENST00000431010.2	5'UTR;5'UTR	HRH1;HRH1;HRH1	ENST00000413416.1;ENST00000438284.2;ENST00000431010.2	TSS1500;5'UTR;5'UTR	chr3:11266545-11267395	3						TRUE
cg19296305	chr4	109030040	-	cg19296305	87750301		TTCATACTCTTACCCTCTTAATTACATTAAAAAAATCTAAACTAAAAATC		II			NA	NA	NA	NA	NA	NA		OpenSea	CTCTCTCCTCCTTCATACTCTTACCCTCTTAATTACATTAAAAAGATCTGGACTGAAGAT[CG]TACAAATAGAGTTGACTTATGTGTGTATTTCATTTTGTATCTGCAACCAGGAATACAGGA	CGATCTTCAGTCCAGATCTTTTTAATGTAATTAAGAGGGTAAGAGTATGA	LEF1;LEF1;LEF1;LEF1	NM_001166119;NM_001130714;NM_001130713;NM_016269	Body;Body;Body;Body				TRUE							LEF1;LEF1;LEF1;LEF1;LEF1	ENST00000510135.1;ENST00000509428.1;ENST00000504775.1;ENST00000510717.1;ENST00000505293.1	3'UTR;3'UTR;3'UTR;3'UTR;3'UTR								TRUE
cg10414350	chr8	10210282	-	cg10414350	57631121		ATTAACTCRAAACCATCTAATACAAACACRCTACCRTCTATAAATCAAAC		II			NA	NA	NA	NA	NA	NA		OpenSea	AGTTTGTGTTCATTAACTCGAGGCCATCTGGTGCAGACACGCTGCCGTCTGTGAATCAAA[CG]TGCATCAAACTCCAGGGATCAGAACGCGTGCCAGAGCCAGTGTTTTGGAGAGTCAACAAC	TTAACTCGAGGCCATCTGGTGCAGACACGCTGCCGTCTGTGAATCAAACG	MSRA;MSRA;MSRA	NM_001135671;NM_001135670;NM_012331	Body;Body;Body					8:10247671-10247721			MSRA	ENST00000517594.1	5'UTR	MSRA	ENST00000517594.1	5'UTR	chr8:10210165-10210710	3						TRUE
cg24108508	chr1	179016233	+	cg24108508	75721982		ATCTAAACATTTCAAACCTATCCTACAAAACACCTAATCTAACACTACAC		II			NA	NA	NA	NA	NA	NA		OpenSea	GAGAATTGAAGGGGAGTTGGGACAGCAGGAAGTGTGTTAGAAGACAGATATTCCCAAGAG[CG]TGCAGTGTTAGACCAGGTGCTTTGCAGGATAGGCCTGAAATGTTCAGACAAGATATAAGT	TCTGAACATTTCAGGCCTATCCTGCAAAGCACCTGGTCTAACACTGCACG	FAM20B	NM_014864	Body				TRUE				RALGPS2	ENST00000535251.1	3'UTR	RALGPS2	ENST00000535251.1	3'UTR	chr1:179016160-179016595	3						TRUE
cg26242064	chr10	112127385	-	cg26242064	50725136		CCACTACTTACTAATAATATAACTTTTAACAAATTCTTTTTATCTCTAAC		II			NA	NA	NA	NA	NA	NA		OpenSea	AGGTCTCACCTCCACTACTTACTAGTGGTGTGGCTTTTAGCAAGTTCTTTTTATCTCTAG[CG]TCAGTTTCTTCTTCTGTAGAATAGGCTAACTGGGCTGTTCTGTGACGGGAATCAACTGAG	CGCTAGAGATAAAAAGAACTTGCTAAAAGCCACACCACTAGTAAGTAGTG							TRUE																	TRUE
cg19931733	chr2	30382574	+	cg19931733	13727229		ATAAATACACATTAACATTCTATTCAACTATTTTCTAAATACAACACTAC		II			rs3768671	0.235429	NA	NA	NA	NA		OpenSea	AAACTAAATTGACCATGCATATAATATTCTTTGTTTAAATGAAAGCATACTGTTGAAACC[CG]CAGTGTTGCATTTAGAAAACAGTTGAACAGAATGTCAATGTGCATTCATGCAAAAAAACA	TGAATGCACATTGACATTCTGTTCAACTGTTTTCTAAATGCAACACTGCG	YPEL5;YPEL5;YPEL5;YPEL5	NM_016061;NM_001127401;NM_001127400;NM_001127399	3'UTR;3'UTR;3'UTR;3'UTR						2:30382385-30382598	Gene_Associated_Cell_type_specific	YPEL5	ENST00000379519.3	3'UTR	YPEL5	ENST00000379519.3	3'UTR					chr2:30380161-30386714	3		TRUE
cg13823257	chr9	35666823	-	cg13823257	4614175		CAAAACAAATCAAACACACCATACTCTACCTAAAACAACTACTAAACTCC		II			NA	NA	NA	NA	NA	NA	chr9:35665059-35665364	S_Shore	CGAGTCTCCCACAGAGCAAGTCAGGCACACCATACTCTACCTGGAACAGCTGCTAAACTC[CG]CTCCCACAGCCAAAGATAGGAGGGGCCAACAGGAGGAGGTTCAGAGGATAGTCAATAACC	AGAGCAAGTCAGGCACACCATACTCTACCTGGAACAGCTGCTAAACTCCG																			chr9:35666343-35666862	6	chr9:35666335-35666982	3		TRUE
cg23338668	chr8	74240259	+	cg23338668	60697953		TCAAAAACCTATAAAAAACTCCTAAAAAACATTAAATTCTCTACAACAAC		II			NA	NA	NA	NA	NA	NA		OpenSea	ACAGCCACACAGTCCAGAGAATCCTGCTCATTGAGTAATTATTTCTCATTTAACGTGCTC[CG]TTGCTGTAGAGAACTTAATGTCTTCCAGGAGCTCCTCACAGGCTTTTGAGCTGTGACTGT	CAAAAGCCTGTGAGGAGCTCCTGGAAGACATTAAGTTCTCTACAGCAACG							TRUE				RP11-434I12.2;RP11-434I12.2	ENST00000514599.1;ENST00000517475.1	3'UTR;3'UTR	RP11-434I12.2;RP11-434I12.2	ENST00000514599.1;ENST00000517475.1	3'UTR;3'UTR	chr8:74240145-74240395	3						TRUE
cg06270401	chr12	4699085	+	cg06270401	55800571		TATAAATACTAACCATTATTATTATTACTCCAATATCTTACCACCCTAAC		II			NA	NA	NA	NA	NA	NA		OpenSea	AATTGAAGCTTATGTTGCACTGAGGAAGATTTGTGTGATATAACAGGAAGAACTTCCCTG[CG]TTAGGGTGGTAAGATATTGGAGTAATAATAATAATGGCCAGCACTTACAGAATACTCTCT	GTAAGTGCTGGCCATTATTATTATTACTCCAATATCTTACCACCCTAACG	DYRK4	NM_003845	TSS200								DYRK4;DYRK4;DYRK4	ENST00000010132.5;ENST00000543431.1;ENST00000540757.1	TSS1500;TSS1500;TSS200	DYRK4;DYRK4;DYRK4;DYRK4;DYRK4;DYRK4;DYRK4;DYRK4;DYRK4;DYRK4	ENST00000537719.1;ENST00000539701.1;ENST00000010132.5;ENST00000536645.1;ENST00000543431.1;ENST00000540757.1;ENST00000536157.1;ENST00000542905.1;ENST00000539309.1;ENST00000538520.1	3'UTR;3'UTR;TSS1500;TSS1500;TSS1500;TSS200;TSS200;TSS200;3'UTR;5'UTR							TRUE	TRUE
cg20959189	chr3	141122632	+	cg20959189	50791980		ATTAAACACATAAATCAAACACCCACAAAATAATTAACATATATAATTTC		II			NA	NA	NA	NA	NA	NA	chr3:141120983-141121678	S_Shore	TTCTATAGCTGTAAAATGGGGGAATGTTCCCTACATCTGAAGGTTGTTATGAAGACAACA[CG]AAACCACATATGTCAACCACTTTGTGGGTGTTTGACTTATGTGTTCAATATGTGCTAATT	TTGAACACATAAGTCAAACACCCACAAAGTGGTTGACATATGTGGTTTCG	ZBTB38	NM_001080412	5'UTR			CDMR			3:141122580-141122745	Unclassified_Cell_type_specific	ZBTB38	ENST00000514251.1	5'UTR	ZBTB38;ZBTB38;ZBTB38;ZBTB38;ZBTB38;ZBTB38;ZBTB38;ZBTB38;ZBTB38;ZBTB38;ZBTB38;ZBTB38	ENST00000509842.1;ENST00000512276.1;ENST00000507722.1;ENST00000513249.1;ENST00000503809.1;ENST00000513258.1;ENST00000506623.1;ENST00000509883.1;ENST00000514251.1;ENST00000510338.1;ENST00000504673.1;ENST00000513570.1	5'UTR;5'UTR;5'UTR;5'UTR;5'UTR;5'UTR;5'UTR;5'UTR;5'UTR;5'UTR;5'UTR;5'UTR	chr3:141122405-141122750	3						TRUE
cg12809098	chr8	142165310	+	cg12809098	81726986		TATCAACRTAACCAATATTAAACRTACAACTCRACAATATAAATACATTC		II			NA	NA	NA	NA	NA	NA		OpenSea	CAGTTTTGGGATGATGAAAACATTCTGGGGATGGCTGGGGGAGATGCTTGCACAACCACT[CG]AATGCACTTACACTGTCGAGCTGCACGCTTAACATTGGTTACGTTGACACAGTTTATGTT	GTCAACGTAACCAATGTTAAGCGTGCAGCTCGACAGTGTAAGTGCATTCG	DENND3	NM_014957	Body				TRUE							DENND3	ENST00000521477.1	TSS1500								TRUE
cg00439981	chr6	170684299	-	cg00439981	35717296		AAATCCAATCTATAATTATTACTATAATCAATATATCAACACAAAATTCC		II			NA	NA	NA	NA	NA	NA	chr6:170686006-170687003	N_Shore	TCATATGAAGTAGGTCCAATCTGTGGTTGTTGCTGTAATCAGTGTGTCAGCACAGAGTTC[CG]CAATTTCAGTATCTTTCTAAATAACCGACTGTGGAATGTTTGTAATCACACAGCACATAG	CGGAACTCTGTGCTGACACACTGATTACAGCAACAACCACAGATTGGACC	FAM120B	NM_032448	Body														chr6:170683805-170684615	3						TRUE
cg14136214	chr9	124545901	-	cg14136214	87613933		AAAACACAAAAACCTTTTAAATTAAACRTACRCACTACATAAAAAATAAC		II			NA	NA	NA	NA	NA	NA		OpenSea	GCTCGCTTGCTGGAACACAGGGGCCTTTTAAGTTGAGCGTGCGCACTGCATGGGAAATAG[CG]GCCCTGGAGGATGTTAGACTTGCTCCCTCTCCAAGACAGCAGCAGCCTGCACCTGCCCCG	GAACACAGGGGCCTTTTAAGTTGAGCGTGCGCACTGCATGGGAAATAGCG	DAB2IP	NM_032552	3'UTR				TRUE		9:124545749-124546355	Unclassified_Cell_type_specific	DAB2IP;DAB2IP	ENST00000408936.3;ENST00000259371.2	3'UTR;3'UTR	DAB2IP;DAB2IP	ENST00000408936.3;ENST00000259371.2	3'UTR;3'UTR	chr9:124545820-124546195	3						TRUE
cg16964946	chr11	27442973	-	cg16964946	95609922		CTAAAATAAACCCCCTTCAAAATTACAAAAATTCAACAATTAAAAAAAAC		II			NA	NA	NA	NA	NA	NA		OpenSea	GTAAGTACAGGCTAAAATAGACCCCCTTCAGAATTACAAGAGTTCAGCAATTAAGAAAGA[CG]CATGACTTCATTTCCAAAGGTACCATTTTATGCTGTAATTGTTTACACTCTTGATGAAGC	TAAAATAGACCCCCTTCAGAATTACAAGAGTTCAGCAATTAAGAAAGACG	LGR4	NM_018490	Body				TRUE										chr11:27442700-27443135	3						TRUE
cg20657709	chr2	28509570	+	cg20657709	92764528		ATAACAAAAATATCAACCACCATACAATATAAATACAAAAATACTCCATC		II			NA	NA	NA	NA	NA	NA		OpenSea	AGTTGTTTTTCAAGGCCCTGCTCAAAGCAGTCTCATCTAATAAGCCTCCTAGAAGCCCTT[CG]ATGGAGTATCTTTGCACCCATACTGCATGGTGGTTGACACCTCTGTTATAACCTTCGTCC	TAACAGAGGTGTCAACCACCATGCAGTATGGGTGCAAAGATACTCCATCG	BRE;BRE;BRE;BRE;BRE	NM_199192;NM_199193;NM_199191;NM_004899;NM_199194	Body;Body;Body;Body;Body				TRUE										chr2:28509425-28510015	3						TRUE
cg26552743	chr11	58826414	-	cg26552743	23711543		AAAACAAAATCTCTACAAATAAAACTCAATATTATATATTTTAAATACTC		II			NA	NA	NA	NA	NA	NA	chr11:58830063-58830739	N_Shelf	CCAAGGGTATCAAAACAGGATCTCTGCAGATGGAGCTCAGTGTTATGTGTTTTGGATGCT[CG]CAATAAGATTTTCATGCACCATAAACTTTCCTGAGTATCTCAACCAGTTTTGTTGATGCC	AAACAGGATCTCTGCAGATGGAGCTCAGTGTTATGTGTTTTGGATGCTCG									11:58825464-58826892	Unclassified	RP11-142C4.6	ENST00000533954.1	TSS1500	RP11-142C4.6;RP11-142C4.6	ENST00000532098.1;ENST00000533954.1	TSS1500;TSS1500			chr11:58825247-58827111	6	chr11:58825537-58826492	6		TRUE
cg26318872	chr14	104158729	-	cg26318872	40672542		CRTATCCRAATTACAACATAAAACRTACCAACTCTCTAAATATCCTTAAC		II			rs117954807	0.01544	NA	NA	NA	NA		OpenSea	CCTTGCATGTCCGTGTCCGGGTTGCAGCATGAAGCGTGCCAGCTCTCTGAATGTCCTTAA[CG]TGGGTGGCAAGGCTGCTGAAGATCGCTTTCAAGTAAGGAGCCTACCCCGAATTGTGTCCT	GTGTCCGGGTTGCAGCATGAAGCGTGCCAGCTCTCTGAATGTCCTTAACG	KLC1;KLC1	NM_182923;NM_001130107	Body;Body					14:103228482-103228637						KLC1;KLC1;KLC1;KLC1;KLC1	ENST00000538504.2;ENST00000557143.1;ENST00000557686.1;ENST00000535194.2;ENST00000554228.1	5'UTR;5'UTR;1stExon;3'UTR;3'UTR	chr14:104158365-104158875	3						TRUE
cg26810157	chr15	57579076	-	cg26810157	1665273		TATTTAATCTCTAAATCTAAACAATTTATAATCACAATCCAACCTCCTCC		II			NA	NA	NA	NA	NA	NA		OpenSea	TGTGGGTGTTATATTTGATCTCTAAATCTGAACAGTTTATGGTCACAGTCCAGCCTCCTC[CG]TGCAGCCCTGTGTGCTTTGCACATTTACCTTACAGTGGTAAGCAGAGACCATCTGTGACC	CGGAGGAGGCTGGACTGTGACCATAAACTGTTCAGATTTAGAGATCAAAT	TCF12;TCF12;TCF12;TCF12;TCF12	NM_207040;NM_207037;NM_003205;NM_207038;NM_207036	3'UTR;3'UTR;3'UTR;3'UTR;3'UTR				TRUE				TCF12;TCF12;TCF12;TCF12;TCF12;TCF12	ENST00000557843.1;ENST00000343827.3;ENST00000333725.5;ENST00000438423.2;ENST00000267811.5;ENST00000543236.1	3'UTR;3'UTR;3'UTR;3'UTR;3'UTR;3'UTR	TCF12;TCF12;TCF12;TCF12;TCF12;TCF12;TCF12;TCF12;TCF12	ENST00000560191.1;ENST00000557843.1;ENST00000343827.3;ENST00000333725.5;ENST00000438423.2;ENST00000267811.5;ENST00000560948.1;ENST00000543236.1;ENST00000560836.1	5'UTR;3'UTR;3'UTR;3'UTR;3'UTR;3'UTR;3'UTR;3'UTR;3'UTR	chr15:57578965-57579715	3						TRUE
cg12192282	chr2	143632190	+	cg12192282	73759216		TAAAAAAAACTACAATCTCAAACTTAAATAAACAAAAAATTTCACAATAC		II			NA	NA	NA	NA	NA	NA		OpenSea	AATTTTCCTCCTAAGAAGTCACATGTGAGCTCTGCGTTTTTATTTAATTAAGAAAAATAG[CG]TATTGTGAAATTTTCTGTTTACCCAAGTTTGAGACTGCAGTTTTTTTTATTAGTTCTTTC	AAAAAAAACTGCAGTCTCAAACTTGGGTAAACAGAAAATTTCACAATACG							TRUE										chr2:143631920-143632295	3						TRUE
cg08221288	chr14	50081280	+	cg08221288	69633221		TTCCTCCTCTCCAACAAATATACAAAAATCTTCCCTTACTCCAATTTAAC		II			NA	NA	NA	NA	NA	NA		OpenSea	GAGACCAGAAAAAGAAATTTCAATAACAGATCAGTTTGGGGTGCATGTATGATTTTGCAG[CG]TCAAATTGGAGTAAGGGAAGATTTCTGTATACTTGCTGGAGAGGAGGAATGTGTATAGTT	TCCTCCTCTCCAGCAAGTATACAGAAATCTTCCCTTACTCCAATTTGACG	PPIL5;PPIL5	NM_152329;NM_203467	3'UTR;3'UTR								LRR1;LRR1	ENST00000318317.4;ENST00000298288.6	3'UTR;3'UTR	LRR1;LRR1;LRR1;LRR1	ENST00000554869.1;ENST00000318317.4;ENST00000298288.6;ENST00000540712.1	3'UTR;3'UTR;3'UTR;3'UTR								TRUE
cg26720010	chr7	45147131	+	cg26720010	20630273		TTCRCAACTCACTTCCTTAAAAATATAATTTCTACTTCTCATTCATAAAC		II			NA	NA	NA	NA	NA	NA	chr7:45150987-45151554	N_Shelf	ATGGCTCTGTCCTTTCCTGGGCCAAGTCTCTCAACACTGAACCCTCAGGTTCAGTCTCTG[CG]CTTATGAATGAGAAGCAGAAACCACACCTTCAAGGAAGTGAGCTGCGAACAGAGAAGCTG	TCGCAGCTCACTTCCTTGAAGGTGTGGTTTCTGCTTCTCATTCATAAGCG	TBRG4;SNORA5B;TBRG4;TBRG4	NM_030900;NR_002990;NM_004749;NM_199122	Body;TSS1500;Body;Body								SNORA5B	ENST00000363786.1	TSS1500	TBRG4;SNORA5B;TBRG4	ENST00000477328.1;ENST00000363786.1;ENST00000495973.1	3'UTR;TSS1500;TSS200	chr7:45147005-45147290	3						TRUE
cg12747056	chr9	136726575	+	cg12747056	45705891		CRTCCCCAATTCTATAATACCTTTCTAATTTCTTATAAAATTACAAAAAC		II			NA	NA	NA	NA	NA	NA	chr9:136728386-136728600	N_Shore	CGATGCTGTGCAGGGAGAGCCTCGACACCGCGGAGATGACCTGGGGGAGACAAGAAGAGA[CG]CTCCTGTAATTTCACAAGAAACCAGAAAGGCATCACAGAACTGGGGACGCTGCTTTGCAG	CGCTCCTGTAATTTCACAAGAAACCAGAAAGGCATCACAGAACTGGGGAC	VAV2;VAV2	NM_001134398;NM_003371	Body;Body					9:135716165-135716464			VAV2	ENST00000486113.1	3'UTR	VAV2	ENST00000486113.1	3'UTR			chr9:136725502-136730702	6				TRUE
cg08330031	chr10	104623503	+	cg08330031	19764251		TACCACTTACCTAATATTCATTTAAAAATTTACTATCACAAATAAAACAC		II			NA	NA	NA	NA	NA	NA		OpenSea	TAATGGTGATAAGTAATACCTGATTGTTTCCTTTTCTGTTCTAGTAACTCAGAGGAGATA[CG]TGTTTTATTTGTGATAGCAAATTCCTAAATGAACATTAGGCAAGTGGTATCATTATCAGG	CGTGTTTTATTTGTGATAGCAAATTCCTAAATGAACATTAGGCAAGTGGT	C10orf32;C10orf32	NM_001136200;NM_144591	3'UTR;3'UTR								C10orf32;C10orf32	ENST00000369883.3;ENST00000339834.5	3'UTR;3'UTR	C10orf32;C10orf32;C10orf32	ENST00000369883.3;ENST00000339834.5;ENST00000299353.5	3'UTR;3'UTR;3'UTR	chr10:104623500-104623695	3						TRUE
cg25099065	chr2	69994225	+	cg25099065	79806381		CATATTTTTTCCAACCCTAAATAACAATTACTTATACTTTTAAAAACAAC		II			NA	NA	NA	NA	NA	NA		OpenSea	AACAGGGAAAATCAACCTTGAGTGATCAAAAGAAGGGTTGTGCCTTTAAGCCTGGAGGGG[CG]CTGCCTCCAAAAGCATAAGCAACTGCCATCCAGGGCTGGAAAAAACATGTTGCAGCTGTG	ATGTTTTTTCCAGCCCTGGATGGCAGTTGCTTATGCTTTTGGAGGCAGCG	ANXA4	NM_001153	5'UTR				TRUE		2:69993778-69994380	Unclassified_Cell_type_specific	AC092431.1;ANXA4;ANXA4;ANXA4	ENST00000418066.2;ENST00000409920.1;ENST00000536030.1;ENST00000460942.1	5'UTR;5'UTR;5'UTR;5'UTR	AC092431.1;ANXA4;ANXA4;ANXA4;ANXA4;ANXA4;ANXA4	ENST00000418066.2;ENST00000477632.1;ENST00000409920.1;ENST00000460439.1;ENST00000536030.1;ENST00000460942.1;ENST00000487351.2	5'UTR;5'UTR;5'UTR;5'UTR;5'UTR;5'UTR;5'UTR	chr2:69994160-69994615	3						TRUE
cg26635451	chr12	89749142	+	cg26635451	41705287		CTACRATAACACCCCCTTTACTTAACAACTAAATTAAAACRAATTAAATC		II			NA	NA	NA	NA	NA	NA	chr12:89745168-89748144	S_Shore	CTTGACAGCCCGCCTGGACTCGCTCATCTGCAGCAAAGCCCTCTGAGATACTACCCTAAC[CG]ATTTAATCCGTTCCAATTCAGCTGTCAAGTAAAGGGGGTGTTATCGTAGACCAGGATCAA	TACGATAACACCCCCTTTACTTGACAGCTGAATTGGAACGGATTAAATCG						CDMR		12:88273164-88273274	12:89747962-89749741	Promoter_Associated							chr12:89748885-89749390	3						TRUE
cg15035590	chr3	66437456	+	cg15035590	53720594		ACAAACTAAATCAAAACAAATCAATACAAATCCTATAAATAAAACTTTCC		II			NA	NA	NA	NA	NA	NA		OpenSea	TGGGCTCCCCAAAAGCCCCATCCTCAGAACTGACACCATGTGGCCTATCTGGCAGCAACA[CG]GAAAGCCCCATTCACAGGATTTGCATTGATTTGCCCTGATCTAGTTTGCCGAGCAGGAGA	CGGAAAGCCCCATTCACAGGATTTGCATTGATTTGCCCTGATCTAGTTTG	LRIG1	NM_015541	Body				TRUE		3:66437307-66437614	Unclassified_Cell_type_specific	SLC25A26;LRIG1	ENST00000536651.1;ENST00000496559.2	3'UTR;3'UTR	SLC25A26;SLC25A26;LRIG1;LRIG1	ENST00000464350.1;ENST00000536651.1;ENST00000496559.2;ENST00000495037.1	3'UTR;3'UTR;3'UTR;3'UTR	chr3:66437365-66437615	3						TRUE
cg25376491	chr5	179192524	+	cg25376491	27655557		TTATTAAAAAAATCTAACCCCAAAAAATACTTCCCACTAAACTACAAAAC		II			NA	NA	NA	NA	NA	NA		OpenSea	TTCCAATGGACTGCCTCCAGCCTCCCCCCTCGGTCAGTCTGACAAGCCTTCTGGAGCCGA[CG]CCCTGCAGTCCAGTGGGAAGCACTCTCTGGGGCTAGACTCTCTCAACAAAAAGCGTCTGG	CGCCCTGCAGTCCAGTGGGAAGCACTCTCTGGGGCTAGACTCTCTCAACA	MAML1	NM_014757	Body				TRUE		5:179192464-179192573	Gene_Associated_Cell_type_specific	MAML1	ENST00000503050.1	5'UTR	MAML1	ENST00000503050.1	5'UTR	chr5:179192420-179192750	3						TRUE
cg15552491	chr11	119037285	-	cg15552491	63758898		ACAAAAAACCAATCAAAATATATATTATTAATAAAACCTACATAATTATC		II			NA	NA	NA	NA	NA	NA	chr11:119039429-119039944	N_Shelf	TACTTCTGTCTGCAAGAGGCCAGTCAAAGTATATGTTATTAATAAAACCTACATGGTTGT[CG]TACCCATGGGGAAGGTGACAGGGGAGGAAAACAGATTGCTCTGAGCTGTGTCCAGGAACT	CGACAACCATGTAGGTTTTATTAATAACATATACTTTGACTGGCCTCTTG														NLRX1;NLRX1	ENST00000482180.1;ENST00000482180.1	1stExon;5'UTR	chr11:119037100-119037510	3						TRUE
cg18590995	chr1	226558496	+	cg18590995	81614425		CATCTACACATCAAAATTAAATAAAAATTATACTATATCTTCRTCCAAAC		II			NA	NA	NA	NA	NA	NA		OpenSea	GGCTGGGCTTAGCCAACCATGTCTCCTCTGCCCCTATGCCCAGTTTCAAACAGTCCAGCA[CG]TCTGGACGAAGATATAGCATAATTCCCATCCAATTCTGATGTGCAGATGAGGGCTCATAA	ATCTGCACATCAGAATTGGATGGGAATTATGCTATATCTTCGTCCAGACG	PARP1	NM_001618	Body						1:226558227-226558543	Gene_Associated_Cell_type_specific	PARP1;PARP1	ENST00000490921.1;ENST00000490921.1	1stExon;3'UTR	PARP1;PARP1;PARP1	ENST00000490921.1;ENST00000498787.1;ENST00000490921.1	1stExon;TSS200;3'UTR	chr1:226557940-226558510	3						TRUE
cg17995557	chr10	126289971	-	cg17995557	98777384		CAACTCCTAAATTTAAAAAATTCTATATACRCTTAACCRAAAAACCTTAC		II			rs942015	0.413926	NA	NA	NA	NA		OpenSea	AGCCAGGTTTCCAGCTCCTAGGTTTGAAAAGTTCTATGTGCGCTTGACCGGGGGGCCTTA[CG]TACGTGAATTGGGTGAGGGCCTGAGACAGGCGGGTGAGCACTTGCCCCACACTCCAGCCA	AGCTCCTAGGTTTGAAAAGTTCTATGTGCGCTTGACCGGGGGGCCTTACG	LHPP;LHPP	NM_022126;NM_001167880	Body;Body					10:126279941-126280264			LHPP	ENST00000482963.1	5'UTR	LHPP;LHPP	ENST00000493240.1;ENST00000482963.1	5'UTR;5'UTR	chr10:126289585-126289975	3						TRUE
cg13928485	chr9	136726359	+	cg13928485	87809432		AACAAATACCCTCTACCTATATCTTTATCATACATTTACAACRTATTATC		II			NA	NA	NA	NA	NA	NA	chr9:136728386-136728600	N_Shelf	CGGTGTGAGCTGAAGCCTCCCGCCCCCCACACCCCTTCCTGCAGCCGCCAACGGGTTACG[CG]ACAACACGCTGCAAATGCATGATAAAGACACAGGCAGAGGGCATCTGCTTCCAACCCCAG	GCAGATGCCCTCTGCCTGTGTCTTTATCATGCATTTGCAGCGTGTTGTCG	VAV2;VAV2	NM_001134398;NM_003371	Body;Body					9:135716165-135716464			VAV2	ENST00000486113.1	3'UTR	VAV2	ENST00000486113.1	3'UTR	chr9:136726165-136726510	3						TRUE
cg09418321	chr12	4699618	+	cg09418321	38714114		AACTTTAAACTAAAACCAAATCTTTCACCTACCTTCTCAAAATCCAATCC		II			NA	NA	NA	NA	NA	NA		OpenSea	CCCACACATTAGCAAGAAAGTCCTGCTGAAGTCATCCCTGCTGTATCAGGTGAGTGCAGA[CG]GACTGGACCCTGAGAAGGCAGGTGAAAGACCTGGTTTTAGTCCAAAGCCAGTTTTAGAAA	CGGACTGGACCCTGAGAAGGCAGGTGAAAGACCTGGTTTTAGTCCAAAGC	DYRK4	NM_003845	5'UTR								DYRK4;DYRK4;DYRK4;DYRK4	ENST00000540757.1;ENST00000010132.5;ENST00000543431.1;ENST00000540757.1	5'UTR;5'UTR;5'UTR;ExonBnd	DYRK4;DYRK4;DYRK4;DYRK4;DYRK4;DYRK4;DYRK4;DYRK4;DYRK4;DYRK4	ENST00000539701.1;ENST00000540757.1;ENST00000542905.1;ENST00000010132.5;ENST00000536645.1;ENST00000543431.1;ENST00000542744.1;ENST00000539309.1;ENST00000538520.1;ENST00000536157.1	3'UTR;5'UTR;5'UTR;5'UTR;5'UTR;5'UTR;ExonBnd;3'UTR;5'UTR;5'UTR							TRUE	TRUE
cg22826986	chr8	11351507	+	cg22826986	97660569		AAAAAAAACTTAAACTCTACCATATACCATCTATATACACCAAAACAACC		II			NA	NA	NA	NA	NA	NA		OpenSea	GTGAGCTAGCTATTATTAGCATCATTTAAAGACAAAGCAAAACCAGTGAGGCTGAAAGAA[CG]GCTGCCCTGGTGCACACAGATGGCACATGGCAGAGCCCAAGCCCTCTCCATGAGATCTGC	CGGCTGCCCTGGTGCACACAGATGGCACATGGCAGAGCCCAAGCCCTCTC	BLK	NM_001715	TSS200								BLK;BLK;BLK;BLK	ENST00000529894.1;ENST00000259089.4;ENST00000427279.1;ENST00000525389.1	TSS1500;TSS200;TSS200;TSS200	BLK;BLK;BLK;BLK	ENST00000529894.1;ENST00000259089.4;ENST00000427279.1;ENST00000525389.1	TSS1500;TSS200;TSS200;TSS200			chr8:11348943-11353625	6	chr8:11348826-11358243	6		TRUE
cg04499011	chr6	36972127	-	cg04499011	90611271		TTCAATAAAAAACCCTAATAAAACCAAAACCCAATAAAAAAACCCTAAAC		II			NA	NA	NA	NA	NA	NA		OpenSea	CACAGACCAGGTTCAGTGGAGAGCCCTGGTGGGACCAGAGCCCAGTGGGAGGGCCCTGAA[CG]GCCTGTGGGGCTTGAAGGAGGGGAACAGAGGCAGCGTCCATTTGTTCTGTAAGGGCCGGG	TCAGTGGAGAGCCCTGGTGGGACCAGAGCCCAGTGGGAGGGCCCTGAACG	FGD2	NM_173558	TSS1500								FGD2;FGD2	ENST00000274963.8;ENST00000394459.3	TSS1500;TSS1500	FGD2;FGD2;FGD2;FGD2;FGD2	ENST00000489356.1;ENST00000274963.8;ENST00000497659.1;ENST00000459781.1;ENST00000487975.1	TSS1500;TSS1500;TSS1500;TSS1500;TSS1500	chr6:36971885-36972195	3						TRUE
cg12353788	chr17	7792061	+	cg12353788	22708834		AATATAAACACAAACAAACACACCCAACATATACCTTCTCAAAAACACRC		II			NA	NA	NA	NA	NA	NA	chr17:7788261-7789091	S_Shelf	GGCCATCCTCTGGATTTGTGGGCCTGAGAGTGTGTGTGGGTGTGGGTGCGCGCGTGCGCG[CG]CGTGCTTTTGAGAAGGCATATGCTGGGTGTGTCTGTCTGTGCCTATATCTTTGTTTGGGT	ATATAGGCACAGACAGACACACCCAGCATATGCCTTCTCAAAAGCACGCG	CHD3;CHD3;CHD3	NM_001005271;NM_005852;NM_001005273	Body;TSS200;TSS200			RDMR	TRUE		17:7791365-7793314	Promoter_Associated	CHD3;CHD3	ENST00000358181.4;ENST00000330494.7	TSS200;TSS200	CHD3;CHD3;CHD3	ENST00000570758.1;ENST00000358181.4;ENST00000330494.7	TSS1500;TSS200;TSS200	chr17:7790500-7792135	3						TRUE
cg16736889	chr16	20421627	+	cg16736889	24698596		AAATCTTCAAATAAATCATATACATATTAAAATTTAAAAAACACTAACCC		II			NA	NA	NA	NA	NA	NA		OpenSea	TTATTATTACTAAGAGGAATTTAATGCAAGGAAACTGAAACTGAGGTCACACGCAGCTCC[CG]GGCCAGTGCCTCTCAAACTTTAACATGCATATGACTCATCTGAAGATCCCGTTAACTTGC	CGGGCCAGTGCCTCTCAAACTTTAACATGCATATGACTCATCTGAAGATC	ACSM5	NM_017888	5'UTR								ACSM5	ENST00000575584.1	5'UTR	ACSM5;ACSM5	ENST00000575584.1;ENST00000575070.1	5'UTR;5'UTR	chr16:20421520-20421770	3						TRUE
cg21407196	chr1	46751975	+	cg21407196	16651579		CATCTATAACATACTACAAAATACAACCRAACTAATAACTAAACCCAACC		II			NA	NA	NA	NA	NA	NA		OpenSea	AACAGCAGGTGGCGGAACTTGAGAGTGTGCAGGGAGCTGGCCAGGGTCTCCAGAACCCTG[CG]GTTGGGCTCAGCCACCAGCTCGGTTGCACCCTGCAGCATGTTACAGATGGTGAGCTGTCG	ATCTGTAACATGCTGCAGGGTGCAACCGAGCTGGTGGCTGAGCCCAACCG	LRRC41	NM_006369	Body						1:46751766-46752062	Gene_Associated_Cell_type_specific	LRRC41	ENST00000472710.1	3'UTR	LRRC41;LRRC41	ENST00000472710.1;ENST00000498402.1	3'UTR;3'UTR	chr1:46751600-46752010	3						TRUE
cg10499974	chr3	46244099	-	cg10499974	12711111		AAAACTTTCTTAATTCCACTACCAACAATAATTCCCCATTTCTATTTCTC		II			NA	NA	NA	NA	NA	NA		OpenSea	AATTCTTCCTAAGGGCTTTCTTAGTTCCACTGCCAGCAGTAGTTCCCCATTTCTATTTCT[CG]TTAGGTCTCAACTCTTCCGTCATGAGTTCTATGTTCCCCAGGATTCCAAGAGCCCAAATC	CGAGAAATAGAAATGGGGAACTACTGCTGGCAGTGGAACTAAGAAAGCCC	CCR1	NM_001295	3'UTR								CCR1;CCR3	ENST00000296140.3;ENST00000357422.2	3'UTR;5'UTR	CCR1;CCR3	ENST00000296140.3;ENST00000357422.2	3'UTR;5'UTR								TRUE
cg21828319	chr7	73645966	+	cg21828319	9749185		TAAATAAACTCCCRTAACTTACATATTTACTTCTAAAACRTCTATACCCC		II			NA	NA	NA	NA	NA	NA		OpenSea	CTCTGCGCCTTTCCGCCCCGTCACCGCATCAATGGGGTGGAGGCCAAACTCAAACACTTG[CG]GGGCACAGACGTCCCAGAAGCAAACATGCAAGTCACGGGAGTTTATTTATTTAATTTTTT	CGGGGCACAGACGTCCCAGAAGCAAACATGCAAGTCACGGGAGTTTATTT	RFC2;RFC2	NM_181471;NM_002914	3'UTR;3'UTR								RFC2;RFC2	ENST00000352131.3;ENST00000055077.3	3'UTR;3'UTR	RFC2;RFC2	ENST00000352131.3;ENST00000055077.3	3'UTR;3'UTR			chr7:73645428-73646005	5	chr7:73642968-73646054	6		TRUE
cg01040749	chr10	134400440	-	cg01040749	37777917		AAACTATAATTCTCTACTTATACCCACTTTATATTTATAAATAACRAATC		II			NA	NA	NA	NA	NA	NA		OpenSea	GCAGCGCGGCGAGGCTGTGGTTCTCTGCTTGTGCCCACTTTGTGTTTGTAAATAGCGAGT[CG]GAGTCGGAGCTGGAGCTAGTTTTTCATCATCTGTCGGCTTCTGCAGACCAATGTCATCAT	GGCTGTGGTTCTCTGCTTGTGCCCACTTTGTGTTTGTAAATAGCGAGTCG	INPP5A	NM_005539	Body					10:134250320-134250497			INPP5A	ENST00000432898.3	5'UTR	INPP5A	ENST00000432898.3	5'UTR	chr10:134400380-134400635	3						TRUE
cg12140749	chr14	69264039	-	cg12140749	70660169		TAAATACRACACTACAAAATATCTAAAATCTTTAAATTTAAAAACAAACC		II			NA	NA	NA	NA	NA	NA	chr14:69259612-69262900	S_Shore	AGGGTCTACGGTAAATGCGGCACTGCAGGGTGTCTGGAATCTTTGGGTTTGGGAGCAGGC[CG]CCTCCTGCTAGGACTACTGAGAATCCAATCCCAGGTCCAGCATTGCCCTGGGGGGTCTGA	CGGCCTGCTCCCAAACCCAAAGATTCCAGACACCCTGCAGTGCCGCATTT	C14orf181	NM_207442	TSS1500								ZFP36L1	ENST00000408913.2	TSS1500	ZFP36L1;ZFP36L1;ZFP36L1;ZFP36L1	ENST00000557022.1;ENST00000553375.1;ENST00000557086.1;ENST00000408913.2	TSS1500;TSS1500;TSS1500;TSS1500			chr14:69263494-69264526	6	chr14:69250160-69264888	6		TRUE
cg17766305	chr10	90147030	+	cg17766305	5784290		TATTACTAAAACTTCAAATCTACTTCTAAAAACTAACTTACTTACTTTCC		II			NA	NA	NA	NA	NA	NA		OpenSea	GAGAGGAATAGAGTGGGGGTGGGAGAAGTGGGGAGCAGAGAGAGACAGAGAATGAACTAG[CG]GAAAGCAAGCAAGTCAGCTTTTAGAAGTAGACCTGAAGCCCTAGCAACACTGAAAAGAGA	GTTGCTAGGGCTTCAGGTCTACTTCTAAAAGCTGACTTGCTTGCTTTCCG	RNLS;RNLS	NM_001031709;NM_018363	Body;Body				TRUE		10:90146997-90147236	Unclassified	RNLS	ENST00000466945.1	3'UTR	RNLS;RNLS	ENST00000466945.1;ENST00000481793.1	3'UTR;3'UTR	chr10:90146845-90147255	3						TRUE
cg06162038	chr2	138727217	-	cg06162038	14790290		TTTCCCAATCTATCCACTCCACTCTATTTCTAATACCTAAATCATAATTC		II			NA	NA	NA	NA	NA	NA		OpenSea	CTACTGGCTTATTTCCCAATCTGTCCACTCCACTCTATTTCTAGTACCTGAGTCATAATT[CG]GGCTTTATTATCTCACATTTCATTTTGAGAGCAAAGTGATATCTGTTTTTTTAATGCCTA	TTCCCAATCTGTCCACTCCACTCTATTTCTAGTACCTGAGTCATAATTCG	HNMT;HNMT	NM_001024075;NM_006895	Body;Body								HNMT	ENST00000485653.1	5'UTR	HNMT;HNMT;HNMT;HNMT	ENST00000467390.1;ENST00000485653.1;ENST00000480534.1;ENST00000475675.1	5'UTR;5'UTR;5'UTR;3'UTR	chr2:138726805-138727255	3						TRUE	TRUE
cg00760938	chr2	217357159	+	cg00760938	82671554		CTAAAAACCACAAACAAAAATAAAACCTACACAACATTATTAAAAATCCC		II			NA	NA	NA	NA	NA	NA		OpenSea	CTGCCTTGGAGGGCCTCACCTTTCCTGCTGGGTCAGCTCTTGCCTGTGGCTCTGGCCTCA[CG]GGACTCTCAACAATGCTGTGCAGGCCCCACTCTTGTCTGTGGCCCCCAGGGGCTTTGTGG	CGGGACTCTCAACAATGCTGTGCAGGCCCCACTCTTGTCTGTGGCCCCCA							TRUE		2:217357037-217357278	Unclassified_Cell_type_specific	AC098820.3;AC098820.3	ENST00000438978.1;ENST00000453157.1	3'UTR;3'UTR	AC098820.3;AC098820.3;AC098820.3	ENST00000438978.1;ENST00000431856.1;ENST00000453157.1	3'UTR;3'UTR;3'UTR	chr2:217356860-217357290	3						TRUE
cg13995453	chr12	9759653	+	cg13995453	29698891		AATTAAATCCCAATACATTTTCATCCATAATATTCCTTTCAAAATACAAC		II			rs75158576	0.057182	NA	NA	NA	NA		OpenSea	ATCACCTTAGCCTACCAAAGTGTTGGGATTACAGGCATGAGCCACTGCAACTGGCCTACA[CG]TTGTATTCTGAAAGGAATATTATGGATGAAAATGCACTGGGACTTAATCATAGTATTGAT	ATTAAGTCCCAGTGCATTTTCATCCATAATATTCCTTTCAGAATACAACG	KLRB1	NM_002258	Body																				TRUE	TRUE
cg11335172	chr2	103033799	-	cg11335172	17750569		ACACRATAACRAATAAAATCTAATAATTTAAAAATATATTACATCCACCC		II			NA	NA	NA	NA	NA	NA		OpenSea	TGGTGTTGTCCACACGATAGCGAGTGAGATCTGGTAGTTTAAAAGTGTGTTGCATCCACC[CG]TTTCTCACACCTGCTTTCACCATGTGATGTGACTGCTCCCCTTTTGCCTTCTGCCATGAT	CGGGTGGATGCAACACACTTTTAAACTACCAGATCTCACTCGCTATCGTG	IL18RAP	NM_003853	TSS1500								IL18RAP	ENST00000264260.2	TSS1500	IL18RAP	ENST00000264260.2	TSS1500								TRUE
cg12604490	chr6	99373813	+	cg12604490	14767953		TCATACATTCTCCCTACAAACCTATTTTACATAACAACTCCTTAACTATC		II			NA	NA	NA	NA	NA	NA		OpenSea	GTACATGTGAGACTGCATTATATTAATATTTTGTAAAATTAGGAGGTTGAATGACAAAAA[CG]ACAGCCAAGGAGCTGTTATGCAAAACAGGCTTGTAGGGAGAATGCATGAATTACTTAAAG	CGACAGCCAAGGAGCTGTTATGCAAAACAGGCTTGTAGGGAGAATGCATG	FBXL4	NM_012160	Body				TRUE																	TRUE
cg02072492	chr5	95063827	+	cg02072492	35697147		TAACTACATACTCACCAAACCTATTTTCTCTTCCAAAATAACTAAATAAC		II			NA	NA	NA	NA	NA	NA	chr5:95066876-95067812	N_Shelf	CATATTCCGTTGATGAGAACTAATCATGTGGCCCTACCTATATGCACAAAAGTTGAGAAA[CG]TCATTTAGCTATCTTGGAAGAGAAAACAGGTTTGGTGAGTATGTAGCCAGGCTTTGTACC	CGTCATTTAGCTATCTTGGAAGAGAAAACAGGTTTGGTGAGTATGTAGCC											CTD-2154I11.2;RHOBTB3;CTD-2154I11.2	ENST00000512486.1;ENST00000515852.1;ENST00000513235.1	3'UTR;5'UTR;3'UTR	CTD-2154I11.2;RHOBTB3;RHOBTB3;CTD-2154I11.2;RHOBTB3	ENST00000512486.1;ENST00000515852.1;ENST00000510226.1;ENST00000513235.1;ENST00000504949.1	3'UTR;5'UTR;5'UTR;3'UTR;5'UTR	chr5:95063460-95063895	3						TRUE
cg09859659	chr8	142180109	-	cg09859659	76611493		ATATACCCAAAACCTACTTTAAAATATAAAAACCRTCAATCRAACTTAAC		II			NA	NA	NA	NA	NA	NA	chr8:142183432-142183767	N_Shelf	TCCTCTGAGATGTGTACCCAAGGCCTGCTTTGAGATGTGAGAACCGTCAGTCGGGCTTGG[CG]GGGGCCGCGCCTCCATGCTCCCAGGCAGCACACATTCCTCAGTCTCGACTCTCGCCCGTT	TGTACCCAAGGCCTGCTTTGAGATGTGAGAACCGTCAGTCGGGCTTGGCG	DENND3	NM_014957	Body					8:142249090-142249632	8:142179177-142180371	Gene_Associated				DENND3	ENST00000520482.1	5'UTR	chr8:142179845-142180415	3						TRUE
cg01490728	chr9	136565608	+	cg01490728	40794939		AAAACAACCCTACTCTACTTTCTCTCTCTATAAATATATCTAATTTAAAC		II			NA	NA	NA	NA	NA	NA	chr9:136566573-136566896	N_Shore	GCTAAGTGGAAGAAGCTGATCACAAAAGCACACATCTTTTATGATTCTACTTACGTGAAA[CG]TCCAAACTAGATATATCTACAGAGAGAGAAAGTAGAGTAGGGTTGCCCTGGGCTGGGGAT	CGTCCAAACTAGATATATCTACAGAGAGAGAAAGTAGAGTAGGGTTGCCC	SARDH;SARDH	NM_001134707;NM_007101	Body;Body								SARDH	ENST00000371868.1	5'UTR	SARDH	ENST00000371868.1	5'UTR								TRUE
cg11597277	chr20	52492248	+	cg11597277	99808560		CTCTACRCCTAACRAAAATAATACAAAATACACCRTAAATAATACAAAAC		II			NA	NA	NA	NA	NA	NA		OpenSea	CGTCACAGCACGACACCATGGCGGCAGTCACTTCCGCTATGCCTCACGACACTTCTGCTA[CG]CCTTGCATCACTTACGGTGCACCTTGCATCACTTCCGCTAGGCGCAGAGAGGAGGGAGGG	CGCCTTGCATCACTTACGGTGCACCTTGCATCACTTCCGCTAGGCGCAGA	SUMO1P1	NR_002189	TSS200														chr20:52491985-52492310	3						TRUE
cg14109551	chr6	118903047	-	cg14109551	66685577		ACACAAAAACATAACCTTCTTACTATCTTAAAAACAAATAAACCTAACCC		II			NA	NA	NA	NA	NA	NA		OpenSea	CATATTCTATTGCACAAGAGCATAGCCTTCTTACTATCTTGGGGACAGATAAACCTGGCC[CG]CTGCGGGGAGCCTTGATTTTAATATTATCCAACAGTTAGATCTTTTCTCCAAACAGAAGG	CGGGCCAGGTTTATCTGTCCCCAAGATAGTAAGAAGGCTATGCTCTTGTG	C6orf204;C6orf204	NM_206921;NM_001042475	Body;Body				TRUE				CEP85L	ENST00000360290.3	5'UTR	CEP85L;CEP85L;CEP85L;CEP85L	ENST00000483035.1;ENST00000476150.1;ENST00000462101.1;ENST00000360290.3	3'UTR;3'UTR;3'UTR;5'UTR	chr6:118902820-118903090	3						TRUE
cg18735089	chr7	98738998	-	cg18735089	40787850		ATTCCTTCTAAAACATTCATCATATTTCTAACACAAAATCAATTACTTTC		II			NA	NA	NA	NA	NA	NA	chr7:98741205-98741990	N_Shelf	AATTAAAACCTATTCCTTCTAAAACATTCATCATATTTCTAACACAAAATCAGTTGCTTT[CG]CTTTTAACAAGATAACTGAAACCAATCTGATGTCAATTACAGACTGAGCTGTAAATCAGA	TTCCTTCTAAAACATTCATCATATTTCTAACACAAAATCAGTTGCTTTCG	SMURF1;SMURF1	NM_020429;NM_181349	Body;Body						7:98738943-98739256	Unclassified_Cell_type_specific				SMURF1	ENST00000472627.1	3'UTR	chr7:98738840-98739170	3						TRUE
cg19694519	chr8	22389206	+	cg19694519	61789265		ACTACTTTCATTCTATAAACTTCACTTATATTAATAAATTATTACCTCAC		II			NA	NA	NA	NA	NA	NA		OpenSea	GTCTTAAGTTAACTTTTTCTGTTGTTGCTTTTTAAAATAGTGCACAGTTGTAAGTAGTAT[CG]TGAGGCAATAACTCACTAATATAAGTGAAGCTTATAGAATGAAAGCAGCCCTCACTAAGT	CGTGAGGCAATAACTCACTAATATAAGTGAAGCTTATAGAATGAAAGCAG	PPP3CC	NM_005605	Body				TRUE		8:22388873-22389673	Unclassified_Cell_type_specific														TRUE
cg26921093	chr17	63534688	-	cg26921093	89809905		AAAAAACCATAATCCCCACCAACRTTTACCTTAAACAAAAACAATTAATC		II			NA	NA	NA	NA	NA	NA	chr17:63532955-63533933	S_Shore	CATGGCCTCATGGAGAGCCATGGTCCCCACCAGCGTTTGCCTTGGGCAGGAGCAGTTGGT[CG]CACTCCGAGAGGCCCTGCTTGTTCTTTCTGTAGTACAACCAGCCCATCAGTAGTTACTTT	GAGAGCCATGGTCCCCACCAGCGTTTGCCTTGGGCAGGAGCAGTTGGTCG	AXIN2	NM_004655	Body			CDMR			17:63533918-63535455	Unclassified_Cell_type_specific							chr17:63534385-63534695	3						TRUE
cg23948703	chr17	42928238	-	cg23948703	1808983		CAATAAAACCTCTTAAAAAATAACATATATTCAAAATATAAACACCAAAC		II			rs117979815	0.037431	NA	NA	NA	NA		OpenSea	GGAAGCAGAGGCAGTGAAGCCTCTTGGGAGATGACATATATTCAGAATGTAAGCACCAGA[CG]GGGCAGGGGAGACGAGGATGAAAGGAGCAGAGCAAGACAGAGGTCAGAATGTTCTGTTCA	AGTGAAGCCTCTTGGGAGATGACATATATTCAGAATGTAAGCACCAGACG	EFTUD2;EFTUD2	NM_004247;NM_001142605	3'UTR;3'UTR								EFTUD2	ENST00000262414.5	3'UTR	EFTUD2	ENST00000262414.5	3'UTR	chr17:42927845-42928335	3						TRUE
cg10837404	chr5	112356289	+	cg10837404	82751103		AAAATCCTTTAATAATCATACCCAACAATACAAATAATCTTTATCCTTTC		II			rs192509686	0.0124	NA	NA	NA	NA		OpenSea	CTGTTTCTAGATTTATGTTGTTGTAGTTGAACAGCAACTGTTTTTTTCCCTCAGTGTTAA[CG]AAAGGATAAAGACTACCTGTATTGTTGGGTATGACTATCAAAGGATTTCCGGTGATTCAT	CGAAAGGATAAAGACTACCTGTATTGTTGGGTATGACTATCAAAGGATTT	DCP2	NM_152624	3'UTR						5:112356259-112356429	Unclassified_Cell_type_specific	DCP2	ENST00000389063.2	3'UTR	DCP2	ENST00000389063.2	3'UTR	chr5:112356260-112356550	3						TRUE
cg15361231	chr1	193075191	+	cg15361231	6765952		ACTATTATTACCACCACTAAATAACTTAAATAATCCTATCAACAACAATC		II			NA	NA	NA	NA	NA	NA	chr1:193074174-193074778	S_Shore	TTAGGAAACAAAACAAAAGAAATTAGCACAGAGATGTTTCACCATGGCTTTGGAAATGGG[CG]ATTGCTGTTGACAGGATTATTTAAGCCACTCAGTGGTGGTAATAATAGCCTTTGTGCGTC	CTATTATTACCACCACTGAGTGGCTTAAATAATCCTGTCAACAGCAATCG	GLRX2;GLRX2;GLRX2	NM_016066;NM_197962;NM_016066	1stExon;TSS1500;5'UTR						1:193073497-193075345	Promoter_Associated	GLRX2;GLRX2;GLRX2;GLRX2	ENST00000367440.3;ENST00000367439.3;ENST00000367440.3;ENST00000472197.1	1stExon;TSS1500;5'UTR;TSS200	GLRX2;GLRX2;GLRX2;GLRX2	ENST00000367440.3;ENST00000367439.3;ENST00000367440.3;ENST00000472197.1	1stExon;TSS1500;5'UTR;TSS200	chr1:193075085-193075350	3					TRUE	TRUE
cg09016797	chr7	155790956	+	cg09016797	88728939		AAAAAATCTAATACCRAAAAACACAAATATTTCACRTATACACAATACCC		II			NA	NA	NA	NA	NA	NA		OpenSea	CACGCACACAGCTCGCAGCTCCCTTCCTTCGTGGGGTGAAATCCAAATTCTTTGTAGACA[CG]GGCACTGTGCACACGTGAAATACCTGTGTTCTTCGGCACCAGATTTTTCAAAAGGTGACT	CGGGCACTGTGCACACGTGAAATACCTGTGTTCTTCGGCACCAGATTTTT								7:155483458-155483718	7:155790781-155791132	Unclassified_Cell_type_specific							chr7:155790565-155791255	3						TRUE
cg03406844	chr2	152220529	+	cg03406844	26704931		CCTCTAACTACTTATAAATTACRAAATAACCRCCTTCAAATTCACACACC		II			NA	NA	NA	NA	NA	NA		OpenSea	GTGTGTACCACAGAGAAGCACGGTCTGGCAAATACAAGCTCACCTACGCAGAAGCTAAGG[CG]GTGTGTGAATTTGAAGGCGGCCATCTCGCAACTTACAAGCAGCTAGAGGCAGCCAGAAAA	CTCTAGCTGCTTGTAAGTTGCGAGATGGCCGCCTTCAAATTCACACACCG	TNFAIP6	NM_007115	Body						2:152220270-152220869	Unclassified_Cell_type_specific							chr2:152220260-152220675	3						TRUE
cg00091349	chr3	151048406	+	cg00091349	57722175		AATTCAAAACCAAATCACCCAAAACTTTATAATCAACTAACACTAATCTC		II			NA	NA	NA	NA	NA	NA		OpenSea	TGGAGTTCATGGTGAGTTTCATTTCATGTTTCTTGCCACAAGTGTTACCATGGAGTTAGA[CG]AGACTAGTGTTAGTTGATCACAAAGTTTTGGGTGACTTGGCTTTGAATTCTGAGAAGAAA	CGAGACTAGTGTTAGTTGATCACAAAGTTTTGGGTGACTTGGCTTTGAAT	MED12L;P2RY13	NM_053002;NM_176894	Body;TSS1500								P2RY13;MED12L	ENST00000325602.5;ENST00000491549.1	TSS1500;5'UTR	P2RY13;MED12L;MED12L	ENST00000325602.5;ENST00000468305.1;ENST00000491549.1	TSS1500;5'UTR;5'UTR								TRUE
cg07002540	chr2	85281128	-	cg07002540	11646832		ACCTCCTACRCACAAAACCAACTCTACAATAAAATCTAAAAATTATAACC		II			NA	NA	NA	NA	NA	NA		OpenSea	TTTCTTTGTGTGCCTCCTACGCACAAAGCCAGCTCTGCAGTGGAATCTGGGGATTATAGC[CG]GGTGTGGCACTCCGCCCTGTGTGACTGTCCTGTCGCCCTGTTAGTCATCTTGCCTGTGTG	CCTCCTACGCACAAAGCCAGCTCTGCAGTGGAATCTGGGGATTATAGCCG	KCMF1	NM_020122	3'UTR				TRUE				KCMF1	ENST00000409785.3	3'UTR	KCMF1	ENST00000409785.3	3'UTR	chr2:85280980-85281275	3						TRUE
cg11531557	chr8	28919234	+	cg11531557	7616283		AACAAAAATTTATCCTTAAAAAATACTACATACCCAACRTAACCATAACC		II			NA	NA	NA	NA	NA	NA		OpenSea	CTCCCCTGGAAGAGCCCACAGCCTTCTATGATCTCCCCCCCGGGCTCGCCCTGCCTTCCA[CG]GCCATGGTCACGTTGGGTATGCAGTACTTTTCAAGGATAAATTTTTGTTTATGTTTTTTA	CGGCCATGGTCACGTTGGGTATGCAGTACTTTTCAAGGATAAATTTTTGT								8:28974740-28975154	8:28917821-28919461	Promoter_Associated				HMBOX1	ENST00000522468.1	3'UTR	chr8:28918620-28919315	3						TRUE
cg16085171	chr12	123569118	+	cg16085171	3667320		AAAAATAATAAACTAAACRTTCRTCTCTTCACCCATACTCTAAAAACAAC		II			NA	NA	NA	NA	NA	NA		OpenSea	TTTGAACATTTGCCACTGCTGACATCGTGGCCACCCACCTGGGGCCAGAAAGAGCCCCTC[CG]CTGCCCCCAGAGCATGGGTGAAGAGACGAACGCTTAGCCTACTACCTCCTCTCATGCCAG	CGCTGCCCCCAGAGCATGGGTGAAGAGACGAACGCTTAGCCTACTACCTC	PITPNM2	NM_020845	5'UTR				TRUE				PITPNM2;PITPNM2;RP11-197N18.7	ENST00000320201.4;ENST00000280562.5;ENST00000506255.1	5'UTR;5'UTR;5'UTR	PITPNM2;PITPNM2;PITPNM2;PITPNM2;RP11-197N18.7;PITPNM2	ENST00000451868.2;ENST00000535289.1;ENST00000320201.4;ENST00000280562.5;ENST00000506255.1;ENST00000542210.1	3'UTR;3'UTR;5'UTR;5'UTR;5'UTR;5'UTR			chr12:123567905-123569193	6				TRUE
cg01024458	chr1	8703816	-	cg01024458	96604830		AAAAATAAACACAACAAACAAAACAACCTACCACAAAACATAATATTAAC		II			NA	NA	NA	NA	NA	NA		OpenSea	GGGGTTTTTGTGAAGGTGAGCACAGCAGACAGGGCAACCTGCCACAGAGCATAATGTTAG[CG]TGTGCCTCTCTGGGGAGGGAACCCCAGGGGACAGGTGTTCATTTTTCATTTCATTTTCAA	CGCTAACATTATGCTCTGTGGCAGGTTGCCCTGTCTGCTGTGCTCACCTT	RERE;RERE	NM_012102;NM_001042681	Body;Body						1:8703671-8703923	Unclassified_Cell_type_specific	RERE	ENST00000480342.1	3'UTR	RERE	ENST00000480342.1	3'UTR	chr1:8703685-8703895	3						TRUE
cg02007288	chr8	30513708	+	cg02007288	79780232		CACATTTTCTCATTCTTACAATTAAACTAAATATAAACAACTTTCATAAC		II			NA	NA	NA	NA	NA	NA	chr8:30515170-30516024	N_Shore	AGCCACCTGGCTAGGCAACCCACAAGGCCTCTACATTCAATTTCATAAGTGAAATGAGGA[CG]CTATGAAAGCTGTCCACATCCAGCCCAATTGTAAGAATGAGAAAATGTGTATGTTATTTT	CGCTATGAAAGCTGTCCACATCCAGCCCAATTGTAAGAATGAGAAAATGT	GTF2E2	NM_002095	5'UTR								GTF2E2	ENST00000355904.4	5'UTR	GTF2E2;GTF2E2;GTF2E2;GTF2E2	ENST00000518599.1;ENST00000518445.1;ENST00000523499.1;ENST00000355904.4	5'UTR;5'UTR;5'UTR;5'UTR	chr8:30513460-30513775	3						TRUE
cg04527989	chr5	71614752	-	cg04527989	55716258		ACATAAACAAAAAATAACTACAACAACTAATTCTTACTAAAATATCAAAC		II			NA	NA	NA	NA	NA	NA	chr5:71616007-71616345	N_Shore	TCACGGAAACCACATAAACAGAAAATAGCTACAACAGCTAATTCTTACTAAGGTGTCAAG[CG]TTGTGCATAACACTGCCTAATGTGTGACATTAAACGTTTTCACCAGGTCAGCCACTTAAT	CGCTTGACACCTTAGTAAGAATTAGCTGTTGTAGCTATTTTCTGTTTATG	PTCD2;MRPS27	NM_024754;NM_015084	TSS1500;Body								PTCD2;PTCD2;PTCD2;PTCD2;MRPS27;MRPS27	ENST00000380639.4;ENST00000543322.1;ENST00000503868.1;ENST00000536805.1;ENST00000515404.1;ENST00000457646.4	TSS1500;TSS1500;TSS1500;TSS1500;5'UTR;5'UTR	PTCD2;PTCD2;PTCD2;PTCD2;PTCD2;PTCD2;PTCD2;MRPS27;MRPS27;MRPS27;MRPS27;MRPS27;MRPS27;MRPS27	ENST00000380639.4;ENST00000515198.1;ENST00000511752.1;ENST00000503868.1;ENST00000510676.2;ENST00000503315.1;ENST00000493283.1;ENST00000520285.1;ENST00000523654.1;ENST00000506957.1;ENST00000508863.2;ENST00000515404.1;ENST00000457646.4;ENST00000522404.1	TSS1500;TSS1500;TSS1500;TSS1500;TSS1500;TSS1500;TSS1500;3'UTR;3'UTR;3'UTR;5'UTR;5'UTR;5'UTR;3'UTR	chr5:71614625-71615095	3					TRUE	TRUE
cg24662823	chr11	128350635	+	cg24662823	47739272		TAATCCTCAACTTCTAAATTTCTAACTTTAAAACTCTTAAAAACCCAAAC		II			rs7108562	0.440287	NA	NA	NA	NA		OpenSea	GTTTGAGAACTCCAAGTACAGAGATTCAGAGTCAAACGTTGCTCACATCTGTCGGAGTAG[CG]TTTGGGTCCTCAAGAGTTCTAAAGCCAGAAATCTAGAAGCTGAGGATCACACATGTTATG	GATCCTCAGCTTCTAGATTTCTGGCTTTAGAACTCTTGAGGACCCAAACG	ETS1;ETS1;ETS1	NM_001143820;NM_001162422;NM_005238	Body;Body;Body				TRUE																	TRUE
cg14477767	chr4	170195438	+	cg14477767	80622834		ACATCTTATTATTTCCCRTCTACATAAAAATAATCATATCTATCTTTACC		II			rs116365490	0.010426	NA	NA	NA	NA	chr4:170191357-170192844	S_Shelf	AAGACTTCAAAGGACTTTCATATATATTATCTCATCTGTCTTCTCAGCATCCCTCAGAAG[CG]GTAAAGACAGATATGATTATTTCCATGTAGACGGGAAACAACAAGATGTAGATAAGTTAT	CATCTTGTTGTTTCCCGTCTACATGGAAATAATCATATCTGTCTTTACCG																	chr4:170195145-170195470	3						TRUE
cg24737761	chr6	106245659	+	cg24737761	25650548		ACRCAATTATCACCTAAACATAAATATTATTCTTAATACCAATTACACCC		II			NA	NA	NA	NA	NA	NA		OpenSea	GCACCTCCTACTTTGAAGCAACACTGGTGATGATGGCATAACTCACCCTTTCCTTAGTAT[CG]GGTGCAACTGGCACCAAGAACAACACCCATGCCCAGGTGACAACTGCGCCAATATGGGTC	CGGGTGCAACTGGCACCAAGAACAACACCCATGCCCAGGTGACAACTGCG							TRUE										chr6:106245465-106245690	3						TRUE
cg25739938	chr2	9610621	-	cg25739938	94625480		CAACCTACTAATAAACTACTATTTCCTAACACCTCTATACCAATAAAAAC		II			NA	NA	NA	NA	NA	NA	chr2:9614194-9615235	N_Shelf	TTACCTGCATTCAGCCTGCTGGTGGACTGCTGTTTCCTAACACCTCTGTACCAATGGGGA[CG]ATGTTGAAATTAACCATCAAAACTGTTTCTCTCGATGACAGAGGCAATGTCTTAGTGCCT	CGTCCCCATTGGTACAGAGGTGTTAGGAAACAGCAGTCCACCAGCAGGCT	CPSF3	NM_016207	Body								CPSF3;CPSF3	ENST00000489403.1;ENST00000427001.2	5'UTR;3'UTR	CPSF3;CPSF3	ENST00000489403.1;ENST00000427001.2	5'UTR;3'UTR	chr2:9610365-9610715	3						TRUE
cg21997986	chr4	102745414	+	cg21997986	52616118		CAATTATTATTAACCACTTCTAACCTCTACTTTACTAACTAAAAACTTTC		II			NA	NA	NA	NA	NA	NA		OpenSea	CCCTGGAGCTAATGAGCTGCTGGGCAGGTGCACAGACTGAGGAAGTACTCTTAGCACCAG[CG]AAAGTCCTCAGTCAGTAAAGCAGAGGTCAGAAGTGGTCAATAATAACTGACCACTAAGCA	AGTTATTATTGACCACTTCTGACCTCTGCTTTACTGACTGAGGACTTTCG	BANK1;BANK1;BANK1	NM_001127507;NM_017935;NM_001083907	Body;Body;5'UTR								BANK1	ENST00000444316.2	5'UTR	BANK1	ENST00000444316.2	5'UTR								TRUE
cg12602923	chr6	31654533	-	cg12602923	75602822		AAAACCAAAAAAACTACACAATTATAATAACAATAAACACATCAAAAACC		II			NA	NA	rs79515906	0.064015	NA	NA	chr6:31650648-31651292	S_Shelf	AGGAGGCGGGAGGGGCCAGGGAGGCTGCACAGTTGTGATAACAGTAGGCACATCAGGGAC[CG]GGGAGGTTTGGGGACCTGCTGCCTGAGGAAAGCTCAGGTTAGGGGCTGAAGGCCTAGGGG	GGGCCAGGGAGGCTGCACAGTTGTGATAACAGTAGGCACATCAGGGACCG																			chr6:31654075-31654666	3	chr6:31654164-31654818	6		TRUE
cg05705140	chr2	242945114	+	cg05705140	2722914		CTCAAATATTAAAACTTCCTACCTAATCCTTTAATCACTCACTATATTTC		II			NA	NA	NA	NA	NA	NA	chr2:242945406-242946563	N_Shore	TTCTTTATAGCAATGTGAGACTGGATTCATACAGAGCTCTTCCTGAGAGAAAAAAGAATG[CG]AAACACAGTGAGTGATCAAAGGATCAGGCAGGAAGTTCTAACATTTGAGAAGGGCCTGGG	TCAAATGTTAGAACTTCCTGCCTGATCCTTTGATCACTCACTGTGTTTCG									2:242944981-242945439	Unclassified_Cell_type_specific				AC131097.3	ENST00000415434.1	5'UTR	chr2:242945045-242945435	3						TRUE
cg21634628	chr3	15687271	-	cg21634628	10716833		CATTTATCTTTTTCAAACCACATCTTCCTCTAACAAATCTCTCAATATAC		II			NA	NA	NA	NA	NA	NA		OpenSea	TTTTCTGTTCACATTTATCTTTTTCAAGCCACATCTTCCTCTAACAAATCTCTCAGTATG[CG]ATTGGTCTCAAGCTAAAACAAAAATAAATGTCAGTTTATATTTTACACATCCACAAAGCA	CGCATACTGAGAGATTTGTTAGAGGAAGATGTGGCTTGAAAAAGATAAAT	BTD	NM_000060	3'UTR								BTD	ENST00000303498.5	3'UTR	BTD	ENST00000303498.5	3'UTR					chr3:15686704-15691818	6		TRUE
cg24262870	chr10	7536500	+	cg24262870	54605145		AAAACTATACCTAAACCTATACAAATTTATAATCTCTAACTAACAAAAAC		II			NA	NA	rs116532029	0.017811	rs116532029	0.017811		OpenSea	GAAGGACCCAAGGATTTTGATAAGCTGAGGAAGAAATCTGTAATACAGCATTAACCTGTA[CG]TCCCTGCCAGCCAGAGATTATAAACTTGTACAGGCTCAGGCACAGCCCCCAGGGACTTTC	CGTCCCTGCCAGCCAGAGATTATAAACTTGTACAGGCTCAGGCACAGCCC							TRUE																	TRUE
cg17980508	chr1	79085713	+	cg17980508	18787970		AACATTATATAACTACATACCTTTTCCTAATTTCTCCTCAAAACAACTAC		II			NA	NA	NA	NA	NA	NA		OpenSea	TATCAGCTAAATTTTTTTTTTGTACTTTAAGAAATAGGGATAGTCATAGTGTTTACTGTA[CG]CAGTTGTTCTGAGGAGAAATTAGGAAAAGGTATGCAGTTACACAATGCCACGTACAACTC	CGCAGTTGTTCTGAGGAGAAATTAGGAAAAGGTATGCAGTTACACAATGC	IFI44L	NM_006820	TSS1500						1:79085547-79085797	Unclassified_Cell_type_specific	IFI44L;IFI44L;IFI44L	ENST00000476521.1;ENST00000370751.4;ENST00000342282.3	TSS1500;TSS1500;TSS1500	IFI44L;IFI44L;IFI44L;IFI44L;IFI44L;IFI44L;IFI44L	ENST00000452835.1;ENST00000452835.1;ENST00000476521.1;ENST00000370751.4;ENST00000342282.3;ENST00000459784.1;ENST00000476876.1	1stExon;5'UTR;TSS1500;TSS1500;TSS1500;TSS1500;TSS1500	chr1:79085500-79086250	3					TRUE	TRUE
cg22668906	chr11	128180077	+	cg22668906	92782407		CTATTTCCATAAACAACATAACAAATAATTACTATAAAACTTCATTAAAC		II			rs78421407	0.150823	NA	NA	NA	NA		OpenSea	TGGAGGAGAAACCTGAAGACAGGGGAACTGACAGAGACAAGTGCGTTAGACTAAATCCAG[CG]TCTAATGAAGTTCCACAGCAATTACTTGCCATGCTGTTTATGGAAACAGTTTCCTGTCTC	TGTTTCCATAAACAGCATGGCAAGTAATTGCTGTGGAACTTCATTAGACG							TRUE										chr11:128179980-128180315	3						TRUE
cg09469986	chr13	31017306	+	cg09469986	82810441		ATATTAATACAAAATATTAAATCCTCTACCTATCACATCCATAAAACCAC		II			NA	NA	NA	NA	NA	NA	chr13:31019860-31020137	N_Shelf	CCAAGGCCTCTCCAAATAGCACGCGAAAGCAATTTCTCATGCCCCTGGGAGAGAGGTAGG[CG]TGGCTTTATGGATGTGATAGGCAGAGGACTTAATATTCTGCATTAACATCTCCTTCTCTC	TGTTAATGCAGAATATTAAGTCCTCTGCCTATCACATCCATAAAGCCACG																	chr13:31017045-31017435	3						TRUE
cg10214132	chr19	3814131	+	cg10214132	82731192		AATCTATTATCTATACATATCTCTACATATATACACTCCTAAAAAACTAC		II			NA	NA	NA	NA	NA	NA	chr19:3810778-3811195	S_Shelf	CTGCCTGGGTGCCGGGCCCTGTGCCCTGTGTCTGGAACCTCCAAGTGACCAAGACACAGC[CG]CAGCCCTCCAGGAGTGCACACATGTAGAGATATGTACAGACAACAGATCATGTGATGCAA	ATCTGTTGTCTGTACATATCTCTACATGTGTGCACTCCTGGAGGGCTGCG	ZFR2	NM_015174	Body			CDMR			19:3813605-3814472	Unclassified_Cell_type_specific									chr19:3813127-3815047	6				TRUE
cg18770149	chr1	149903180	+	cg18770149	43781564		ATCACTAATACAACRAAAATAAATAACAACTAAACATCCCTTCCTAACTC		II			NA	NA	NA	NA	NA	NA	chr1:149899625-149899893	S_Shelf	ATGCCCCCGATGCCATCCCGAATCATTCTCACCTCTTCACTGGCCCCAGTTCCCCCAAGC[CG]AGTCAGGAAGGGATGTCCAGCTGCCACCCACTCTCGCTGTACTAGTGATTGGAAGCCAAA	TCACTAGTACAGCGAGAGTGGGTGGCAGCTGGACATCCCTTCCTGACTCG	MTMR11;MTMR11	NM_181873;NM_001145862	Body;Body	low-CpG:148169747-148170097							MTMR11	ENST00000492824.1	3'UTR	MTMR11;MTMR11;MTMR11;MTMR11;MTMR11;MTMR11;MTMR11	ENST00000466496.1;ENST00000482025.1;ENST00000492824.1;ENST00000495054.1;ENST00000490310.1;ENST00000490310.1;ENST00000495054.1	3'UTR;3'UTR;3'UTR;3'UTR;3'UTR;1stExon;1stExon								TRUE
cg05559643	chr4	122137696	+	cg05559643	42600285		TAACAAATAATTTTCTCCTTTAATAACTAACATAATTAACTTCCCTTAAC		II			NA	NA	NA	NA	NA	NA		OpenSea	ATGAGCCATCCACATGGAATCTAAAATAAAAAAATATGAAGGACATGAGGCTCAGATGTA[CG]TCAAGGGAAGTTAACTATGTCAGTCACCAAAGGAGAAAACCACCTGTTAAATGCATTTTT	CGTCAAGGGAAGTTAACTATGTCAGTCACCAAAGGAGAAAACCACCTGTT	TNIP3	NM_001128843	TSS200								TNIP3;TNIP3	ENST00000507879.1;ENST00000454328.1	5'UTR;TSS200	TNIP3;TNIP3	ENST00000507879.1;ENST00000454328.1	5'UTR;TSS200	chr4:122137640-122137910	3						TRUE
cg06202778	chr4	57514827	-	cg06202778	56642130		CAATAAAACATACAACACTATACTAAAAAACCACAACAACTTAATTAAAC		II			NA	NA	NA	NA	NA	NA		OpenSea	AGGACAGCTAGCAATGGAACATACAACACTATGCTGAAAAACCACAACAGCTTGGTTAAG[CG]GAGGAGAGAAACAGAGATGGCCTTCATGGAGTGAAGCTGTCAATGCCTGCCATCTCCTTA	AATGGAACATACAACACTATGCTGAAAAACCACAACAGCTTGGTTAAGCG	HOPX;HOPX;HOPX;HOPX;HOPX	NM_001145459;NM_001145460;NM_139211;NM_032495;NM_139212	3'UTR;3'UTR;3'UTR;3'UTR;3'UTR								HOPX;HOPX;HOPX;HOPX;HOPX;HOPX;HOPX;HOPX;HOPX;HOPX	ENST00000420433.1;ENST00000554144.1;ENST00000508121.1;ENST00000381260.2;ENST00000381255.3;ENST00000503864.1;ENST00000555760.1;ENST00000509435.1;ENST00000514890.1;ENST00000506661.1	3'UTR;3'UTR;3'UTR;3'UTR;3'UTR;3'UTR;3'UTR;3'UTR;3'UTR;3'UTR	HOPX;HOPX;HOPX;HOPX;HOPX;HOPX;HOPX;HOPX;HOPX;HOPX	ENST00000420433.1;ENST00000554144.1;ENST00000508121.1;ENST00000381260.2;ENST00000381255.3;ENST00000503864.1;ENST00000555760.1;ENST00000509435.1;ENST00000514890.1;ENST00000506661.1	3'UTR;3'UTR;3'UTR;3'UTR;3'UTR;3'UTR;3'UTR;3'UTR;3'UTR;3'UTR								TRUE
cg08467103	chr2	65593933	-	cg08467103	76674162		CTTAACAAATATACTACATTATACCRAATAAATCATCCRAAAATTAATCC		II			NA	NA	NA	NA	NA	NA		OpenSea	GATTCAGTCTCCTTGACAAATATACTGCATTGTACCGGATGAGTCATCCGAGGGTTAGTC[CG]CATTTTATAGGCCTGTTGTGTCATTACTCACATTCAACATCCTGCTTCTCAAAAGTGGAA	CGGACTAACCCTCGGATGACTCATCCGGTACAATGCAGTATATTTGTCAA	SPRED2;SPRED2	NM_001128210;NM_181784	TSS200;Body				TRUE				SPRED2;SPRED2	ENST00000443619.2;ENST00000474228.1	TSS200;TSS200	SPRED2;SPRED2	ENST00000443619.2;ENST00000474228.1	TSS200;TSS200	chr2:65593765-65594030	3						TRUE
cg13618969	chr9	129184186	+	cg13618969	85601205		TCCACATACCTAATATAACATACAAATTAAAATACTAATACTCRTAATCC		II			NA	NA	NA	NA	NA	NA		OpenSea	TCCTCAGGCACATCTCCCTAACACTTCCTGCCACCTTCCGAGGCAGGAACAGCACCCGGA[CG]GACTACGAGTACCAGCACTCCAATTTGTATGCCATATCAGGTATGTGGAGCCACCGCTGC	CGGACTACGAGTACCAGCACTCCAATTTGTATGCCATATCAGGTATGTGG	FAM125B	NM_033446	Body				TRUE							FAM125B;FAM125B;FAM125B	ENST00000489570.1;ENST00000470567.1;ENST00000489570.1	1stExon;5'UTR;5'UTR								TRUE	TRUE
cg03290602	chr14	101514051	-	cg03290602	5723501		ATCCTACTTCTTAAAAACACTTCTTAAACATAAAACAAACCTTAAAAACC		II			NA	NA	NA	NA	NA	NA		OpenSea	CTACTTATCAAATCCTGCTTCTTGGAGGCACTTCTTGGACATGAAGCAAACCTTAGGGAC[CG]ATCATTGGGGCCAGACCCCCTTCCCCTGCCCAAGAGTGTGACTGACCCCCAGGCATGGGC	CGGTCCCTAAGGTTTGCTTCATGTCCAAGAAGTGCCTCCAAGAAGCAGGA	MIR889	NR_030595	TSS200								MIR544A;MIR889;RP11-909M7.2	ENST00000384855.1;ENST00000401280.1;ENST00000553692.1	TSS1500;TSS200;5'UTR	MIR544A;MIR889;RP11-909M7.2	ENST00000384855.1;ENST00000401280.1;ENST00000553692.1	TSS1500;TSS200;5'UTR								TRUE
cg05355684	chr16	88720379	+	cg05355684	89643547		ATCTTATTCTCAATATAAAAAACRCCTCCCATTTAAAAATATCTAAAAAC		II			NA	NA	NA	NA	NA	NA	chr16:88721517-88722066	N_Shore	AGGCCCCTGACCATTAGAAGGTGTTATTGCTCCCACCCGGGACAGACGCACATCCCCACA[CG]CTTCCAGACACCCTTAAATGGGAGGCGCCTCTCACATTGAGAATAAGACACCATGAAAAC	CGCTTCCAGACACCCTTAAATGGGAGGCGCCTCTCACATTGAGAATAAGA	MVD	NM_002461	Body					16:87247857-87248750			MVD	ENST00000378400.1	3'UTR	MVD;MVD;MVD;MVD	ENST00000562981.1;ENST00000565149.1;ENST00000378400.1;ENST00000561895.1	TSS1500;3'UTR;3'UTR;3'UTR			chr16:88715556-88723444	6	chr16:88711277-88723594	6		TRUE
cg16230121	chr11	6435089	+	cg16230121	9729461		CCAAAAAAAATCACACTAAACAAATCAACAACCCCACRTAAAACAAACAC		II			NA	NA	NA	NA	NA	NA		OpenSea	TCCTCAGACACTAGTGCTATGCTACCCACACATCTGTAAGATGAAAAAGGTTTCTGCGCA[CG]TGTCTGCCTCACGTGGGGCTGTTGATCTGCTCAGTGTGACTCCTCCTGGCCAATGAGAAA	CAGGAGGAGTCACACTGAGCAGATCAACAGCCCCACGTGAGGCAGACACG	APBB1;APBB1	NM_001164;NM_145689	5'UTR;5'UTR				TRUE		11:6434916-6435628	Promoter_Associated_Cell_type_specific	APBB1;APBB1;APBB1	ENST00000533407.1;ENST00000299402.6;ENST00000311051.3	5'UTR;5'UTR;5'UTR	APBB1;APBB1;APBB1;APBB1	ENST00000533407.1;ENST00000299402.6;ENST00000534416.1;ENST00000311051.3	5'UTR;5'UTR;5'UTR;5'UTR	chr11:6435000-6435290	3						TRUE
cg19037107	chr11	134126323	-	cg19037107	51656166		AATAAAATAACRACAAAAACTACCATTCTCTAACTATTAAAAACTATACC		II			NA	NA	NA	NA	NA	NA	chr11:134122762-134122981	S_Shelf	TCCATATGACAAGTGGAATAACGACAGAAGCTGCCATTCTCTAGCTGTTAAAGGCTATAC[CG]TGTATGGGAAATACTACAGTAGATCCACTTTCACAACTTCGTGGTGCTTCTTGTTGGCAA	CGGTATAGCCTTTAACAGCTAGAGAATGGCAGCTTCTGTCGTTATTCCAC	ACAD8	NM_014384	Body								ACAD8;ACAD8;ACAD8;ACAD8	ENST00000537423.1;ENST00000543332.1;ENST00000537915.1;ENST00000524547.1	5'UTR;5'UTR;5'UTR;5'UTR	ACAD8;ACAD8;ACAD8;ACAD8;ACAD8;ACAD8;ACAD8;ACAD8;ACAD8;ACAD8;ACAD8;ACAD8;ACAD8	ENST00000537423.1;ENST00000543332.1;ENST00000534433.1;ENST00000525961.1;ENST00000537915.1;ENST00000530533.1;ENST00000534240.1;ENST00000533387.1;ENST00000527082.1;ENST00000524547.1;ENST00000527665.1;ENST00000531338.1;ENST00000528325.1	5'UTR;5'UTR;5'UTR;5'UTR;5'UTR;5'UTR;5'UTR;5'UTR;5'UTR;5'UTR;TSS1500;TSS200;TSS200								TRUE
cg03313271	chr13	113913094	+	cg03313271	79788210		TTCAATTCCTAAACAAAACTAATCACTTCTTCAAAAAAACRTTAACTAAC		II			NA	NA	NA	NA	NA	NA	chr13:113917074-113917488	N_Shelf	TGTAAGAGTGGAGGAAAATGTTAGGATAGAGAAGTGCAGGAGAGTCTAATTAAATACTGT[CG]TCAGCCAACGCTTTCCTGAAGAAGTGACTAGCTTTGCTCAGGAACTGAAAGAAGGCCTCT	CGTCAGCCAACGCTTTCCTGAAGAAGTGACTAGCTTTGCTCAGGAACTGA	CUL4A;CUL4A	NM_003589;NM_001008895	Body;Body											CUL4A	ENST00000472083.1	5'UTR								TRUE
cg08539965	chr1	21396338	+	cg08539965	53674951		ACAAAAAAAATCTCATTCTTACCCATAATTAACTCATCCTCTTTTCTTTC		II			NA	NA	NA	NA	NA	NA		OpenSea	GAAAGCAGCAGCAGCATCTGGATTTCACAAATATTTGATGACACTGACTGTGAGGTTTGT[CG]AAAGAAAAGAGGATGAGCTAATCATGGGTAAGAATGAGATTTTTTTTGTTGTTTTACGTA	CAAAAAAAATCTCATTCTTACCCATGATTAGCTCATCCTCTTTTCTTTCG	EIF4G3	NM_003760	5'UTR				TRUE				EIF4G3;EIF4G3;EIF4G3	ENST00000463775.1;ENST00000374927.4;ENST00000400422.1	3'UTR;5'UTR;5'UTR	EIF4G3;EIF4G3;EIF4G3;EIF4G3;EIF4G3	ENST00000463775.1;ENST00000374927.4;ENST00000400422.1;ENST00000411888.1;ENST00000438975.1	3'UTR;5'UTR;5'UTR;5'UTR;5'UTR	chr1:21396120-21396475	3						TRUE
cg06164961	chr11	118175675	-	cg06164961	42794553		ACCTCCRCCATCTTAATAAAATAACAATCCCATAAAACAAAAATACAATC		II			NA	NA	NA	NA	NA	NA		OpenSea	TAAGTCTGCTGGCCTCCGCCATCTTAGTAAAGTAACAGTCCCATGAAACAAAGATGCAGT[CG]GGCACTCACTGGAGAGTTCTGGGCCTCTGCCTCTTATCAGGTGAGTAGGATGGAGTGGAA	CCTCCGCCATCTTAGTAAAGTAACAGTCCCATGAAACAAAGATGCAGTCG	CD3E	NM_000733	Body						11:118175120-118176001	Promoter_Associated_Cell_type_specific	CD3E	ENST00000528600.1	1stExon	CD3E;CD3E;CD3E;CD3E	ENST00000528600.1;ENST00000529713.1;ENST00000528435.1;ENST00000526146.1	1stExon;5'UTR;5'UTR;5'UTR								TRUE
cg19747465	chr4	75174074	+	cg19747465	15697145		TCAAAAAAATATATACTTCTAACAACAACAAAAAACCTCTAAACRCTCAC		II			NA	NA	NA	NA	NA	NA		OpenSea	CAGTGTTTCAAAAGAAAACTTGATCACATTGCTAGATAATACAGGTATCCTAACCAAGTG[CG]TGAGCGCCCAGAGGCTTTCTGCTGCTGCCAGAAGTACATATTTTTTTGATTGGTAAGAAC	CAAAAAAATATGTACTTCTGGCAGCAGCAGAAAGCCTCTGGGCGCTCACG	EPGN	NM_001013442	TSS200						4:75173987-75174135	Unclassified_Cell_type_specific	EPGN;EPGN;EPGN	ENST00000413830.1;ENST00000332112.4;ENST00000514968.1	TSS200;TSS200;TSS200	EPGN;EPGN;EPGN;EPGN;EPGN	ENST00000446430.2;ENST00000413830.1;ENST00000502835.1;ENST00000332112.4;ENST00000514968.1	TSS1500;TSS200;TSS200;TSS200;TSS200	chr4:75173920-75174250	3						TRUE
cg25643644	chr11	118210017	+	cg25643644	65734231		AAAAATTCATTACTAAATATAACTAAAAAAATCAAACAAAAACTCTCATC		II			NA	NA	NA	NA	NA	NA		OpenSea	GAGAAAACGGTCAGGAGGCAGGGTTAGAACTCTTCAAGGAAGGGCCCCAGCAGGCCCTGA[CG]ATGAGAGCTCCTGCCTGACCTCTCCAGTCACACCCAGCAATGAACTCCCCAGTAGGACCC	GGAGTTCATTGCTGGGTGTGACTGGAGAGGTCAGGCAGGAGCTCTCATCG	CD3D;CD3D	NM_000732;NM_001040651	Body;Body						11:118209999-118210327	Promoter_Associated_Cell_type_specific				CD3D	ENST00000526561.1	3'UTR	chr11:118209865-118210175	3						TRUE
cg14166189	chr11	915440	-	cg14166189	11764914		CCATTATAAATTTTATACTTCTCACTATCACACAACCAACTTAAAATACC		II			NA	NA	NA	NA	NA	NA	chr11:910677-911581	S_Shelf	GCGTCACGGCACCATTGTGGGTTTTATACTTCTCACTATCACACAGCCAACTTAAAGTAC[CG]CAAGCTGGCTGGGTGTGGCGGCTCACATTTAGGGAGGCTGGGACAGGCAGATTGCTTGAA	CATTGTGGGTTTTATACTTCTCACTATCACACAGCCAACTTAAAGTACCG	CHID1	NM_001142675	TSS1500								CHID1;CHID1	ENST00000323541.7;ENST00000449825.1	TSS1500;TSS1500	CHID1;CHID1;CHID1;CHID1;CHID1	ENST00000323541.7;ENST00000528154.1;ENST00000525840.1;ENST00000533059.1;ENST00000449825.1	TSS1500;TSS1500;TSS1500;TSS1500;TSS1500					chr11:914413-915695	6		TRUE
cg02780988	chr17	39646994	-	cg02780988	16765943		TAAAAACCTCAATATTTTCACTAAAACAATAAAAATTATCCTTCTATCCC		II			NA	NA	NA	NA	NA	NA		OpenSea	CATTTCCTCCCTGGGAACCTCAGTGTTTTCACTGGAACAGTAGAGATTGTCCTTCTGTCC[CG]CCTGCTTCACACAGATATAAGGAGGATCGAACAAGAAGTGAAAGTGTTTTGCAAGCCACT	GGGAACCTCAGTGTTTTCACTGGAACAGTAGAGATTGTCCTTCTGTCCCG	KRT36	NM_003771	TSS1500								KRT36	ENST00000328119.6	TSS1500	KRT36	ENST00000328119.6	TSS1500			chr17:39646903-39647313	3			TRUE	TRUE
cg04478930	chr3	71927912	-	cg04478930	55638898		CTATTAATAAACRTTATTCCTCCTATTCAAACTTACATTTAAAAATATAC		II			NA	NA	NA	NA	NA	NA		OpenSea	ACAAATGTGAGCTATTAGTGAACGTTATTCCTCCTGTTCAAACTTGCATTTGAAGATATA[CG]TGTGTCACATTTCCTGAAATCTTGAAGGTCTCTCAAACGTCATTTACATTTGGATTCAGA	TATTAGTGAACGTTATTCCTCCTGTTCAAACTTGCATTTGAAGATATACG							TRUE																	TRUE
cg16934235	chr11	108423124	+	cg16934235	81713560		ATAAAATTTACCACTTTTCCTTATCTAAACTTCCCTTCCTTCAAACTTCC		II			NA	NA	NA	NA	NA	NA		OpenSea	AAAGCAAGCAAGTATATTGAAAAATGTGTTCTTTTCATAAGGGTAAAGTTAAATCATACA[CG]GAAGTCTGAAGGAAGGGAAGCTCAGATAAGGAAAAGTGGTAAACTTTATAAAGTAAGCAA	CGGAAGTCTGAAGGAAGGGAAGCTCAGATAAGGAAAAGTGGTAAACTTTA	EXPH5;EXPH5	NM_001144763;NM_015065	TSS200;Body								EXPH5	ENST00000428840.1	TSS200	EXPH5;EXPH5	ENST00000428840.1;ENST00000531386.1	TSS200;5'UTR					chr11:108421733-108423318	5		TRUE
cg20676047	chr11	857071	-	cg20676047	38712852		RTCTATAACAACRTAAACTATTATCTATCACAATATATATAACCRAACCC		II			NA	NA	NA	NA	NA	NA	chr11:858575-858932	N_Shore	TGGTGTGAGGCGTCTGTGGCAACGTGGGCTGTTGTCTGTCACAGTGTGTGTGACCGAGCC[CG]TCTGGTGACAGTGGGTGTCTCTTTCCTGCCGTCTCCGGTGGAGGTGAGGATGTTTCGTGG	CGGGCTCGGTCACACACACTGTGACAGACAACAGCCCACGTTGCCACAGA	TSPAN4;TSPAN4;TSPAN4;TSPAN4;TSPAN4;TSPAN4;TSPAN4	NM_001025239;NM_001025237;NM_001025234;NM_001025235;NM_001025236;NM_001025238;NM_003271	5'UTR;Body;Body;Body;Body;Body;Body				TRUE				RP11-1391J7.1;TSPAN4;TSPAN4	ENST00000506172.2;ENST00000397396.1;ENST00000525201.1	3'UTR;5'UTR;5'UTR	RP11-1391J7.1;TSPAN4;TSPAN4;TSPAN4;TSPAN4;TSPAN4;TSPAN4	ENST00000506172.2;ENST00000397396.1;ENST00000525334.1;ENST00000525201.1;ENST00000526055.1;ENST00000524895.1;ENST00000464987.1	3'UTR;5'UTR;5'UTR;5'UTR;5'UTR;5'UTR;5'UTR	chr11:856880-857370	3						TRUE
cg09547025	chr6	142721804	+	cg09547025	40608944		ACAAAAATTCCTACCCTTCTTTACAATCAATATAATACCTAAAAACTACC		II			rs78030387	0.016493	NA	NA	NA	NA		OpenSea	CACTGACTCTTGCCAGCAAAGCTACATGTTATCAGCCTTCCCAGGGTTATACGTGCAGCA[CG]GTAGTTCTTAGGCATTATATTGATTGCAAAGAAGGGCAGGAATCTCTGTGTATGCCTGTA	CGGTAGTTCTTAGGCATTATATTGATTGCAAAGAAGGGCAGGAATCTCTG	GPR126;GPR126;GPR126;GPR126	NM_020455;NM_001032394;NM_198569;NM_001032395	Body;Body;Body;Body				TRUE							GPR126	ENST00000508295.2	3'UTR	chr6:142721760-142722050	3						TRUE
cg07149267	chr8	22460373	+	cg07149267	22608901		TAAAATAAACAAATTTCCCACATTCTAATCCTAACTATCACTAACTCACC		II			NA	NA	NA	NA	NA	NA	chr8:22462092-22462868	N_Shore	TACAGATAAGGAGGCAGGGTTCTGGGTGGGGTTGGGGGTAGTTGCTTTTCCAAAGCCGCA[CG]GTGAGTCAGTGACAGCTAGGACCAGAATGTGGGAAATCTGCCTACCCTAGCTCAGCAACC	CGGTGAGTCAGTGACAGCTAGGACCAGAATGTGGGAAATCTGCCTACCCT	C8orf58	NM_001013842	Body											C8orf58	ENST00000495957.1	3'UTR								TRUE
cg02582213	chr16	89441654	+	cg02582213	85707558		AATAATTTATTTACTATAATACACAATTTCTAAAAAAACCAACTACTCAC		II			rs114302886	0.012598	NA	NA	NA	NA	chr16:89438503-89438850	S_Shelf	GCGGTGAGCTCAAGTGTGTCGGTATCCGCTTAAAACACCGTGTGACACTAATCGTCTCCG[CG]TGAGCAGCTGGTCTCTCCAGAAATTGTGTATCACAGTAAACAAATTATCTCAAGCCTTAA	ATAATTTGTTTACTGTGATACACAATTTCTGGAGAGACCAGCTGCTCACG	ANKRD11	NM_013275	5'UTR				TRUE	16:87969006-87969156	16:89441647-89441723	Unclassified_Cell_type_specific	ANKRD11;ANKRD11	ENST00000378330.2;ENST00000301030.4	5'UTR;5'UTR	ANKRD11;ANKRD11;ANKRD11;ANKRD11;ANKRD11;ANKRD11	ENST00000562816.1;ENST00000378330.2;ENST00000378332.2;ENST00000301030.4;ENST00000568512.1;ENST00000566973.1	3'UTR;5'UTR;5'UTR;5'UTR;3'UTR;3'UTR	chr16:89441460-89441755	3						TRUE
cg08809408	chr16	2820942	-	cg08809408	25681228		ACCCAATACTCTAAAACCACAAAAAATATCCCTTCTTCCCCAACAAAACC		II			NA	NA	NA	NA	NA	NA		OpenSea	GATTCCACCACACCCAATGCTCTGGAGCCACAAGGAGTGTCCCTTCTTCCCCAGCAGAGC[CG]TGGGAGGGTCCTTGTCTGCTCTCCTTTGAACCTTGGCAGCCCTTGGATGGAGGGCTCCCT	CGGCTCTGCTGGGGAAGAAGGGACACTCCTTGTGGCTCCAGAGCATTGGG	SRRM2	NM_016333	3'UTR				TRUE				SRRM2;SRRM2;SRRM2	ENST00000382301.2;ENST00000301740.8;ENST00000426305.2	3'UTR;3'UTR;3'UTR	SRRM2;SRRM2;SRRM2;SRRM2;SRRM2;SRRM2;SRRM2	ENST00000574331.1;ENST00000573583.1;ENST00000382301.2;ENST00000301740.8;ENST00000570539.1;ENST00000426305.2;ENST00000571093.1	5'UTR;TSS1500;3'UTR;3'UTR;1stExon;3'UTR;3'UTR	chr16:2820425-2820970	3						TRUE
cg17852482	chr17	80833054	+	cg17852482	51757875		CAAATTTTCAAAACCAATACTACCTTCAACACATAATAAAAATTACCTAC		II			NA	NA	NA	NA	NA	NA	chr17:80829533-80829871	S_Shelf	TCTTTTGCCTCATGGTGTGAATTTATACTGTTCCTGTTTTATAAATACCAGAAGGAGCTT[CG]TAGGTAACTTTTACCATGTGTTGAAGGTAGCATTGGTTTTGAAAACCTGATTTCCTCAGT	AGGTTTTCAAAACCAATGCTACCTTCAACACATGGTAAAAGTTACCTACG	TBCD	NM_005993	Body			CDMR					TBCD	ENST00000269368.8	3'UTR	TBCD;TBCD;TBCD;TBCD	ENST00000576160.1;ENST00000571712.1;ENST00000576996.1;ENST00000269368.8	5'UTR;5'UTR;5'UTR;3'UTR			chr17:80827401-80835251	6	chr17:80832353-80835115	6		TRUE
cg09712234	chr16	30614413	+	cg09712234	36656833		TTAACCCTAATTCTCATCAAACACAAATAAATCACAAACACCTAAAAATC		II			NA	NA	NA	NA	NA	NA	chr16:30615777-30616286	N_Shore	GAATGGCCTCAGCTCATTTTGTGAAAAAATGCTGACTGAGGCCTCATGGAAGTTCTGTGC[CG]ATTCTTAGGTGCCTGTGATTCATCTGTGCCTGATGAGAATCAGGGTCAAGTACGGCCCAA	TGACCCTGATTCTCATCAGGCACAGATGAATCACAGGCACCTAAGAATCG							TRUE				ZNF689;RP11-146F11.5	ENST00000287461.3;ENST00000563540.1	3'UTR;5'UTR	ZNF689;RP11-146F11.5	ENST00000287461.3;ENST00000563540.1	3'UTR;5'UTR	chr16:30614300-30614635	3						TRUE
cg21254135	chr7	76852292	-	cg21254135	85753929		TTTTATAACTTTATTCTAATAATTTTATCCTAACTCTATTTCCTAACTCC		II			NA	NA	NA	NA	NA	NA		OpenSea	TCTGGTTAATGTTTTGTGACTTTATTCTAGTGGTTTTATCCTGGCTCTGTTTCCTGACTC[CG]ACTGTGTTCTGATCCTTATGTGAATACGCTTCACAGCTTTGGCCCTGTTAGGTTCTTTGC	CGGAGTCAGGAAACAGAGCCAGGATAAAACCACTAGAATAAAGTCACAAA	CCDC146	NM_020879	Body				TRUE		7:76852248-76852534	Unclassified_Cell_type_specific	CCDC146	ENST00000431197.1	5'UTR	CCDC146	ENST00000431197.1	5'UTR	chr7:76852065-76852455	3						TRUE
cg14384416	chr2	193393	+	cg14384416	66748859		AACTAACRAATTTCAAAACCRAAAACAAACTAAAAAATACCCCACACAAC		II			NA	NA	NA	NA	NA	NA		OpenSea	CGCAGGCCATGTCCGACTTGTCAGCCAGACACAGAAACTAACTTGCACCTCATCCGGCAG[CG]CTGTGTGGGGCACCCTCCAGTCTGTTTTCGGCCCTGAAACCCGTTAGTCATCCCTGCATT	ACTAACGGGTTTCAGGGCCGAAAACAGACTGGAGGGTGCCCCACACAGCG								2:183240-183564									chr2:193325-193575	3						TRUE
cg11313468	chr19	41782183	-	cg11313468	90614230		TACATACCTATAATCAAAAACCCRTACCAACTATAAAATCAAAAAAAACC		II			NA	NA	NA	NA	NA	NA		OpenSea	ATTGAGGGCTTTGCATACCTGTGGTCAGGAGCCCGTGCCAGCTATGGGGTCAGAAGGGGC[CG]TGTATGCTTCGAGATGAAGGTGAGTAGGAGCAAGAGAAGGGGAAGGGACAGAGAAGTCCA	CGGCCCCTTCTGACCCCATAGCTGGCACGGGCTCCTGACCACAGGTATGC	HNRNPUL1;HNRNPUL1	NM_007040;NM_144732	Body;Body	low-CpG:46473910-46474044							HNRNPUL1	ENST00000352456.2	ExonBnd	HNRNPUL1	ENST00000352456.2	ExonBnd					chr19:41782008-41783337	6		TRUE
cg21474838	chr12	10460612	-	cg21474838	29781904		TACTCAACTTTCAAATTCTTTAATCTCCAACTCAACTTCAACAATTCAAC		II			NA	NA	NA	NA	NA	NA		OpenSea	AAATTTCTTCATACTCAACTTTCAGATTCTTTAATCTCCAGCTCAGCTTCAACAATTCAA[CG]CTGTTCTTTCTGAAAAAGTACACATCGTGCCTTCTCTACTTCGCTCTTGGAACATAATTT	ACTCAACTTTCAGATTCTTTAATCTCCAGCTCAGCTTCAACAATTCAACG	KLRD1;KLRD1;KLRD1;KLRD1;KLRD1	NM_002262;NM_001114396;NM_002262;NM_007334;NM_007334	1stExon;5'UTR;5'UTR;5'UTR;1stExon								KLRD1;KLRD1;KLRD1;KLRD1;KLRD1;KLRD1;KLRD1;KLRD1	ENST00000381907.4;ENST00000350274.5;ENST00000350274.5;ENST00000538997.1;ENST00000538997.1;ENST00000543777.1;ENST00000543777.1;ENST00000544747.1	5'UTR;5'UTR;1stExon;1stExon;5'UTR;5'UTR;1stExon;5'UTR	KLRD1;KLRD1;KLRD1;KLRD1;KLRD1;KLRD1;KLRD1;KLRD1;KLRD1;KLRD1	ENST00000381907.4;ENST00000381908.3;ENST00000381908.3;ENST00000539374.1;ENST00000538997.1;ENST00000538997.1;ENST00000344825.6;ENST00000344825.6;ENST00000544747.1;ENST00000540271.1	5'UTR;5'UTR;1stExon;TSS200;1stExon;5'UTR;5'UTR;1stExon;5'UTR;5'UTR							TRUE	TRUE
cg10624395	chr11	110350574	-	cg10624395	79751204		TTCAAAACACCATTTATATCATAACACAAAAACTACTTTCACTACCCTTC		II			NA	NA	NA	NA	NA	NA		OpenSea	GAAGTTTCTGTTTCAAGACACCATTTATATCATGACACAAAGGCTGCTTTCACTACCCTT[CG]TCATCGTTCTCTGAGTGGTGACTGAGCTGAATTTCACTGCTAGTTTGGAAGAATCTAAGG	TCAAGACACCATTTATATCATGACACAAAGGCTGCTTTCACTACCCTTCG							TRUE										chr11:110349845-110350850	3						TRUE
cg24390871	chr12	14996508	-	cg24390871	77734373		ACATTATCTAAAACCCCAAACTTCCATCAAAACTAATAAAATTAACATAC		II			NA	NA	rs2445417	0.010984	NA	NA		OpenSea	GGGGCCAAGTAGCATTATCTGGAGCCCCAGGCTTCCATCAAAACTGATAAGATTGGCATG[CG]CAGGGCGGCTGGGAACGCGCCACCCTGGGTGTCTATAGGCTCATCTGGCCCTGCTGATAG	CATTATCTGGAGCCCCAGGCTTCCATCAAAACTGATAAGATTGGCATGCG	ART4	NM_021071	TSS200								RP11-233G1.4;ART4;ART4;C12orf60	ENST00000444324.2;ENST00000430826.1;ENST00000228936.4;ENST00000527783.1	5'UTR;TSS1500;TSS200;5'UTR	RP11-233G1.4;ART4;ART4;ART4;C12orf60;C12orf60	ENST00000444324.2;ENST00000544616.1;ENST00000430826.1;ENST00000228936.4;ENST00000533472.1;ENST00000527783.1	5'UTR;TSS1500;TSS1500;TSS200;5'UTR;5'UTR	chr12:14996345-14996630	3						TRUE
cg15532942	chr18	77220712	+	cg15532942	45731132		TACRACRCCTACTCRTACTAAAATCTACTCTAATAAATAAAAACCTAACC		II			NA	NA	NA	NA	NA	NA	chr18:77221855-77222111	N_Shore	TTGTCAGAGGAAGGCTCTTCTCATTTACCCAGTGGTTCCTTTGCACACAGGCAGGGCCAG[CG]GCCAGGCCCTCATCCACCAGAGTAGACCCCAGCACGAGCAGGCGTCGCACCCTGGCGTGG	CGGCCAGGCCCTCATCCACCAGAGTAGACCCCAGCACGAGCAGGCGTCGC	NFATC1;NFATC1;NFATC1;NFATC1;NFATC1	NM_006162;NM_172388;NM_172389;NM_172387;NM_172390	Body;Body;Body;Body;Body		chr18:77220515-77220515		TRUE		18:77220471-77220728	Unclassified_Cell_type_specific							chr18:77219325-77221175	3						TRUE
cg04858164	chr15	57324333	+	cg04858164	34776159		TAAAATATACTAATTAAAATCAAATTCATAAACCCAAAATATCTATATAC		II			NA	NA	NA	NA	NA	NA		OpenSea	AGATATCCTCAGGAAATTGGAAAAGAGAGGAAAGAGCTTGGGAAAGAGACCTCGTGAAGT[CG]TATACAGACACCTTGGGCTCATGAATCTGATCTTAATTAGCATATTTTAAAAAGACTTTA	AAAATATGCTAATTAAGATCAGATTCATGAGCCCAAGGTGTCTGTATACG	TCF12;TCF12;TCF12;TCF12	NM_003205;NM_207037;NM_207036;NM_207038	Body;Body;Body;Body				TRUE							TCF12;TCF12	ENST00000558908.1;ENST00000560190.1	5'UTR;5'UTR								TRUE
cg13750061	chr11	118214845	+	cg13750061	78667453		AAAAAAAAATACTAAATTCCCACTCAAAAACTCATCTTACACAAAAAACC		II			NA	NA	NA	NA	NA	NA		OpenSea	GACATTTATCTCCCTCATGAAGAAACGGTCCCAGGACCATCTCCCACCCAGCATCCATTG[CG]GTTCCCTGTGCAAGATGAGTCTCTGAGTGGGAATCCAGCACTCTCTCCCTCTTCTTCCCC	CGGTTCCCTGTGCAAGATGAGTCTCTGAGTGGGAATCCAGCACTCTCTCC	CD3G;CD3D;CD3D	NM_000073;NM_000732;NM_001040651	TSS1500;TSS1500;TSS1500						11:118214748-118215208	Unclassified_Cell_type_specific	CD3D;CD3G;CD3D;CD3G;CD3G;CD3D	ENST00000392884.2;ENST00000392883.2;ENST00000529594.1;ENST00000532917.1;ENST00000532903.1;ENST00000300692.4	TSS1500;TSS1500;TSS1500;TSS1500;TSS1500;TSS1500	CD3D;CD3G;CD3D;CD3G;CD3G;CD3G;CD3G;CD3D	ENST00000526561.1;ENST00000533462.1;ENST00000529594.1;ENST00000532917.1;ENST00000292144.4;ENST00000528540.1;ENST00000532903.1;ENST00000300692.4	TSS1500;TSS1500;TSS1500;TSS1500;TSS1500;TSS1500;TSS1500;TSS1500								TRUE
cg15052335	chr18	3011810	+	cg15052335	93739325		TAATCCTCCTACAACATCCTCAATTATTAAAAAACAATCATCCTCAAACC		II			NA	NA	NA	NA	NA	NA	chr18:3012547-3013173	N_Shore	CGATGTTGGACGGCTATCACACGTGGCTTCACACTGTTCTTTTTCTTCTCTGGCTGGGTA[CG]GCCTGAGGATGACTGCCCTCCAACAACTGAGGATGCTGCAGGAGGACCAGCCCAGCACCT	CGGCCTGAGGATGACTGCCCTCCAACAACTGAGGATGCTGCAGGAGGACC	LPIN2;LPIN2	NM_014646;NM_014646	5'UTR;1stExon								LPIN2;LPIN2	ENST00000261596.3;ENST00000261596.3	1stExon;5'UTR	LPIN2;LPIN2	ENST00000261596.3;ENST00000261596.3	1stExon;5'UTR	chr18:3011745-3011995	3					TRUE	TRUE
