# Supplementary material for: Systematic evaluation and validation of reference and library selection methods for deconvolution of cord blood DNA methylation data
Source: Clin Epigenetics. 2019 Aug 27;11:125. doi: 10.1186/s13148-019-0717-y (PMC6712867; doi:10.1186/s13148-019-0717-y)
Supplement: Supplementary file 16 — Table S14. Cell estimates precision using pickCompProbes and the filtered references. (CSV 323 kb) [file 13148_2019_717_MOESM16_ESM.csv]

	chr	pos	strand	Name	AddressA	AddressB	ProbeSeqA	ProbeSeqB	Type	NextBase	Color	Probe_rs	Probe_maf	CpG_rs	CpG_maf	SBE_rs	SBE_maf	Islands_Name	Relation_to_Island	Forward_Sequence	SourceSeq	UCSC_RefGene_Name	UCSC_RefGene_Accession	UCSC_RefGene_Group	Phantom4_Enhancers	Phantom5_Enhancers	DMR	X450k_Enhancer	HMM_Island	Regulatory_Feature_Name	Regulatory_Feature_Group	GencodeBasicV12_NAME	GencodeBasicV12_Accession	GencodeBasicV12_Group	GencodeCompV12_NAME	GencodeCompV12_Accession	GencodeCompV12_Group	DNase_Hypersensitivity_NAME	DNase_Hypersensitivity_Evidence_Count	OpenChromatin_NAME	OpenChromatin_Evidence_Count	TFBS_NAME	TFBS_Evidence_Count	Methyl27_Loci	Methyl450_Loci	Random_Loci
cg11947782	chr1	9775985	-	cg11947782	48803963	41710943	CAAAAATAAACAACTTTCACACCAAAATATACCAATTCTACAAAAAAACA	CAAAAATAAACGACTTTCGCGCCAAAATATACCAATTCTACGAAAAAACG	I	A	Red	NA	NA	NA	NA	NA	NA	chr1:9775708-9775997	Island	CCTTGTGCGACCCAGAAGTGAACGACTTTCGCGCCAAGATGTGCCAATTCTGCGAGGAGG[CG]GCCGCCCGCCGGCAGCAGCTGGGCTGGGAGGCCTGGCTGCAGTACAGTTTCCCCCTGCAG	CAGAAGTGAACGACTTTCGCGCCAAGATGTGCCAATTCTGCGAGGAGGCG	PIK3CD	NM_005026	Body				TRUE	1:9698296-9698721	1:9775529-9776102	Promoter_Associated_Cell_type_specific	PIK3CD	ENST00000469267.1	5'UTR	PIK3CD;PIK3CD;PIK3CD	ENST00000479223.1;ENST00000481137.1;ENST00000469267.1	TSS1500;5'UTR;5'UTR	chr1:9775945-9776395	3						TRUE
cg13447684	chr7	1895903	+	cg13447684	93734950	46778284	CTTCAACCAAAACCAAAACAAAATATTCCTTCCCTTCATTTCTCCCTACA	CTTCAACCAAAACCGAAACGAAATATTCCTTCCCTTCATTTCTCCCTACG	I	C	Grn	NA	NA	NA	NA	NA	NA	chr7:1896090-1896451	N_Shore	AATAGGGACATGGCTGGACCGGGGAGGGGTGTGCCTGTGGGGCCAGCAGGTCGGGTTGGG[CG]CAGGGAGAAATGAAGGGAAGGAACATCTCGCTTCGGTTCTGGCTGAAGACGTGGGGCCAC	CTTCAGCCAGAACCGAAGCGAGATGTTCCTTCCCTTCATTTCTCCCTGCG	MAD1L1;MAD1L1;MAD1L1	NM_003550;NM_001013837;NM_001013836	Body;Body;Body					7:1862167-1862977	7:1895853-1895914	Unclassified_Cell_type_specific				MAD1L1	ENST00000481633.1	3'UTR	chr7:1895680-1896795	3						TRUE
cg17806162	chr1	2472133	-	cg17806162	73631285	72669835	ATTAATTCCCCCAATACACAAAAATAAATAATAAAAAAACCCACAACCCA	ATTAATTCCCCCGATACGCAAAAATAAATAATAAAAAAACCCGCGACCCG	I	C	Grn	rs2477718	0.063423	NA	NA	NA	NA	chr1:2472095-2472586	Island	GACACCTGTGGGGTTGGTTCCCCCGGTGCGCAGGGGTGGGTGGTGGGAAAGCCCGCGGCC[CG]CAGTCTCACGGGCGCGGGGATTAGGGGCCGTCCGGGCCCACGTGGCCGCACGCCCCGCCC	CGGGCCGCGGGCTTTCCCACCACCCACCCCTGCGCACCGGGGGAACCAAC								1:2461986-2462397	1:2472067-2472667	Unclassified_Cell_type_specific							chr1:2472085-2472350	3						TRUE
cg14201291	chr1	208274624	+	cg14201291	83622125	98749977	AAAAAACTACAACTCCCAAATCCCCACAATAACCTCTTTAATAAAAACCA	AAAAAACTACAACTCCCGAATCCCCACGATAACCTCTTTAATAAAAACCG	I	A	Red	rs74152193	0.011894	NA	NA	NA	NA		OpenSea	CATACAGAAGAGACAGGAAGGCTTCAATTCCCCCCAACCCCTCAGAGGCTCCTCAGCCCT[CG]GCCTCCATTAAAGAGGCCACCGTGGGGACCCGGGAGCTGCAGCTTCCCCCATCTCCTCAC	CGGCCTCCATTAAAGAGGCCACCGTGGGGACCCGGGAGCTGCAGCTTCCC	PLXNA2	NM_025179	Body				TRUE										chr1:208274165-208274730	3						TRUE
cg02072538	chr10	103326310	+	cg02072538	93731416	44668825	CATCAACCTCATTCACTAATAACAAACATTTATCATCACTTTCCTCTACA	CATCGACCTCGTTCGCTAATAACGAACATTTATCATCACTTTCCTCTACG	I	C	Grn	rs75464094	0.014335	NA	NA	NA	NA	chr10:103326282-103326712	Island	GTGCGCGCCTGTGCTCATGCACGCCCCCCCTCCCGCTGTCAGCCGCGCTGATGACATTGG[CG]CAGAGGAAAGTGATGACAAATGCCCGTTATCAGCGAACGAGGCCGATGACAAATGGGCGG	CATCGGCCTCGTTCGCTGATAACGGGCATTTGTCATCACTTTCCTCTGCG								10:103316206-103316677									chr10:103325980-103326895	3						TRUE
cg02483029	chr8	48297271	-	cg02483029	98791131	79679936	CAACAACTACCAATTTAAACAAATACAAAACTTCCCTCACACCCCTACCA	CAACAACTACCAATTTAAACAAATACGAAACTTCCCTCACACCCCTACCG	I	T	Red	NA	NA	NA	NA	NA	NA		OpenSea	GTTCGCTCTGAGCAGCAGCTGCCAGTTTAGACAGATGCGGGGCTTCCCTCACACCCCTGC[CG]TCCTCTCCTCCTCCTCCCTCTCACCCTCTGGGCTGGAGGCCATGAACTCAGATCCTCTGC	CGGCAGGGGTGTGAGGGAAGCCCCGCATCTGTCTAAACTGGCAGCTGCTG	KIAA0146	NM_001080394	Body				TRUE				KIAA0146	ENST00000521214.1	5'UTR	KIAA0146;KIAA0146;KIAA0146;KIAA0146;KIAA0146;KIAA0146;KIAA0146;KIAA0146	ENST00000522222.1;ENST00000521918.1;ENST00000522900.1;ENST00000521550.1;ENST00000524006.1;ENST00000521214.1;ENST00000523814.1;ENST00000522117.1	3'UTR;5'UTR;5'UTR;5'UTR;5'UTR;5'UTR;3'UTR;3'UTR	chr8:48297085-48297635	3						TRUE
cg18712494	chr14	51559758	-	cg18712494	83740112	42669236	AAATAAACACCAAATACAAAAACCCTAAAATAAAAAAATACCTAACATCA	AAATAAACACCAAATACAAAAACCCTAAAATAAAAAAATACCTAACGTCG	I	T	Red	rs4901077	0.018721	NA	NA	NA	NA	chr14:51560116-51562487	N_Shore	GAGCTTCAGGCTGAATGAACACCAAATGCAAAGGCCCTGGAGTAGGGAGGTGCCTGGCGT[CG]TTTGAGGAACAGTAAGAAGCAGTGTGGCTGGAGCAGAGGGAGTAAGTGGGAGGCAATGAG	CGACGCCAGGCACCTCCCTACTCCAGGGCCTTTGCATTTGGTGTTCATTC	TRIM9;TRIM9	NM_015163;NM_052978	Body;Body																					TRUE
cg14392283	chr8	144103587	-	cg14392283	38686275	84739435	TATACCTAACTATATACATAAATATACAATACACATAAAAACACATAACA	TATACCTAACTATATACGTAAATATACAATACACGTAAAAACACGTAACG	I	A	Red	NA	NA	NA	NA	NA	NA	chr8:144105675-144105879	N_Shelf	TCAGTAGGGATGTGTGCCTGGCTGTGTACGTGGGTGTGCAGTGCACGTGAGAGCACGTGG[CG]GCTTCTGGGGGCCATGTTTGGGGAGGGAGGTGTGCCAGCAGCCTGGAGAGCCTCAGTCCC	CGCCACGTGCTCTCACGTGCACTGCACACCCACGTACACAGCCAGGCACA	LY6E;LY6E	NM_001127213;NM_002346	3'UTR;3'UTR						8:144103497-144104116	Unclassified_Cell_type_specific	LY6E;LY6E;LY6E;LY6E;LY6E;LY6E;LY6E;LY6E;LY6E	ENST00000519615.1;ENST00000521182.1;ENST00000519546.1;ENST00000517503.1;ENST00000522971.1;ENST00000520466.1;ENST00000429120.2;ENST00000521699.1;ENST00000292494.6	TSS1500;3'UTR;3'UTR;3'UTR;3'UTR;3'UTR;3'UTR;3'UTR;3'UTR	LY6E;LY6E;LY6E;LY6E;LY6E;LY6E;LY6E;LY6E;LY6E	ENST00000519615.1;ENST00000521182.1;ENST00000519546.1;ENST00000517503.1;ENST00000522971.1;ENST00000520466.1;ENST00000429120.2;ENST00000521699.1;ENST00000292494.6	TSS1500;3'UTR;3'UTR;3'UTR;3'UTR;3'UTR;3'UTR;3'UTR;3'UTR	chr8:144103425-144103775	3						TRUE
cg10917426	chr6	31867698	+	cg10917426	99664566	44809124	ATACTAAAAACCAATATAACCAAAATTAACATCCTCATCCACTAACCACA	GTACTAAAAACCAATATAACCGAAATTAACGTCCTCATCCGCTAACCGCG	I	C	Grn	NA	NA	NA	NA	NA	NA	chr6:31867691-31867957	Island	GGCCAAAGAGCCCTTTTTCCACGCAGCCCAGGGGCCCCAGCCTCCTGGCCTCCACGCCTG[CG]CGGCTAGCGGATGAGGACGTTAATCTCGGCCACACTGGCCTCCAGCACGTTCTCGGCCGT	CGCGGCTAGCGGATGAGGACGTTAATCTCGGCCACACTGGCCTCCAGCAC	ZBTB12	NM_181842	3'UTR								C2;ZBTB12;C2;C2	ENST00000452323.2;ENST00000375527.2;ENST00000469372.1;ENST00000432397.2	TSS1500;3'UTR;5'UTR;5'UTR	C2;C2;ZBTB12;C2;C2;C2	ENST00000452323.2;ENST00000452202.1;ENST00000375527.2;ENST00000469372.1;ENST00000497706.1;ENST00000432397.2	TSS1500;TSS1500;3'UTR;5'UTR;5'UTR;5'UTR	chr6:31867625-31868075	3						TRUE
cg27617225	chr8	145625612	-	cg27617225	16772223	32803117	CAAAAAAACCATAATTCCTATAATAAAACTATTAAAAACCACACCATACA	CGAAAAAACCGTAATTCCTATAATAAAACTATTAAAAACCACGCCATACG	I	A	Red	NA	NA	NA	NA	NA	NA	chr8:145621585-145621891	S_Shelf	ACACTCACGAAGCGGGAAAGCCGTGGTTCCTGTGGTGAGGCTGTTGAGAGCCACGCCATA[CG]GGGGGACGCTCTGGTTCAGGTACAACAGCGAGTTGACGGCAAACACCACCACCCCACCTG	CGGGAAAGCCGTGGTTCCTGTGGTGAGGCTGTTGAGAGCCACGCCATACG	CPSF1;MIR1234	NM_013291;NR_031600	Body;TSS200					8:145595791-145596429			MIR1234	ENST00000408875.1	TSS200	CPSF1;CPSF1;CPSF1;CPSF1;MIR1234;CPSF1	ENST00000527916.1;ENST00000532560.1;ENST00000531683.1;ENST00000533492.1;ENST00000408875.1;ENST00000524684.1	TSS1500;3'UTR;3'UTR;TSS1500;TSS200;3'UTR			chr8:145624965-145627812	6	chr8:145624651-145626460	5		TRUE
cg08568550	chr11	8954570	-	cg08568550	97685523	26766898	AACCAACTCCTAATTACCACACCAATTACCATAAATACAACCTAAAAACA	AACCGACTCCTAATTACCACGCCGATTACCATAAATACAACCTAAAAACG	I	C	Grn	NA	NA	NA	NA	NA	NA		OpenSea	GGGTCTCAGCCCAACCGACTCCTGGTTGCCACGCCGGTTACCATGGGTGCAGCCTGGGGA[CG]CTGTCGTCTGTGGCCAGTGAGTGCACCGAGCATGCGGAGAGGGGGACAGGAGGCCTTGGG	AACCGACTCCTGGTTGCCACGCCGGTTACCATGGGTGCAGCCTGGGGACG	C11orf16	NM_020643	TSS200				TRUE				C11orf16;C11orf16;C11orf16	ENST00000528998.1;ENST00000525780.1;ENST00000326053.5	TSS200;TSS200;TSS200	C11orf16;C11orf16;C11orf16;C11orf16;C11orf16;C11orf16	ENST00000528998.1;ENST00000528830.1;ENST00000526227.1;ENST00000525780.1;ENST00000326053.5;ENST00000527607.1	TSS200;TSS200;TSS200;TSS200;TSS200;TSS200	chr11:8954300-8954675	3						TRUE
cg27202779	chr7	3020536	+	cg27202779	52800131	5726553	ACCCAACAATAAAAACAAAACAAAAATACAAACAATAACTAACAACACCA	ACCCAACGATAAAAACAAAACAAAAATACGAACAATAACTAACGACGCCG	I	A	Red	NA	NA	rs79797575	0.068894	NA	NA		OpenSea	AGGGTGCGTCTGTCATCAGGGCCAGGAGGGCGGTGGGGCAGGGAGGCAAGGGCAGGAACC[CG]GCGTCGTCAGTCACTGTTCGCACCTCTGCTCTGCTCTCACCGCTGGGCCCCGGGCCACGC	CGGCGTCGTCAGTCACTGTTCGCACCTCTGCTCTGCTCTCACCGCTGGGC	CARD11	NM_032415	5'UTR					7:2986626-2987069			CARD11	ENST00000396946.4	5'UTR	CARD11;CARD11	ENST00000356408.3;ENST00000396946.4	5'UTR;5'UTR	chr7:3020280-3020795	3						TRUE
cg23911637	chr15	99979013	-	cg23911637	33717588	39651133	TTCTCTCCTCCCTATAACTACCACACATAAAAAACTAAAATCAAACCCCA	TTCTCTCCTCCCTATAACTACCGCACATAAAAAACTAAAATCAAACCCCG	I	C	Grn	NA	NA	rs28594079	0.230137	NA	NA		OpenSea	TGGTTTTGTACTTTCTCTCCTCCCTGTGGCTGCCGCACATGAAAGGCTGGGGTCAGGCCC[CG]CACGGGGGTGGGAAGCAGGGCTGTGCGTTTTGCTTTCATTTCCCCGAGAACAGCAGGAAG	CGGGGCCTGACCCCAGCCTTTCATGTGCGGCAGCCACAGGGAGGAGAGAA								15:97796509-97796583	15:99978610-99979334	Unclassified_Cell_type_specific							chr15:99978725-99979570	3						TRUE
cg15816012	chr19	54726870	-	cg15816012	99679480	61745111	AAACAAAACTATAAAAACAAACATCATAACATCTCCTCCCAATAACCCCA	AAACAAAACTATAAAAACGAACGTCATAACGTCTCCTCCCGATAACCCCG	I	C	Grn	NA	NA	rs117942579	0.117273	NA	NA		OpenSea	CTCACCAAGGCAGAGCAGGGCTGTGAGGGCGGGCGTCATGGCGTCTCCTCCCGGTGACCC[CG]CGCTCTGCAGAGGGATGAGCCCTCAGTGCTGGCAGGACAGAGAGACACACAGGGTGTGGC	CGGGGTCACCGGGAGGAGACGCCATGACGCCCGCCCTCACAGCCCTGCTC	LILRB3;LILRB3;LILRB3;LILRB3	NM_001081450;NM_001081450;NM_006864;NM_006864	1stExon;5'UTR;5'UTR;1stExon								LILRB3;LILRB3;LILRB3;LILRB3;LILRB3;LILRB3;LILRA6;LILRA6	ENST00000346401.6;ENST00000424807.1;ENST00000346401.6;ENST00000424807.1;ENST00000391750.1;ENST00000245620.9;ENST00000391735.3;ENST00000421123.2	1stExon;1stExon;5'UTR;5'UTR;5'UTR;TSS200;3'UTR;3'UTR	LILRB3;LILRB3;LILRB3;LILRB3;LILRB3;LILRB3;LILRB3;LILRB3;LILRA6;LILRA6	ENST00000468668.1;ENST00000468668.1;ENST00000346401.6;ENST00000424807.1;ENST00000346401.6;ENST00000424807.1;ENST00000391750.1;ENST00000414379.1;ENST00000391735.3;ENST00000421123.2	3'UTR;1stExon;1stExon;1stExon;5'UTR;5'UTR;5'UTR;TSS200;3'UTR;3'UTR	chr19:54726745-54727075	3						TRUE
cg07134316	chr12	57488112	+	cg07134316	39639226	13624262	CTCCCACCTCCTCAATTACACTAAAATTTCTAATTCTATCAAAAACTACA	CTCCCGCCTCCTCGATTACGCTAAAATTTCTAATTCTATCAAAAACTACG	I	A	Red	NA	NA	NA	NA	NA	NA		OpenSea	TGAGTGGGGGTGGCAGAGCTTGGGAAGGGGGGAGGGGAGAGGTCAGAGCCAAACCACCCC[CG]CAGCTCCTGACAGAACCAGAAATTCCAGCGCAACCGAGGAGGCGGGAGAGAAAGAGAGAG	CTCCCGCCTCCTCGGTTGCGCTGGAATTTCTGGTTCTGTCAGGAGCTGCG	NAB2	NM_005967	Body				TRUE		12:57486290-57488226	Promoter_Associated	NAB2	ENST00000357680.4	3'UTR	NAB2	ENST00000357680.4	3'UTR	chr12:57487080-57488895	3						TRUE
cg16275483	chr1	110013120	+	cg16275483	58688529	98680492	CCTCTTAAACCTCCATTACTAAAACAACAACAATCATTTTCTACCCTCCA	CCTCTTAAACCTCCATTACTAAAACAACGACGATCATTTTCTACCCTCCG	I	C	Grn	NA	NA	NA	NA	NA	NA	chr1:110008962-110010124	S_Shelf	GCCTCATCCTTAAACTGGAAAGGTTTAAGGTTGCAAAAGAGATGCAGAAGCAAGAGGAGG[CG]GAGGGCAGAAAATGACCGTCGCTGTCCCAGCAATGGAGGTCCAAGAGGAGAAAGGCTGGT	CCTCTTGGACCTCCATTGCTGGGACAGCGACGGTCATTTTCTGCCCTCCG	SYPL2	NM_001040709	Body														chr1:110012900-110013255	3						TRUE
cg26209730	chr5	141674650	+	cg26209730	75751360	7668447	CAACTACTTTCATTCATTCCATAAACACATATTTTTACACATTTTAACCA	CGACTACTTTCATTCATTCCGTAAACGCGTATTTTTACGCGTTTTAACCG	I	A	Red	NA	NA	rs75600692	0.019548	NA	NA		OpenSea	AATCTTAGATGAGGAAAGCTGTAGGAAAAGCAGGCTGGGAGAGAAACCGAGACTTCGGCT[CG]GTTAAAACGCGTAAAAATACGCGTTTACGGAATGAATGAAAGCAGCCGCCGAATGCTGGG	CGGTTAAAACGCGTAAAAATACGCGTTTACGGAATGAATGAAAGCAGCCG								5:141654821-141654886																TRUE
cg09120938	chr12	133424655	+	cg09120938	9649928	55723540	AAACAACAACAACTACAAATCAAACATCCTAAAAATACCAACTCACTACA	AAACAACAACAACTACGAATCAAACATCCTAAAAATACCGACTCGCTACG	I	A	Red	NA	NA	NA	NA	NA	NA		OpenSea	AGAATGCAGAGAACCAGCTGGCTGCACTAGGGAGAAAATGTGGCTCCCGGCTCCCCAGCC[CG]CAGCGAGTCGGTACCTTCAGGATGTCTGACTCGTAGCTGTTGTTGTTCAGCACGCCGTCC	GAACAACAACAGCTACGAGTCAGACATCCTGAAGGTACCGACTCGCTGCG	CHFR;CHFR;CHFR;CHFR;CHFR	NM_001161345;NM_001161347;NM_018223;NM_001161346;NM_001161344	Body;Body;Body;Body;Body				TRUE	12:131934621-131934820	12:133424578-133424982	Gene_Associated_Cell_type_specific	CHFR;CHFR;CHFR;RP11-46H11.10	ENST00000541228.1;ENST00000545659.1;ENST00000315585.7;ENST00000541341.1	3'UTR;TSS200;ExonBnd;3'UTR	CHFR;CHFR;CHFR;CHFR;CHFR;CHFR;CHFR;CHFR;RP11-46H11.10;CHFR	ENST00000536843.1;ENST00000544268.1;ENST00000541837.1;ENST00000544093.1;ENST00000538235.1;ENST00000545659.1;ENST00000545046.1;ENST00000315585.7;ENST00000541341.1;ENST00000535527.1	3'UTR;3'UTR;3'UTR;3'UTR;3'UTR;TSS200;TSS1500;ExonBnd;3'UTR;3'UTR	chr12:133424505-133424755	3						TRUE
cg01405445	chr19	36246406	-	cg01405445	41763878	37617583	CAAATCAACTTTAATAAAAAAAACCTAAAAAAACTCCCAAAATACAAACA	CAAATCGACTTTAATAAAAAAAACCTAAAAAAACTCCCGAAATACGAACG	I	C	Grn	NA	NA	NA	NA	NA	NA	chr19:36246328-36247982	Island	GCTGGGCGGAGTCAGATCGGCTTTAATAGAGGGAGCCTGAGGAGGCTCCCGGGGTGCGGG[CG]CGGCCCAGCCCCCTCCTACTTGGCTGCGGCTGGCGGTGGGGCCTGGGCCGACGCTGGTGC	CAGATCGGCTTTAATAGAGGGAGCCTGAGGAGGCTCCCGGGGTGCGGGCG	HSPB6	NM_144617	3'UTR	high-CpG:40938163-40938256				19:40938235-40939861	19:36246363-36247460	Unclassified_Cell_type_specific	HSPB6	ENST00000004982.3	3'UTR	HSPB6	ENST00000004982.3	3'UTR	chr19:36246305-36247055	3						TRUE
cg03068030	chr22	46688823	-	cg03068030	32615299	78675487	ACAATAAACCAACCTAACCACCTCCACCCTACAAAACCTCAATAATAACA	ACAATAAACCAACCTAACCGCCTCCACCCTACAAAACCTCAATAATAACG	I	T	Red	NA	NA	NA	NA	NA	NA	chr22:46692210-46693349	N_Shelf	CGTCCACCTCATGCAGTGAGCCAGCCTGGCCGCCTCCACCCTGCAGAACCTCAGTGGTGG[CG]TCACTGCGTCCAGTCAGCTGCTCCACCGGGTTAGGGTCAGGAGACGGCCAGAGCCTGTTT	CGCCACCACTGAGGTTCTGCAGGGTGGAGGCGGCCAGGCTGGCTCACTGC	TTC38	NM_017931	3'UTR								TTC38;TTC38	ENST00000445282.2;ENST00000381031.3	3'UTR;3'UTR	TTC38;TTC38;TTC38	ENST00000451998.1;ENST00000445282.2;ENST00000381031.3	3'UTR;3'UTR;3'UTR	chr22:46688425-46688895	3						TRUE
cg06955484	chr1	47695408	-	cg06955484	22626255	24800132	TTTCTAAACAAAAAAATATCTACACAATTACCTCCTCAACCAAATCTCCA	TTTCTAAACAAAAAAATATCTACGCGATTACCTCCTCAACCAAATCTCCG	I	A	Red	NA	NA	NA	NA	NA	NA	chr1:47696504-47698197	N_Shore	TTCAGTGTTTGTTTTCTAAGCAGGGAGGTGTCTACGCGGTTGCCTCCTCAGCCAGGTCTC[CG]GCTGCCGCTACACCGCGAAGGGATAGTCCCGGGCCTGGATGGGCGGAGGTCCGTGTTGGG	TTTCTAAGCAGGGAGGTGTCTACGCGGTTGCCTCCTCAGCCAGGTCTCCG	TAL1;TAL1	NM_003189;NM_003189	5'UTR;1stExon			RDMR		1:47467476-47468063			TAL1;RP1-18D14.7;TAL1;TAL1	ENST00000371883.3;ENST00000422216.1;ENST00000371883.3;ENST00000371884.1	1stExon;5'UTR;5'UTR;5'UTR	TAL1;TAL1;TAL1;TAL1;RP1-18D14.7;TAL1;TAL1	ENST00000481091.1;ENST00000371883.3;ENST00000465912.1;ENST00000464796.1;ENST00000422216.1;ENST00000371883.3;ENST00000371884.1	3'UTR;1stExon;TSS1500;3'UTR;5'UTR;5'UTR;5'UTR	chr1:47695160-47695695	3						TRUE
cg14021478	chr6	33384537	-	cg14021478	55722592	23784522	ACAAAAAATTCCCCTATTCCACAAACAATACAATTACCTCAACCACTTCA	ACGAAAAATTCCCCTATTCCACAAACAATACAATTACCTCGACCACTTCG	I	T	Red	NA	NA	NA	NA	NA	NA	chr6:33385678-33386262	N_Shore	CCCACTGCAGGTACGGAAAGTTCCCCTGTTCCACAGGCAATGCAATTACCTCGGCCACTT[CG]TAAGGGTGCACAGAACTACAAAATAGGTGGGTGGGGGAAGGGGATCACTCAAAGATTTAC	CGAAGTGGCCGAGGTAATTGCATTGCCTGTGGAACAGGGGAACTTTCCGT	CUTA;CUTA;CUTA;CUTA;CUTA	NM_001014433;NM_001014840;NM_015921;NM_001014838;NM_001014837	Body;Body;Body;Body;Body								CUTA;CUTA	ENST00000494751.1;ENST00000494751.1	ExonBnd;ExonBnd	CUTA;CUTA;CUTA;CUTA;CUTA;CUTA;CUTA;CUTA	ENST00000462802.1;ENST00000479249.1;ENST00000374484.4;ENST00000482684.1;ENST00000465956.1;ENST00000487637.1;ENST00000494751.1;ENST00000494751.1	3'UTR;3'UTR;3'UTR;3'UTR;3'UTR;3'UTR;ExonBnd;ExonBnd			chr6:33384050-33387292	6	chr6:33380036-33388022	6		TRUE
cg01854491	chr8	144815021	+	cg01854491	61749544	20611892	CCTAACTTCAAATCAAAAATCAAAAATCAACAAACAAAAAAATAAATTCA	CCTAACTTCGAATCAAAAATCAAAAATCAACAAACAAAAAAATAAATTCG	I	T	Red	NA	NA	NA	NA	NA	NA	chr8:144815203-144816518	N_Shore	ACCAAACGTCTGCCCAAGGGAGGGAGGGCGCGGAACCCACCCATGGGCAATGACTCAGCA[CG]AATCCACTCTTCTGCTTGCTGACCCCTGACCTCTGACTCGAAGTCAGGGCCCTCAGCTGG	CCTGACTTCGAGTCAGAGGTCAGGGGTCAGCAAGCAGAAGAGTGGATTCG	FAM83H	NM_198488	5'UTR						8:144814935-144815164	Unclassified_Cell_type_specific	FAM83H	ENST00000388913.3	5'UTR	FAM83H;RP11-429J17.6	ENST00000388913.3;ENST00000533004.1	5'UTR;TSS1500	chr8:144814005-144815750	3						TRUE
cg15472170	chr1	12012720	+	cg15472170	9802541	4696149	TCTTAATATAAAACAACTAATCACTATCACTATCCTAACCCTCCCACTCA	TCTTAATATAAAACAACTAATCGCTATCGCTATCCTAACCCTCCCACTCG	I	A	Red	rs35958757	0.021065	NA	NA	NA	NA		OpenSea	CCCCACCCACCAACCTTCAGGCTTCATCGGTTATGCCCCCAACCTCAGCAAACTGGTGGC[CG]AGTGGGAGGGCCAGGACAGCGACAGCGATCAGCTGTTTTACACCAAGATCTTCTTGGACC	TCTTGGTGTAAAACAGCTGATCGCTGTCGCTGTCCTGGCCCTCCCACTCG	PLOD1	NM_000302	Body	low-CpG:11935305-11935318										PLOD1	ENST00000485046.1	5'UTR			chr1:12012564-12013112	3	chr1:12011921-12013494	4		TRUE
cg19730972	chr14	102176671	+	cg19730972	62611983	82605240	AAACAAATACTAATTAAATTAATAAAAACTAAATCACTATTTAAACTACA	AAACGAATACTAATTAAATTAATAAAAACTAAATCACTATTTAAACTACG	I	T	Red	NA	NA	NA	NA	NA	NA	chr14:102172003-102172705	S_Shelf	GGCCTTTTATGCAGTGACTGTGCCCACCGACCACACCTGCTGGCCACGCCTACTGCTAAA[CG]CAGCCCAAACAGTGACTCAGCTTCCACCAATCCAATCAGCATCCGTTCCTCCATGGGAGG	CGCAGCCCAAACAGTGACTCAGCTTCCACCAATCCAATCAGCATCCGTTC									14:102176634-102176759	Unclassified_Cell_type_specific	RP11-1029J19.5	ENST00000557778.1	3'UTR	RP11-1029J19.5	ENST00000557778.1	3'UTR	chr14:102175825-102176975	3						TRUE
cg23272978	chr11	65315030	-	cg23272978	24679909	6711190	AATTAATACAAAAACCACCATCACCACACAAATAAAACTTAACACATTCA	AATTAATACAAAAACCGCCGTCGCCGCACAAATAAAACTTAACGCATTCG	I	T	Red	NA	NA	NA	NA	NA	NA	chr11:65314912-65315476	Island	AGTGACCGGGAAAGTTGATGCAGAAGCCGCCGTCGCCGCACAGGTGGGGCTTGGCGCATT[CG]TTCAGGTCTGTGCGGGAGGAAGGGGCCACGAAGGGGGTGTAGGAGGCGGCGGGCAAGGGG	AGTTGATGCAGAAGCCGCCGTCGCCGCACAGGTGGGGCTTGGCGCATTCG	LTBP3;LTBP3;LTBP3	NM_001164266;NM_021070;NM_001130144	Body;Body;Body					11:65071552-65072004	11:65315024-65315308	Unclassified_Cell_type_specific	LTBP3;LTBP3;LTBP3	ENST00000301874.6;ENST00000529189.1;ENST00000301874.6	5'UTR;TSS1500;ExonBnd	LTBP3;LTBP3;LTBP3;LTBP3;LTBP3	ENST00000301874.6;ENST00000529189.1;ENST00000527339.1;ENST00000301874.6;ENST00000528516.1	5'UTR;TSS1500;1stExon;ExonBnd;3'UTR			chr11:65314803-65315627	6	chr11:65314997-65315548	6		TRUE
cg19423175	chr19	4094324	-	cg19423175	7795359	90635828	ATAAATAAAAAAAACCCACAAAAAATCCTCAACATAACCTAACACACCCA	ATAAATAAAAAAAACCCACAAAAAATCCTCGACGTAACCTAACACACCCG	I	A	Red	NA	NA	NA	NA	NA	NA	chr19:4090200-4090688	S_Shelf	ATGGCTTCTCTCATGGATGAGAGAGACCCACAGAGGGTCCTCGGCGTGGCCTGGCACACC[CG]GCCTGCCCACATCCTGGTCGCAGGTGCTGGCTCCCCGGGCAGGGCCAGGCCCAGCAGCCT	ATGGATGAGAGAGACCCACAGAGGGTCCTCGGCGTGGCCTGGCACACCCG	MAP2K2	NM_030662	Body					19:4045176-4045980						MAP2K2;MAP2K2	ENST00000486884.1;ENST00000481271.1	3'UTR;3'UTR	chr19:4094205-4094575	3						TRUE
cg12807330	chr5	176004772	+	cg12807330	74655840	25746150	CCACTATATCCACATCACTCACATAAATACTATCAATAACCACAAAACCA	CCACTATATCCACATCACTCACGTAAATACTATCGATAACCACAAAACCG	I	A	Red	NA	NA	NA	NA	NA	NA		OpenSea	CCACAGGCCCACGTTTCCCCAGAGCTTGTACGTCCTCACGGTGCCAGAGCACAGCGCCAC[CG]GCTCTGTGGTCACCGACAGCATCCACGTGAGTGATGTGGACACAGTGGGGCTGTGGGGTC	CGGCTCTGTGGTCACCGACAGCATCCACGTGAGTGATGTGGACACAGTGG	PCDH24	NM_017675	Body					5:175937119-175937664									chr5:176004380-176004830	3						TRUE
cg09556918	chr1	6067994	-	cg09556918	27719949	14723243	CAACCAAATAAAAACAACTACAACCACAACCCTAAAAAAAACTAAAAACA	CAACCAAATAAAAACAACTACAACCGCAACCCTAAAAAAAACTAAAAACG	I	C	Grn	NA	NA	NA	NA	NA	NA		OpenSea	TCCCTGGCACTGCAGCCAGGTAGAGGCAGCTGCAGCCGCAGCCCTGAGAGGGGCTGGAGA[CG]CTGAGGCAGGGGCAGTGGTGGGGTCTGGCTCCCCTCAGTTCAAAGTGGCCTGCAGATGCT	CAGCCAGGTAGAGGCAGCTGCAGCCGCAGCCCTGAGAGGGGCTGGAGACG									1:6067897-6068085	Unclassified_Cell_type_specific	KCNAB2;KCNAB2;KCNAB2	ENST00000378111.1;ENST00000378097.1;ENST00000378092.1	5'UTR;5'UTR;5'UTR	KCNAB2;KCNAB2;KCNAB2;KCNAB2;KCNAB2	ENST00000378111.1;ENST00000378097.1;ENST00000378092.1;ENST00000478098.1;ENST00000445501.1	5'UTR;5'UTR;5'UTR;5'UTR;5'UTR	chr1:6067345-6068015	3						TRUE
cg15536947	chr17	65471303	-	cg15536947	22756227	60755228	AAATAAAATTCTAATTCACAAAAAATCTTTAATTCTAAAAAACATTACCA	AAATAAAATTCTAATTCGCAAAAAATCTTTAATTCTAAAAAACGTTACCG	I	T	Red	rs2916122	0.06	NA	NA	NA	NA		OpenSea	TGAATGAAGAGGAAATGAAGTTCTGGTTCGCAGAGGGTCTTTGGTTCTGAAAAGCGTTGC[CG]TGGTTCTAGCCTTCCTCGCGGTGGAGGGTGTTTTGCTTTCTGCGCGGTTTCTGTGTGGGC	CGGCAACGCTTTTCAGAACCAAAGACCCTCTGCGAACCAGAACTTCATTT	PITPNC1;PITPNC1	NM_181671;NM_012417	Body;Body				TRUE	17:62901759-62901828	17:65471068-65472217	Promoter_Associated							chr17:65471300-65471495	3						TRUE
cg24408769	chr6	15506085	-	cg24408769	92705506	57651563	ACCATAATCTAAAACACATATAACTTCCACAACTACTTCCAAAACACACA	ACCGTAATCTAAAACACGTATAACTTCCGCAACTACTTCCAAAACACGCG	I	T	Red	NA	NA	NA	NA	NA	NA		OpenSea	GATGTCAGCTGAACCGTGGTCTAGGACACGTGTGGCTTCCGCAGCTGCTTCCAGAGCACG[CG]TTGCGTTTGTGGTAGAGATGTCAGGCGGAGGACACTTGGCTTTCTGGGGCTGAGCGTTGG	CGCGTGCTCTGGAAGCAGCTGCGGAAGCCACACGTGTCCTAGACCACGGT	JARID2	NM_004973	Body					6:15613912-15614065			JARID2	ENST00000474854.1	5'UTR	JARID2	ENST00000474854.1	5'UTR	chr6:15505940-15506210	3						TRUE
cg19563355	chr15	28419658	+	cg19563355	87661343	95658838	CAAAAAACCCACACTCATACAAAACTTAAAAAACCAAAAAATCACACACA	CAAAAAACCCACACTCGTACAAAACTTAAAAAACCAAAAAATCACACGCG	I	T	Red	rs149592795	0.079672	NA	NA	NA	NA		OpenSea	CAGAGGGCGTGGCCACATCCACAGTTGTCCACGCCACACTGTGGGACGACCCACAAGCCA[CG]CGTGTGATCTTCTGGCCTTCTAAGCCTTGCACGAGTGTGGGCTTCCTGTTAACCGTGGTC	CGCGTGTGATCTTCTGGCCTTCTAAGCCTTGCACGAGTGTGGGCTTCCTG	HERC2	NM_004667	Body					15:26093239-26093341						HERC2	ENST00000569772.1	TSS200								TRUE
cg11586857	chr6	31540136	+	cg11586857	67761537	24692938	AAATACAAAAAAAACCAAAACCCAAACAAAAAACAAAACACTACTAAACA	AAATACAAAAAAAACCGAAACCCAAACAAAAAACAAAACACTACTAAACG	I	A	Red	rs3093546	0.022533	NA	NA	NA	NA		OpenSea	GCAGGTGAGGCTCTCCTGCCCCATCTCCTTGGGCTGCCCGTGCTTCGTGCTTTGGACTAC[CG]CCCAGCAGTGTCCTGCCCTCTGCCTGGGCCTCGGTCCCTCCTGCACCTGCTGCCTGGATC	CGCCCAGCAGTGTCCTGCCCTCTGCCTGGGCCTCGGTCCCTCCTGCACCT	LTA;LTA;LTA	NM_000595;NM_001159740;NM_000595	1stExon;5'UTR;5'UTR						6:31539764-31540869	Promoter_Associated	LTA;LTA;LTA;LTA;LTA	ENST00000454783.1;ENST00000418386.2;ENST00000418386.2;ENST00000436827.2;ENST00000436827.2	5'UTR;1stExon;5'UTR;1stExon;5'UTR	LTA;LTA;LTA;LTA;LTA;LTA;LTA;LTA	ENST00000454783.1;ENST00000489638.1;ENST00000418386.2;ENST00000418386.2;ENST00000471842.1;ENST00000471842.1;ENST00000436827.2;ENST00000436827.2	5'UTR;5'UTR;1stExon;5'UTR;1stExon;5'UTR;1stExon;5'UTR	chr6:31539865-31540370	3						TRUE
cg17551891	chr7	1960795	-	cg17551891	25765109	14617852	CTAAACCAAAACCTACAAAAAAAACCCCAACACACTACAAATCTAAAACA	CTAAACCGAAACCTACAAAAAAAACCCCGACACGCTACGAATCTAAAACG	I	T	Red	rs73050119	0.02691	NA	NA	NA	NA		OpenSea	ACACACTCCTGCCTGGACCGGAGCCTGCAAAGGGAACCCCGGCACGCTGCGGGTCTGAGA[CG]TGGTATCGGTGAGGGAGGCGGCCCTGAGGCGCCCTTCCCTGCTCAGACACAGACGCTGGA	CTGGACCGGAGCCTGCAAAGGGAACCCCGGCACGCTGCGGGTCTGAGACG	MAD1L1;MAD1L1;MAD1L1	NM_003550;NM_001013837;NM_001013836	Body;Body;Body					7:1927128-1927342									chr7:1960505-1960855	3						TRUE
cg09164206	chr15	70786271	+	cg09164206	85681981	90748380	CAAACCACCACTAACTTTACTATCTTCACTATTACCAATAAACTACACCA	CGAACCACCACTAACTTTACTATCTTCACTATTACCGATAAACTACACCG	I	T	Red	NA	NA	NA	NA	NA	NA		OpenSea	ACACTGCTCAGGGTGATGGGAACGGTGAGAGGGATGTGGTCGTGACCATTACTAGGTGCA[CG]GTGCAGCTCATCGGCAACAGTGAAGACAGCAAAGCCAGTGGTGGCCCGGGCTGGGGCCCA	CGGTGCAGCTCATCGGCAACAGTGAAGACAGCAAAGCCAGTGGTGGCCCG							TRUE		15:70786174-70786695	Unclassified							chr15:70786080-70786410	3						TRUE
cg15203271	chr4	1203168	-	cg15203271	31716535	29660267	ACCCTACATCATAAAAACAAAACAAAACACATCCTATCATAAAACACCCA	ACCCTACGTCGTAAAAACAAAACAAAACACGTCCTATCATAAAACACCCG	I	C	Grn	rs1732127	0.265269	NA	NA	NA	NA	chr4:1202956-1203200	Island	TGAGCAGGCCAGACCCTGCGTCGTAAGGACAGAGCAGGACACGTCCTGTCATGGGGCACC[CG]CTGTCTGCGACTTTGTTTCCGTTTGTTTCCGCCTCAGCTTGGGGGAGACAGTTGGCAGGC	CGGGTGCCCCATGACAGGACGTGTCCTGCTCTGTCCTTACGACGCAGGGT	LOC100130872;LOC100130872-SPON2	NR_024569;NR_033182	TSS1500;TSS1500					4:1192911-1193178			SPON2	ENST00000400762.3	TSS1500	SPON2;SPON2;SPON2;SPON2;SPON2;SPON2;SPON2	ENST00000509233.1;ENST00000504871.1;ENST00000510542.1;ENST00000502657.1;ENST00000506266.1;ENST00000511679.1;ENST00000400762.3	TSS1500;TSS1500;TSS1500;TSS1500;TSS1500;TSS1500;TSS1500	chr4:1202105-1203935	3						TRUE
cg06017559	chr16	1026760	-	cg06017559	75653977	12722209	AAAATAACAAACACTAAACAACAAAAACACAACTATTCCCAACACATCCA	AAAATAACGAACGCTAAACAACAAAAACACAACTATTCCCGACACATCCG	I	T	Red	rs74712369	0.011729	NA	NA	NA	NA	chr16:1029878-1035327	N_Shelf	CGCTCCCAGCCTGGAGTGACGGACGCTGAGCAGCAGGAGCACAGCTGTTCCCGACACATC[CG]TGATCTGGGCGTGCACCTGTCACTGGGGAGAGAGCAGTGCTGGTCTCCACGCTTTGGGCA	CGGATGTGTCGGGAACAGCTGTGCTCCTGCTGCTCAGCGTCCGTCACTCC								16:966720-967024			RP11-161M6.2;RP11-161M6.2;RP11-161M6.2;RP11-161M6.2;RP11-161M6.2;RP11-161M6.2;RP11-161M6.2	ENST00000567961.1;ENST00000565139.1;ENST00000562570.1;ENST00000568394.1;ENST00000565467.1;ENST00000563863.1;ENST00000565069.1	3'UTR;3'UTR;3'UTR;3'UTR;3'UTR;3'UTR;3'UTR	RP11-161M6.2;RP11-161M6.2;RP11-161M6.2;RP11-161M6.2;RP11-161M6.2;RP11-161M6.2;RP11-161M6.2;LMF1;LMF1	ENST00000567961.1;ENST00000565139.1;ENST00000562570.1;ENST00000568394.1;ENST00000565467.1;ENST00000563863.1;ENST00000565069.1;ENST00000570014.1;ENST00000545827.2	3'UTR;3'UTR;3'UTR;3'UTR;3'UTR;3'UTR;3'UTR;5'UTR;5'UTR	chr16:1026660-1026815	3						TRUE
cg25045219	chr17	263096	+	cg25045219	7806955	75715220	ACAAACTTTCATTAATCCAATTCACAAAATTCTCTATTTCAACAAAATCA	GCAAACTTTCGTTAATCCGATTCGCAAAATTCTCTATTTCGACAAAATCG	I	A	Red	NA	NA	NA	NA	NA	NA	chr17:263083-263412	Island	CAGACAGAGCAAAGTGGAAAAGAAGCACCTCCCTTCTGACTCCTCCACCGTCAGCCTCCC[CG]ACTTTGCCGAAATAGAGAACCTTGCGAATCGGATCAACGAAAGTCTGCGTTGGGATGGAA	GCAGACTTTCGTTGATCCGATTCGCAAGGTTCTCTATTTCGGCAAAGTCG	C17orf97	NM_001013672	Body					17:263412-264172	17:262999-263108	Promoter_Associated	C17orf97;AC108004.3	ENST00000575151.1;ENST00000466740.2	TSS1500;3'UTR	C17orf97;AC108004.3	ENST00000575151.1;ENST00000466740.2	TSS1500;3'UTR	chr17:262840-263195	3						TRUE
cg12603453	chr6	151694679	+	cg12603453	36638197	68793191	CACTCAACAAAAATTTAATTTCCTATATAACTACACAATTACAATCAACA	CGCTCAACGAAAATTTAATTTCCTATATAACTACACGATTACAATCGACG	I	A	Red	NA	NA	NA	NA	NA	NA		OpenSea	ACATCTTAAAGTAATTGGAGAATGAAGCAAGAACTGATTTGTGTGCCTTGAAGTATACAT[CG]CCGATTGCAACCGTGCAGTCACACAGGAAACCAAACTCTCGCTGAGCGTTTAACTGTTGC	CGCCGATTGCAACCGTGCAGTCACACAGGAAACCAAACTCTCGCTGAGCG	ZBTB2	NM_020861	Body				TRUE		6:151694409-151694849	Gene_Associated_Cell_type_specific							chr6:151694565-151695190	3						TRUE
cg27287951	chr7	961322	-	cg27287951	78753912	23704881	TCACAAAAACAACAAATTAAAACTTTAACACATCTTTTCAAAAAACACCA	TCACAAAAACGACGAATTAAAACTTTAACACGTCTTTTCGAAAAACACCG	I	T	Red	rs111387703	0.017841	NA	NA	NA	NA	chr7:959724-959959	S_Shore	ATGAGTTCACCTTCACAGGGGCGGCGGGTTAGGACTTTAACACGTCTTTTCGGGGGACAC[CG]TGCAGCTGCCTGAGCCGCTCCGGCTGTGTGACCACGGAGGAGTTGCCCCCTAGCACCCAG	CGGTGTCCCCCGAAAAGACGTGTTAAAGTCCTAACCCGCCGCCCCTGTGA	ADAP1	NM_006869	Body					7:927809-927984			ADAP1;ADAP1	ENST00000538188.1;ENST00000463358.1	TSS1500;3'UTR	ADAP1;ADAP1;COX19;ADAP1;ADAP1;ADAP1;ADAP1	ENST00000538188.1;ENST00000437486.1;ENST00000457254.1;ENST00000463358.1;ENST00000477906.1;ENST00000488527.1;ENST00000495686.1	TSS1500;TSS1500;3'UTR;3'UTR;3'UTR;3'UTR;3'UTR			chr7:961131-967398	6	chr7:960347-965060	6		TRUE
cg13449535	chr1	1101348	-	cg13449535	43755134	57729187	TCCAAAAAAAATCCAAACATAAAAAAAACTAAATCAAAACCTCAAAAACA	TCCGAAAAAAATCCAAACGTAAAAAAAACTAAATCAAAACCTCGAAAACG	I	T	Red	rs80296038	0.016468	NA	NA	NA	NA	chr1:1098043-1100584	S_Shore	TGGTGTGGGGTCTCCGGAGAGGGTCCAGGCGTGAGGGAAGCTGGGTCAGGACCTCGGAGA[CG]TGGCCTTTGGAGGAGGAGACTGGAACCGGGTGGACCCGGCAGCAGGCGGGGGCGGGCGGA	TCCGGAGAGGGTCCAGGCGTGAGGGAAGCTGGGTCAGGACCTCGGAGACG	MIR200B	NR_029639	TSS1500					1:1091205-1091312	1:1101104-1102364	Unclassified_Cell_type_specific	MIR200B	ENST00000384997.1	TSS1500	MIR200B	ENST00000384997.1	TSS1500	chr1:1101265-1101915	3						TRUE
cg26756782	chr16	89922218	-	cg26756782	93710834	36770973	CCAACACATCTTCCTATAACCAACCTAAAAAATATCCCAATACATCTACA	CCAACACGTCTTCCTATAACCAACCTAAAAAATATCCCAATACGTCTACG	I	T	Red	NA	NA	NA	NA	NA	NA	chr16:89920497-89920740	S_Shore	CTGGGAGGTGTCCCAGCACGTCTTCCTGTGGCCAGCCTGGGAGGTGTCCCAGTGCGTCTG[CG]TCACGGGTGAGGCGGGCTGGCTTCCTCTTGCCTGTGTGCCAGCCCGGGGCTGTGTGGCCC	CGCAGACGCACTGGGACACCTCCCAGGCTGGCCACAGGAAGACGTGCTGG	SPIRE2	NM_032451	Body					16:88449410-88449734	16:89922000-89922221	Unclassified_Cell_type_specific				SPIRE2;SPIRE2;SPIRE2	ENST00000561883.1;ENST00000569108.1;ENST00000566337.1	5'UTR;5'UTR;3'UTR	chr16:89921665-89922275	3						TRUE
cg23716141	chr17	75360477	+	cg23716141	45627122	98753240	ATTCCCCAAAAATAAAACACTTCCACTCCATTCCAAACTACCATAAATCA	ATTCCCCAAAAATAAAACGCTTCCACTCCGTTCCAAACTACCATAAATCG	I	A	Red	NA	NA	NA	NA	NA	NA		OpenSea	TTTACTGAGTGTTAGGGTAATTTGTTAATGGGGTATATTTGGTGACATAAAACCTTCTGT[CG]ATTCATGGCAGTCTGGAACGGAGTGGAAGCGTCCCACTCCTGGGGAACCCCCACACACAT	GTTCCCCAGGAGTGGGACGCTTCCACTCCGTTCCAGACTGCCATGAATCG	SEPT9;SEPT9;SEPT9	NM_001113492;NM_001113491;NM_006640	5'UTR;Body;Body				TRUE		17:75360477-75360541	Unclassified_Cell_type_specific	SEPT9;SEPT9	ENST00000397613.4;ENST00000449803.2	5'UTR;5'UTR	SEPT9;SEPT9	ENST00000397613.4;ENST00000449803.2	5'UTR;5'UTR			chr17:75359836-75360930	6	chr17:75359791-75360892	6		TRUE
cg14931884	chr10	369977	+	cg14931884	99621573	26702149	AAAAAACAATCAAAAACACTTCAACAAAACACAATAAAAAAACAAAATCA	AAAAAACAATCAAAAACGCTTCAACAAAACACAATAAAAAAACGAAATCG	I	T	Red	NA	NA	NA	NA	NA	NA	chr10:367469-369416	S_Shore	AGACCAGCTCTGCCTGTAGCCTCTGCACTTACGGCTGCCTTCGCTGGACTCTCGCCCGCA[CG]ACTCCGCCCTTTCACTGTGCTCTGCTGAAGCGTTCCTGACTGCCCTCCCCCAGAACGCCT	GGAGGGCAGTCAGGAACGCTTCAGCAGAGCACAGTGAAAGGGCGGAGTCG	DIP2C	NM_014974	Body				TRUE	10:359948-360049	10:369759-370193	Unclassified_Cell_type_specific							chr10:369705-370175	3						TRUE
cg24247537	chr11	457278	+	cg24247537	47718206	48604131	TAAAACAAAAACACAAACCTTCCAAATAATAAAATATTCTAATATAAACA	TAAAACGAAAACACGAACCTTCCGAATAATAAAATATTCTAATATAAACG	I	T	Red	NA	NA	NA	NA	NA	NA	chr11:459088-459345	N_Shore	GTGGGTGCGTTCAGTGCAGCACCCACGTGCAGGTGACACGCCCATGCACCGCCACAACCA[CG]CTCACACCAGAACATTCCATCATCCGGAAGGCCCGTGTCTCCGCTCCAGTCTGCTTTTCG	CGCTCACACCAGAACATTCCATCATCCGGAAGGCCCGTGTCTCCGCTCCA	PTDSS2	NM_030783	Body					11:447256-447322	11:456465-457688	Unclassified_Cell_type_specific				PTDSS2;PTDSS2;PTDSS2;PTDSS2;PTDSS2;PTDSS2;PTDSS2;PTDSS2	ENST00000526878.1;ENST00000532614.1;ENST00000528617.1;ENST00000525727.1;ENST00000525059.1;ENST00000526558.1;ENST00000527479.1;ENST00000531520.1	TSS1500;5'UTR;5'UTR;5'UTR;5'UTR;5'UTR;3'UTR;3'UTR	chr11:457145-457430	3						TRUE
cg25683811	chr6	170397069	-	cg25683811	57804245	2707186	CTCTCCCACATAAATTTTATAAAATCTAAAACCACAAACCTCAAATCCCA	CTCTCCCACGTAAATTTTATAAAATCTAAAACCACAAACCTCGAATCCCG	I	A	Red	NA	NA	NA	NA	NA	NA		OpenSea	GCTGAGACTTCCCTCTCCCACGTGAATTTTGTGGGATCTGGAACCACAAACCTCGGGTCC[CG]GAGGCTCCACGAAGCTGCTCCCACGTGAGTTTTGTGGGGTCTAGAACCACAAACCTCGGG	CGGGACCCGAGGTTTGTGGTTCCAGATCCCACAAAATTCACGTGGGAGAG								6:170238830-170239121											chr6:170395224-170397137	6				TRUE
cg10845147	chr5	172149624	-	cg10845147	20691531	84750190	ATATACAACCCATATTTTATAAAAACCCAAAACAAAAAAAACACCCAACA	ATATACAACCCGTATTTTATAAAAACCCAAAACAAAAAAAACGCCCAACG	I	A	Red	NA	NA	NA	NA	NA	NA		OpenSea	CTGGAGCCAGCAGTGTGCAACCCGTATTTTGTGAAAGCCCAAAGCAGAGGAAGCGCCCAG[CG]GCACCACCAGCATTTGCATCCCCCCATCCACACCCCCAGCCCCTGGCATTTTTTAGGTCA	GTGTGCAACCCGTATTTTGTGAAAGCCCAAAGCAGAGGAAGCGCCCAGCG							TRUE		5:172149572-172149918	Unclassified_Cell_type_specific							chr5:172149565-172149715	3						TRUE
cg15301881	chr10	133949800	+	cg15301881	81781590	82790397	TTAAATAAAACATAAACAAACAAACCTAAAAAAAAAACACCCCACAACCA	TTAAATAAAACGTAAACAAACAAACCTAAAAAAAAAACGCCCCACAACCG	I	C	Grn	rs117609294	0.030816	NA	NA	NA	NA	chr10:133951698-133952012	N_Shore	CGCCAAGCCCAGCCCTGGGGAGGGGGACCCTTGGAGGAGGCCCTGACCTTGCAAAGGATG[CG]GCTGTGGGGCGTCCCCTCCCCAGGCCTGTTTGCCCACGTCTCACTCAAGGGCCTGGAACA	CGGCTGTGGGGCGTCCCCTCCCCAGGCCTGTTTGCCCACGTCTCACTCAA	JAKMIP3	NM_001105521	Body					10:133799592-133799908											chr10:133948588-133952476	6				TRUE
cg01102073	chr3	128204813	-	cg01102073	30637564	94686146	CACTTTCCATCTTCATACTCTCCATCAATAACACCTAATACTTAACACCA	CACTTTCCATCTTCATACTCTCCGTCAATAACACCTAATACTTAACGCCG	I	T	Red	rs34632959	0.01282	NA	NA	NA	NA	chr3:128205495-128212274	N_Shore	GCAGGGGACTGCCACTTTCCATCTTCATGCTCTCCGTCAGTGACACCTGGTACTTGACGC[CG]TCCTTGTCCTCTCCTCGGGCTGCACTACCCCCCGCGGAAGATGAGGCTGGAGACGCAGCC	CGGCGTCAAGTACCAGGTGTCACTGACGGAGAGCATGAAGATGGAAAGTG	GATA2;GATA2;GATA2	NM_001145661;NM_032638;NM_001145662	Body;Body;Body			RDMR	TRUE	3:129687477-129687618									chr3:128204680-128204990	3						TRUE
cg26472802	chr21	45713719	-	cg26472802	56800572	17617973	AAACCTAACTCCTAATACACATTACAAAATATACAAAAATAATACAAACA	AAACCTAACTCCTAATACGCGTTACGAAATATACGAAAATAATACGAACG	I	T	Red	NA	NA	NA	NA	NA	NA	chr21:45713509-45713813	Island	TTGCCTCCCACAGAACCTGGCTCCTGGTGCGCGTTGCGGGGTGTGCGGAGATGGTACGGA[CG]TGCTGCGGTGTACTCACTGCGCCGCTGCCTTCCACTGGCGCTGCCACTTCCCAGCCGGCA	CGTCCGTACCATCTCCGCACACCCCGCAACGCGCACCAGGAGCCAGGTTC	AIRE;AIRE	NM_000658;NM_000383	Body;Body					21:44537955-44538205	21:45713346-45714868	Unclassified_Cell_type_specific				AIRE;AIRE	ENST00000530812.1;ENST00000527919.1	5'UTR;5'UTR	chr21:45713440-45713810	3						TRUE
cg27309702	chr16	57792310	+	cg27309702	26656599	57752822	CAAAAAAAATTCCCACAACTAAAAAATATACAAAAACACATAACCTCCCA	CAAAAAAAATTCCCGCAACTAAAAAATATACGAAAACGCATAACCTCCCG	I	C	Grn	NA	NA	NA	NA	NA	NA	chr16:57794707-57795059	N_Shelf	AGCAGAATCCCCCACCCGCTGGCTGCCTCTGCCAGCCATAAACACAGCACGGCCCCGTGG[CG]GGAGGCCATGCGCCTCCGCACACCCCCCAGCTGCGGGAACCCTCCTTGAAGGAGAGGGGC	CAAGGAGGGTTCCCGCAGCTGGGGGGTGTGCGGAGGCGCATGGCCTCCCG	KIFC3;KIFC3;KIFC3	NM_001130099;NM_001130100;NM_005550	3'UTR;3'UTR;3'UTR				TRUE				KIFC3;KIFC3;KIFC3	ENST00000379655.4;ENST00000465878.2;ENST00000445690.2	3'UTR;3'UTR;3'UTR	KIFC3;KIFC3;KIFC3;KIFC3	ENST00000379655.4;ENST00000465878.2;ENST00000445690.2;ENST00000565397.1	3'UTR;3'UTR;3'UTR;3'UTR	chr16:57792260-57792495	3						TRUE
cg19497523	chr19	2425476	-	cg19497523	78607982	38646181	AATACAAATCAACAACCACATACTATATACCAACTTCCCACAAAATAACA	AATACAAATCAACAACCGCATACTATATACCGACTTCCCGCAAAATAACG	I	T	Red	NA	NA	NA	NA	NA	NA	chr19:2424005-2427983	Island	CCGCTTCTACCCAGTGCAGATCAGCAGCCGCATGCTGTGTGCCGGCTTCCCGCAGGGTGG[CG]TGGACAGCTGCTCGGTGAGCCCCGCCCCGGCCCAGGGGACCAGGTCCCGCCCAGCCGCCG	CGCCACCCTGCGGGAAGCCGGCACACAGCATGCGGCTGCTGATCTGCACT	TMPRSS9	NM_182973	Body					19:2375751-2376701	19:2425434-2426038	Promoter_Associated_Cell_type_specific	TMPRSS9	ENST00000332578.2	ExonBnd	TMPRSS9	ENST00000332578.2	ExonBnd	chr19:2425340-2425895	3						TRUE
cg26676129	chr16	84552874	+	cg26676129	53656530	82651599	ATCTCAAAATTAACCAACCCAAATTCCCTAACTCAAAACATACATCCACA	ATCTCGAAATTAACCAACCCAAATTCCCTAACTCGAAACATACATCCGCG	I	T	Red	NA	NA	NA	NA	NA	NA		OpenSea	CTGAGGACAGTCACTGAAGTGTACCTGAGAAGGTGGGGATGACCCTGGATGGCAGATGCA[CG]CGGATGCATGTTCCGAGCTAGGGAATCTGGGTTGGCCAACCCCGAGATCCGTTCCTTGTC	CGCGGATGCATGTTCCGAGCTAGGGAATCTGGGTTGGCCAACCCCGAGAT								16:83110375-83110858	16:84552368-84553003	Unclassified_Cell_type_specific				KIAA1609	ENST00000565079.1	5'UTR	chr16:84552405-84553055	3						TRUE
cg21877005	chr1	109242103	+	cg21877005	80683339	93782382	CACTCTCTCTCTTTTTCTCATTCATTTCCTCTTTCCTTATCATAATCACA	CGCTCTCTCTCTTTTTCTCGTTCATTTCCTCTTTCCTTATCATAATCACG	I	A	Red	NA	NA	NA	NA	NA	NA		OpenSea	GATAGAAGGGACAGGGATCGAGAAAGAGAGAAAGAAAATGAGAGAGGTAGAAGACGAGAT[CG]TGACTATGATAAGGAAAGAGGAAATGAACGAGAAAAAGAGAGAGAGCGATCAAGAGAAAG	CGTGACTATGATAAGGAAAGAGGAAATGAACGAGAAAAAGAGAGAGAGCG	PRPF38B	NM_018061	Body	low-CpG:109043492-109043711																	chr1:109241605-109248539	6		TRUE
cg11900509	chr10	81946545	+	cg11900509	63804944	27717825	CCATAAAAAAACATAACAAAAAAATCTACATATAACACTATATACTCTCA	CCATAAAAAAACGTAACGAAAAAATCTACGTATAACGCTATATACTCTCG	I	A	Red	NA	NA	NA	NA	NA	NA		OpenSea	GGTGCTGAGAAGGGGGATGGGGGCAAGTGAGGAGGAACTCACTTTCCATACAACGCAGAC[CG]AGAGCACACAGCGTCACACGCAGATCTCTCCGTCACGCTCCTCCATGGCAGGCTTCCCTG	CCATGGAGGAGCGTGACGGAGAGATCTGCGTGTGACGCTGTGTGCTCTCG	ANXA11;ANXA11;ANXA11	NM_145868;NM_145869;NM_001157	5'UTR;5'UTR;5'UTR		chr10:81946319-81946319		TRUE		10:81946331-81948162	Promoter_Associated	ANXA11;ANXA11;ANXA11;ANXA11;ANXA11;ANXA11	ENST00000372219.3;ENST00000424188.1;ENST00000537102.1;ENST00000535999.1;ENST00000372231.3;ENST00000372234.1	5'UTR;5'UTR;5'UTR;5'UTR;5'UTR;5'UTR	ANXA11;ANXA11;ANXA11;ANXA11;ANXA11;ANXA11;ANXA11;ANXA11;ANXA11	ENST00000372219.3;ENST00000424188.1;ENST00000537102.1;ENST00000463657.1;ENST00000535999.1;ENST00000445524.1;ENST00000372231.3;ENST00000372234.1;ENST00000474545.1	5'UTR;5'UTR;5'UTR;3'UTR;5'UTR;5'UTR;5'UTR;5'UTR;3'UTR	chr10:81946405-81946775	3						TRUE
cg20302957	chr11	58870494	-	cg20302957	92665253	79760447	AAAAAAAACAAAATTTACCCAAAATCCCCCTAAAAAAACCTAAAAAAACA	AAAAAAAACGAAATTTACCCAAAATCCCCCTAAAAAAACCTAAAAAAACG	I	T	Red	NA	NA	NA	NA	NA	NA	chr11:58869805-58870076	S_Shore	CCCCCCCCACCAAGAGAGAACGGAATTTGCCCAAGGTCCCCCTGAAAGAGCCTAAGAAAA[CG]TGAGGCTCTAAGGTTAAAATCCTACCTGACACCCTTTCCTTTCCCCAACTAGTCCTGTGA	AGAGAGAACGGAATTTGCCCAAGGTCCCCCTGAAAGAGCCTAAGAAAACG									11:58869257-58870519	Promoter_Associated											chr11:58868966-58870729	6		TRUE
cg18158859	chr13	107144026	+	cg18158859	44610931	26748598	TCCCCTCCCAATTAAACCTTACAACACTTTAATTTATACAATACTATCCA	TCCCCTCCCGATTAAACCTTACGACACTTTAATTTATACGATACTATCCG	I	A	Red	NA	NA	NA	NA	NA	NA	chr13:107145408-107145787	N_Shore	TTGACACAGAGCACCGGGCGCTGCAGCCTCCATCAGTACCGACCCTGCAGCCCTGGCACC[CG]GACAGCACCGCATAAACCAAAGTGTCGTAAGGCTCAATCGGGAGGGGAAGGAGGAACCTG	TCCCCTCCCGATTGAGCCTTACGACACTTTGGTTTATGCGGTGCTGTCCG	EFNB2	NM_004093	3'UTR					13:105941952-105942068			EFNB2	ENST00000245323.3	3'UTR	EFNB2	ENST00000245323.3	3'UTR								TRUE
cg21385909	chr15	31621843	-	cg21385909	70775894	21799187	CCACACAAACCTCTTAACTAAAATATTAACACAAAAACTCTAAAAACCCA	CCGCGCGAACCTCTTAACTAAAATATTAACGCAAAAACTCTAAAAACCCG	I	A	Red	rs75631319	0.006606	NA	NA	NA	NA	chr15:31621655-31621893	Island	CAGGCTCTGGCCCCGCGCGAGCCTCTTGACTAGAATATTGGCGCAGGGGCTCTGGAGACC[CG]GGCCTCCCGCTGTAGGTGGGGCCAGTTTCCTCGGAGCGCCTGGAAACCGAAGGCAGGCAA	CCGCGCGAGCCTCTTGACTAGAATATTGGCGCAGGGGCTCTGGAGACCCG	KLF13	NM_015995	Body					15:29408797-29409185						KLF13	ENST00000558921.1	5'UTR			chr15:31615731-31622128	6	chr15:31615713-31625685	6		TRUE
cg25817701	chr7	2140143	+	cg25817701	5686984	32655586	ATAATACAAAACCCACTCAAAACTTATCCTACCAAAACAAAACAAACACA	ATAATACAAAACCCGCTCAAAACTTATCCTACCAAAACGAAACAAACGCG	I	C	Grn	NA	NA	NA	NA	NA	NA		OpenSea	GCCTTGCTCTGTGGTACTGCCGCTTTGCTTCTGCTTTACCCTACCCACCTGCCCACCCGG[CG]CGTCTGCCTCGTCCTGGCAGGACAAGCCCTGAGCGGGCCCTGCACCATCTGCAGGCCTCC	ATGGTGCAGGGCCCGCTCAGGGCTTGTCCTGCCAGGACGAGGCAGACGCG	MAD1L1;MAD1L1;MAD1L1	NM_003550;NM_001013837;NM_001013836	Body;Body;Body					7:2106666-2106874	7:2138452-2140372	Unclassified				MAD1L1;MAD1L1;MAD1L1;MAD1L1	ENST00000491858.1;ENST00000464742.1;ENST00000421113.1;ENST00000444373.2	3'UTR;3'UTR;5'UTR;5'UTR	chr7:2139700-2140215	3						TRUE
cg04873169	chr22	47021767	+	cg04873169	76690980	72805582	ACAAATCACTATATACTACATCAAAACACACATAATTCACACACACCACA	ACGAATCACTATATACTACATCAAAACACGCGTAATTCACACACACCACG	I	T	Red	NA	NA	NA	NA	NA	NA	chr22:47022457-47022659	N_Shore	CTGGCCAGGTCGGGCAGCGATGTGGGGAGCAGTACCCCACGGCACATCCGCCCTTTGGCA[CG]TGGTGTGTGTGAATTACGCGTGTCCTGATGCAGCACACAGTGACTCGCACCTCAGTGTGA	GCGAGTCACTGTGTGCTGCATCAGGACACGCGTAATTCACACACACCACG	GRAMD4	NM_015124	TSS1500								GRAMD4;GRAMD4;GRAMD4	ENST00000406902.1;ENST00000361034.3;ENST00000490378.1	5'UTR;TSS1500;TSS1500	GRAMD4;GRAMD4;GRAMD4;GRAMD4;GRAMD4	ENST00000447351.1;ENST00000431155.1;ENST00000406902.1;ENST00000361034.3;ENST00000490378.1	5'UTR;5'UTR;5'UTR;TSS1500;TSS1500			chr22:47021067-47025886	6				TRUE
cg08438529	chr16	1052939	-	cg08438529	8791444	84721889	CTAAAATAACTCACATTCAAAAATAACTCATCCAAACCACCAACATCACA	CTAAAATAACTCACGTTCGAAAATAACTCATCCAAACCACCGACATCGCG	I	T	Red	NA	NA	NA	NA	NA	NA	chr16:1056845-1057053	N_Shelf	GATTCCCAGCAGCTGAGATGACTCACGTTCGGGGGTGACTCATCCAGGCCACCGGCATCG[CG]TCGCTTAAAGACAAGCCTGACCTTTCCCCAGAAGCCTCAAGACCACAGTGGCCTCCCACG	CGCGATGCCGGTGGCCTGGATGAGTCACCCCCGAACGTGAGTCATCTCAG							TRUE	16:992497-993004	16:1052731-1054554	Unclassified_Cell_type_specific							chr16:1052785-1053055	3						TRUE
cg16340422	chr17	17110120	+	cg16340422	83665826	78633216	CATAACTTAACACATAATAAAAAATAAAACCTAAAAAACATAACCAAACA	CGTAACTTAACACGTAATAAAAAATAAAACCTAAAAAACGTAACCGAACG	I	C	Grn	NA	NA	NA	NA	NA	NA	chr17:17109893-17110296	Island	CCACAGACACCCTCCACCCCCCAACGCCAGGCTGTGCCCCCCATTTTCCTTCCAGCCAGG[CG]CTCGGCCACGCCCTCCAGGTTCCACCTCCCACCACGTGCCAAGCCACGTCCCCAAGCCCG	CGTGGCTTGGCACGTGGTGGGAGGTGGAACCTGGAGGGCGTGGCCGAGCG	PLD6	NM_178836	TSS1500				TRUE	17:17049497-17051315	17:17108465-17110453	Promoter_Associated	PLD6;PLD6	ENST00000321560.2;ENST00000427497.2	TSS1500;TSS1500	PLD6;PLD6	ENST00000321560.2;ENST00000427497.2	TSS1500;TSS1500	chr17:17110025-17110555	3						TRUE
cg13617280	chr12	129299462	+	cg13617280	62652825	76696296	ACAAAACATCAACTTTATCACTAATTATACAATCCCCACTATCTACATCA	ACAAAACGTCAACTTTATCACTAATTATACGATCCCCACTATCTACGTCG	I	A	Red	NA	NA	NA	NA	NA	NA		OpenSea	CATCAGGAGGCTTGGTGATGAAAACGCTCTGGCCACAGAGGAAGACCACAAAAGCAAGGC[CG]ACGCAGACAGTGGGGATCGCATAACCAGTGACAAAGCTGACGTTCTGCTGAATATAGGCA	GCAGAACGTCAGCTTTGTCACTGGTTATGCGATCCCCACTGTCTGCGTCG	SLC15A4;MGC16384	NM_145648;NR_026666	Body;TSS200					12:127865285-127865458			SLC15A4	ENST00000539703.1	3'UTR	SLC15A4;SLC15A4;SLC15A4;SLC15A4	ENST00000366292.2;ENST00000366292.2;ENST00000539703.1;ENST00000376740.4	1stExon;3'UTR;3'UTR;5'UTR					chr12:129292711-129310219	6		TRUE
cg18367631	chr7	653309	+	cg18367631	76728103	55604279	AATCATAACTTTTTCACCCTCAATATACCATATTAATCAATAAACCCTCA	AATCGTAACTTTTTCACCCTCGATATACCGTATTAATCGATAAACCCTCG	I	T	Red	rs112551693	0.016011	NA	NA	NA	NA		OpenSea	CCATCGTTCCGCACTGTGAATCTGCTCCAATACCTGCAGAGACAGGTCCAGCTCCCACTA[CG]AGGGCCCACCGACCAACACGGTACACCGAGGGTGAAAAAGCCACGACCAGGCCCACCTGG	CGAGGGCCCACCGACCAACACGGTACACCGAGGGTGAAAAAGCCACGACC	PRKAR1B;PRKAR1B;PRKAR1B;PRKAR1B;PRKAR1B;PRKAR1B	NM_001164759;NM_001164762;NM_001164758;NM_001164760;NM_001164761;NM_002735	Body;Body;Body;Body;Body;Body					7:619641-620286											chr7:652987-654062	6				TRUE
cg15451980	chr15	60959637	-	cg15451980	10631911	2773544	TAAAAAACAAAATCAAAAACAAATATTTCTAACAACAAACCTCCCTACCA	TAAAAAACGAAATCGAAAACAAATATTTCTAACAACGAACCTCCCTACCG	I	A	Red	NA	NA	NA	NA	NA	NA		OpenSea	ATGCCTGGCCACTGAGAAACGAAATCGGAGGCAGATATTTCTGACAGCGAGCCTCCCTGC[CG]GGTGCTTTATCATTCTTTATGTTAAATACATCACCACATCTAAGCCCTTGCAAGCCGAGA	CGGCAGGGAGGCTCGCTGTCAGAAATATCTGCCTCCGATTTCGTTTCTCA	RORA	NM_134261	Body				TRUE				RORA	ENST00000560004.1	3'UTR	RORA;RORA;RORA;RORA	ENST00000557822.1;ENST00000559145.1;ENST00000551975.1;ENST00000560004.1	3'UTR;3'UTR;3'UTR;3'UTR	chr15:60959520-60959730	3						TRUE
cg07068735	chr15	63504871	+	cg07068735	5669970	86701841	AAAAAATACAAAAATATTTAAAAAAATCCAAAAACTATCTCCTCATCACA	AAAAAATACGAAAATATTTAAAAAAATCCAAAAACTATCTCCTCATCACG	I	T	Red	NA	NA	NA	NA	NA	NA		OpenSea	CTGCTGAGCTTTACTGTGGGAAGAGGGGGAGGTGAAGGAAATTATTACAAAATTTTTGTA[CG]TGATGAGGAGACAGCCTCTGGACTTCCCCAAATATTTCCGTATTCCCTAAAACAGCTCTA	CGTGATGAGGAGACAGCCTCTGGACTTCCCCAAATATTTCCGTATTCCCT	RAB8B	NM_016530	Body				TRUE		15:63504801-63504970	Unclassified_Cell_type_specific							chr15:63504365-63505235	3						TRUE
cg02069619	chr2	11885266	+	cg02069619	77625353	69797826	AATATATAATACAATACTCAAAAACAAATCTCAATATAAAAATAAAACCA	AATATATAATACGATACTCAAAAACAAATCTCAATATAAAAATAAAACCG	I	C	Grn	NA	NA	NA	NA	NA	NA	chr2:11886249-11887207	N_Shore	GCATTCGATGCTGTTTCTAAGCTGGCCTCCTCCCTGGCCCTCTGCATCTCAGCAGAGCAG[CG]GTTCCATCTCCACACTGAGACTTGCCTTTGAGTATCGCATCACACACCTCCACCGGTTCC	GGTGTGTGATGCGATACTCAAAGGCAAGTCTCAGTGTGGAGATGGAACCG	LPIN1	NM_145693	TSS1500				TRUE		2:11884075-11886107	Unclassified	AC012456.4;LPIN1;LPIN1	ENST00000431500.2;ENST00000256720.2;ENST00000464517.1	3'UTR;TSS1500;5'UTR	AC012456.4;LPIN1;LPIN1;LPIN1;LPIN1;LPIN1	ENST00000431500.2;ENST00000256720.2;ENST00000441684.1;ENST00000423495.1;ENST00000495907.1;ENST00000480315.1	3'UTR;TSS1500;TSS1500;TSS1500;5'UTR;5'UTR	chr2:11885080-11885555	3						TRUE
cg02092514	chr17	80873656	-	cg02092514	96756842	38621175	CCAAAAACATCACAAAAATCAAAAAAAATTCTCCTCTCATACCAAAAACA	CCAAAAACGTCACGAAAATCAAAAAAAATTCTCCTCTCATACCGAAAACG	I	A	Red	NA	NA	NA	NA	NA	NA	chr17:80871287-80871504	S_Shelf	CACAGCCTTGCACCAGAGGCGTCACGAGAATCAGGAAAAGTTCTCCTCTCATGCCGAAGA[CG]GGAGGGAAACCAGAGGGACTGGTGAGCCTTGAGTCGGCCACAGGTGTGTGGAGGATCGTG	CCAGAGGCGTCACGAGAATCAGGAAAAGTTCTCCTCTCATGCCGAAGACG	TBCD	NM_005993	Body					17:78466848-78467004			TBCD	ENST00000269368.8	3'UTR	TBCD;TBCD;TBCD	ENST00000269368.8;ENST00000571796.1;ENST00000571618.1	3'UTR;5'UTR;5'UTR	chr17:80873325-80873815	3						TRUE
cg00910503	chr17	80393666	-	cg00910503	30777592	95787529	AAACAACACAAAAAAATTATACCTATCACACATACAAACAATAACCAACA	AAACAACACGAAAAAATTATACCTATCACACATACGAACGATAACCAACG	I	A	Red	NA	NA	NA	NA	NA	NA	chr17:80393470-80393752	Island	ACAGCAAGAGCAGAACAGCACGGGGAAGTTGTGCCTGTCACACATGCGGGCGGTGGCCAG[CG]GCGTGAAGGCCCGGCGCCCCAGCGTGACACCCCTGGTGTGGGACGACATGCTCCGAGACC	GAACAGCACGGGGAAGTTGTGCCTGTCACACATGCGGGCGGTGGCCAGCG	HEXDC	NM_173620	Body					17:77986760-77987011									chr17:80393565-80393715	3						TRUE
cg21459713	chr8	623688	+	cg21459713	51609946	86686950	TTATAAAAAAAATAATATAAACACCAACAAAAAAAACCCAACACTAACCA	TTATAAAAAAAATAATATAAACACCAACGAAAAAAACCCGACACTAACCG	I	A	Red	rs61741834	0.022176	NA	NA	NA	NA	chr8:623372-623710	Island	GGTCTTCCTCGCTAGCGTCCGCACCATCTTCCTCCCTGGTATCTTTAACGTCTTCCTCCC[CG]GCCAGTGTCGGGTCTTCCTCGCTGGTGTCCACACCATCCTCCTCACAAGCCTCTCCCACG	TTGTGAGGAGGATGGTGTGGACACCAGCGAGGAAGACCCGACACTGGCCG	ERICH1	NM_207332	Body					8:613379-613710						ERICH1;ERICH1;ERICH1	ENST00000523415.1;ENST00000522893.1;ENST00000518895.1	TSS1500;TSS200;TSS1500	chr8:623660-623890	3						TRUE
cg22211058	chr7	44259684	-	cg22211058	94764475	16787250	ATCACTTAACACAAAACACTCACCTTCACTACAACAAAACCACAAACACA	ATCACTTAACACAAAACACTCACCTTCACTACAACGAAACCACAAACGCG	I	C	Grn	NA	NA	rs77158048	0.015369	NA	NA	chr7:44259669-44259923	Island	TCTGCCCCAGCTGTCACTTAGCACAGAACACTCACCTTCACTGCAGCGGGGCCACAGGCG[CG]CCCGAGCAGTGGAAGTGCACGTTCTGCCACTTGCCGTCGCGGCGGTGCCACACGCGGGTC	GTCACTTAGCACAGAACACTCACCTTCACTGCAGCGGGGCCACAGGCGCG	CAMK2B;CAMK2B;CAMK2B;CAMK2B;CAMK2B;CAMK2B;CAMK2B;CAMK2B	NM_172081;NM_172082;NM_172083;NM_172084;NM_172079;NM_001220;NM_172078;NM_172080	Body;Body;Body;Body;Body;Body;Body;Body								CAMK2B;CAMK2B	ENST00000502837.2;ENST00000489429.1	3'UTR;3'UTR	CAMK2B;CAMK2B;CAMK2B;CAMK2B;CAMK2B;CAMK2B	ENST00000502837.2;ENST00000466584.1;ENST00000523845.1;ENST00000489429.1;ENST00000353185.3;ENST00000497584.1	3'UTR;3'UTR;3'UTR;3'UTR;3'UTR;3'UTR	chr7:44259660-44260275	3						TRUE
cg02124524	chr16	85655007	+	cg02124524	19785522	89796162	AAAAAAACACCAAAACATCAACTTAATTTAAAATAAATACAATCTCAACA	AAAAAAACGCCAAAACATCGACTTAATTTAAAATAAATACGATCTCAACG	I	C	Grn	rs7202509	0.163093	NA	NA	NA	NA	chr16:85658742-85658998	N_Shelf	TCTTGAAAAAGGTTTGTGTCCACCGCCCCCCGTGCTGGGGTGTGCAGGGAGTGGAGTGTG[CG]CTGAGATCGTATCTATTTTAAATCAAGCCGATGTCCTGGCGTCCTTTTTTGAATACAGTC	AAAAGGACGCCAGGACATCGGCTTGATTTAAAATAGATACGATCTCAGCG	KIAA0182;KIAA0182	NM_001134473;NM_014615	5'UTR;Body					16:84211939-84212509			KIAA0182	ENST00000405402.2	5'UTR	KIAA0182;KIAA0182	ENST00000405402.2;ENST00000411612.1	5'UTR;5'UTR					chr16:85638720-85660642	6		TRUE
cg19171792	chr12	3427463	+	cg19171792	7770549	3633486	AACAAAAAACAAACATAAAAATTCCCAAAAAACTACCCAAAAAAAAACCA	AACGAAAAACGAACATAAAAATTCCCAAAAAACTACCCAAAAAAAAACCG	I	T	Red	NA	NA	NA	NA	NA	NA		OpenSea	CAGATGTACTTGGAGGAAGGTTTGGGCCGGGACAGATGACGTGCCCATGTGGGAGCTGGA[CG]GCCCCTCTCTGGGTAGCTCCCTGGGAACTCCCATGTCCGCCTCCCGCTGCCTCCTGATCC	CGGCCCCTCTCTGGGTAGCTCCCTGGGAACTCCCATGTCCGCCTCCCGCT											RP5-1063M23.2;RP5-1063M23.2	ENST00000432994.2;ENST00000543036.1	TSS1500;TSS1500	RP5-1063M23.2;RP5-1063M23.2	ENST00000432994.2;ENST00000543036.1	TSS1500;TSS1500			chr12:3427369-3427600	3				TRUE
cg02724909	chr5	149625104	+	cg02724909	31712947	68662537	AAAACATATCCAACCTAAAACCAAACAACCAAACCTCAAATTAACCACCA	AAAACGTATCCAACCTAAAACCAAACAACCAAACCTCGAATTAACCACCG	I	C	Grn	NA	NA	NA	NA	NA	NA		OpenSea	ACTGTGGGCTGCTGTTTCAGCCCGGGGATTCCCTCTGAATCCCTGTCACCACCGTGCTGG[CG]GTGGCCAACCCGAGGTCTGGCTGCCTGGCCCCAGGCTGGACACGCCCTCCCCACCCTGGC	AGGGCGTGTCCAGCCTGGGGCCAGGCAGCCAGACCTCGGGTTGGCCACCG	CAMK2A;CAMK2A	NM_015981;NM_171825	Body;Body								CAMK2A	ENST00000351010.6	TSS1500	CAMK2A;CAMK2A	ENST00000351010.6;ENST00000508662.1	TSS1500;3'UTR	chr5:149624945-149625355	3						TRUE
cg03445653	chr16	1405223	-	cg03445653	86736111	59731908	TATAAATCATCTCCCACATCTATAAAATCAAATATAAATCCTCTCCTACA	TATAAATCGTCTCCCGCGTCTATAAAATCGAATATAAATCCTCTCCTACG	I	T	Red	rs115624219	0.016507	NA	NA	NA	NA	chr16:1404833-1405236	Island	TGTGGGGTCGGGTGTGGATCGTCTCCCGCGTCTGTGGGGTCGGGTGTGGATCCTCTCCTG[CG]TCTGTGGGGTCGGGTGTGGATATTCTACTTGTTTTTTCTGTCTTTGATGTAGCGCTCCTT	CGCAGGAGAGGATCCACACCCGACCCCACAGACGCGGGAGACGATCCACA	GNPTG	NM_032520	Body					16:1344883-1345237						GNPTG;GNPTG;GNPTG	ENST00000534197.1;ENST00000529957.1;ENST00000527168.1	5'UTR;5'UTR;5'UTR								TRUE
cg24420089	chr11	457304	+	cg24420089	81687419	32672219	TAAATTTACATCCACAAAAAACAAACTAAAACAAAAACACAAACCTTCCA	TAAATTTACATCCACGAAAAACAAACTAAAACGAAAACACGAACCTTCCG	I	A	Red	NA	NA	NA	NA	NA	NA	chr11:459088-459345	N_Shore	GTGCAGGTGACACGCCCATGCACCGCCACAACCACGCTCACACCAGAACATTCCATCATC[CG]GAAGGCCCGTGTCTCCGCTCCAGTCTGCTTTTCGTGGATGCAAACTCATTTCCTTGAGTC	CGGAAGGCCCGTGTCTCCGCTCCAGTCTGCTTTTCGTGGATGCAAACTCA	PTDSS2	NM_030783	Body					11:447256-447322	11:456465-457688	Unclassified_Cell_type_specific				PTDSS2;PTDSS2;PTDSS2;PTDSS2;PTDSS2;PTDSS2;PTDSS2;PTDSS2	ENST00000526878.1;ENST00000532614.1;ENST00000528617.1;ENST00000525727.1;ENST00000525059.1;ENST00000526558.1;ENST00000527479.1;ENST00000531520.1	TSS1500;5'UTR;5'UTR;5'UTR;5'UTR;5'UTR;3'UTR;3'UTR	chr11:457145-457430	3						TRUE
cg22937462	chr6	32411185	+	cg22937462	78670538	17690227	TAAAAAAAAACTCATCCAAACCCCAATACTCCACCCTACAATCATAAACA	TAAAAAAAAACTCATCCAAACCCCAATACTCCACCCTACAATCGTAAACG	I	T	Red	NA	NA	NA	NA	NA	NA		OpenSea	CAGGGAAGACCACCTTTTCCGCAAGTTCCACTATCTCCCCTTCCTGCCCTCAACTGAGGA[CG]TTTACGACTGCAGGGTGGAGCACTGGGGCTTGGATGAGCCTCTTCTCAAGCACTGGGGTA	TGAGAAGAGGCTCATCCAAGCCCCAGTGCTCCACCCTGCAGTCGTAAACG	HLA-DRA	NM_019111	Body																		chr6:32406859-32414433	6		TRUE
cg17565967	chr20	61002711	+	cg17565967	40629135	78713847	AACTTCAAACCCAACCTATCCAACCACTTTCTACAAAATAACAAAACCCA	AACTTCAAACCCAACCTATCCGACCACTTTCTACGAAATAACAAAACCCG	I	C	Grn	NA	NA	NA	NA	NA	NA		OpenSea	GGTTTTCGATTCTCCCAGCCAGGAGCAGAAAGGAGGCAGAGACTGCCCTGAGCCGCCAGG[CG]GGTTCTGCCATCTCGCAGAAAGTGGCCGGACAGGTTGGGTCTGAAGCCACATAGAGTTGG	GGCTTCAGACCCAACCTGTCCGGCCACTTTCTGCGAGATGGCAGAACCCG	C20orf151	NM_080833	TSS200				TRUE				C20orf151	ENST00000252998.1	TSS200	C20orf151	ENST00000252998.1	TSS200	chr20:61002545-61002835	3						TRUE
cg05913684	chr19	710906	-	cg05913684	10717969	85661864	TCCCCAATTCCCAAACTAACAATAAATAAAAACAAACCCATCTAATACCA	TCCCCGATTCCCGAACTAACAATAAATAAAAACAAACCCATCTAATACCG	I	C	Grn	rs11878916	0.05196	NA	NA	NA	NA	chr19:710822-711066	Island	AGGACGACTCTCTCCCCGGTTCCCGGGCTGACAATGGGTGGGGACAGGCCCATCTGGTGC[CG]CCCGGCCTTGGACACCTGCCCCCTCGTTCTTCTCCCCGGCGGGCTTCAGGCACGAAGGCC	TCCCCGGTTCCCGGGCTGACAATGGGTGGGGACAGGCCCATCTGGTGCCG	PALM;PALM	NM_002579;NM_001040134	Body;Body					19:661823-662031									chr19:710905-711170	3						TRUE
cg00434573	chr19	2041960	+	cg00434573	77795233	85764111	CCAAAAATAATAAAAACCTTCAACAAAAAAACTAACATCTACAACAAACA	CCGAAAATAATAAAAACCTTCAACGAAAAAACTAACATCTACGACAAACG	I	C	Grn	NA	NA	NA	NA	NA	NA	chr19:2041823-2042593	Island	AAGGGCGGGTAGCCGCTGAGTAGGATATACAAGATGACGCCCAGGCTCCACAGGTCGCAG[CG]CTTGTCGTAGATGCTAGCCTCCTCGCTGAAGGCCTCCACTACCTCCGGGGCCATGTACTC	CCGGAGGTAGTGGAGGCCTTCAGCGAGGAGGCTAGCATCTACGACAAGCG	MKNK2;MKNK2	NM_199054;NM_017572	Body;Body	high-CpG:1992862-1993038			TRUE	19:1992859-1993750	19:2041380-2043397	Promoter_Associated									chr19:2037642-2043787	6	chr19:2036480-2052816	6		TRUE
cg15819225	chr1	3583333	-	cg15819225	36652905	15604245	ACTCAAAAATAAATAAACATTAACAATAAAAATAATACTCTAAACAAACA	ACTCGAAAATAAATAAACATTAACGATAAAAATAATACTCTAAACAAACG	I	C	Grn	NA	NA	NA	NA	NA	NA		OpenSea	AGAAGCCCTTCAGCTCGGAAGTGAGTAAGCATTGGCGGTGGGGATGGTGCTCTGAGCAGA[CG]CGACTCAGTGCCATGCGGGCGTCTCTCCCAGGGCGGCTTTCAGACTGACCCCCAAACAGA	GCTCGGAAGTGAGTAAGCATTGGCGGTGGGGATGGTGCTCTGAGCAGACG	TP73	NM_005427	5'UTR						1:3583093-3583334	Unclassified_Cell_type_specific	RP5-1092A11.5;TP73;TP73	ENST00000443034.1;ENST00000378295.4;ENST00000354437.4	3'UTR;5'UTR;5'UTR	RP5-1092A11.5;TP73;TP73	ENST00000443034.1;ENST00000378295.4;ENST00000354437.4	3'UTR;5'UTR;5'UTR	chr1:3582600-3583390	3						TRUE
cg21999229	chr6	31540014	+	cg21999229	93791924	79772363	CTAAACCCAAACACTCAAATCCCTTTATAAAAAAAACAACAATAACAACA	CTAAACCCGAACGCTCAAATCCCTTTATAAAAAAAACGACAATAACAACG	I	T	Red	NA	NA	NA	NA	NA	NA		OpenSea	TAAGCCCTGGGGGCTTCCCCGGGCCCCAGCCCCGACCTAGAACCCGCCCGCTGCCTGCCA[CG]CTGCCACTGCCGCTTCCTCTATAAAGGGACCTGAGCGTCCGGGCCCAGGGGCTCCGCACA	CGCTGCCACTGCCGCTTCCTCTATAAAGGGACCTGAGCGTCCGGGCCCAG	LTA;LTA;LTA	NM_000595;NM_001159740;NM_001159740	TSS200;1stExon;5'UTR						6:31539764-31540869	Promoter_Associated	LTA;LTA;LTA;LTA	ENST00000454783.1;ENST00000454783.1;ENST00000418386.2;ENST00000436827.2	1stExon;5'UTR;TSS200;TSS200	LTA;LTA;LTA;LTA;LTA;LTA	ENST00000454783.1;ENST00000454783.1;ENST00000489638.1;ENST00000418386.2;ENST00000471842.1;ENST00000436827.2	1stExon;5'UTR;TSS200;TSS200;TSS200;TSS200	chr6:31539865-31540370	3						TRUE
cg15911409	chr2	237481080	-	cg15911409	34638899	81767938	ATTAACAAAAAAACAAATAACAAACCCAAAACAATATAAAAAACTTTACA	ATTAACAAAAAAACAAATAACGAACCCAAAACAATATAAAAAACTTTACG	I	T	Red	NA	NA	NA	NA	NA	NA	chr2:237476311-237477263	S_Shelf	CCTTGAACCACTGTTGGCAAAGGGACAGATAACGAGCCCAGGGCAGTGTGGGGGACTTTG[CG]TTTTGAAGTCTGGGTCAGCCAGATAGTAAGCATCTTTTGCTTTTCCTGCTATAACAGATA	CGCAAAGTCCCCCACACTGCCCTGGGCTCGTTATCTGTCCCTTTGCCAAC	CXCR7	NM_020311	5'UTR								CXCR7	ENST00000272928.3	5'UTR	CXCR7;CXCR7	ENST00000447924.1;ENST00000272928.3	5'UTR;5'UTR					chr2:237475776-237490569	6		TRUE
cg00459243	chr6	31867726	+	cg00459243	35631198	16738820	ACAACACAACAAAACCACAACCAAAAACATACTAAAAACCAATATAACCA	ACAACACGACAAAACCACGACCGAAAACGTACTAAAAACCAATATAACCG	I	A	Red	NA	NA	NA	NA	NA	NA	chr6:31867691-31867957	Island	CAGGGGCCCCAGCCTCCTGGCCTCCACGCCTGCGCGGCTAGCGGATGAGGACGTTAATCT[CG]GCCACACTGGCCTCCAGCACGTTCTCGGCCGTGGTCTTGCCGTGTTGCTCCTTGAGGTGC	CGGCCACACTGGCCTCCAGCACGTTCTCGGCCGTGGTCTTGCCGTGTTGC	ZBTB12	NM_181842	Body					6:31975679-31976216			C2;C2;C2	ENST00000452323.2;ENST00000469372.1;ENST00000432397.2	TSS1500;5'UTR;5'UTR	C2;C2;C2;C2;C2	ENST00000452323.2;ENST00000452202.1;ENST00000469372.1;ENST00000497706.1;ENST00000432397.2	TSS1500;TSS1500;5'UTR;5'UTR;5'UTR	chr6:31867625-31868075	3						TRUE
cg22326973	chr4	39771745	-	cg22326973	69790293	67685193	ACAACTAACAAATAAAAACATTAATCTCAACCACACTAATCTCCAACACA	GCGACTAACGAATAAAAACATTAATCTCGACCACACTAATCTCCAACACG	I	T	Red	NA	NA	NA	NA	NA	NA	chr4:39771679-39771944	Island	CTCCACGCCTGCGCGGCTAGCGGATGAGGACATTAATCTCGGCCACACTGGTCTCCAGCA[CG]TTCTCGGCGGTGGTCTTGCCGTGTTGCTCCTTGAGATGCCGCCTAATGGCAGGCTTGTGG	CGTGCTGGAGACCAGTGTGGCCGAGATTAATGTCCTCATCCGCTAGCCGC	UBE2K;UBE2K;UBE2K	NM_001111113;NM_005339;NM_001111112	Body;Body;Body					4:39448119-39449704			UBE2K	ENST00000438068.2	5'UTR	UBE2K;UBE2K	ENST00000513231.1;ENST00000438068.2	5'UTR;5'UTR	chr4:39770985-39772175	3						TRUE
cg23754918	chr7	2653733	-	cg23754918	50635847	84789292	CTATTTTTATCTCCTAACAAAACATAAAAACCATACCCTTAATCCCTCCA	CTATTTTTATCTCCTAACGAAACGTAAAAACCATACCCTTAATCCCTCCG	I	A	Red	NA	NA	NA	NA	NA	NA		OpenSea	TCTGCTGAATGTCTATTTTTGTCTCCTGACGAGACGTGAGGACCATGCCCTTGATCCCTC[CG]ATGGACCAGAAACCCCCTTCCTTGCAAAAAAAAGGCAATTGAATTAGGAAAAGATAGCCC	CGGAGGGATCAAGGGCATGGTCCTCACGTCTCGTCAGGAGACAAAAATAG	IQCE;IQCE	NM_152558;NM_001100390	3'UTR;3'UTR			RDMR	TRUE	7:2620167-2620260			IQCE;IQCE	ENST00000404984.1;ENST00000402050.2	3'UTR;3'UTR	IQCE;IQCE	ENST00000404984.1;ENST00000402050.2	3'UTR;3'UTR	chr7:2653560-2653755	3						TRUE
cg06521357	chr4	3486380	-	cg06521357	11628825	74757131	ACAACTAAAACTTCTCCACAAATAACAACTACATCACTCTACCAATAACA	GCAACTAAAACTTCTCCACGAATAACGACTACATCGCTCTACCAATAACG	I	C	Grn	rs114376366	0.061251	NA	NA	NA	NA	chr4:3485963-3486381	Island	CCCCCGTGACTCGCAGCTGGGGCTTCTCCACGGGTGGCGGCTGCATCGCTCTGCCAGTGA[CG]CTGGGCTGGTCCCTGGGGGCCCTCCTGCTGCTGTGGGGGTGCAGGGGTGGATGCTGGCCC	GCAGCTGGGGCTTCTCCACGGGTGGCGGCTGCATCGCTCTGCCAGTGACG	DOK7;DOK7	NM_173660;NM_001164673	Body;Body				TRUE		4:3486280-3486685	Unclassified_Cell_type_specific				DOK7;DOK7;DOK7;DOK7	ENST00000513995.1;ENST00000515886.1;ENST00000503688.1;ENST00000515886.1	TSS1500;1stExon;5'UTR;5'UTR	chr4:3485905-3486695	3						TRUE
cg19708055	chr6	168045556	+	cg19708055	39714963	92606976	CCCAAAATCACTACTCCCCTAAAATAAATAATAAAACATACAAACCTACA	CCCGAAATCGCTACTCCCCTAAAATAAATAATAAAACGTACGAACCTACG	I	T	Red	rs112901912	0.010064	NA	NA	NA	NA		OpenSea	CCTCATCACCCACACCGGAGAGGCTCCGCTCACTCCACTCTGCCCAGCACATACGAGCCA[CG]CAGGCCCGCACGCCCCACTACCCACCCCAGGGGAGCAGCGACCTCGGGCTCTGCCCCGCC	CGCAGGCCCGCACGCCCCACTACCCACCCCAGGGGAGCAGCGACCTCGGG								6:167788398-167788520									chr6:168045505-168045755	3						TRUE
cg04844534	chr11	13073904	+	cg04844534	86618530	2805978	ACTTTAATCTTCATACCATTCCCCAAAATAAAAAAACAAAAACCAAACCA	ACTTTAATCTTCATACCATTCCCCGAAATAAAAAAACAAAAACCAAACCG	I	T	Red	NA	NA	NA	NA	NA	NA		OpenSea	TGGCCCTTTGGATGGTTCTGCCTCATGCAGCTTGAGGCTAGGAGAGCTGAGACCAGGCTA[CG]GTTTGGCTTCTGCCTCTTTATTTCGGGGAATGGCATGAAGATCAAAGTGCTCAGCTGCTG	CGGTTTGGCTTCTGCCTCTTTATTTCGGGGAATGGCATGAAGATCAAAGT							TRUE										chr11:13073865-13074095	3						TRUE
cg25846372	chr21	38608601	-	cg25846372	57646134		AAACTAAAACTAACCTATATAACCACAAAAAATCACTACCRTCTCTAAAC		II			NA	NA	NA	NA	NA	NA		OpenSea	TCTGGACCCGCAGGCTGAGGCTGGCCTGTGTGACCACAGGAAGTCACTGCCGTCTCTGGG[CG]GCACTTGCTCTACTATAAAACTGTAAGAAAAAGACCTGCCAAATAATGGCATGAATGAAT	CGCCCAGAGACGGCAGTGACTTCCTGTGGTCACACAGGCCAGCCTCAGCC	DSCR3	NM_006052	Body								AP001432.14;DSCR3	ENST00000440629.1;ENST00000399000.3	5'UTR;3'UTR	AP001432.14;DSCR3;DSCR3;DSCR3;TMPRSS3	ENST00000440629.1;ENST00000399000.3;ENST00000488368.1;ENST00000480452.1;ENST00000553129.1	5'UTR;3'UTR;3'UTR;3'UTR;3'UTR								TRUE	TRUE
cg00300216	chr2	6992700	-	cg00300216	91643959		CCAAACAAAATTAACTATTTTCTCCTCTATACTCTCAAAACCCTTTCTAC		II			NA	NA	NA	NA	NA	NA		OpenSea	CTAGGAAGCCCCCAAACAGAATTGACTGTTTTCTCCTCTGTGCTCTCAAAACCCTTTCTA[CG]TGACTCTACTGAAAAACTCCTCATTGCAAATCAGAACTACTTGTTATAAGTGTAATATCT	CAAACAGAATTGACTGTTTTCTCCTCTGTGCTCTCAAAACCCTTTCTACG	CMPK2	NM_207315	Body								CMPK2	ENST00000478738.1	3'UTR	CMPK2;CMPK2;CMPK2	ENST00000478738.1;ENST00000491738.1;ENST00000465619.1	3'UTR;3'UTR;3'UTR								TRUE
cg07490283	chr14	75938492	-	cg07490283	61809531		AAAAATTATAACAACRAATTACCTTCTATCTCRAAAATCTTAAAACTATC		II			NA	NA	NA	NA	NA	NA		OpenSea	CAGCTGTGGCAGAAGGTTGTGGCAGCGGGTTGCCTTCTGTCTCGGGGGTCTTGAGGCTGT[CG]GTCCGGACGATGCAGGTGAGGCAGTGTCAGTTCTGCATCAGGAACCCCTCGCGCTGTAAT	AAGGTTGTGGCAGCGGGTTGCCTTCTGTCTCGGGGGTCTTGAGGCTGTCG	JDP2;JDP2;JDP2;JDP2	NM_001135049;NM_001135048;NM_130469;NM_001135047	3'UTR;3'UTR;3'UTR;3'UTR								JDP2;JDP2	ENST00000437176.1;ENST00000435893.2	3'UTR;3'UTR	JDP2;JDP2	ENST00000437176.1;ENST00000435893.2	3'UTR;3'UTR	chr14:75938365-75938715	3						TRUE
cg14623715	chr6	136174534	+	cg14623715	96755545		ACTACAATTATACRTTTACAACACACAAAATCCTTATTTTCCCACTAAAC		II			NA	NA	NA	NA	NA	NA		OpenSea	AAAAATATTAGCTCTGAAATGCAGAGGATGTGCCGTGAATGGACAATTGCTTTTCTGCAG[CG]CCTAGTGGGAAAACAAGGACTTTGTGTGTTGCAAACGCATAACTGCAGCTCCTCCATTTC	CGCCTAGTGGGAAAACAAGGACTTTGTGTGTTGCAAACGCATAACTGCAG	PDE7B	NM_018945	Body		chr6:136174498-136174498		TRUE										chr6:136174400-136174810	3						TRUE
cg06858263	chr7	157148509	+	cg06858263	79745543		CACTAAAAACCTACTCTATCATATACRTACAACATCCACTAACAACACTC		II			NA	NA	NA	NA	NA	NA		OpenSea	TGTAGGGTAGCCTTCATTTGGTAAGGAAACTAGCCATTTGATGGAGTGCTGCATGAATAC[CG]AGTGCTGTTAGTGGATGCTGCACGTACATGACAGAGCAGGCTTTCAGTGAGAGTGTTTTT	ACTGAAAGCCTGCTCTGTCATGTACGTGCAGCATCCACTAACAGCACTCG	DNAJB6;DNAJB6	NM_005494;NM_058246	5'UTR;5'UTR				TRUE		7:157148433-157148582	Promoter_Associated_Cell_type_specific	DNAJB6;DNAJB6;DNAJB6;DNAJB6	ENST00000429029.2;ENST00000452797.2;ENST00000443280.1;ENST00000421417.2	5'UTR;5'UTR;5'UTR;5'UTR	DNAJB6;DNAJB6;DNAJB6;DNAJB6;DNAJB6;DNAJB6;DNAJB6;DNAJB6;DNAJB6;DNAJB6;DNAJB6;DNAJB6;DNAJB6;DNAJB6	ENST00000441561.1;ENST00000429029.2;ENST00000417758.1;ENST00000452797.2;ENST00000443280.1;ENST00000441291.1;ENST00000421417.2;ENST00000437030.1;ENST00000412557.1;ENST00000453383.1;ENST00000439402.1;ENST00000486083.2;ENST00000459889.1;ENST00000488001.1	5'UTR;5'UTR;5'UTR;5'UTR;5'UTR;5'UTR;5'UTR;5'UTR;5'UTR;5'UTR;5'UTR;5'UTR;5'UTR;5'UTR	chr7:157148105-157149215	3						TRUE
cg13828440	chr12	10459972	-	cg13828440	4668158		CRTCCAAATAAAAAACCCATCCAATTCTACTTTTTTAAACTTTACCTATC		II			NA	NA	NA	NA	NA	NA		OpenSea	CGTGAATGAGGCGTCCAAGTGGGAAACCCATCCAGTTCTACTTTTTTGAACTTTGCCTGT[CG]TGGCCAGGATAATTAGGTAGAGATCAGAAGAACAGAGTGAGACATGGAAATCCCAATTTA	GTCCAAGTGGGAAACCCATCCAGTTCTACTTTTTTGAACTTTGCCTGTCG	KLRD1;KLRD1;KLRD1	NM_002262;NM_001114396;NM_007334	TSS1500;5'UTR;TSS1500								KLRD1;KLRD1;KLRD1;KLRD1;KLRD1	ENST00000381907.4;ENST00000350274.5;ENST00000538997.1;ENST00000543777.1;ENST00000544747.1	5'UTR;TSS1500;TSS1500;TSS1500;5'UTR	KLRD1;KLRD1;KLRD1;KLRD1;KLRD1;KLRD1;KLRD1	ENST00000381907.4;ENST00000381908.3;ENST00000538997.1;ENST00000344825.6;ENST00000539374.1;ENST00000544747.1;ENST00000540271.1	5'UTR;TSS1500;TSS1500;TSS1500;TSS1500;5'UTR;5'UTR								TRUE
cg15241779	chr12	10459912	+	cg15241779	50638954		ATTCAAAAAAATAAAACTAAATAAATTTCCCACTTAAACRCCTCATTCAC		II			NA	NA	NA	NA	NA	NA		OpenSea	GTGCTTAAAGAACTTTAAGAAAATGAAAATTGAGGTGTTGAAAAAAGCTTTTAAGGCTAA[CG]TGAATGAGGCGTCCAAGTGGGAAACCCATCCAGTTCTACTTTTTTGAACTTTGCCTGTCG	CGTGAATGAGGCGTCCAAGTGGGAAACCCATCCAGTTCTACTTTTTTGAA	KLRD1;KLRD1;KLRD1	NM_002262;NM_001114396;NM_007334	TSS1500;5'UTR;TSS1500								KLRD1;KLRD1;KLRD1;KLRD1;KLRD1	ENST00000381907.4;ENST00000350274.5;ENST00000538997.1;ENST00000543777.1;ENST00000544747.1	5'UTR;TSS1500;TSS1500;TSS1500;5'UTR	KLRD1;KLRD1;KLRD1;KLRD1;KLRD1;KLRD1;KLRD1	ENST00000381907.4;ENST00000381908.3;ENST00000538997.1;ENST00000344825.6;ENST00000539374.1;ENST00000544747.1;ENST00000540271.1	5'UTR;TSS1500;TSS1500;TSS1500;TSS1500;5'UTR;5'UTR								TRUE
cg19661705	chr15	31307115	+	cg19661705	25722851		TAATAAAATCCCTACCCACTACATCAAAATTCAAAAAAATAAAATCAATC		II			NA	NA	NA	NA	NA	NA		OpenSea	GAGTTTCCGTTTTCTATCCTCCAACCAGAAAGCTGGGGCTCAAATCAAAGCAAAGAGCAA[CG]ATTGACTTCACCCTCTTGAATTTTGATGCAGTGGGTAGGGACTTCACCAGACCACTGGAT	GGTGAAGTCCCTACCCACTGCATCAAAATTCAAGAGGGTGAAGTCAATCG	TRPM1	NM_002420	Body				TRUE				RP11-348B17.1	ENST00000561299.1	5'UTR	TRPM1;RP11-348B17.1	ENST00000560801.1;ENST00000561299.1	3'UTR;5'UTR			chr15:31305799-31307190	6				TRUE
cg13868473	chr7	2105385	+	cg13868473	20651558		TCACAACAAATCAATTACTAAAAACCCCAAACTTAAAAAAAACAATTAAC		II			NA	NA	NA	NA	NA	NA	chr7:2107080-2107381	N_Shore	TGACAACCACAGTCTGTGCTCAGCAGCCACGACGTGAGTCCGACGCCGCTGGACACCCAG[CG]TCAACTGCTCCCCCCAAGCCTGGGGCCTCCAGTAACTGATCTGCTGTGAGACAGGGCGGG	CACAGCAGATCAGTTACTGGAGGCCCCAGGCTTGGGGGGAGCAGTTGACG	MAD1L1;MAD1L1;MAD1L1	NM_003550;NM_001013837;NM_001013836	Body;Body;Body					7:2071880-2071970	7:2104908-2105444	Gene_Associated_Cell_type_specific				MAD1L1;MAD1L1	ENST00000421113.1;ENST00000444373.2	5'UTR;5'UTR	chr7:2105300-2105675	3						TRUE
cg15726557	chr19	617267	-	cg15726557	99738521		AACTCCTAAAAATAACAAAAAAACTTTATTTACACACTAACAAAACTCAC		II			NA	NA	NA	NA	NA	NA	chr19:615691-623505	Island	CTGAAGACAGTGGCTCCTGGGGGTGGCAAAAGAGCTTTATTTACACACTGACAAGGCTCA[CG]GGGTGTCAGCTGAAGAAGTAGGTGGAACGCTTCACCTGCTCCAGGTCGAAGGCCCCTGCG	GCTCCTGGGGGTGGCAAAAGAGCTTTATTTACACACTGACAAGGCTCACG	POLRMT	NM_005035	3'UTR					19:566708-568386			POLRMT	ENST00000215591.3	3'UTR	POLRMT	ENST00000215591.3	3'UTR	chr19:616885-618815	3						TRUE
cg01865484	chr19	49609888	-	cg01865484	89721540		TTTCTATACAAAACTCAACCCTACCTCACRAAAACTTTTCCAAACAATAC		II			NA	NA	NA	NA	NA	NA	chr19:49610928-49611410	N_Shore	CTGCAGCCTCTTTTCTATACAGAACTCAGCCCTGCCTCACGGAAGCTTTTCCAGGCAGTG[CG]AGATAGAGGAGCGCTTGAGAAGGCAGGTTTTGCAGCAGACGGCAGTGACAGCCCAGTTCT	CGCACTGCCTGGAAAAGCTTCCGTGAGGCAGGGCTGAGTTCTGTATAGAA	SNRNP70	NM_003089	Body						19:49609111-49610930	Gene_Associated	SNRNP70;SNRNP70	ENST00000438617.2;ENST00000401730.1	3'UTR;3'UTR	SNRNP70;SNRNP70	ENST00000438617.2;ENST00000401730.1	3'UTR;3'UTR			chr19:49609613-49610666	6	chr19:49605350-49618618	6		TRUE
cg20951650	chr2	227638504	+	cg20951650	7761377		AACTACTCTCCTAAAATAATTACAATTAACCAAAACAAAACCCCTTCTTC		II			NA	NA	NA	NA	NA	NA		OpenSea	TACACCATCGCCTGCCCCTTTACCCAGCAGCCCCTCCCCATCACATCTCCCCCAGGAAGG[CG]AAGAAGGGGTTTTGCCTTGGTTAACTGTAACCACTCCAGGAGAGTAGTCTTAAGGCTGAT	ACTACTCTCCTGGAGTGGTTACAGTTAACCAAGGCAAAACCCCTTCTTCG	IRS1	NM_005544	3'UTR				TRUE				IRS1	ENST00000305123.4	3'UTR	IRS1	ENST00000305123.4	3'UTR			chr2:227637267-227638643	6				TRUE
cg13126638	chr12	6487080	+	cg13126638	88781440		CAAACCTATTCTAACCCRCTCCAAATCTAAAATACTACAACACTAAACTC		II			NA	NA	NA	NA	NA	NA		OpenSea	CTGGGCTGAGCCAAAGGGTGGTGACCCTGCCACGTCCTGCCGGGTATGGGAGTGGCAATG[CG]AGCCTAGTGCTGCAGCATTCTAGACCTGGAGCGGGCTAGAACAGGCTTGGTGTTGTGAGG	AAGCCTGTTCTAGCCCGCTCCAGGTCTAGAATGCTGCAGCACTAGGCTCG	SCNN1A	NM_001159575	TSS1500								SCNN1A;LTBR	ENST00000543768.1;ENST00000546296.1	TSS1500;5'UTR	SCNN1A;SCNN1A;LTBR;LTBR;SCNN1A;SCNN1A	ENST00000543768.1;ENST00000536788.1;ENST00000546296.1;ENST00000542830.1;ENST00000538957.1;ENST00000545605.1	TSS1500;TSS200;5'UTR;5'UTR;TSS1500;TSS1500	chr12:6486565-6487175	3						TRUE
cg01941278	chr5	71895997	-	cg01941278	80628597		ATACTAATCATATTCTTTTTCCRCTTCCTCCTACTTACAATTAACTATAC		II			NA	NA	NA	NA	NA	NA		OpenSea	AGGAGAGAAACATGCTAATCATGTTCTTTTTCCGCTTCCTCCTGCTTGCAATTAGCTATG[CG]AGCCAAGGGCTCTCTCTCCTCTCTTACTCTCTTCCCTGAGGAACAAACCCTCCAAGGAGA	CGCATAGCTAATTGCAAGCAGGAGGAAGCGGAAAAAGAACATGATTAGCA							TRUE				CTC-347C20.2	ENST00000512573.1	3'UTR	CTC-347C20.2	ENST00000512573.1	3'UTR	chr5:71895900-71896150	3						TRUE
cg09217898	chr3	194412522	+	cg09217898	7695940		ATAAAACAATAAAAAATATTTCTTTAAAAAAACCATATATATCCACACAC		II			NA	NA	NA	NA	NA	NA	chr3:194406440-194409045	S_Shelf	AACAATAGTATTTCATACCCTCCCAACTATGACAGCTTCAGAGAACCCCCTCCACACACA[CG]TGTGTGGACACACATGGTTTCCCTAAAGAAACACCTCTCACTGCCCCACAGTCAGCAGAA	CGTGTGTGGACACACATGGTTTCCCTAAAGAAACACCTCTCACTGCCCCA									3:194412419-194412727	Unclassified_Cell_type_specific							chr3:194412200-194413055	3						TRUE
cg11276172	chr10	106093694	+	cg11276172	10668963		AAACTATAAAAAAAATTAACCCAAACRATACACAAAAAACTCTAAACACC		II			NA	NA	NA	NA	NA	NA	chr10:106097595-106098556	N_Shelf	AACCGACCTCTGCTGTCCTGAAGAGCGCACACTGGCCAGGTTTCCAGTCTGCGCCAGGCA[CG]GTGCTCAGAGCCTTCTGTGCATCGTCTGGGTCAACCCTCCCCACAGCCCTGAGGGTCATC	CGGTGCTCAGAGCCTTCTGTGCATCGTCTGGGTCAACCCTCCCCACAGCC	ITPRIP	NM_033397	TSS200								ITPRIP;ITPRIP	ENST00000278071.2;ENST00000337478.1	TSS200;5'UTR	ITPRIP;ITPRIP	ENST00000278071.2;ENST00000337478.1	TSS200;5'UTR					chr10:106064600-106101021	6		TRUE
cg06815003	chr3	143847318	-	cg06815003	32696525		AACTTCACACTTATAAATCAAAAATATTTACTTTAAAAAATTACATTTTC		II			NA	NA	NA	NA	NA	NA		OpenSea	AGGAAGAAACAGACTTCACACTTGTGAGTCAGAGGTGTTTGCTTTGGAGGGTTGCATTTT[CG]CTTTCTATGCTGGGTGAAGTGAGGGTGTTGTCTTTCTGTGTCCCCTTCCTCCTATCTCCC	ACTTCACACTTGTGAGTCAGAGGTGTTTGCTTTGGAGGGTTGCATTTTCG							TRUE										chr3:143847200-143847635	3						TRUE
cg02189597	chr15	60881071	+	cg02189597	16703191		AAAAACACCATTTTCATAAACAACCTCTTAATTTTATATATTTCAATCAC		II			NA	NA	NA	NA	NA	NA	chr15:60883298-60885350	N_Shelf	AATTCAAATCGTGGGCAAAAGGGTTTACTTGTGCATGCTGCTGCTTTGTATCTCAAGTAA[CG]TGATTGAAATATATAAAATCAAGAGGCTGCCCATGAAAATGGTGCTTTTAAAATACTCTC	CGTGATTGAAATATATAAAATCAAGAGGCTGCCCATGAAAATGGTGCTTT	RORA;RORA;RORA;RORA	NM_002943;NM_134261;NM_134262;NM_134260	Body;Body;Body;Body								RP11-219B17.1;RP11-219B17.1;RORA	ENST00000559824.1;ENST00000558235.1;ENST00000560004.1	5'UTR;5'UTR;3'UTR	RORA;RORA;RP11-219B17.1;RP11-219B17.1;RORA;RORA	ENST00000558234.1;ENST00000557822.1;ENST00000559824.1;ENST00000558235.1;ENST00000551975.1;ENST00000560004.1	3'UTR;3'UTR;5'UTR;5'UTR;3'UTR;3'UTR								TRUE
cg25330422	chr17	40467382	-	cg25330422	25780837		ACTATAAATAACCTATAACATTTACTTACAAAAACAAACAAAAAAATACC		II			NA	NA	NA	NA	NA	NA	chr17:40464293-40464947	S_Shelf	AGGAGTATGTAGCTATAGGTGGCCTGTGGCATTTGCTTACAGAAACAGGCAGAAGGATGC[CG]CAGGCACCAGGAGGCACTTGTCTAAGAACAACAACAACAATAACAAAAAGCTGCTGAGAA	CGGCATCCTTCTGCCTGTTTCTGTAAGCAAATGCCACAGGCCACCTATAG	STAT3;STAT3;STAT3	NM_213662;NM_139276;NM_003150	3'UTR;3'UTR;3'UTR						17:40467311-40467968	Unclassified_Cell_type_specific	STAT3;STAT3	ENST00000264657.4;ENST00000462286.1	3'UTR;3'UTR	STAT3;STAT3	ENST00000264657.4;ENST00000462286.1	3'UTR;3'UTR			chr17:40467294-40468017	6	chr17:40459088-40468285	6		TRUE
cg21390363	chr17	18171734	-	cg21390363	67782112		AAATCACTATTTTACTAAAAACTTTACATAACCTCACRCCCTAAACTACC		II			NA	NA	NA	NA	NA	NA	chr17:18167174-18167777	S_Shelf	GAACTGGAAACAAATCACTGTTTTGCTAGGAGCTTTGCATGACCTCACGCCCTAGGCTGC[CG]GGTCCTGGGCTGTCCTGATGGGCTGTGAAATCCCACCCACTCCCAGGGCTGCCGGGTCCT	CGGCAGCCTAGGGCGTGAGGTCATGCAAAGCTCCTAGCAAAACAGTGATT							TRUE				RP1-178F10.1	ENST00000566532.1	5'UTR	RP1-178F10.1	ENST00000566532.1	5'UTR	chr17:18171560-18172130	3						TRUE
cg21125628	chr12	10605936	-	cg21125628	37729850		AATTTAAAAACATAAATCCAAAACAAAAACAAACAATACCTACAATCTTC		II			NA	NA	rs74062026	0.122029	NA	NA		OpenSea	ATAAAAGGTGAAATTTAAAGGCATAAATCCAAGACAAGAACAAACAATGCCTGCAATCTT[CG]CAGACTGCCCTGTGAAGGCTCAGAGTGAGTCAAGAGTGGAAAAAGTAGATTTCTCATCAA	ATTTAAAGGCATAAATCCAAGACAAGAACAAACAATGCCTGCAATCTTCG	KLRC1;KLRC1;KLRC1;KLRC1;KLRC1;KLRC1	NM_213657;NM_007328;NM_002259;NM_213658;NM_002259;NM_007328	5'UTR;1stExon;5'UTR;5'UTR;1stExon;5'UTR								KLRC1;KLRC1;KLRC1;KLRC1;KLRC1	ENST00000359151.3;ENST00000408006.3;ENST00000536188.1;ENST00000359151.3;ENST00000347831.5	5'UTR;5'UTR;5'UTR;1stExon;TSS200	KLRC1;KLRC1;KLRC1;KLRC1;KLRC1	ENST00000359151.3;ENST00000408006.3;ENST00000536188.1;ENST00000359151.3;ENST00000347831.5	5'UTR;5'UTR;5'UTR;1stExon;TSS200	chr12:10605880-10606075	3						TRUE
cg07661835	chr16	89163578	-	cg07661835	54635965		AAAACTATACTCTAATAATATATACTATATATACTCAACRTATAATTAAC		II			NA	NA	NA	NA	NA	NA	chr16:89167116-89167482	N_Shelf	ATGCCAAAAGGGGGGCTGTGCTCTGGTAGTGTGTGCTGTGTGTGCTCAGCGTGTGGTTAG[CG]TGTGCTCAGCGTGTGGTTACCGTGTGCACAGCACGAGCTTGAACTCGCTTTGTCAGAACT	CGCTAACCACACGCTGAGCACACACAGCACACACTACCAGAGCACAGCCC	ACSF3;ACSF3;ACSF3	NR_023316;NM_001127214;NM_174917	Body;5'UTR;5'UTR					16:87690584-87691566	16:89163402-89163779	Promoter_Associated_Cell_type_specific	ACSF3;ACSF3;ACSF3	ENST00000317447.4;ENST00000406948.3;ENST00000378345.4	5'UTR;5'UTR;5'UTR	ACSF3;ACSF3;ACSF3;ACSF3;ACSF3;ACSF3;ACSF3	ENST00000537895.1;ENST00000317447.4;ENST00000537290.1;ENST00000540697.1;ENST00000406948.3;ENST00000378345.4;ENST00000541755.2	5'UTR;5'UTR;5'UTR;5'UTR;5'UTR;5'UTR;5'UTR	chr16:89163385-89163815	3						TRUE
cg16268157	chr7	99778414	-	cg16268157	11787248		TAATAATAATATACRTAAAACTATATAAAAACACCAAAAATACTATACTC		II			rs145715859	0.0119	NA	NA	NA	NA	chr7:99774733-99775583	S_Shelf	TTTTCCCACATTGATGATAATATGCGTGGGACTGTGTGAAAACACCAGAAGTGCTATACT[CG]TTCAGCACAGTGACACCCTCCCTCCAGCTCCAGGTGTTTTTTTTGGCGGTCCTAGATGTT	CGAGTATAGCACTTCTGGTGTTTTCACACAGTCCCACGCATATTATCATC	STAG3	NM_012447	Body								STAG3	ENST00000379577.2	5'UTR	STAG3;STAG3;STAG3;STAG3;STAG3	ENST00000482546.1;ENST00000379577.2;ENST00000496157.1;ENST00000459699.1;ENST00000489373.1	5'UTR;5'UTR;5'UTR;TSS1500;TSS1500								TRUE
cg04163638	chr2	16832247	-	cg04163638	55655918		TTCTTTCTCTCTTACTTTCACTTTAAAAAAACATTCCATTCAACRAAAAC		II			rs75927537	0.036924	NA	NA	NA	NA		OpenSea	GCTTTATTATCTTCTTTCTCTCTTACTTTCACTTTAAAAAAACATTCCATTCAACGGGGG[CG]AGTGAGTCACCATAATCATTTATTTAGACGCATTTCAGGCTCGCTCTATGCTATCCGGCC	CGCCCCCGTTGAATGGAATGTTTTTTTAAAGTGAAAGTAAGAGAGAAAGA	FAM49A	NM_030797	5'UTR				TRUE				FAM49A;FAM49A	ENST00000406434.1;ENST00000381323.3	5'UTR;5'UTR	FAM49A;FAM49A;FAM49A;FAM49A	ENST00000406434.1;ENST00000381323.3;ENST00000445605.1;ENST00000451689.1	5'UTR;5'UTR;5'UTR;5'UTR	chr2:16831660-16832395	3						TRUE
cg01474925	chr6	166824871	-	cg01474925	46738543		ACTTACTACAAAAACRCCRCTCTTCAATAATACAAAATAAAAAACTAAAC		II			rs150680821	0.0101	NA	NA	NA	NA	chr6:166825827-166826439	N_Shore	CCTGAAGCCCTGCTTGCTGCAGAGGCGCCGCTCTTCAGTGATGCAGGGTGAGGGGCTGAG[CG]GCGCCTCCTCCCATCTAGTCTGCTTGGGGGCCGCCAGGGAGCATCTTCAACACCCTTACA	CTTGCTGCAGAGGCGCCGCTCTTCAGTGATGCAGGGTGAGGGGCTGAGCG	RPS6KA2;RPS6KA2	NM_001006932;NM_021135	3'UTR;3'UTR					6:166744792-166745119	6:166824864-166825907	Unclassified_Cell_type_specific	RPS6KA2;RPS6KA2;RPS6KA2	ENST00000265678.4;ENST00000510118.1;ENST00000503859.1	3'UTR;3'UTR;3'UTR	RPS6KA2;RPS6KA2;RPS6KA2	ENST00000265678.4;ENST00000510118.1;ENST00000503859.1	3'UTR;3'UTR;3'UTR			chr6:166824463-166826150	6				TRUE
cg13928490	chr13	51640442	+	cg13928490	62755177		CTTCCTACAAAAACTTAAAAATATATACTTTTCTATACTTACAAAAAAAC		II			NA	NA	NA	NA	NA	NA		OpenSea	AGCTCTCAGGAGTTCAGCCTGAAACCTGAAGCTTCTCCCCGAGGTGCCAACGGCACAGAA[CG]CCTTTCTGCAAGCACAGAAAAGCATACACCCCTAAGCTCCTGTAGGAAGACTGCCTTGTA	CGCCTTTCTGCAAGCACAGAAAAGCATACACCCCTAAGCTCCTGTAGGAA	GUCY1B2	NR_003923	TSS200				TRUE				GUCY1B2	ENST00000493639.1	TSS1500	GUCY1B2;GUCY1B2;GUCY1B2;GUCY1B2	ENST00000493639.1;ENST00000389600.2;ENST00000533288.1;ENST00000532104.1	TSS1500;TSS200;3'UTR;3'UTR	chr13:51639960-51640515	3						TRUE
cg23974120	chr5	14366002	+	cg23974120	5729420		TATAAAAATATTTCTTTTCTAATAAAAAAACTACCTCTTTCTCATTATAC		II			NA	NA	NA	NA	NA	NA		OpenSea	CCAAGTGGCTGTTGTAGCTCCAGCCATCACCTCCATATCCCAAATTATCAGGAAGGGGAA[CG]CATAATGAGAAAGAGGCAGCCCCTCTATCAGAAAAGAAATATTTTCACAAACTTCCCCAG	CGCATAATGAGAAAGAGGCAGCCCCTCTATCAGAAAAGAAATATTTTCAC	TRIO	NM_007118	Body				TRUE							TRIO	ENST00000515144.1	5'UTR								TRUE
cg21282997	chr2	103035835	+	cg21282997	78647904		AACTTAAACTACTTTACACAAAAAACACCTACAAACAAAAATTTAATCTC		II			NA	NA	NA	NA	NA	NA		OpenSea	ACCATGGAGCATCTGAGAATCATAATGATATTAGTTAAATTAAATACTGTCACTATTACA[CG]AGACCAAATCTCTGTCTGCAGGTGTTCTCTGTGTAAAGTAGTTTAAGTCTGCCTTTGATG	CGAGACCAAATCTCTGTCTGCAGGTGTTCTCTGTGTAAAGTAGTTTAAGT	IL18RAP	NM_003853	5'UTR								IL18RAP;IL18RAP	ENST00000409369.1;ENST00000264260.2	TSS1500;5'UTR	IL18RAP;IL18RAP;IL18RAP	ENST00000409369.1;ENST00000450855.1;ENST00000264260.2	TSS1500;TSS200;5'UTR							TRUE	TRUE
cg27504555	chr1	168549490	+	cg27504555	87790295		TTTAATTAAATTAAAATATTCCTCTATACTAACCTACTTTTCCTAAAAAC		II			NA	NA	rs2050131	0.056371	NA	NA		OpenSea	TCAGAAGTTGTGCTGGGTGGGTATCTAGAAGTATAGAAATACACTCTGTAGAAATGCTGC[CG]TCCTCAGGAAAAGTAGGTCAGCATAGAGGAACACCTCAACTTAACCAAAAACCTCTTTAG	TTGGTTAAGTTGAGGTGTTCCTCTATGCTGACCTACTTTTCCTGAGGACG	XCL1	NM_002995	Body																					TRUE
cg00491404	chr1	110306591	-	cg00491404	46625965		TAATAACCACAAACAAAACCTACCTTTAATAAAATTACAAAAACAACCAC		II			NA	NA	NA	NA	NA	NA		OpenSea	AGCTTCTCTGCTAGTGGCCACAGGCAGAGCCTGCCTTTGATGAGGTTACAGAGGCAGCCA[CG]CCTGTGCTCTTTGGACTCTGGTGGGTGGGGAGGCTTCCTGGTCACTAACCGCTCAACATC	AGTGGCCACAGGCAGAGCCTGCCTTTGATGAGGTTACAGAGGCAGCCACG	EPS8L3;EPS8L3;EPS8L3	NM_139053;NM_024526;NM_133181	TSS200;TSS200;TSS200								EPS8L3;EPS8L3;EPS8L3;EPS8L3;RP4-735C1.4	ENST00000369805.3;ENST00000369805.3;ENST00000361965.4;ENST00000361852.4;ENST00000431955.1	5'UTR;1stExon;TSS200;TSS200;5'UTR	EPS8L3;EPS8L3;EPS8L3;EPS8L3;EPS8L3;EPS8L3;RP4-735C1.4;RP4-735C1.4	ENST00000369805.3;ENST00000369805.3;ENST00000361965.4;ENST00000472325.1;ENST00000477568.1;ENST00000361852.4;ENST00000431955.1;ENST00000429410.1	5'UTR;1stExon;TSS200;TSS200;TSS200;TSS200;5'UTR;5'UTR	chr1:110306325-110306915	3					TRUE	TRUE
cg02978140	chr1	23880736	+	cg02978140	44721235		CTATAAAAATCCRTCTATAAACAATATCAAAAACCAAAATTAATAAATCC		II			NA	NA	NA	NA	NA	NA	chr1:23881017-23881755	N_Shore	TCCCGGTCTCAAGGTGTCTCACTACCCTGATCCCGACTGCCCACCGACCCTACCCAAACA[CG]GACTCACTAACCTTGGCTTTTGACACTGCCCACAGACGGACCCCCACAGCCTGACTACCC	CGGACTCACTAACCTTGGCTTTTGACACTGCCCACAGACGGACCCCCACA						RDMR		1:23753266-23754342	1:23880601-23882974	Promoter_Associated											chr1:23879743-23889691	6		TRUE
cg10311161	chr8	68110902	-	cg10311161	29734534		TAAATAAATTTCACTTCCACACCTACCAAAAACRTAAAACTTTTCCTACC		II			NA	NA	NA	NA	NA	NA		OpenSea	CTATAGTTCTTTGGGTAAGTTTCACTTCCACACCTGCCAAAAACGTGGGGCTTTTCCTGC[CG]TGGAAGACAGGGAAGGACCCGTGAGCATGAGCTGACACTGTTTAAACAGGCTTTCTGCTC	CGGCAGGAAAAGCCCCACGTTTTTGGCAGGTGTGGAAGTGAAACTTACCC	ARFGEF1	NM_006421	3'UTR								ARFGEF1;ARFGEF1	ENST00000262215.3;ENST00000517955.1	3'UTR;3'UTR	ARFGEF1;ARFGEF1;ARFGEF1;ARFGEF1;ARFGEF1	ENST00000262215.3;ENST00000517743.1;ENST00000518290.1;ENST00000517955.1;ENST00000522878.1	3'UTR;3'UTR;3'UTR;3'UTR;3'UTR								TRUE
cg21633026	chr8	61119660	-	cg21633026	91649521		CCTATAACCTTTAACCTACTACAACCACATCCCTCCTTAATATATCACTC		II			NA	NA	NA	NA	NA	NA		OpenSea	GCTCCTCCCTTCCTATGGCCTTTAGCCTGCTGCAACCACATCCCTCCTTGATGTGTCACT[CG]ACCGCCAGTGTGGCAAAACTCTCTAACCTCTGCCCATGTCGTGGTGAAGAAAAAGGGCTC	CTATGGCCTTTAGCCTGCTGCAACCACATCCCTCCTTGATGTGTCACTCG	CA8	NM_004056	3'UTR								CA8	ENST00000317995.4	3'UTR	CA8	ENST00000317995.4	3'UTR								TRUE
cg13373343	chr1	95552972	-	cg13373343	18702835		AATACTCATACCAATAAAATTAATCATTACTAATCRTCATCTTAACTATC		II			NA	NA	NA	NA	NA	NA		OpenSea	CCCCTGAGAGTGGTACTCATGCCAATGGAATTAGTCATTGCTAGTCGTCATCTTAACTGT[CG]GATTCTTTCTGTGAAAGCCAGTGTTCTTAAAAAAGACCAGGCTATACTTGCTGTCTCATT	GTACTCATGCCAATGGAATTAGTCATTGCTAGTCGTCATCTTAACTGTCG							TRUE										chr1:95552465-95553050	3						TRUE
cg23282441	chr10	73533927	+	cg23282441	86707481		CAACTAAAACCTCTACCRAAAAAAAACTTACAAAATATACTATAAAACAC		II			NA	NA	NA	NA	NA	NA	chr10:73533091-73533492	S_Shore	GCCAAGATCAGCACATCCCTACCCCGGGACACACACAGATATGCAGGCAACACCTGTTGG[CG]TGCCCCACAGCACATCCTGCAAGCTCCCCTCCGGCAGAGGCCTCAGCTGTCCGCCTGGCT	AGCTGAGGCCTCTGCCGGAGGGGAGCTTGCAGGATGTGCTGTGGGGCACG	C10orf54;CDH23	NM_022153;NM_022124	TSS1500;Body						10:73532778-73534198	Promoter_Associated	C10orf54;C10orf54	ENST00000394957.3;ENST00000263569.8	TSS1500;TSS1500	C10orf54;C10orf54	ENST00000394957.3;ENST00000263569.8	TSS1500;TSS1500	chr10:73533240-73534095	3						TRUE
cg18724912	chr7	75357247	+	cg18724912	36613266		CTTATCTAACCCCAAATTTTATACTTTCTTTCTATATCTCCCTTTAAAAC		II			rs79044350	0.041133	NA	NA	NA	NA		OpenSea	GCAAAATAAATGTCTGTACCTTTTCTAAGTCACACATATCTAAGCCACTGACCCGGCTTC[CG]CTTTAAAGGGAGATACAGAAAGAAAGTATAAAATTTGGGGCCAGACAAGCCAGGTTCAAA	TTGTCTGGCCCCAAATTTTATACTTTCTTTCTGTATCTCCCTTTAAAGCG	HIP1	NM_005338	Body				TRUE		7:75357104-75357976	Unclassified_Cell_type_specific				HIP1	ENST00000485723.1	3'UTR	chr7:75357185-75357995	3						TRUE
cg03106251	chr17	80393598	+	cg03106251	58793822		ATATAACAAACACAACTTCCCCRTACTATTCTACTCTTACTATAACCACC		II			NA	NA	NA	NA	NA	NA	chr17:80393470-80393752	Island	CAACCCCGTCCTGCTCCTTCCTTGCAGGTCTATTACCTCGGAGAGGGGGAGGCCTCGCGC[CG]GTGGCTACAGCAAGAGCAGAACAGCACGGGGAAGTTGTGCCTGTCACACATGCGGGCGGT	TGTGACAGGCACAACTTCCCCGTGCTGTTCTGCTCTTGCTGTAGCCACCG	HEXDC	NM_173620	Body					17:77986760-77987011									chr17:80393565-80393715	3						TRUE
cg25654653	chr6	133035266	+	cg25654653	99614366		TTATTATATAACAATACTATAAAATCATAACRTTTTCTTAATTAACTTCC		II			NA	NA	NA	NA	NA	NA		OpenSea	CATGTCCTGGTATTTATAGAAAGAAGACACGTGGTGTCCAGAACTTAGTACCTTAAACTA[CG]GAAGTTAATTAAGAAAACGCTATGATTTCATAGCATTGTTACATAACAAAAGACCCTACC	CGGAAGTTAATTAAGAAAACGCTATGATTTCATAGCATTGTTACATAACA	VNN1	NM_004666	TSS200								VNN1	ENST00000367928.4	TSS200	VNN1	ENST00000367928.4	TSS200					chr6:133034523-133035361	5		TRUE
cg08830157	chr5	1107192	-	cg08830157	63623105		CTAAACRTAAACCRTAAAAAATTCTTCCTTTACCCCCATATATAACACAC		II			NA	NA	NA	NA	NA	NA	chr5:1108802-1109051	N_Shore	GTGCAGAGTCACTAAGCGTGAGCCGTGAGGGGTTCTTCCTTTACCCCCATGTGTAACACA[CG]GGTTCAGTGAACGCTGATCAAACGCTGCCTGCCTCTTATCTGCCCTCCCTCTTCTTTCTC	TAAGCGTGAGCCGTGAGGGGTTCTTCCTTTACCCCCATGTGTAACACACG	SLC12A7	NM_006598	Body					5:1160081-1160217	5:1106732-1107364	Unclassified_Cell_type_specific									chr5:1106597-1122478	6	chr5:1104509-1109492	6		TRUE
cg16778018	chr16	4736225	-	cg16778018	92799599		AAACTAATACCCTTACTATAACTATACTAACTACTACRCRCTTACTAACC		II			NA	NA	NA	NA	NA	NA	chr16:4732219-4732487	S_Shelf	ACCGTGTCCCCAAGCTGGTGCCCTTGCTGTGGCTGTGCTGGCTGCTGCGCGCTTGCTAAC[CG]AGCTTCCGTCTGTCTCTCCCCCTCTCCGCGCAGCCCTGGGGCCCGACTCCTGCTCTGTTG	CGGTTAGCAAGCGCGCAGCAGCCAGCACAGCCACAGCAAGGGCACCAGCT	MGRN1;MGRN1;MGRN1;MGRN1	NM_015246;NM_001142291;NM_001142290;NM_001142289	Body;Body;Body;Body					16:4675988-4676447			MGRN1	ENST00000536343.1	3'UTR	MGRN1	ENST00000536343.1	3'UTR			chr16:4725679-4737295	6				TRUE
cg15171154	chr3	30722557	+	cg15171154	75654532		TCTTAAAATTATATTACTCCTCATTAAATACTTATTCAACTAACTACTAC		II			NA	NA	NA	NA	NA	NA		OpenSea	GCCTGCAAGCACACTGACTTCCACATCCCTAGCATTTAGGCCTTTGAATAGAAGCTGACA[CG]TAGCAGCCAGCTGAACAAGTATTTAATGAGGAGCAACACAACTCCAAGAAGGGCTCCTTA	CTTGGAGTTGTGTTGCTCCTCATTAAATACTTGTTCAGCTGGCTGCTACG	TGFBR2;TGFBR2	NM_001024847;NM_003242	Body;Body				TRUE				TGFBR2	ENST00000383765.3	3'UTR	TGFBR2	ENST00000383765.3	3'UTR	chr3:30722240-30722630	3						TRUE
cg00157359	chr11	66233183	+	cg00157359	99765398		ATTATAAAAAATACATATTTAATTTACCTAAACATTCCTAAAAAAAAACC		II			NA	NA	NA	NA	NA	NA	chr11:66233899-66234964	N_Shore	GGGGAGTCTGGTAGATGGGGAACTTCAGGTGCAACAAGTTTGTGGGGGTGGGAGTGGCAG[CG]GCTCCCTCTCAGGAATGTTTAGGCAAACTAAACATGCATCCTTCATAATGGAAGTCAAAA	CGGCTCCCTCTCAGGAATGTTTAGGCAAACTAAACATGCATCCTTCATAA	PELI3;PELI3	NM_145065;NM_001098510	TSS1500;TSS1500								PELI3;PELI3;PELI3;PELI3;MRPL11	ENST00000349459.6;ENST00000320740.7;ENST00000524466.1;ENST00000531856.1;ENST00000524576.1	TSS1500;TSS1500;TSS1500;TSS1500;3'UTR	PELI3;PELI3;PELI3;PELI3;PELI3;PELI3;MRPL11	ENST00000349459.6;ENST00000320740.7;ENST00000532970.1;ENST00000524466.1;ENST00000526296.1;ENST00000531856.1;ENST00000524576.1	TSS1500;TSS1500;TSS1500;TSS1500;TSS1500;TSS1500;3'UTR			chr11:66232456-66236096	6	chr11:66232764-66235188	6		TRUE
cg12872489	chr9	140703637	-	cg12872489	16607178		CRCTTTTAATTTTCTCTTTTAAAAATCAAAAAAACAATAAAACCCATACC		II			NA	NA	NA	NA	NA	NA	chr9:140703858-140704066	N_Shore	CACACGGAGTTCGCTTTTAGTTTTCTCTTTTAGAAGTCAAGGGAACAGTGAAGCCCATGC[CG]GGGGCTGGCCGTTTGTGGATGAAGATGCTGGAGACCAGGCCACTCGGTTTCTGTTCTGCT	GCTTTTAGTTTTCTCTTTTAGAAGTCAAGGGAACAGTGAAGCCCATGCCG	EHMT1	NM_024757	Body											EHMT1;EHMT1	ENST00000486164.1;ENST00000488242.1	5'UTR;5'UTR	chr9:140703505-140704235	3						TRUE
cg09788008	chr13	31773808	-	cg09788008	13749933		ATTACTACTCRCTTCCACTTCACAAATAAAACTACTAATAAAAATAACRC		II			NA	NA	NA	NA	NA	NA	chr13:31773919-31775034	N_Shore	GAGGAAAAGTGATTACTGCTCGCTTCCACTTCACAGGTAGAACTACTGATGGGGGTGACG[CG]GTAAGGTGGGAGGGCATGAAGGCAGGGGACGCGGCCTAGGTCAGGAGGGACGCAGAGGAG	CGCGTCACCCCCATCAGTAGTTCTACCTGTGAAGTGGAAGCGAGCAGTAA	B3GALTL	NM_194318	TSS1500						13:31773146-31774702	Promoter_Associated	B3GALTL	ENST00000343307.4	TSS1500	B3GALTL	ENST00000343307.4	TSS1500	chr13:31773705-31773915	3						TRUE
cg21113318	chr14	92983645	+	cg21113318	44801269		AAACAAAATTTATCTTCCRTTTCCTCAACCCCTATTATCTAATAACAATC		II			NA	NA	NA	NA	NA	NA	chr14:92979726-92981228	S_Shelf	TGGGGCAGGGAGTGCACCCTTCAAAACCCAGAGGTACATGACACACATTGCTTTACAAAG[CG]ACTGTTATCAGATAACAGGGGTTGAGGAAACGGAAGACAAATTTTGTCTGGGGAGAGAAT	GACAAAATTTGTCTTCCGTTTCCTCAACCCCTGTTATCTGATAACAGTCG	RIN3	NM_024832	Body						14:92983600-92984000	Unclassified_Cell_type_specific							chr14:92982520-92983915	3						TRUE
cg06975018	chr6	131894358	+	cg06975018	84760226		CTTTACTACACTTAAACTCTCCAATCAATCAACCCTCAATAACAAAAAAC		II			NA	NA	rs17788484	0.032158	rs17788484	0.032158		OpenSea	GCTGTCCTCATTAGATAAAGGTTGTTTATTCAACCCAAGTATAAATGGAAAAAAAAGATG[CG]CCCTCTGTCACTGAGGGTTGACTGACTGGAGAGCTCAAGTGCAGCAAAGAGAAGTGTCAG	CGCCCTCTGTCACTGAGGGTTGACTGACTGGAGAGCTCAAGTGCAGCAAA	ARG1	NM_000045	TSS200								ARG1;ARG1;ARG1;ARG1;ARG1	ENST00000356962.2;ENST00000476845.1;ENST00000489091.1;ENST00000368087.3;ENST00000368087.3	TSS200;TSS200;TSS200;5'UTR;1stExon	ARG1;ARG1;ARG1;ARG1;ARG1;ARG1;ARG1;ARG1;ARG1;ARG1	ENST00000356962.2;ENST00000275196.5;ENST00000489091.1;ENST00000498260.1;ENST00000492505.1;ENST00000473794.1;ENST00000368087.3;ENST00000368087.3;ENST00000469293.1;ENST00000469293.1	TSS200;TSS200;TSS200;TSS200;TSS200;TSS200;5'UTR;1stExon;1stExon;5'UTR	chr6:131894125-131894370	3						TRUE
cg27087650	chr19	45255796	-	cg27087650	3743136		AACCACCRAACCCAACTTACAACTTTACTTTACCATTTTCTATTCTAATC		II			NA	NA	NA	NA	NA	NA	chr19:45257703-45257918	N_Shore	TTACAGATGTGAGCCACCGAGCCCAGCTTACAGCTTTACTTTGCCATTTTCTATTCTAGT[CG]ACTTCATTGTTTCATGGTCACAGCCCACTACATTAATTTGAAGATCCCCTAAATTGATTT	GCCACCGAGCCCAGCTTACAGCTTTACTTTGCCATTTTCTATTCTAGTCG	BCL3	NM_005178	Body														chr19:45255700-45255950	3						TRUE
cg26748758	chr11	77792715	-	cg26748758	44617114		TCATAAACTCRAAAAAACTATCTTCCCTTATATTTAATCACTACAAAAAC		II			NA	NA	NA	NA	NA	NA	chr11:77790478-77791101	S_Shore	TCTGGCGCTGGTCATGGACTCGGGAAGACTGTCTTCCCTTGTGTTTAGTCACTGCAGGGA[CG]CCTGCCTGATTATTCACCCACATTTCAGAGGTGTTCGATCACTGCGGGGACACCTGTTTT	CATGGACTCGGGAAGACTGTCTTCCCTTGTGTTTAGTCACTGCAGGGACG	NDUFC2	NM_004549	TSS1500								NDUFC2	ENST00000281031.4	TSS1500	NDUFC2	ENST00000281031.4	TSS1500	chr11:77792585-77792875	3						TRUE
cg14317712	chr9	140034900	-	cg14317712	49805196		ACAATACAACCCTTTATATAAAAAACAAAACAAACATCCAACCTAACACC		II			NA	NA	NA	NA	NA	NA	chr9:140033235-140034176	S_Shore	TGCAAGGATCTGCAATGCAGCCCTTTATGTAAGAGGCAAGACAGACATCCAGCCTAGCAC[CG]CTCACACGTGCCTACCTGATGGACACACCACATCTGTGGACACACATGCTCACACTCACA	CGGTGCTAGGCTGGATGTCTGTCTTGCCTCTTACATAAAGGGCTGCATTG	GRIN1;GRIN1;GRIN1	NM_000832;NM_007327;NM_021569	Body;Body;Body								GRIN1	ENST00000471122.1	5'UTR	GRIN1	ENST00000471122.1	5'UTR			chr9:140032186-140038785	6	chr9:140032416-140035250	6		TRUE
cg06385584	chr7	148784696	-	cg06385584	25668927		AAAAAACTTTATACTATATAAACAAACAAAACTAAACTACATAAACATAC		II			NA	NA	NA	NA	NA	NA	chr7:148787421-148788601	N_Shelf	GTGGCAAGGGTGAGAAACTTTGTACTATGTGAACAAACAGAACTGGGCTGCATAGACATA[CG]CAAAATGCACACATGCAACACACTTCAAACATCAGATTACCCTGTGTTATGAGCCCTACC	AGAAACTTTGTACTATGTGAACAAACAGAACTGGGCTGCATAGACATACG	ZNF786	NM_152411	Body								ZNF786;ZNF786;ZNF786	ENST00000538412.1;ENST00000316286.9;ENST00000451334.3	5'UTR;5'UTR;5'UTR	ZNF786;ZNF786;ZNF786	ENST00000538412.1;ENST00000316286.9;ENST00000451334.3	5'UTR;5'UTR;5'UTR								TRUE
cg23796243	chr11	67978654	-	cg23796243	50795541		AAAAAAATCACCAACATCCCCCACCCACTAAATTCTCTACTAAAAAACAC		II			NA	NA	NA	NA	NA	NA	chr11:67980011-67982068	N_Shore	AATAACCCAAGAGAAAAATCACCAACATCCCCCACCCACTAAATTCTCTGCTGAAAGACA[CG]CAGACACCGGGACACTTCCTTCACACGCGTCTCTCCCTGTCAGAGTCCGCTACCCTCCAT	GAAAAATCACCAACATCCCCCACCCACTAAATTCTCTGCTGAAAGACACG	SUV420H1;SUV420H1	NM_017635;NM_016028	5'UTR;5'UTR			CDMR		11:67735230-67735280			SUV420H1;SUV420H1;SUV420H1;SUV420H1;SUV420H1	ENST00000401547.2;ENST00000304363.4;ENST00000402789.1;ENST00000402185.2;ENST00000405515.1	5'UTR;5'UTR;5'UTR;5'UTR;5'UTR	SUV420H1;SUV420H1;SUV420H1;SUV420H1;SUV420H1;SUV420H1;SUV420H1;SUV420H1;SUV420H1	ENST00000453170.1;ENST00000458496.1;ENST00000466295.1;ENST00000434573.1;ENST00000401547.2;ENST00000304363.4;ENST00000402789.1;ENST00000402185.2;ENST00000405515.1	5'UTR;5'UTR;3'UTR;5'UTR;5'UTR;5'UTR;5'UTR;5'UTR;5'UTR								TRUE
cg04576021	chr6	32784255	-	cg04576021	89796114		TTATTTCCAATTTCATTTATCCACATATACCCCAACTAAAATTTATTTCC		II			NA	NA	NA	NA	NA	NA		OpenSea	AGGAGCAACCTTTGTTTCCAGTTTCATTTGTCCACATATACCCCAACTGAGATTTGTTTC[CG]TGTCCTGACCAAAAAATCACAGATTGCCTCTGTGACCCAGCCTACTGCAGGTTGTTTCTC	CGGAAACAAATCTCAGTTGGGGTATATGTGGACAAATGAAACTGGAAACA	HLA-DOB	NM_002120	Body											HLA-DOB	ENST00000475235.1	3'UTR			chr6:32781971-32785187	6	chr6:32783200-32785205	6	TRUE	TRUE
cg08110692	chr16	552240	+	cg08110692	16699540		TAAAACAAAAACTTCTCCAAAAAATATAAACTTAAACRCRCAATAAACRC		II			NA	NA	NA	NA	NA	NA		OpenSea	GCAAGTTTGGGTTGGTACAGATTCACCACAGCGAATCTGACCACGTGGTGACCACAAGCA[CG]CGCTTACTGCGCGCCTAAGTTCACACTCCCTGGAGAAGCTCCTGCCCCAAGGCCGCAGCC	CGCGCTTACTGCGCGCCTAAGTTCACACTCCCTGGAGAAGCTCCTGCCCC	RAB11FIP3;RAB11FIP3	NM_014700;NM_001142272	Body;Body											RAB11FIP3	ENST00000487899.1	TSS1500			chr16:551887-553612	6	chr16:551956-553448	6		TRUE	TRUE
cg23919844	chr13	111819481	-	cg23919844	21708951		ACRATTAATTTATTCTTAAATCAAATATATCCACAACAATCATTCAATAC		II			NA	NA	NA	NA	NA	NA		OpenSea	CACCTGAGTAAACGGTTGGTTTGTTCTTGGGTCAGGTGTATCCACAGCAGTCATTCAGTG[CG]AGGGTACTTAGGTCCTCTTTATCGTCAGAAAATCACAGAGAAGCACCATGCAAAAATAGG	CGCACTGAATGACTGCTGTGGATACACCTGACCCAAGAACAAACCAACCG	ARHGEF7;ARHGEF7;ARHGEF7;ARHGEF7	NM_001113511;NM_003899;NM_001113512;NM_145735	Body;5'UTR;Body;Body		chr13:111819312-111819312		TRUE		13:111819284-111819500	Unclassified_Cell_type_specific	ARHGEF7;ARHGEF7;ARHGEF7	ENST00000544132.1;ENST00000218789.5;ENST00000375736.4	5'UTR;5'UTR;5'UTR	ARHGEF7;ARHGEF7;ARHGEF7;ARHGEF7;ARHGEF7;ARHGEF7;ARHGEF7	ENST00000491775.1;ENST00000466143.1;ENST00000544132.1;ENST00000218789.5;ENST00000375736.4;ENST00000478983.1;ENST00000449979.1	5'UTR;5'UTR;5'UTR;5'UTR;5'UTR;5'UTR;5'UTR	chr13:111819360-111819995	3						TRUE
cg22959409	chr3	196383704	-	cg22959409	65608824		AAAAATTAACTACCAAAAAACCCAAAAAATAAATTTCCTATAACTCTTCC		II			NA	NA	NA	NA	NA	NA	chr3:196386796-196387506	N_Shelf	GGGCAGGAGTAGAGAATTGGCTGCCAGGAAGCCCAAAGAGTGGGTTTCCTGTGGCTCTTC[CG]AGTTGAGGACTGAGAATTGGAGAGTCTGGGTGCCCTCCACTGGCCCTCATCACATTATCC	CGGAAGAGCCACAGGAAACCCACTCTTTGGGCTTCCTGGCAGCCAATTCT	LRRC33	NM_198565	Body											PIGX	ENST00000426755.1	5'UTR								TRUE
cg15085883	chr12	68848994	-	cg15085883	7673149		TCTATTTACTAACTATTCTCCAAAACTTTTAAAAACAAATAAAATATACC		II			NA	NA	NA	NA	NA	NA		OpenSea	GCAAACCAATTTCTATTTGCTGACTATTCTCCAGGGCTTTTAAAAGCAAATAAAATGTAC[CG]GAAACTGTTTTCCAAATGACAACAAAGAATACATCTCCTACTCTCTCTTCTCCCCCAACA	CGGTACATTTTATTTGCTTTTAAAAGCCCTGGAGAATAGTCAGCAAATAG							TRUE										chr12:68848740-68849070	3						TRUE
cg16919680	chr12	53230033	+	cg16919680	23781283		ACCCAAAAAACRTACTTAATAAATATATACAAAAAACTAACRTAAATATC		II			NA	NA	NA	NA	NA	NA		OpenSea	AGCCAGGCTGGTGGGAGTGAGAGGCAGTCGATAAACACAAGTCTCACCTCACCCCAGACA[CG]ACACTCACGCCAGTCCCTTGCACACATTTACCAAGCACGCTCTCTGGGCCACGCTTTGTG	CCCAGAGAGCGTGCTTGGTAAATGTGTGCAAGGGACTGGCGTGAGTGTCG					chr12:53229830-53229830		TRUE										chr12:53229805-53230135	3						TRUE
cg03191029	chr12	50505163	-	cg03191029	46673848		AAAAACTTCAATACATATAACAATACRTATACTAACRCRTATCATTACAC		II			NA	NA	NA	NA	NA	NA	chr12:50505138-50506235	Island	GAGTTGGGAGAGGGAGCTTCAGTGCATGTGGCAGTGCGTGTGCTGGCGCGTATCATTGCA[CG]TATGTTTTCCCTCTTACCGTAGGAAAAATGAAAAAAGAAATCCCTCCTCCATAATCGCAG	CGTGCAATGATACGCGCCAGCACACGCACTGCCACATGCACTGAAGCTCC	C12orf62	NM_032901	TSS1500				TRUE		12:50504659-50506747	Promoter_Associated	COX14;COX14;COX14;COX14;COX14;orphan	ENST00000550487.1;ENST00000317943.2;ENST00000548468.1;ENST00000550654.1;ENST00000548985.1;ENST00000552815.1	TSS1500;TSS1500;TSS1500;TSS1500;TSS1500;TSS1500	COX14;COX14;COX14;COX14;COX14;orphan	ENST00000550487.1;ENST00000317943.2;ENST00000548468.1;ENST00000550654.1;ENST00000548985.1;ENST00000552815.1	TSS1500;TSS1500;TSS1500;TSS1500;TSS1500;TSS1500	chr12:50504445-50505315	3						TRUE
cg12887840	chr6	11218486	-	cg12887840	55753845		ACTTTACTTTACTTAATTAACAACATACACACAACTATACAATAAAAACC		II			NA	NA	NA	NA	NA	NA		OpenSea	CTTTTTCTCCTGCTTTGCTTTGCTTGGTTAACAGCATGCACACAGCTGTGCAGTAAGAGC[CG]CAGAGGTTTGCTGTGTCTCTTCATGACCTGCAACCCATCTGGGGCCCTGCTTTCCACCTC	CGGCTCTTACTGCACAGCTGTGTGCATGCTGTTAACCAAGCAAAGCAAAG	NEDD9;NEDD9;NEDD9	NM_006403;NM_001142393;NM_182966	Body;Body;Body				TRUE				RP3-510L9.1	ENST00000500636.2	5'UTR	RP3-510L9.1;NEDD9	ENST00000500636.2;ENST00000513989.1	5'UTR;5'UTR	chr6:11218400-11218575	3						TRUE
cg24886867	chr6	3076190	-	cg24886867	10653830		TTTTTTTCTAATTCATCCTTTCATCAAAAAATTACACATTAAACAATACC		II			NA	NA	NA	NA	NA	NA		OpenSea	CCATGGGCTGCTTTTTTTCTAGTTCATCCTTTCATCAAAGGGTTGCACATTGAGCAGTGC[CG]TGTTAAGGGGGGATTCTTCATTCTACCTTCTTTTCTTGTATTCCTTGACCTCAGCTGGGC	CGGCACTGCTCAATGTGCAACCCTTTGATGAAAGGATGAACTAGAAAAAA	RIPK1	NM_003804	TSS1500								RIPK1;RIPK1;RIPK1;RIPK1	ENST00000259808.3;ENST00000541791.1;ENST00000380409.2;ENST00000479389.1	5'UTR;TSS1500;TSS1500;5'UTR	RIPK1;RIPK1;RIPK1;RIPK1;RIPK1	ENST00000259808.3;ENST00000541791.1;ENST00000380409.2;ENST00000490396.1;ENST00000479389.1	5'UTR;TSS1500;TSS1500;5'UTR;5'UTR			chr6:3075342-3076355	5	chr6:3075198-3076475	6		TRUE
cg20856545	chr13	114917297	-	cg20856545	15715264		RCTCTTCCAAATAAATAACAAAACCRAATAAATAAACCTAAACACCRCCC		II			NA	NA	NA	NA	NA	NA	chr13:114912875-114913457	S_Shelf	GTTGCCCGGGCGCTCTTCCAAGTAGGTAGCAGGGCCGAGTGAATGAGCCTAGGCACCGCC[CG]GTATTGCTGCAACAGCCAGGCGGCGCTTTGACTTCTGGGTCAGTGTCACTGCCTACCTGA	CGGGCGGTGCCTAGGCTCATTCACTCGGCCCTGCTACCTACTTGGAAGAG								13:113935243-113935425	13:114917192-114917442	Unclassified_Cell_type_specific							chr13:114917140-114917390	3						TRUE
cg14168009	chr7	3082006	+	cg14168009	45656159		TACTTAAACCCRTATAAATATTACTTACCTAAATATCAAATAAACAAACC		II			NA	NA	NA	NA	NA	NA		OpenSea	AAAAATCACATCAAGGACCATTCATGCATTAACAGAAGACTGCTGGGGCCAGTGGAGCCA[CG]GCCTGCCTATCTGATACCCAGGCAAGTAACATCCACACGGGTCCAAGCATTCCCTGGCCT	CGGCCTGCCTATCTGATACCCAGGCAAGTAACATCCACACGGGTCCAAGC	CARD11	NM_032415	5'UTR					7:3048532-3048781	7:3081936-3082167	Unclassified_Cell_type_specific	CARD11	ENST00000396946.4	5'UTR	CARD11;CARD11	ENST00000356408.3;ENST00000396946.4	5'UTR;5'UTR	chr7:3081765-3082135	3						TRUE
cg00576086	chr5	1269066	-	cg00576086	93772948		TAAAATTTCTTAAATCTTAAAATTTATTCACAAAACCAAACACTTAACCC		II			NA	NA	NA	NA	NA	NA	chr5:1270778-1271101	N_Shore	TTTTCTTTCATTAAGGTTTCTTAAATCTTAGAGTTTATTCACAGAACCAGACACTTGACC[CG]GAATGAATGCTTAACCGGACTCCTTTTTTTTTTTTCAAGGAATTTGTCCACGGTGAAAGA	CGGGTCAAGTGTCTGGTTCTGTGAATAAACTCTAAGATTTAAGAAACCTT	TERT;TERT	NM_198255;NM_198253	Body;Body											TERT	ENST00000484238.2	3'UTR			chr5:1268109-1269420	6				TRUE
cg25939861	chr2	87020937	+	cg25939861	96797464		ACTAACACTTTTCTAAACTACAAAACTAAAAAACCCCCAAACTAATTTCC		II			NA	NA	NA	NA	NA	NA	chr2:87015974-87018182	S_Shelf	GATGATGGCCAGATTTGGGGGTGTACTGCTTTAAAATAGACTAGTTCCATCTTAGTCTCA[CG]GAAATCAGCTTGGGGGCCTTCTAGCCCTGCAGCTCAGAAAAGTGTCAGCCAGTGGGGTGG	CGGAAATCAGCTTGGGGGCCTTCTAGCCCTGCAGCTCAGAAAAGTGTCAG	CD8A	NM_001145873	5'UTR			RDMR					CD8A	ENST00000456996.2	5'UTR	CD8A	ENST00000456996.2	5'UTR								TRUE
cg13378013	chr10	62206867	+	cg13378013	90634916		CCCCTTCCCTAAAATAAAAACAAATATACACAAATACCTAAAATATAACC		II			NA	NA	NA	NA	NA	NA		OpenSea	TACCAGGGGAGTGAGAGACTGAGCACTCTCCTAGTGCCAACTGCTCTGCCAAATGCCACA[CG]GCCACATCCCAGGCATCTGTGCATATTTGCTTCCATTTCAGGGAAGGGGGTGACTTGTGT	CGGCCACATCCCAGGCATCTGTGCATATTTGCTTCCATTTCAGGGAAGGG							TRUE		10:62206663-62206874	Unclassified_Cell_type_specific							chr10:62206540-62206915	3						TRUE
cg03605454	chr4	150806283	-	cg03605454	16612855		AACCACACTAATCCTAAATAAACAATATTATAAACTACTATCTACATAAC		II			rs77218172	0.018679	NA	NA	NA	NA		OpenSea	CCACTTGTTAAAACCACACTGGTCCTGAGTAGACAGTGTTATAAACTGCTATCTACATGG[CG]TGATGTTAAGCATGTCAGCAAGCTCCCCTCTTCCTATAAAGACCTTTCCACCAATTGACG	CGCCATGTAGATAGCAGTTTATAACACTGTCTACTCAGGACCAGTGTGGT							TRUE				RP11-526A4.1	ENST00000508106.1	3'UTR	RP11-526A4.1	ENST00000508106.1	3'UTR								TRUE
cg02188818	chr4	141676849	+	cg02188818	85636861		ATACTTCTTTTTTTAACTCTATCAAACTTAAAACCCTCAACRTACTAAAC		II			NA	NA	NA	NA	NA	NA	chr4:141676920-141678170	N_Shore	ACATTCCCTCCGCCCCAGACTCACTCTTTCCCATTCTCCTCAACATATCCACTTAAAGAG[CG]CTCAGTACGCTGAGGGCCCCAAGCCTGACAGAGTCAAAAAAAGAAGCATCTCTGCCCAAC	CGCTCAGTACGCTGAGGGCCCCAAGCCTGACAGAGTCAAAAAAAGAAGCA	TBC1D9	NM_015130	Body														chr4:141676285-141678395	3						TRUE
cg00476771	chr5	64398066	-	cg00476771	61690591		ATAAAACTTCCCTAAAAAACACCTAAAATTTACCAATTTTAAAAAAAACC		II			NA	NA	NA	NA	NA	NA	chr5:64398699-64399216	N_Shore	CTCCACTTACGGTGGGACTTCCCTAGAAAACACCTGAGGTTTACCAATTTTAGAGGGGAC[CG]AGGGAGAGGCAGGAAATGGTGCCTGGTGAGAGCACGCTCCCTTCCTGTCTCAGAGGGTTG	CGGTCCCCTCTAAAATTGGTAAACCTCAGGTGTTTTCTAGGGAAGTCCCA							TRUE		5:64398027-64399939	Promoter_Associated							chr5:64397980-64398230	3						TRUE
cg26275360	chr8	52852168	+	cg26275360	23762565		ATAAACTTAAACACACAACCCAAATAAAAACTACAATATTTCACATTCCC		II			NA	NA	NA	NA	NA	NA		OpenSea	GAGAGCTGCCAAAACAACTAAAATAACAGCCTAACCTTTCATTTTCATTTTCTCCTTGAG[CG]GGAATGTGAAACATTGCAGCTTTTATCTGGGTTGTGTGTTCAAGTTTATTTGCTTGCTTG	CGGGAATGTGAAACATTGCAGCTTTTATCTGGGTTGTGTGTTCAAGTTTA											RP11-110G21.1;RP11-110G21.1	ENST00000518942.1;ENST00000423716.1	5'UTR;5'UTR	RP11-110G21.1;RP11-110G21.1	ENST00000518942.1;ENST00000535440.1	5'UTR;5'UTR	chr8:52851600-52852315	3						TRUE
cg02283238	chr5	118691126	+	cg02283238	28640598		AAAATTACAAAAACCAACTTAAAAAAACACAATTTCACAAATCCCAAAAC		II			NA	NA	NA	NA	NA	NA	chr5:118691401-118691759	N_Shore	CGTCTGCTTTTGCTGTGCAAAGGTAAGGGTGGAGGCCGCTCCACTTTCTTCAAAAGGCCC[CG]CTCTGGGACTTGTGAAATTGTGCTCTCTTAAGCTGGTCCTTGCAACCCCATGGACGATAT	GGGTTGCAAGGACCAGCTTAAGAGAGCACAATTTCACAAGTCCCAGAGCG	TNFAIP8;TNFAIP8	NM_001077654;NM_014350	Body;TSS1500					5:118718932-118719026	5:118690889-118691710	Unclassified	TNFAIP8;TNFAIP8;TNFAIP8;TNFAIP8	ENST00000504771.1;ENST00000504771.1;ENST00000415806.2;ENST00000503646.1	5'UTR;1stExon;TSS1500;5'UTR	TNFAIP8;TNFAIP8;TNFAIP8;TNFAIP8;TNFAIP8	ENST00000504771.1;ENST00000504771.1;ENST00000415806.2;ENST00000503646.1;ENST00000388882.5	5'UTR;1stExon;TSS1500;5'UTR;5'UTR	chr5:118690900-118691190	3						TRUE
cg03891962	chr16	89336560	+	cg03891962	42608224		TCTCAAAAAAATACTAATATAAACACAAATAAAAACCACCAACCCTACCC		II			rs116222098	0.028671	NA	NA	NA	NA	chr16:89334574-89335088	S_Shore	CCTGAGTTCCTCAGCACAAGCCCCCAGGGGCCACGCTCCCCAAATACCCACAGCTCCCAC[CG]GGTAGGGCTGGTGGTTCTCATCTGTGCCCACATCAGCACCTTTCTGAGAGCTGCAGTATG	CGGGTAGGGCTGGTGGTTCTCATCTGTGCCCACATCAGCACCTTTCTGAG	ANKRD11	NM_013275	Body											ANKRD11	ENST00000330736.5	3'UTR	chr16:89336345-89336675	3						TRUE
cg18062140	chr20	55967678	+	cg18062140	15768586		CCCRATCRACCATAATCACCTAATAAAACAAAAACACATCAAAAACTACC		II			NA	NA	NA	NA	NA	NA	chr20:55966212-55966964	S_Shore	GGTGGCAGCATCCGGTGCCAGGGCGGAGCCGTCTGCCCCTTTCGCCCCTGGTTCCCCCCA[CG]GCAGCCCCTGATGTGTCTCTGCTCCACCAGGTGACCATGGCCGACCGGGCGGCAGCTGAG	CGGCAGCCCCTGATGTGTCTCTGCTCCACCAGGTGACCATGGCCGACCGG	RBM38;RBM38	NM_017495;NM_183425	Body;Body			CDMR		20:55401047-55401274	20:55967491-55967709	Promoter_Associated_Cell_type_specific	RBM38;RP4-800J21.3;RP4-800J21.3	ENST00000371219.2;ENST00000417346.1;ENST00000417346.1	5'UTR;3'UTR;1stExon	RBM38;RP4-800J21.3;RP4-800J21.3;RBM38	ENST00000371219.2;ENST00000417346.1;ENST00000417346.1;ENST00000342690.4	5'UTR;3'UTR;1stExon;3'UTR	chr20:55966585-55968315	3						TRUE
cg14059835	chr9	132598917	-	cg14059835	11629843		CTTTCTAAAAAACCATTCCRAAACAAAACAACATTTCTAAAATACCTTAC		II			NA	NA	NA	NA	NA	NA	chr9:132597219-132598321	S_Shore	CTGGGGTTCCCCTTTCTGGAAGACCATTCCGAAGCAGGGCAGCATTTCTAGAATGCCTTA[CG]TTTTCTCTGGAACAGTCTCCACTGAGATTGTTCTTCTCTTCCTTGGGCTGGAAAAAATAG	CGTAAGGCATTCTAGAAATGCTGCCCTGCTTCGGAATGGTCTTCCAGAAA	C9orf78;USP20;USP20;USP20	NM_016520;NM_001110303;NM_001008563;NM_006676	TSS1500;5'UTR;5'UTR;5'UTR						9:132596735-132599292	Promoter_Associated	C9orf78;C9orf78;USP20;USP20;USP20	ENST00000372447.3;ENST00000435276.2;ENST00000372429.3;ENST00000315480.4;ENST00000358355.1	TSS1500;TSS1500;5'UTR;5'UTR;5'UTR	C9orf78;C9orf78;C9orf78;C9orf78;USP20;USP20;USP20;USP20;USP20	ENST00000461349.1;ENST00000372447.3;ENST00000435276.2;ENST00000461539.1;ENST00000491053.1;ENST00000372429.3;ENST00000315480.4;ENST00000494971.1;ENST00000358355.1	TSS1500;TSS1500;TSS1500;TSS1500;5'UTR;5'UTR;5'UTR;5'UTR;5'UTR	chr9:132598665-132598930	3						TRUE
cg02125365	chr5	78813058	-	cg02125365	26711969		ACCTTTAAAATACTAACCCTTTATTAATTTCTACTTTTCACAACCACATC		II			NA	NA	NA	NA	NA	NA	chr5:78809347-78810468	S_Shelf	GCTGCTTTCCTGCCTTTAGAGTGCTGACCCTTTGTTAGTTTCTACTTTTCACAACCACAT[CG]TCTCTTCTCAGCTGCTCTTTTATCAACTGAAAATTGAGAGCAGCTTTTTTTCTACATAAA	CCTTTAGAGTGCTGACCCTTTGTTAGTTTCTACTTTTCACAACCACATCG									5:78812903-78813118	Unclassified_Cell_type_specific							chr5:78812900-78813075	3						TRUE
cg13201644	chr15	74277634	-	cg13201644	43778976		CTAAAATAATAAACAAAATCTATACTAACACCAAACTAATAAACACCCCC		II			NA	NA	NA	NA	NA	NA		OpenSea	GCACAGAGCTGCTGGGATAGTGAGCAAAGTCTGTGCTGGCACCAAGCTGGTAAACACCCC[CG]CTCTCCTCCCCAGGGCTCCTCACCTGGCCCCGGGGACGGGGCACCTCCTGCCATTGAGTT	CGGGGGTGTTTACCAGCTTGGTGCCAGCACAGACTTTGCTCACTATCCCA	STOML1	NM_004809	Body				TRUE							STOML1	ENST00000561480.1	3'UTR	chr15:74277340-74277735	3						TRUE
cg23378546	chr17	76352717	-	cg23378546	79686827		CTAAATAACTACCTTAACTTATCAATAACACACRAAACAAACRTACTAAC		II			NA	NA	NA	NA	NA	NA	chr17:76354818-76357038	N_Shelf	TCTCGGTAAGTCTAGGTGGCTGCCTTAGCTTGTCAGTGACACACGAGGCAGGCGTGCTGA[CG]TAAGGCTGAGACGTATTCGATTCCACCCTCTGCGGCTCTCTTCCTCCTCTCCGATGCAGA	CGTCAGCACGCCTGCCTCGTGTGTCACTGACAAGCTAAGGCAGCCACCTA									17:76352306-76353013	Unclassified							chr17:76352360-76352795	3						TRUE
cg21498471	chr19	33183713	+	cg21498471	24601112		ACTTCACCAAAAACATAACTTTAATCTACAAAAATAAAAATTTCCAACCC		II			rs56053629	0.104642	NA	NA	NA	NA	chr19:33182609-33183562	S_Shore	CCCCAAGGGACCCCCGCATAGGCCAAGCCCAGAGAGATTAAGCAGCAAGGAACGCTTAGA[CG]GGCTGGAAACTCTCACCCCTGTAGACCAAAGCCATGCTCTTGGTGAAGTGCTCTCTGCTT	CGGGCTGGAAACTCTCACCCCTGTAGACCAAAGCCATGCTCTTGGTGAAG	NUDT19	NM_001105570	Body					19:37874450-37875554	19:33182048-33183790	Promoter_Associated											chr19:33181856-33185499	6		TRUE
cg03128060	chr6	142623767	+	cg03128060	87624827		AACTAAAAAACRATACCTATTACTCCTTATTTAATTTAAATTAAAAACAC		II			NA	NA	NA	NA	NA	NA	chr6:142622583-142623453	S_Shore	CCTCACATTTGGGCGGTGTAAAGCCTAATAAGAAGGGCAGGGCTTCAAGAATGGGGAAAA[CG]TGTTTTCAATTCAAATTAAACAAGGAGTAACAGGCACCGCTCCTCAGTCCAGAGGCCTGG	CGTGTTTTCAATTCAAATTAAACAAGGAGTAACAGGCACCGCTCCTCAGT	GPR126;GPR126;GPR126;GPR126	NM_020455;NM_001032394;NM_198569;NM_001032395	Body;Body;Body;Body	high-CpG:142664314-142665508							GPR126;GPR126	ENST00000545477.1;ENST00000545477.1	1stExon;5'UTR	GPR126;GPR126;GPR126;GPR126;GPR126;GPR126	ENST00000541199.1;ENST00000541199.1;ENST00000435011.2;ENST00000435011.2;ENST00000415128.2;ENST00000545477.1	1stExon;5'UTR;1stExon;5'UTR;5'UTR;5'UTR	chr6:142623540-142623835	3						TRUE
cg16594958	chr7	3208793	+	cg16594958	92664825		CAAAACRAACAAACTTCAAATTAACTATTTAAATCATTTCAACRAACTCC		II			NA	NA	NA	NA	NA	NA		OpenSea	CAACCTGCCCTGACCACCCCAGGGCCAGGTACTGGATAACAAGGGGCAGCTCCTGTGCCC[CG]GAGCCCGCTGAAATGATCCAAACAGCCAACCTGAAGCCTGCTCGCCCTGCCTCACCTGTG	AGGGCGAGCAGGCTTCAGGTTGGCTGTTTGGATCATTTCAGCGGGCTCCG											AC091801.1	ENST00000404626.3	5'UTR	AC091801.1	ENST00000404626.3	5'UTR	chr7:3208445-3208795	3						TRUE
cg07065759	chr2	198017462	+	cg07065759	39803970		TAACTAAAAATTTCCAAAACATATAACAATTCTTAATCTTCAAAACAAAC		II			NA	NA	NA	NA	NA	NA		OpenSea	AGAGAGGCCATTCTGGTAGCTAAAAATACTGTGTAGACAGGCAGACTGAGGGGCACCCTA[CG]CCTGTTTTGAAGATTAAGAATTGTTACATGCTTTGGAAATTCTCAGCTAGAAGTACATGA	CGCCTGTTTTGAAGATTAAGAATTGTTACATGCTTTGGAAATTCTCAGCT	ANKRD44	NM_153697	Body				TRUE				ANKRD44	ENST00000539527.1	5'UTR	ANKRD44;ANKRD44	ENST00000463879.1;ENST00000539527.1	3'UTR;5'UTR	chr2:198017160-198017910	3						TRUE
cg12598054	chr4	7437156	+	cg12598054	16636194		AAACTAACTCCCCAAACAACACAACCAAAAACAAAACCCCAACTAAACAC		II			NA	NA	NA	NA	NA	NA		OpenSea	TGTTCCCAATGACTGGCCACCCCCTGGATGCCACTGTTTTCTAACGTGGCCTCAGGGCCA[CG]TGCCCAGCTGGGGTTCTGCCCCTGGCTGTGCTGTTTGGGGAGTTAGTCTCTTTGAGCTTC	GACTAACTCCCCAAACAGCACAGCCAGGGGCAGAACCCCAGCTGGGCACG	SORCS2;PSAPL1	NM_020777;NM_001085382	Body;TSS1500								PSAPL1;SORCS2	ENST00000319098.4;ENST00000511199.1	TSS1500;5'UTR	PSAPL1;SORCS2	ENST00000319098.4;ENST00000511199.1	TSS1500;5'UTR			chr4:7435043-7438533	6				TRUE
cg21476940	chr1	160854954	+	cg21476940	63743915		CACTAAACTTCCTCCATAAAACTTTCTACACCTCATTCCACATCAAAAAC		II			NA	NA	NA	NA	NA	NA		OpenSea	CCTTCACTCCCTCCCTCCACTGCGCCCTGGAGCTCAACAGAGTGCAGCTTTCTCCAAAAA[CG]CTCCTGATGTGGAATGAGGTGCAGAAAGCTTTATGGAGGAAGCCCAGTGGGGCCAACCAA	CGCTCCTGATGTGGAATGAGGTGCAGAAAGCTTTATGGAGGAAGCCCAGT	ITLN1;ITLN1	NM_017625;NM_017625	5'UTR;1stExon								ITLN1;ITLN1	ENST00000326245.3;ENST00000326245.3	5'UTR;1stExon	ITLN1;ITLN1	ENST00000326245.3;ENST00000326245.3	5'UTR;1stExon					chr1:160854337-160855341	6	TRUE	TRUE
cg00328219	chr8	29033680	+	cg00328219	81698991		TTTTATAATTATTTTAATTTATTACACCATACAAATCCCTCACAACCCTC		II			NA	NA	NA	NA	NA	NA		OpenSea	GAACAAATTTATTCTTGTTTTTGCCAGCACTCTGATCTGCAAGAGCTGAGATAACCAGAC[CG]AGGGTTGTGAGGGACCTGCATGGTGCAACAAACCAAAATAATTACAAAAATGAAATATAT	TTTGTAATTATTTTGGTTTGTTGCACCATGCAGGTCCCTCACAACCCTCG	KIF13B	NM_015254	Body				TRUE				KIF13B	ENST00000524189.1	ExonBnd	KIF13B;KIF13B;KIF13B	ENST00000524189.1;ENST00000522355.1;ENST00000523968.1	ExonBnd;3'UTR;3'UTR	chr8:29033020-29033715	3						TRUE
cg02651190	chr21	44818924	+	cg02651190	83808904		TAACCTCCCRTAAAAAACTAACTACCCACACCTAAATCATAAACCCTCAC		II			NA	NA	NA	NA	NA	NA	chr21:44818894-44819446	Island	GTCCTGAGGCTCAGTTTCCTCCTCTGTGCCCCGGCGACGTGGTGCAGGCCTCGCGAGTGA[CG]TGAGGGTTCATGACCCAGGTGTGGGCAGCCAGCCCTTCACGGGAGGCCACCCACCTGGCC	CGTGAGGGTTCATGACCCAGGTGTGGGCAGCCAGCCCTTCACGGGAGGCC								21:43643326-43643983											chr21:44814467-44824895	6	chr21:44815829-44820596	6		TRUE
cg06965373	chr11	100862794	+	cg06965373	39654523		TAAACTAAAACCACATAAATAATACCCTTTTCAACACAAACCAAAAAAAC		II			NA	NA	NA	NA	NA	NA		OpenSea	AGGCAAACAGATTTCTCACTATCATCCAGTGTACCCTGCTCACCTTCTCACTCCTAGCAC[CG]TTCTTCTGGTCTGTGTTGAAAAGGGTATCATTCATGTGGTTTCAGTTTAGAAGAGTCCCT	AAACTGAAACCACATGAATGATACCCTTTTCAACACAGACCAGAAGAACG	TMEM133	NM_032021	TSS200								TMEM133	ENST00000303130.2	TSS200	TMEM133	ENST00000303130.2	TSS200								TRUE
cg02400146	chr6	90312567	+	cg02400146	6620907		ACTTAATTACCACAAACAAAACRAACTTTATAATCTTATTAATAAACAAC		II			NA	NA	NA	NA	NA	NA		OpenSea	TCTTGCTGTCGGCTTAAGGTCCCCCTCTTAGTTTATGAACAAAATTTCTCTGCCAGCGTG[CG]TTGTCTACTAACAAGACCACAAAGCCCGCCTTGCCTGTGGTAACCAAGCCCTTCTGCGAA	CTTGGTTACCACAGGCAAGGCGGGCTTTGTGGTCTTGTTAGTAGACAACG	ANKRD6	NM_014942	Body								ANKRD6	ENST00000520886.1	5'UTR	ANKRD6;LYRM2;LYRM2;ANKRD6	ENST00000518253.1;ENST00000412237.2;ENST00000520897.1;ENST00000520886.1	TSS200;3'UTR;3'UTR;5'UTR								TRUE
cg08746853	chr12	14924953	-	cg08746853	76627389		TTCTCAAAAAAATCCCTAAACAAAAACRAAAATTTCTATAAAATATCACC		II			NA	NA	NA	NA	NA	NA	chr12:14922877-14923974	S_Shore	AATCCCTTCCTTTCTCAAGAGAATCCCTGAACAAAAACGAAAGTTTCTGTAAGGTGTCAC[CG]CTCTTCAAAGGTGTCAGGACCCTGTCTTCTCTAAAGGTTTTACTGTGTTAAAAAGCAGCT	CGGTGACACCTTACAGAAACTTTCGTTTTTGTTCAGGGATTCTCTTGAGA	HIST4H4	NM_175054	TSS1500						12:14924528-14925001	Unclassified	HIST4H4	ENST00000539745.1	TSS1500	HIST4H4;HIST4H4	ENST00000540565.1;ENST00000358064.3	TSS1500;TSS1500	chr12:14924545-14925070	3						TRUE
cg06272045	chr15	99979059	+	cg06272045	12638897		AAAAAAAACAACCAAACATCTCCAAATAAAATAAACTTCCTACTATTCTC		II			rs56281609	0.052511	NA	NA	NA	NA		OpenSea	CTGGGGTCAGGCCCCGCACGGGGGTGGGAAGCAGGGCTGTGCGTTTTGCTTTCATTTCCC[CG]AGAACAGCAGGAAGCTCATTCCACCTGGAGATGTCTGGCTGTCTCCTTCCGGCCAGTCCC	AAGGAGACAGCCAGACATCTCCAGGTGGAATGAGCTTCCTGCTGTTCTCG								15:97796509-97796583	15:99978610-99979334	Unclassified_Cell_type_specific							chr15:99978725-99979570	3						TRUE
cg20966357	chr6	32299676	+	cg20966357	41645592		AATTAAAAAAACTAAAAATCATATTTCTTAAACTTTCATTTCCCCATATC		II			rs742582	0.337505	NA	NA	NA	NA		OpenSea	CCGCCACTCTCTCTGTGTCTTTTCTTTAACCCTCGCCTTCCCTCCAAAACCTAACAGTTA[CG]ATATGGGGAAATGAAAGTCTAAGAAATATGATTTTCAGCTTCTTTAACCCAGATACTTAA	GTTAAAGAAGCTGAAAATCATATTTCTTAGACTTTCATTTCCCCATATCG	C6orf10	NM_006781	Body																					TRUE
cg00134539	chr21	43824071	+	cg00134539	94678251		AAAAACTACTACRACTCTTAAACTTATTAAAAACCTTAACRTAAAACTAC		II			rs2277798	0.426483	NA	NA	NA	NA		OpenSea	ATTTCTGTGTGCAGGCGAGCTTCTTGGCCTAAGGGCAGGAAGAGATGGCAGCGGGGGAGA[CG]CAGCTCTACGCCAAGGTCTCCAACAAGCTCAAGAGCCGCAGCAGCCCCTCGCTCCTGGAG	CGCAGCTCTACGCCAAGGTCTCCAACAAGCTCAAGAGCCGCAGCAGCCCC	UBASH3A;UBASH3A	NM_001001895;NM_018961	1stExon;1stExon						21:43823474-43824410	Unclassified_Cell_type_specific	UBASH3A;UBASH3A;UBASH3A;UBASH3A	ENST00000291535.6;ENST00000450356.1;ENST00000319294.6;ENST00000398367.1	1stExon;1stExon;1stExon;1stExon	UBASH3A;UBASH3A;UBASH3A;UBASH3A;UBASH3A	ENST00000291535.6;ENST00000450356.1;ENST00000319294.6;ENST00000398367.1;ENST00000473381.1	1stExon;1stExon;1stExon;1stExon;5'UTR	chr21:43823880-43824150	3					TRUE	TRUE
cg24037651	chr8	143449800	+	cg24037651	63792149		CTAACRCTTCAACTATCTAATAAAACAAACCTTTTCRTATTATTAAATTC		II			NA	NA	NA	NA	NA	NA		OpenSea	TATACTGGTTCGGAGAGTTCCCCTTCTGCCCATGACTAGGAAGCTGGAGAGAGTGCTGCC[CG]AACCTAACAATACGAAAAGGCCTGTCTCATCAGACAGCTGAAGCGTCAGGGCCATGGAGT	TGACGCTTCAGCTGTCTGATGAGACAGGCCTTTTCGTATTGTTAGGTTCG	TSNARE1	NM_145003	5'UTR		chr8:143449565-143449565		TRUE				TSNARE1;TSNARE1;TSNARE1	ENST00000519651.1;ENST00000307180.3;ENST00000524325.1	5'UTR;5'UTR;5'UTR	TSNARE1;TSNARE1;TSNARE1;TSNARE1;TSNARE1	ENST00000520462.1;ENST00000519651.1;ENST00000307180.3;ENST00000524325.1;ENST00000518720.1	5'UTR;5'UTR;5'UTR;5'UTR;5'UTR	chr8:143449660-143450170	3						TRUE
cg11800844	chr5	143469185	+	cg11800844	29758146		ATTTAATTTCTTCTACTTACTCTAATTCTCCAAAAAACRTAATAACTACC		II			NA	NA	NA	NA	NA	NA		OpenSea	CCTGTAGCTACACTTGCATGTAAGGTACAGCAGTAGGAGTTTTTGTTTCTGTTTTTGTTT[CG]GCAGTTACCACGTTCCTTGGAGAATTAGAGCAAGCAGAAGAAACTAAATCTCTCTTCAAT	CGGCAGTTACCACGTTCCTTGGAGAATTAGAGCAAGCAGAAGAAACTAAA							TRUE										chr5:143468940-143469275	3						TRUE
cg21238254	chr4	1988351	+	cg21238254	5738355		ACTAATAAAAAACTCCACCTAATAAAATCCTATAACTAAACTAAAATACC		II			NA	NA	NA	NA	NA	NA	chr4:1987492-1988260	S_Shore	GAGCAGGGGAACGCCTGGAGCCACGACCTCACACTTTGCCAAGACACCAAACAAAGACAG[CG]GCACCCCAGCCCAGCCACAGGATCTCACCAGGTGGAGTCTCTCACCAGTGTGGCGGGGGC	CGGCACCCCAGCCCAGCCACAGGATCTCACCAGGTGGAGTCTCTCACCAG	MIR943;WHSC2	NR_030641;NM_005663	TSS200;Body					4:1957261-1958397			MIR943	ENST00000401286.1	TSS200	WHSC2;WHSC2;WHSC2;MIR943;WHSC2;WHSC2	ENST00000333877.4;ENST00000463820.1;ENST00000488452.1;ENST00000401286.1;ENST00000467661.1;ENST00000421397.1	3'UTR;3'UTR;3'UTR;TSS200;TSS200;3'UTR	chr4:1987485-1988555	3						TRUE
cg05995607	chr11	59953045	-	cg05995607	95613891		ACAAAAATAAAATCTACAAACAAACAACCCTATACTACACCTTAAACCTC		II			NA	NA	NA	NA	NA	NA		OpenSea	AAAACTAAAAGGCAGAAATGAAATCTACAGGCAGACAGCCCTGTGCTGCACCTTGGGCCT[CG]TTAAAGATTGACCCCTGACCTAACCGGTTATGTTATCTATAGATTCCAGACATTGTATGG	CGAGGCCCAAGGTGCAGCACAGGGCTGTCTGCCTGTAGATTTCATTTCTG											MS4A6A;MS4A6A;MS4A6A	ENST00000532169.1;ENST00000529054.1;ENST00000530839.1	TSS1500;TSS1500;TSS1500	MS4A6A;MS4A6A;MS4A6A;MS4A6A;MS4A6A	ENST00000532169.1;ENST00000534596.1;ENST00000531531.1;ENST00000529054.1;ENST00000530839.1	TSS1500;TSS1500;TSS1500;TSS1500;TSS1500	chr11:59952780-59953130	3						TRUE
cg06679089	chr22	40444883	-	cg06679089	32671207		CTATCCATCCATCCATCTTTCTTATCTTTCTAACAAAATTTCRCTCTATC		II			NA	NA	NA	NA	NA	NA	chr22:40440852-40441810	S_Shelf	CTTCCTTCCTTCTATCCATCCATCCATCTTTCTTGTCTTTCTGACAGAGTTTCGCTCTGT[CG]CCCAGGCTGGAGTGAAGTGGCATGATCTCGGCTCACCACAACCTCTGCCCCGCTCCCCCC	TATCCATCCATCCATCTTTCTTGTCTTTCTGACAGAGTTTCGCTCTGTCG	TNRC6B	NM_001024843	5'UTR								TNRC6B;TNRC6B	ENST00000301923.9;ENST00000402203.1	5'UTR;5'UTR	TNRC6B;TNRC6B	ENST00000441751.1;ENST00000402203.1	5'UTR;5'UTR								TRUE
cg25298161	chr15	41806135	+	cg25298161	33724520		TAAAAACTAAAACCCCTAAATAAAAACTCCTTAAAACTCCTCCCRAAAAC		II			NA	NA	NA	NA	NA	NA	chr15:41803443-41805531	S_Shore	CCTCAGACCCCAGGACGCCAGAGGAGGAAAGGGAGGGGCGTGTGGGCAGCGAGGTCCCTA[CG]CTTCCGGGAGGAGCCTTAAGGAGTCCCCACCCAGGGGTTCTAGTTTCCAGCCGTCAGATG	CGCTTCCGGGAGGAGCCTTAAGGAGTCCCCACCCAGGGGTTCTAGTTTCC	LTK;LTK;LTK	NM_206961;NM_002344;NM_001135685	TSS200;TSS200;TSS200					15:39591203-39593434			LTK;LTK;LTK;LTK	ENST00000561619.1;ENST00000263800.6;ENST00000355166.5;ENST00000360087.4	TSS200;TSS200;TSS200;TSS200	LTK;LTK;LTK;LTK;LTK	ENST00000561619.1;ENST00000263800.6;ENST00000563518.1;ENST00000355166.5;ENST00000360087.4	TSS200;TSS200;TSS200;TSS200;TSS200	chr15:41805085-41806495	3						TRUE
cg04348707	chr6	32784097	-	cg04348707	94627377		TCACCTATACTAAAAAAATAACAATAACAAATAACTTATACCTAATAACC		II			NA	NA	rs9404998	0.059469	rs9404998	0.059469		OpenSea	TGCATATTCTGTCACCTGTGCTAGAAAAATAACAGTGACAAGTAACTTGTACCTGGTAGC[CG]GAGGACAAGGACAATGTATTCTATTCAACTTCTCTTACTTCTCAAAACTGTTTAGTACAA	CGGCTACCAGGTACAAGTTACTTGTCACTGTTATTTTTCTAGCACAGGTG	HLA-DOB	NM_002120	Body											HLA-DOB	ENST00000475235.1	3'UTR			chr6:32781971-32785187	6	chr6:32783200-32785205	6		TRUE
cg02594677	chr10	468386	-	cg02594677	23653948		AACAATATACCRACCCCCAAAAAATCTAAACACCTATAACAAACAACAAC		II			NA	NA	NA	NA	NA	NA	chr10:465928-466396	S_Shore	AACCTACACAAAGCAGTGTGCCGGCCCCCAAGAAGTCTGAACACCTGTGGCAGACAGCAG[CG]TCAAGCAGCTGTGGTTAAAGCCCTCGTTTCCTTAAATGACTCCCACGGTCAGGACGAGCA	CGCTGCTGTCTGCCACAGGTGTTCAGACTTCTTGGGGGCCGGCACACTGC	DIP2C	NM_014974	Body					10:458347-458443									chr10:467980-468450	3						TRUE
cg24650940	chr5	123988226	-	cg24650940	88704370		ACCRCTTCACAATACCACAAAATATTTAAATCTACCCACAATTCACATCC		II			NA	NA	NA	NA	NA	NA	chr5:123987398-123987748	S_Shore	TATATGTACGAGCCGCTTCACAATGCCACAGAGTGTTTAAATCTGCCCACAATTCACATC[CG]AATATATACAGGCACATGTTTACACAGCCAAATCTGCCACTCTATATTGGAATGAAGGCT	CGGATGTGAATTGTGGGCAGATTTAAACACTCTGTGGCATTGTGAAGCGG	ZNF608	NM_020747	Body			RDMR					RP11-43D2.6;ZNF608	ENST00000507508.1;ENST00000504926.1	3'UTR;5'UTR	ZNF608;RP11-43D2.6;ZNF608	ENST00000503896.2;ENST00000507508.1;ENST00000504926.1	3'UTR;3'UTR;5'UTR	chr5:123988080-123988390	3						TRUE
cg19702675	chr2	171387064	-	cg19702675	48754573		AAAAATTCTACTTAACAACTATTAACTCTAAAAACCACATAACCRCTCTC		II			NA	NA	NA	NA	NA	NA		OpenSea	GGGTTAATCTGAGGGGTTCTGCTTGGCAGCTGTTAGCTCTGAGAACCACATGGCCGCTCT[CG]GGTGCAGGGAGTCAGGCTAGCTGTTAACTACCCAGCGCCAGGTTGAGGCATCGTCTTTGC	GGGGTTCTGCTTGGCAGCTGTTAGCTCTGAGAACCACATGGCCGCTCTCG	MYO3B;MYO3B;MYO3B	NM_001083615;NM_001171642;NM_138995	Body;Body;Body				TRUE		2:171386974-171387104	Unclassified_Cell_type_specific							chr2:171386745-171387150	3						TRUE
cg17829810	chr8	75896025	-	cg17829810	26601854		ATTACAACATAAACAAAAAAACRACCTCTCCTTTCACTACCTATTCTAAC		II			NA	NA	NA	NA	NA	NA	chr8:75896528-75897116	N_Shore	TCTTACCCCAGATTACAACATGAACAAAGGAACGGCCTCTCCTTTCACTACCTATTCTAG[CG]CTGGGGTTTCAATTCCTGTCAACAATCCCTGATAAATTAATGGTACCCTTTATATCAACT	TTACAACATGAACAAAGGAACGGCCTCTCCTTTCACTACCTATTCTAGCG	CRISPLD1	NM_031461	TSS1500								CRISPLD1;CRISPLD1	ENST00000262207.4;ENST00000519798.1	TSS1500;TSS1500	CRISPLD1;CRISPLD1;CRISPLD1	ENST00000262207.4;ENST00000519798.1;ENST00000520277.1	TSS1500;TSS1500;TSS1500								TRUE
cg09851545	chr8	72649950	-	cg09851545	12728167		ATACAAAACTTCTACTTTCTCTCRTCTCTCTCTTACCCCTTAAAAAAACC		II			NA	NA	NA	NA	NA	NA		OpenSea	AGGAACTAAACATGCAAGGCTTCTGCTTTCTCTCGTCTCTCTCTTACCCCTTAGAGAAGC[CG]CTGGCTGAACTAAAAATAAGTCACTTAAACTAAGTTGTTAAAGAGTCATCGTACTCAATT	CGGCTTCTCTAAGGGGTAAGAGAGAGACGAGAGAAAGCAGAAGCCTTGCA						DMR											chr8:72649720-72649970	3						TRUE
cg08599355	chr13	99714609	-	cg08599355	18669234		AAAATTTACATTTACTTTTACAATTCATTACCCCCTCCCAAACAAACTTC		II			NA	NA	NA	NA	NA	NA		OpenSea	AAAACTTGTATAAAGTTTACATTTACTTTTACAGTTCATTGCCCCCTCCCAAGCAAACTT[CG]AATGACCTCATGGGAAACCAACCAACCAAAAAACCCACCAATCTATTTCGTTTTTCTAAT	CGAAGTTTGCTTGGGAGGGGGCAATGAACTGTAAAAGTAAATGTAAACTT	DOCK9;DOCK9	NM_015296;NM_001130049	Body;Body				TRUE				DOCK9;DOCK9	ENST00000376453.3;ENST00000400220.4	5'UTR;5'UTR	DOCK9;DOCK9;DOCK9	ENST00000376453.3;ENST00000400220.4;ENST00000479769.1	5'UTR;5'UTR;3'UTR			chr13:99714594-99715410	5				TRUE
cg25314733	chr7	2247473	+	cg25314733	2618925		AATCCCACACATCTATACCCCCTTCAAATTCCAAATACAAATAATAAACC		II			rs56086108	0.35396	NA	NA	NA	NA	chr7:2250016-2250275	N_Shelf	AGTACAGCTGATGTCAGTGAAAGAGGAAGAGAAGAAAACCGTAAAATGAAGCAGAGATGC[CG]GCCTACTACTTGCACCTGGAATCTGAAGGGGGCACAGATGTGTGGGACTGGGCCCTGACC	CGGCCTACTACTTGCACCTGGAATCTGAAGGGGGCACAGATGTGTGGGAC	MAD1L1;MAD1L1;MAD1L1	NM_003550;NM_001013837;NM_001013836	Body;Body;Body								MAD1L1	ENST00000486340.1	3'UTR	MAD1L1;MAD1L1	ENST00000486340.1;ENST00000459731.1	3'UTR;3'UTR								TRUE
cg03368758	chr4	16900733	-	cg03368758	86775219		ACCCTTCACAACCTAATTACTAAACTTATTAACATAAAAATAATCTAACC		II			NA	NA	NA	NA	NA	NA		OpenSea	CTCCAGCCAGGACCCTTCACAACCTGATTGCTAAGCTTGTTAGCATAGAGGTGGTCTAAC[CG]CTACATGAGCCGCTCACCCCTGACAACCACACTGTTGTAATGTATCAGAAATGTTGATTA	CCCTTCACAACCTGATTGCTAAGCTTGTTAGCATAGAGGTGGTCTAACCG	LDB2;LDB2	NM_001290;NM_001130834	TSS1500;TSS1500								LDB2;LDB2;LDB2;LDB2	ENST00000515064.1;ENST00000441778.2;ENST00000502640.1;ENST00000304523.5	TSS1500;TSS1500;TSS1500;TSS1500	LDB2;LDB2;LDB2;LDB2;LDB2;LDB2;LDB2;LDB2	ENST00000504189.1;ENST00000515064.1;ENST00000441778.2;ENST00000512345.1;ENST00000502640.1;ENST00000506732.1;ENST00000510825.1;ENST00000304523.5	TSS1500;TSS1500;TSS1500;TSS1500;TSS1500;TSS1500;TSS1500;TSS1500	chr4:16900520-16900895	3					TRUE	TRUE
cg05626664	chr1	208394231	-	cg05626664	95644967		CCACAATAAAATAAACACTATAAATATACCTTTAATCCCTAAACCTCCCC		II			NA	NA	NA	NA	NA	NA		OpenSea	TCCTTTCCCACCCACAATGAGATGAACACTGTGGGTGTGCCTTTGATCCCTAGGCCTCCC[CG]ACCCAGTGACAGAGCTCAGTCTGGGAAGCATGTGGCAAGGGGAAAGAAATAGATCCAAGG	CGGGGAGGCCTAGGGATCAAAGGCACACCCACAGTGTTCATCTCATTGTG	PLXNA2	NM_025179	5'UTR				TRUE				PLXNA2	ENST00000367033.3	5'UTR	PLXNA2	ENST00000367033.3	5'UTR	chr1:208394125-208394615	3						TRUE
cg15111360	chr2	430929	-	cg15111360	4608430		AACRACCRCTAATTCTCATAACTCTATAAATCTCAATACTCCATAAAAAC		II			NA	NA	NA	NA	NA	NA	chr2:426472-427581	S_Shelf	AGGAGGGCTCGGGCGGCCGCTGATTCTCATGACTCTGTGGGTCTCAATGCTCCATGAGAA[CG]TAGCCCAGCTCATAAAAGTGACCGTAAGATCCGTCTCCTCACAGCGAAGACTGAAGCAGT	GCGGCCGCTGATTCTCATGACTCTGTGGGTCTCAATGCTCCATGAGAACG								2:420839-420976	2:429538-430957	Unclassified_Cell_type_specific														TRUE
cg18614735	chr8	41583523	+	cg18614735	48716150		TCAAACTAAAACTACTAAAAACATAAACCCRAAAAACAAAAATATATCCC		II			NA	NA	NA	NA	NA	NA	chr8:41583135-41583524	Island	TCCTGGCCAGAGGAGGAAAATGCTTTGCTCTGACTCGTCTGACGCCAGCCGCCCTTCACA[CG]GGACACACCCTTGCCCCTCGGGCTTATGCTCCCAGCAGCCCCAGCCTGAGGGACCTACCT	CGGGACACACCCTTGCCCCTCGGGCTTATGCTCCCAGCAGCCCCAGCCTG	ANK1;ANK1;ANK1;ANK1;ANK1	NM_020476;NM_020475;NM_001142446;NM_020477;NM_000037	Body;Body;Body;Body;Body														chr8:41583165-41583615	3						TRUE
cg26187205	chr3	159659697	+	cg26187205	94780471		AAACATTACTCTAAAATACTAAACCAAAAACCTCAAATTATCAATCACCC		II			rs13069625	0.477312	NA	NA	NA	NA		OpenSea	ATGAGCAGGACTGAAGATAGGAAGATAGCATCTCATTATGAGTCATTCACCTGCTGGAAG[CG]GGTGACTGACAACTTGAGGTTTTTGGCTCAGTATTCTAGAGCAATGTTTTAAAAACATTA	CGGGTGACTGACAACTTGAGGTTTTTGGCTCAGTATTCTAGAGCAATGTT							TRUE				CTD-2049J23.2	ENST00000497452.1	3'UTR	CTD-2049J23.2	ENST00000497452.1	3'UTR	chr3:159659420-159659795	3						TRUE
cg00562504	chr10	468347	-	cg00562504	95804986		TCTCATACAAAATATCTCCCTATCATAAAACCTACACAAAACAATATACC		II			rs7096386	0.018328	NA	NA	NA	NA	chr10:465928-466396	S_Shore	TTTGTGCTTTTTCTCATACAGAGTATCTCCCTGTCATAGAACCTACACAAAGCAGTGTGC[CG]GCCCCCAAGAAGTCTGAACACCTGTGGCAGACAGCAGCGTCAAGCAGCTGTGGTTAAAGC	CTCATACAGAGTATCTCCCTGTCATAGAACCTACACAAAGCAGTGTGCCG	DIP2C	NM_014974	Body					10:458347-458443									chr10:467980-468450	3						TRUE
cg19677259	chr11	68475309	-	cg19677259	79667843		ATATTCAATAATTCTCTAAAAATTTTAAATAATATCACAACAACCCATCC		II			NA	NA	NA	NA	NA	NA		OpenSea	AAAATCTTTAGGTGTTCAGTAGTTCTCTAGAGATTTTAAGTGGTATCACAACAGCCCATC[CG]GAGAACTTATTTCTAAATAATTTGAAAAACAAACAAGAAACCATTAGGGTTTTCATGCAG	TGTTCAGTAGTTCTCTAGAGATTTTAAGTGGTATCACAACAGCCCATCCG	MTL5	NM_004923	3'UTR								MTL5	ENST00000255087.5	3'UTR	MTL5;MTL5	ENST00000255087.5;ENST00000544398.1	3'UTR;3'UTR	chr11:68475285-68475555	3						TRUE
cg04384112	chr16	75339383	+	cg04384112	62791969		TAAACTAAAAATTAAACCTTAACATATAACTCCAAAACCCTACCTAAAAC		II			NA	NA	NA	NA	NA	NA		OpenSea	TCTTCAGACCTCTGTGGGCTCTGTGTGGCAGGTCTCTGCTTGCAAGGAGGGGAGGAGCAG[CG]CTTCAGGCAGGGCTTTGGAGTCACATGCCAAGGTCCAACTTCCAGCTTAACTGTGTGACT	AAGCTGGAAGTTGGACCTTGGCATGTGACTCCAAAGCCCTGCCTGAAGCG	CFDP1	NM_006324	Body				TRUE		16:75338564-75339495	Unclassified				CFDP1;CFDP1;CFDP1	ENST00000562602.1;ENST00000570103.1;ENST00000564793.1	TSS200;3'UTR;3'UTR	chr16:75339160-75339675	3						TRUE
cg08290738	chr15	76222477	+	cg08290738	2762972		TATCTACTACAAAATAAAATAAACTATTATCTTAATAATTCTTTAAACAC		II			NA	NA	NA	NA	NA	NA		OpenSea	TCTGTGAATGAAGGGAAATGGTCTCAGGTTTTGTCACTTTGGGGTTAACAATTTAAAAAA[CG]TGTTTAAAGAATTATTAAGATAATAGTTCATTCCATTTTGTAGTAGACATTGGCTAAGGG	CGTGTTTAAAGAATTATTAAGATAATAGTTCATTCCATTTTGTAGTAGAC	FBXO22;FBXO22	NM_012170;NM_147188	3'UTR;Body								FBXO22	ENST00000453211.2	3'UTR	FBXO22;FBXO22;FBXO22	ENST00000453211.2;ENST00000569022.1;ENST00000569749.1	3'UTR;3'UTR;3'UTR	chr15:76222240-76222490	3						TRUE
cg02018326	chr19	51670251	+	cg02018326	63709196		CACTTCTAACCCCAAACAATCACAACCTCATCTTAAACCATAAAATAATC		II			NA	NA	NA	NA	NA	NA		OpenSea	TTCATTTTTTCAGTCCCAGACACTCCCATAGACCCTACAGAATCCTACATCCTGCAGGAT[CG]ACTATCTCATGGCTCAAGATGAGGCTGTGACTGTCTGGGGCCAGAAGTGACCAGTTCCCA	CGACTATCTCATGGCTCAAGATGAGGCTGTGACTGTCTGGGGCCAGAAGT	SIGLECP3	NR_002804	TSS1500								AC063977.1;AC063977.1	ENST00000305812.7;ENST00000341811.4	TSS1500;TSS1500	AC063977.1;AC063977.1	ENST00000305812.7;ENST00000341811.4	TSS1500;TSS1500					chr19:51669699-51670790	6		TRUE
cg03603669	chr3	169896616	-	cg03603669	85769329		AACATATCRATCTAAACCACTATAAACAAAAATCTATAACTACTACATTC		II			rs116935080	0.026476	NA	NA	NA	NA	chr3:169898946-169899626	N_Shelf	AATACCTGTACAGCATGTCGGTCTGAACCACTGTAGACAGAGATCTGTGGCTGCTGCATT[CG]AGAGGAGGAAGTGGTGATGGTGGTGGTGGTGGTACTGCTGGTTGTTGTTGACACAGAAGA	GCATGTCGGTCTGAACCACTGTAGACAGAGATCTGTGGCTGCTGCATTCG	PHC3	NM_024947	Body						3:169896387-169896861	Promoter_Associated_Cell_type_specific				PHC3	ENST00000491258.1	3'UTR	chr3:169896485-169896730	3						TRUE
cg16416158	chr1	21652298	-	cg16416158	15696299		AAATTATAATTCCCACCTCCTACTCCACRAAACAAACATAAAACAAATAC		II			NA	NA	NA	NA	NA	NA		OpenSea	TAATGCTCAATAAATTGTGGTTCCCACCTCCTGCTCCACGGAGCAGACATGAAACAGGTA[CG]AGAAGCAACGAGAAGGGGCGGCAGCAGAGCATCAACACACAGGGAGTCCTGCCTACTGTC	AATTGTGGTTCCCACCTCCTGCTCCACGGAGCAGACATGAAACAGGTACG	ECE1	NM_001113348	Body				TRUE							ECE1	ENST00000463334.2	3'UTR	chr1:21650765-21652415	3						TRUE
cg09261289	chr12	10459923	+	cg09261289	14757290		CRACAAACAAAATTCAAAAAAATAAAACTAAATAAATTTCCCACTTAAAC		II			NA	NA	NA	NA	NA	NA		OpenSea	ACTTTAAGAAAATGAAAATTGAGGTGTTGAAAAAAGCTTTTAAGGCTAACGTGAATGAGG[CG]TCCAAGTGGGAAACCCATCCAGTTCTACTTTTTTGAACTTTGCCTGTCGTGGCCAGGATA	GACAGGCAAAGTTCAAAAAAGTAGAACTGGATGGGTTTCCCACTTGGACG	KLRD1;KLRD1;KLRD1	NM_002262;NM_001114396;NM_007334	TSS1500;5'UTR;TSS1500								KLRD1;KLRD1;KLRD1;KLRD1;KLRD1	ENST00000381907.4;ENST00000350274.5;ENST00000538997.1;ENST00000543777.1;ENST00000544747.1	5'UTR;TSS1500;TSS1500;TSS1500;5'UTR	KLRD1;KLRD1;KLRD1;KLRD1;KLRD1;KLRD1;KLRD1	ENST00000381907.4;ENST00000381908.3;ENST00000538997.1;ENST00000344825.6;ENST00000539374.1;ENST00000544747.1;ENST00000540271.1	5'UTR;TSS1500;TSS1500;TSS1500;TSS1500;5'UTR;5'UTR								TRUE
cg03543120	chr5	148807167	-	cg03543120	65788267		AATCCCTTCCCTTCACAAATAAACCATATAATCCACAAATAAAAATAATC		II			NA	NA	NA	NA	NA	NA		OpenSea	ACAGTTGACAGGGTCCCTTCCCTTCACAGGTGAGCCATGTAGTCCACAAGTGGAGGTGGT[CG]TAAGTGAAAACCACATTACCAGCATGGTAAAGGGTTAGAAAGAGGGCACCGGGTGGGCGA	CGACCACCTCCACTTGTGGACTACATGGCTCACCTGTGAAGGGAAGGGAC	MIR143;LOC728264	NR_029684;NR_027180	TSS1500;Body								MIR143	ENST00000385300.1	TSS1500	MIR143	ENST00000385300.1	TSS1500								TRUE
cg04195684	chr22	50515473	+	cg04195684	20780918		CATATACAAAAACAATATATATAAACATTTCCTCAAACCCAAAAATCCAC		II			NA	NA	NA	NA	NA	NA	chr22:50515141-50515474	Island	GCCGTGGGCAGTGGGTCAGGTCAGCCTGCCGTGTAGATGCGAGACCGCCTTGGAGGCGCC[CG]TGGATCTTTGGGCTTGAGGAAATGTTCACACACATTGTCCTTGCATATGAAAATTAGCAG	ATATGCAAGGACAATGTGTGTGAACATTTCCTCAAGCCCAAAGATCCACG	MLC1;MLC1	NM_139202;NM_015166	Body;Body					22:48857416-48857601									chr22:50515245-50515695	3						TRUE
cg13408605	chr20	1639816	-	cg13408605	94732466		ACTATAATTATTTTCTATATACAAAAAAAATCCACTAATTCTCTACCACC		II			NA	NA	NA	NA	NA	NA		OpenSea	AAAAAAACATGGCTATAATTATTTTCTGTGTACAGGAAGAGTCCACTGGTTCTCTGCCAC[CG]TTGTGCCTTAGAAAAGCCACCTTGTTAAAAGAAATGATTTCTCTTCCAGCATCTATGACT	CGGTGGCAGAGAACCAGTGGACTCTTCCTGTACACAGAAAATAATTATAG	SIRPG;SIRPG;SIRPG	NM_001039508;NM_018556;NM_080816	TSS1500;TSS1500;TSS1500								SIRPG;SIRPG;SIRPG	ENST00000216927.4;ENST00000344103.4;ENST00000381583.2	TSS1500;TSS1500;TSS1500	SIRPG;SIRPG;SIRPG	ENST00000216927.4;ENST00000344103.4;ENST00000303415.3	TSS1500;TSS1500;TSS1500								TRUE
cg26496628	chr5	82864340	+	cg26496628	19716224		ATTTTCACACTAAAATAAAATTCRAACTCCATACCACTAAAATAATTCTC		II			NA	NA	NA	NA	NA	NA		OpenSea	ATTCTCACCCAAAACAATTAAATCTTTTAACAGAGGCCTGAATCTGGGCAGTTTGAGCCC[CG]AGAATCACTTTAGTGGCATGGAGTCCGAATCTCATTTCAGTGTGAAAATGAGATGGTTAT	TTTTCACACTGAAATGAGATTCGGACTCCATGCCACTAAAGTGATTCTCG	VCAN;VCAN;VCAN;VCAN	NM_004385;NM_001164098;NM_001126336;NM_001164097	Body;Body;Body;Body				TRUE				VCAN;VCAN-AS1	ENST00000513016.1;ENST00000513899.1	5'UTR;3'UTR	VCAN;VCAN;VCAN-AS1	ENST00000505615.1;ENST00000513016.1;ENST00000513899.1	5'UTR;5'UTR;3'UTR			chr5:82863985-82864344	6	chr5:82863381-82864509	6		TRUE
cg27190014	chr8	128971471	-	cg27190014	36730875		AACTATCAATCCCCTAATTACTTCCTATCTTATATTTTTATCTTATCCAC		II			NA	NA	NA	NA	NA	NA		OpenSea	AGCGAACTGATGACTATCAGTCCCCTGATTGCTTCCTGTCTTATGTTTTTATCTTATCCA[CG]CATTTAGTGGGCATTTATAAAGGAATTCTGGTATTCTAAATATTCTACACTCTGGGGATA	ACTATCAGTCCCCTGATTGCTTCCTGTCTTATGTTTTTATCTTATCCACG	MIR1205;PVT1	NR_031610;NR_003367	TSS1500;Body								MIR1205;PVT1	ENST00000408844.1;ENST00000513868.2	TSS1500;5'UTR	MIR1205;PVT1;PVT1;PVT1	ENST00000408844.1;ENST00000513868.2;ENST00000519481.1;ENST00000517838.1	TSS1500;5'UTR;5'UTR;5'UTR	chr8:128971285-128971490	3						TRUE
cg19131667	chr3	17236940	-	cg19131667	76760218		ACCTCCAACTAAATTTCTCATAACAATACTAACTAAACAAAACCATCTAC		II			NA	NA	NA	NA	NA	NA		OpenSea	CCAGCACCAGGGCCTCCAGCTGAGTTTCTCATAGCAATGCTGGCTGGGCAAAACCATCTG[CG]TGCTCTCCCTTGCTGTTCCTGGCACCAAGGGTAGGCATCTGCACAATGGCTGGCCCAGAT	CGCAGATGGTTTTGCCCAGCCAGCATTGCTATGAGAAACTCAGCTGGAGG	TBC1D5;TBC1D5;TBC1D5	NM_014744;NM_001134380;NM_001134381	Body;Body;Body				TRUE		3:17236665-17237097	Unclassified_Cell_type_specific	TBC1D5	ENST00000414318.2	3'UTR	TBC1D5	ENST00000414318.2	3'UTR	chr3:17236720-17237215	3						TRUE
cg08908131	chr10	118706938	-	cg08908131	99731933		ACTCCACCAAAACACTTCAATCCTAACTAACTTAAAAACTAATTTACTAC		II			NA	NA	NA	NA	NA	NA		OpenSea	CTTCACACACTGCTCCACCAGGGCACTTCAATCCTAACTGACTTAAGGACTGGTTTGCTG[CG]TAATGACATAGAATTTCAAACTCTGTACTCAATCTACAGCCTCTTCAGATGAAAGACTAA	CGCAGCAAACCAGTCCTTAAGTCAGTTAGGATTGAAGTGCCCTGGTGGAG	KIAA1598;KIAA1598	NM_018330;NM_001127211	Body;Body				TRUE				KIAA1598	ENST00000497044.1	3'UTR	KIAA1598;KIAA1598	ENST00000497044.1;ENST00000469231.1	3'UTR;3'UTR	chr10:118706740-118706950	3						TRUE
cg05025332	chr2	65165160	-	cg05025332	18703203		TATAAAATTTTTCTCTTACAAAAACCAAACACATAAACTATCRTACACRC		II			NA	NA	NA	NA	NA	NA		OpenSea	GGTTGGAGAAGTGTGGGATTTTTCTCTTGCAGGAACCAAGCACATGGGCTGTCGTACACG[CG]AGGGGCCAGGGTTCAGAGCTAGATTTCTGGTTTCAGTTTCTCTGCAGGGCTGGGGCAGGC	CGCGTGTACGACAGCCCATGTGCTTGGTTCCTGCAAGAGAAAAATCCCAC							TRUE		2:65165078-65165364	Unclassified_Cell_type_specific							chr2:65165080-65165530	3						TRUE
cg19418525	chr4	79077191	-	cg19418525	74790829		AATTCTTTCATATAACATTCTCTCCTTTATACTCATCATACTTAATAATC		II			rs74995858	0.019097	NA	NA	NA	NA		OpenSea	GCAAACAACATAATTCTTTCATGTGGCATTCTCTCCTTTGTGCTCATCATGCTTGATGAT[CG]CTGACCAGTTCTAAAATAGAGTCCATGGGTTCAAGCCTTTGGCTGTTTCTGGGCTCTTAG	ATTCTTTCATGTGGCATTCTCTCCTTTGTGCTCATCATGCTTGATGATCG	FRAS1;FRAS1	NM_025074;NM_001166133	Body;Body				TRUE										chr4:79076945-79077230	3						TRUE
cg06895218	chr6	151558246	+	cg06895218	4607853		ATTATATACCAAACACAAAATTACCACTCTAATTTCCAAAATTCTAAATC		II			NA	NA	NA	NA	NA	NA	chr6:151560766-151560993	N_Shelf	GCCAATCCAAGCAATTCCGAAGGCATCTTGGAAGCCCTAGAAAAGAAAACCTCAGTGACT[CG]ATTTAGAACCTTGGAAACTAGAGTGGTAACTTTGTGCTTGGCACATAATAGGTACTTGAT	TTATGTGCCAAGCACAAAGTTACCACTCTAGTTTCCAAGGTTCTAAATCG																	chr6:151557845-151558275	3						TRUE
cg26329192	chr12	108687373	+	cg26329192	61647833		AAAAACTAATTAACTAAAAACTCACATTAAAAAACTACAAACAACATAAC		II			NA	NA	NA	NA	NA	NA		OpenSea	TCTGTCAGTGGTCACTGGTGCCCTTTGGAGTTCAGACCACAAGACTTCCTCACCATTCAC[CG]TTATGTTGTCTGCAGCTCTCCAATGTGAGTCCTCAGCCAATCAGTCCCTGTACACAGCTA	GGGACTGATTGGCTGAGGACTCACATTGGAGAGCTGCAGACAACATAACG	CMKLR1;CMKLR1;CMKLR1;CMKLR1	NM_001142345;NM_001142343;NM_004072;NM_001142344	5'UTR;5'UTR;5'UTR;5'UTR								CMKLR1;CMKLR1;CMKLR1;CMKLR1;CMKLR1;CMKLR1	ENST00000412676.1;ENST00000552995.1;ENST00000397688.2;ENST00000412676.1;ENST00000312143.7;ENST00000550402.1	ExonBnd;5'UTR;5'UTR;5'UTR;5'UTR;5'UTR	CMKLR1;CMKLR1;CMKLR1;CMKLR1;CMKLR1;CMKLR1;CMKLR1	ENST00000412676.1;ENST00000552995.1;ENST00000397688.2;ENST00000549466.1;ENST00000412676.1;ENST00000312143.7;ENST00000550402.1	ExonBnd;5'UTR;5'UTR;5'UTR;5'UTR;5'UTR;5'UTR								TRUE
cg09101894	chr5	67583627	-	cg09101894	23761918		ATCATATAACCATTTAAATACRAATTACAATCRACCTCATAAAAATAACC		II			NA	NA	NA	NA	NA	NA	chr5:67584213-67584451	N_Shore	TTAATTAGCAGGTCATATGGCCATTTAAATGCGAGTTGCAATCGACCTCATAAAAATAGC[CG]CAGTGTTGTTTTATTCTGAATCGTCACATGATCATGGAGTATAGTATGCATATGGTGTGG	CGGCTATTTTTATGAGGTCGATTGCAACTCGCATTTAAATGGCCATATGA	PIK3R1;PIK3R1	NM_181523;NM_181524	Body;TSS1500						5:67583598-67584704	Promoter_Associated	PIK3R1	ENST00000320694.8	TSS1500	PIK3R1;PIK3R1	ENST00000320694.8;ENST00000521409.1	TSS1500;TSS1500			chr5:67583470-67584926	6	chr5:67580921-67585794	6		TRUE
cg04606397	chr6	157129618	-	cg04606397	49641955		AACCTATCACRTAATACTCTTATAAATATAAACTCCAACCTACATTAACC		II			rs17087781	0.059022	NA	NA	NA	NA		OpenSea	GTGTTCTTGGCAGCCTATCACGTGGTGCTCTTGTGAGTGTGGGCTCCAGCCTACATTGAC[CG]TGAACCAGAGCAGCCCTGTTACTAAAGTCAATGCTTGTAATTCTCTTACAGTCCTCATAC	CGGTCAATGTAGGCTGGAGCCCACACTCACAAGAGCACCACGTGATAGGC	ARID1B;ARID1B;ARID1B	NM_017519;NM_175863;NM_020732	Body;Body;Body				TRUE		6:157129496-157129624	Unclassified_Cell_type_specific	ARID1B;ARID1B	ENST00000354354.3;ENST00000535255.1	5'UTR;5'UTR	ARID1B;ARID1B	ENST00000354354.3;ENST00000535255.1	5'UTR;5'UTR	chr6:157129380-157129710	3						TRUE
cg15076869	chr19	4104918	+	cg15076869	13609865		ACACTATCTAAAAATATATATAATTATCACAACTAAAAAATACTCCTAAC		II			NA	NA	rs28579444	0.12865	NA	NA	chr19:4102299-4103041	S_Shore	GTGGGGCCGACCTGGGCACTGCAGGGCGCTGAGTAGCGTCCCTGGCCTCCATCCACTCCA[CG]CCAGGAGCATCCCCCAGTTGTGACAACCACACACATCCCCAGACAGTGCCAGGTGTCTCC	CGCCAGGAGCATCCCCCAGTTGTGACAACCACACACATCCCCAGACAGTG	MAP2K2	NM_030662	Body						19:4104503-4105311	Unclassified_Cell_type_specific							chr19:4104725-4105190	3						TRUE
cg19961766	chr15	31621796	-	cg19961766	64614267		CTTAAAATATCTTCCTAATAAATTCATCTCCCRCTTCAAACTCTAACCCC		II			rs75631319	0.006606	NA	NA	NA	NA	chr15:31621655-31621893	Island	AGGGCCTCAGCCTTGGGATGTCTTCCTGGTGGGTTCATCTCCCGCTTCAGGCTCTGGCCC[CG]CGCGAGCCTCTTGACTAGAATATTGGCGCAGGGGCTCTGGAGACCCGGGCCTCCCGCTGT	CGGGGCCAGAGCCTGAAGCGGGAGATGAACCCACCAGGAAGACATCCCAA	KLF13	NM_015995	Body					15:29408797-29409185						KLF13	ENST00000558921.1	5'UTR			chr15:31615731-31622128	6	chr15:31615713-31625685	6		TRUE
cg27072545	chr6	31799575	+	cg27072545	25665241		TTCTCCTTCCTCAACCTTCCATATAACTAAAATTATAAACATACCCCACC		II			NA	NA	NA	NA	NA	NA	chr6:31802598-31802823	N_Shelf	GTCAGGAGTTCCAGACCAGCCTGGTCAACATGGTGAAACCCTGTCTCTACTAGGTGGGCA[CG]GTGGGGCATGTCTATAATCCCAGCTACATGGAAGGCTGAGGAAGGAGAATCACTTGAACC	CGGTGGGGCATGTCTATAATCCCAGCTACATGGAAGGCTGAGGAAGGAGA						RDMR															chr6:31797407-31811566	6		TRUE
cg14675881	chr2	43396331	-	cg14675881	52801108		AACATATAAATACCTACAAAATAAATTCCTAAACACRTAAAAACACAAAC		II			NA	NA	NA	NA	NA	NA	chr2:43398040-43398276	N_Shore	TCAGGTTCCTGGGCATGTGGATACCTGCAGAGTGGGTTCCTGAGCACGTGAGGGCACAAG[CG]TGCAGTCTCGGACAAGGTGGAGTCTCAATGTGTGAGCTTGCTGAGGCCAGGGCAGTGTCT	CGCTTGTGCCCTCACGTGCTCAGGAACCCACTCTGCAGGTATCCACATGC						DMR	TRUE		2:43396149-43396435	Unclassified							chr2:43396185-43396775	3						TRUE
cg25567938	chr2	201993795	-	cg25567938	79749900		ATTAAAAATCAAAACCTCTAACACCTCCATAAAACTCAAAATCTAAAAAC		II			NA	NA	NA	NA	NA	NA		OpenSea	TGTAGCAGTGCATTGAGAGTCAGGGCCTCTGGCACCTCCATGGGGCTCAGGGTCTGAAGA[CG]TGATCCAAACCTGACAACTTGGTGGCAGGTTCTGTGAGCATTCATGATGTTGTGAAAAGG	TTGAGAGTCAGGGCCTCTGGCACCTCCATGGGGCTCAGGGTCTGAAGACG	CFLAR;CFLAR;CFLAR	NM_001127184;NM_001127183;NM_003879	5'UTR;5'UTR;5'UTR				TRUE		2:201993609-201993804	Promoter_Associated_Cell_type_specific	CFLAR;CFLAR;CFLAR;CFLAR;CFLAR;CFLAR;CFLAR;CFLAR;CFLAR;CFLAR	ENST00000423241.2;ENST00000440180.1;ENST00000457277.1;ENST00000309955.2;ENST00000443227.1;ENST00000341222.6;ENST00000343375.6;ENST00000341582.6;ENST00000342795.5;ENST00000395148.2	5'UTR;TSS1500;TSS1500;5'UTR;5'UTR;5'UTR;5'UTR;5'UTR;5'UTR;5'UTR	CFLAR;CFLAR;CFLAR;CFLAR;CFLAR;CFLAR;CFLAR;CFLAR;CFLAR;CFLAR;CFLAR;CFLAR;CFLAR;CFLAR;CFLAR;CFLAR;CFLAR	ENST00000423241.2;ENST00000439154.2;ENST00000425030.1;ENST00000417748.1;ENST00000440180.1;ENST00000461820.1;ENST00000457277.1;ENST00000461422.1;ENST00000309955.2;ENST00000443227.1;ENST00000341222.6;ENST00000343375.6;ENST00000341582.6;ENST00000342795.5;ENST00000395148.2;ENST00000441224.1;ENST00000433445.1	5'UTR;5'UTR;5'UTR;TSS1500;TSS1500;TSS1500;TSS1500;TSS1500;5'UTR;5'UTR;5'UTR;5'UTR;5'UTR;5'UTR;5'UTR;5'UTR;5'UTR	chr2:201993565-201994270	3						TRUE
cg00751332	chr18	20714332	-	cg00751332	97698426		AATTCAATATAACAATTATTCCTTACTACATTTATTAAATTACCCATACC		II			NA	NA	NA	NA	NA	NA	chr18:20714968-20717071	N_Shore	TCACAGAGCTTAATTCAGTGTGGCAATTGTTCCTTACTGCATTTGTTAAGTTGCCCATAC[CG]CCTGGGGAAACCCGCACACGTTTTCAGATCCCTCCAGGTGAACTCCTCCACCCTGTCCCC	ATTCAGTGTGGCAATTGTTCCTTACTGCATTTGTTAAGTTGCCCATACCG	CABLES1;CABLES1	NM_001100619;NR_023359	TSS1500;TSS200			RDMR			18:20714282-20714533	Unclassified	CABLES1;CABLES1	ENST00000256925.6;ENST00000400473.2	TSS1500;TSS200	CABLES1;CABLES1	ENST00000256925.6;ENST00000400473.2	TSS1500;TSS200	chr18:20713780-20714650	3						TRUE
cg16451803	chr5	67088990	-	cg16451803	85729130		TCACCACACCAAATTCAACATTAAAAACCAACCCTAACCACAACTAAACC		II			NA	NA	NA	NA	NA	NA		OpenSea	GTCTGTTGAAATCACCACACCAAATTCAACATTAAGGGCCAACCCTGACCACAGCTGAGC[CG]TGTGAAGAGGCTGACAGCGGCGTGGCCACCACCCAGGATGGAGAGAAAGGCACTGTGAGG	CGGCTCAGCTGTGGTCAGGGTTGGCCCTTAATGTTGAATTTGGTGTGGTG											RP11-434D9.1;RP11-83M16.6;RP11-83M16.6	ENST00000513234.1;ENST00000510621.1;ENST00000506819.1	TSS200;3'UTR;3'UTR	RP11-434D9.1;RP11-434D9.1;RP11-434D9.1;RP11-434D9.1;RP11-83M16.6;RP11-83M16.6	ENST00000513234.1;ENST00000504068.1;ENST00000515227.1;ENST00000514368.1;ENST00000510621.1;ENST00000506819.1	TSS200;TSS200;TSS200;5'UTR;3'UTR;3'UTR	chr5:67088765-67089090	3						TRUE
cg12659114	chr17	75524062	-	cg12659114	93755176		ATTTCTAAACAAAAAATCCCATCTATATCCAAAAAACCRCRTCTAAATTC		II			rs114556268	0.016942	NA	NA	NA	NA	chr17:75524589-75525152	N_Shore	GGGGCTGGGTTGTTTCTGGACAGAAAGTCCCATCTGTGTCCAGGGGGCCGCGTCTGAGTT[CG]GGGCATCCACACTGGCACGCTGTTTTGCTCGGAGCTGGGACATAACACGTGGGCTGTGTG	TTTCTGGACAGAAAGTCCCATCTGTGTCCAGGGGGCCGCGTCTGAGTTCG								17:73035645-73035946									chr17:75524005-75524535	3						TRUE
cg01932734	chr3	50376409	+	cg01932734	24733274		TAAATATAAACAAACCAAACCAATAATCAAAACTAAACCCAAACTTCATC		II			NA	NA	NA	NA	NA	NA	chr3:50377803-50378540	N_Shore	CTACCCCCTGCAGCTCCTGCTCAGCTCCTTTGCAGATTCTGACTCAACTTCCATATCTCA[CG]ATGAAGTCTGGGCTCAGTCCTGATCACTGGCCTGGTCTGTCTACATTCATCTGCCCCAGA	GAATGTAGACAGACCAGGCCAGTGATCAGGACTGAGCCCAGACTTCATCG	RASSF1;RASSF1;RASSF1	NM_170712;NM_170714;NM_007182	TSS1500;Body;Body								RASSF1;RASSF1	ENST00000488024.1;ENST00000395126.3	3'UTR;TSS1500	RASSF1;RASSF1;RASSF1;RASSF1	ENST00000478619.1;ENST00000488024.1;ENST00000395126.3;ENST00000494145.1	3'UTR;3'UTR;TSS1500;TSS1500	chr3:50375980-50376710	3						TRUE
cg26997966	chr11	117155868	-	cg26997966	8601404		CCAAACCAACACAAATAACACTTATCCCTTTTATCCAACTCTTAAATAAC		II			NA	NA	NA	NA	NA	NA		OpenSea	AAATTCTGGGCCCAGACCAACACAAATGACACTTGTCCCTTTTGTCCAACTCTTAAATGA[CG]GACCTGACTGGGGAGGAAGAAGAAGAGAAACTGATGTGAACAGGAAGCGCGGGTTCAAGA	CAGACCAACACAAATGACACTTGTCCCTTTTGTCCAACTCTTAAATGACG	RNF214;RNF214	NM_207343;NM_001077239	3'UTR;3'UTR								RNF214;RNF214;RNF214;RNF214;RNF214	ENST00000531287.1;ENST00000534709.1;ENST00000300650.4;ENST00000531452.1;ENST00000530849.1	3'UTR;3'UTR;3'UTR;3'UTR;3'UTR	RNF214;RNF214;RNF214;RNF214;RNF214	ENST00000531287.1;ENST00000534709.1;ENST00000300650.4;ENST00000531452.1;ENST00000530849.1	3'UTR;3'UTR;3'UTR;3'UTR;3'UTR								TRUE
cg01845501	chr5	31619428	-	cg01845501	36734975		TAAAAAATTAATTCTTACAAAATCAACACAATTATCACTTAATTCTACTC		II			NA	NA	NA	NA	NA	NA		OpenSea	AAAATAATAAATAAAAAGTTGATTCTTACAAAGTCAGCACAGTTGTCACTTGATTCTACT[CG]GATGCCTCTCTAGGTGCTAGAAACTGCTTTTTTCACATGTGGGCAAGTACAGAGGATTTG	AAAAAGTTGATTCTTACAAAGTCAGCACAGTTGTCACTTGATTCTACTCG							TRUE																	TRUE
cg12673499	chr10	104412063	-	cg12673499	2611186		ACTAAAATCTATAATAAACCTTAATTTACCCCTACRTAAAATAAACTAAC		II			rs10883759	0.323036	NA	NA	NA	NA		OpenSea	AATAGGGTCAGGCTGAAGTCTGTGGTGGGCCTTGGTTTGCCCCTACGTAAAATGGGCTGG[CG]GGGTGAGGAAGGGATTGATGGCAGCTTGTCTTCGGGGAGCCAGCTGGGAGTGGCTGGGAT	CTGAAGTCTGTGGTGGGCCTTGGTTTGCCCCTACGTAAAATGGGCTGGCG	TRIM8	NM_030912	Body			CDMR			10:104411806-104412394	Unclassified	TRIM8	ENST00000462202.1	5'UTR	TRIM8;TRIM8	ENST00000462202.1;ENST00000487927.1	5'UTR;5'UTR	chr10:104411620-104412570	3						TRUE
cg27619646	chr8	41583018	+	cg27619646	48738895		CAACRAAAATAATTCCTATTACTCCAAATCATCTAAAAATATATCCAAAC		II			NA	NA	NA	NA	NA	NA	chr8:41583135-41583524	N_Shore	GAGAGATGAAGGAACATCAGGAAGGCCGCCTCCTGGGGTTCCAGGGTGACCCGCCCTGCC[CG]CCTGGACACATTTCCAGATGACCTGGAGCAACAGGAACCACCCCCGCTGCTCACCAAGAG	AGCGGGGGTGGTTCCTGTTGCTCCAGGTCATCTGGAAATGTGTCCAGGCG	ANK1;ANK1;ANK1;ANK1;ANK1	NM_020476;NM_020475;NM_001142446;NM_020477;NM_000037	Body;Body;Body;Body;Body					8:41702016-41702619	8:41582898-41583073	Unclassified_Cell_type_specific							chr8:41582625-41583135	3						TRUE
cg07798602	chr1	65358393	+	cg07798602	42730863		TATAAAAACRCCTTAACCRAATCTTCCCATCTAAAAAAACTATAAAACTC		II			NA	NA	NA	NA	NA	NA		OpenSea	AACCTTGCATTTATATAGCACTTTATGGCTTAAAAAGGGCTTTCACATCTAAACCACATT[CG]AGTTTCACAGCCCCTTCAGATGGGAAGACTCGGCTAAGGCGTTCCCACAGTCAACTGGCC	CGAGTTTCACAGCCCCTTCAGATGGGAAGACTCGGCTAAGGCGTTCCCAC	JAK1	NM_002227	5'UTR				TRUE				JAK1	ENST00000342505.4	5'UTR	JAK1	ENST00000342505.4	5'UTR	chr1:65358380-65358590	3						TRUE
cg10099930	chr10	81082189	-	cg10099930	58701946		CAAAACCAAATACTAATTTAAATAACRAAACTAAAATACAACCCAACCCC		II			NA	NA	NA	NA	NA	NA		OpenSea	GACCTCTGACCCAGGGCCAAATGCTGGTTTAAGTGGCGGGACTGAAATGCAGCCCAGCCC[CG]TGAGACTCTGGAGCTTAACCACCAAGTTCTATACCTCTAGATTAGCTGGAGAGACCAGTC	CGGGGCTGGGCTGCATTTCAGTCCCGCCACTTAAACCAGCATTTGGCCCT							TRUE		10:81082187-81082292	Unclassified_Cell_type_specific														TRUE
cg06068163	chr7	2402340	+	cg06068163	99727118		TCCRTAAAAAAATTAACCCRAAATATATACTACTTATCAAACTTATAACC		II			NA	NA	NA	NA	NA	NA		OpenSea	GTATATTTTCCTGGAGTACGCGTCCCCTGCCCACGCTGTGGATGCTGTGAAGAACGCCGA[CG]GCTACAAGCTTGACAAGCAGCACACATTCCGGGTCAACCTCTTTACGGATTTTGACAAGT	CGGCTACAAGCTTGACAAGCAGCACACATTCCGGGTCAACCTCTTTACGG	EIF3B;EIF3B	NM_001037283;NM_003751	Body;Body					7:2368659-2368914						EIF3B;EIF3B	ENST00000431643.1;ENST00000463229.2	5'UTR;TSS1500	chr7:2402180-2402535	3						TRUE
cg21904489	chr3	119071213	-	cg21904489	62767993		CAAAAACACCCTATAAAAATCCCTCTTAAACTCTCCCCACTAACTCATTC		II			NA	NA	NA	NA	NA	NA		OpenSea	ACACACACACCCAGAGGCACCCTGTGGGAGTCCCTCTTAAGCTCTCCCCACTGGCTCATT[CG]CTACTGATGACTTGTGGACCCAGACACTTTCATCACTCTCAACCAGTCTTTTATGTGTGA	AGAGGCACCCTGTGGGAGTCCCTCTTAAGCTCTCCCCACTGGCTCATTCG	CDGAP	NM_020754	Body		chr3:119071062-119071062		TRUE										chr3:119070925-119071435	3						TRUE
cg14758065	chr17	81028496	+	cg14758065	1758185		AAAAAACATAACTTTATTTTTCRTAATCCAATAATCRCCTAAACRATACC		II			NA	NA	NA	NA	NA	NA		OpenSea	AAGCGCTTCCTGTTGACATCAACACACTCTTAGGCCTTTCTCCTCCGCGCCCTCCAAGGC[CG]GCATCGCCCAGGCGACCACTGGACCACGAAAAATAAAGTCATGCCCCCCAGCCCCCACTC	GGGGGCATGACTTTATTTTTCGTGGTCCAGTGGTCGCCTGGGCGATGCCG								17:78621770-78621814	17:81028390-81028575	Unclassified_Cell_type_specific							chr17:81028345-81028675	3						TRUE
cg08390994	chr22	36563027	+	cg08390994	92632123		CTCAACCATAACAAAATAAACCACTAAACRAATTAAAATCTATCTCAAAC		II			NA	NA	NA	NA	NA	NA		OpenSea	ATGAGGCTGTGGCTTTCAACCAGCAACTCGGGGAGGAGCCAAGATTTGTAAACCAAGATG[CG]TCTGAGACAGATCTCAATCCGTTTAGTGGTTTATTTTGTCATGGTTGAGGATGCCCACAG	TCAACCATGACAAAATAAACCACTAAACGGATTGAGATCTGTCTCAGACG	APOL3;APOL3	NM_145641;NM_145642	TSS1500;TSS1500						22:36562868-36563156	Unclassified_Cell_type_specific	APOL3	ENST00000424878.2	TSS1500	APOL3	ENST00000424878.2	TSS1500	chr22:36562940-36563150	3						TRUE
cg15357118	chr2	128927972	+	cg15357118	17759899		CAAAACATATAACAACTTCAAACAAAAATAATATACACTTCCTACACAAC		II			NA	NA	NA	NA	NA	NA		OpenSea	CTGTCGTTGACCCTGTCACCAGAGAAGCACAGAGACTTGCTCCTTTGCTCTTGGTAGGAA[CG]CTGTGCAGGAAGTGTACATCACCTTTGTTTGAAGTTGTCACATGCTCTGAAATTCACTGA	CGCTGTGCAGGAAGTGTACATCACCTTTGTTTGAAGTTGTCACATGCTCT	UGGT1;UGGT1	NM_020120;NR_027671	Body;Body				TRUE				UGGT1	ENST00000375990.3	ExonBnd	UGGT1;UGGT1;UGGT1	ENST00000438277.1;ENST00000376723.3;ENST00000438277.1	ExonBnd;3'UTR;3'UTR					chr2:128926771-128929053	6		TRUE
cg04394724	chr16	9202403	-	cg04394724	57627234		ACCCTTAACCACTATACTCTCACATTTTTAAATATAAAATTTCTATCTAC		II			NA	NA	NA	NA	NA	NA		OpenSea	TCAAAATGCATACCCTTAACCACTATGCTCTCACATTTTTAGATGTGGGATTTCTGTCTA[CG]ACGTCGCCCCCACTAAGACCTAGGGCTTAGGTGTCGAGGTGGGAAAGATCTTGAGGCTTT	CCCTTAACCACTATGCTCTCACATTTTTAGATGTGGGATTTCTGTCTACG	C16orf72	NM_014117	Body				TRUE				RP11-473I1.10;RP11-473I1.5	ENST00000574616.1;ENST00000565648.1	5'UTR;TSS1500	RP11-473I1.10;RP11-473I1.5	ENST00000574616.1;ENST00000565648.1	5'UTR;TSS1500					chr16:9183506-9211889	6		TRUE
cg21863546	chr13	53568518	-	cg21863546	82650162		TTCTAAAATCCAAACTTCATTTATTAATTTAAAATTTAAAACCCAAAAAC		II			NA	NA	NA	NA	NA	NA		OpenSea	GTGCTATGGGTTTCTGAAATCCAGGCTTCATTTGTTGATTTGGGGTTTAGAGCCCAGAGA[CG]AGACTCTTGCAATGTCTTCATCTTACCTCTGCTCTCTGAAGGCTGAGCTGAGGGCTGACC	CGTCTCTGGGCTCTAAACCCCAAATCAACAAATGAAGCCTGGATTTCAGA							TRUE																	TRUE
cg07414492	chr20	3656411	-	cg07414492	80800164		CRATAATAATTCCATCTTCAAACTCCATCTCAACAAAATCTTTCCCACAC		II			NA	NA	NA	NA	NA	NA	chr20:3653190-3654773	S_Shore	CACACCCACTCCGGTAATGATTCCATCTTCAGGCTCCATCTCAACAGGATCTTTCCCACA[CG]GATGGATCAATCATAAGTCAATCTGTCTTCTTTAAAGAAAATCCTTAACCCAACCTCACC	GGTAATGATTCCATCTTCAGGCTCCATCTCAACAGGATCTTTCCCACACG	ADAM33;ADAM33	NM_153202;NM_025220	Body;Body			CDMR					ADAM33	ENST00000479330.1	3'UTR	ADAM33	ENST00000479330.1	3'UTR	chr20:3656205-3656555	3						TRUE
cg12286890	chr1	168513067	-	cg12286890	99626567		AAAAAATTTAAAACTCCCCTAAAAACAACAATTTAATCCAATCAAAACCC		II			NA	NA	rs61801330	0.18344	NA	NA		OpenSea	TTCTTGCACATGGGAAGTTTAAGGCTCCCCTGGAGACAGCAGTTTAGTCCAGTCAAAACC[CG]AGTCAAACCCAAAATGTGTGCCCACCTGCCTTGCCTCCCTATTCTTTATCTCACAGACAG	CGGGTTTTGACTGGACTAAACTGCTGTCTCCAGGGGAGCCTTAAACTTCC	XCL2	NM_003175	Body																				TRUE	TRUE
cg22708902	chr8	23100981	-	cg22708902	2606295		CCCTAAATACCCTACAACTTATTTCTTCTAAAATACTACCCCTACTTCAC		II			rs4872095	0.239966	NA	NA	NA	NA	chr8:23103775-23104601	N_Shelf	CAAGCCCCCTCCCCTAAATGCCCTGCAGCTTATTTCTTCTGAGATGCTGCCCCTACTTCA[CG]TTACCAGAACTTAGGTACAGCTGTATCCACCCCCAGGCCAAACCACATCCTGGTACTCTA	CGTGAAGTAGGGGCAGCATCTCAGAAGAAATAAGCTGCAGGGCATTTAGG	CHMP7	NM_152272	TSS200						8:23100854-23101317	Unclassified_Cell_type_specific	CHMP7	ENST00000397677.1	TSS200	CHMP7	ENST00000397677.1	TSS200	chr8:23100965-23101195	3						TRUE
cg25947970	chr3	186220484	+	cg25947970	41788223		ACTACAAAACTAACRAACAAATTAAAATACTCTCTATACCTCCAACTCTC		II			rs1868151	0.027441	NA	NA	NA	NA		OpenSea	TGCAGTGGAGCCTCCTCTGCCTCTGGATTGTTTTCTCAGCCTAAGGAAGGTGGGAGGTGC[CG]AGAGTTGGAGGCACAGAGAGCACTCCAACTTGTCCGTCAGCTTTGCAGCTCCTCTGTGGC	CTGCAAAGCTGACGGACAAGTTGGAGTGCTCTCTGTGCCTCCAACTCTCG							TRUE										chr3:186220345-186220695	3						TRUE
cg03068068	chr19	36203512	+	cg03068068	54769121		AATCAAAACTTAAATTTCTTTCACTTCCTACCCAAAAAATCAAAATCCCC		II			NA	NA	NA	NA	NA	NA	chr19:36207084-36209691	N_Shelf	TAAGACCCCATCCCTTCCCCAGATTAAAGAGTTCTGAAGTGTGAAAAGAGGGGAAACCTC[CG]GGGACCTTGACCCCTTGGGCAGGAAGTGAAAGAAACCCAAGTCCTGATTTCAGAGAAATG	CGGGGACCTTGACCCCTTGGGCAGGAAGTGAAAGAAACCCAAGTCCTGAT	ZBTB32	NM_014383	TSS1500								AD000671.1;AC002314.3;ZBTB32	ENST00000354109.4;ENST00000442282.1;ENST00000262630.3	5'UTR;5'UTR;TSS1500	AD000671.1;AD000671.1;AC002314.3;AD000671.1;ZBTB32;ZBTB32	ENST00000354109.4;ENST00000426659.1;ENST00000442282.1;ENST00000451726.1;ENST00000262630.3;ENST00000481182.1	5'UTR;5'UTR;5'UTR;5'UTR;TSS1500;TSS1500	chr19:36203500-36203755	3						TRUE
cg23903774	chr6	35370123	-	cg23903774	43633949		AAACTTCTCTTTATAAAAACCACAAATTTTTCRCAATCTTCAATAACTAC		II			NA	NA	NA	NA	NA	NA		OpenSea	TTGACATTGCTGAGCTTCTCTTTGTGAAAACCACAGATTTTTCGCAGTCTTCAGTGGCTG[CG]GTCAGAGGTGGTCAGCACGTTAGTGCTCCCAGTGGAGAGGTGATGCAGGGATCTGGGTGC	CGCAGCCACTGAAGACTGCGAAAAATCTGTGGTTTTCACAAAGAGAAGCT	PPARD;PPARD	NM_006238;NM_177435	5'UTR;5'UTR				TRUE		6:35369987-35370130	Unclassified_Cell_type_specific	PPARD;PPARD;PPARD	ENST00000444397.1;ENST00000337400.2;ENST00000540939.1	5'UTR;5'UTR;5'UTR	PPARD;PPARD;PPARD	ENST00000444397.1;ENST00000337400.2;ENST00000540939.1	5'UTR;5'UTR;5'UTR	chr6:35369980-35370195	3						TRUE
cg09416188	chr3	49538552	-	cg09416188	17654206		TAAAACATAAAAAACCAACACATAATAATTAAAATTATACCCTAAACATC		II			NA	NA	NA	NA	NA	NA		OpenSea	ATTTTTCTCCTTAGAGCATGGAAAACCAACACATAGTAGTTGGAGTTGTGCCCTGAACAT[CG]CCTGCCTGCTAAATGCAGAGCACTTAGTCATGCCCATGAAACAGACACCCCATGTCGTCA	AGAGCATGGAAAACCAACACATAGTAGTTGGAGTTGTGCCCTGAACATCG	DAG1;DAG1	NM_001165928;NM_004393	5'UTR;5'UTR				TRUE				DAG1;DAG1;DAG1	ENST00000515359.2;ENST00000308775.2;ENST00000435508.2	5'UTR;5'UTR;5'UTR	DAG1;DAG1;DAG1;DAG1;DAG1;DAG1;DAG1;DAG1;DAG1;DAG1;DAG1;DAG1;DAG1;DAG1	ENST00000515359.2;ENST00000469139.1;ENST00000421560.1;ENST00000418588.1;ENST00000431960.1;ENST00000452317.1;ENST00000452060.1;ENST00000466701.1;ENST00000428779.1;ENST00000461492.1;ENST00000419218.1;ENST00000430636.1;ENST00000496474.1;ENST00000475424.1	5'UTR;5'UTR;5'UTR;5'UTR;5'UTR;5'UTR;5'UTR;5'UTR;5'UTR;5'UTR;5'UTR;5'UTR;5'UTR;5'UTR	chr3:49537965-49538715	3						TRUE
cg23992194	chr10	126844994	+	cg23992194	77647283		TAACATCATAAATCATTTTTAAAAACAAAATTATACCCTTTACACTTAAC		II			NA	NA	NA	NA	NA	NA	chr10:126847224-126851327	N_Shelf	ACTGGGGCTGCCATTCTACCATTGCTGTAAACTCTTTAAATTTTTTCCATTTAGGGAAAG[CG]TTAAGTGCAAAGGGTATAACTTTGCTTTCAAAAATGATTCATGATGTTAGTGAACTGTTG	AACATCATGAATCATTTTTGAAAGCAAAGTTATACCCTTTGCACTTAACG	CTBP2;CTBP2	NM_001083914;NM_001329	5'UTR;5'UTR								CTBP2;CTBP2;CTBP2;CTBP2;CTBP2	ENST00000476817.1;ENST00000531469.1;ENST00000494626.2;ENST00000337195.5;ENST00000411419.2	3'UTR;5'UTR;5'UTR;5'UTR;5'UTR	CTBP2;CTBP2;CTBP2;CTBP2;CTBP2;CTBP2;CTBP2;CTBP2	ENST00000467395.2;ENST00000460976.1;ENST00000476817.1;ENST00000531469.1;ENST00000494626.2;ENST00000337195.5;ENST00000411419.2;ENST00000530884.1	3'UTR;3'UTR;3'UTR;5'UTR;5'UTR;5'UTR;5'UTR;5'UTR	chr10:126844760-126845195	3						TRUE
cg22688656	chr13	109812464	-	cg22688656	58699833		CTATATATTATAAAATATTTTACAACATTTCTAACCTCTACTCACCAAAC		II			NA	NA	NA	NA	NA	NA		OpenSea	GGGGGACCGTCCTGTGTGTTATAGGATGTTTTGCAGCATTTCTGGCCTCTGCTCACCAGA[CG]TCAGTAGCACACCCCATCGCCCGGTTGTGACAACTAAAAATGTCTCCAGACATTGCTGAA	CGTCTGGTGAGCAGAGGCCAGAAATGCTGCAAAACATCCTATAACACACA	MYO16	NM_015011	Body				TRUE														chr13:109812237-109815846	6		TRUE
cg05504085	chr19	15575652	-	cg05504085	87613313		AAATACTAACRAAAATACAAAACACCTAAAACTCTAATCCACAATTAACC		II			NA	NA	NA	NA	NA	NA		OpenSea	ACAGGCTGAACAAATGCTGGCGAGAATACAAAGCACCTAGAACTCTAATCCACAGTTGGC[CG]GAGTGTAGACCCATTCACTCATGTTGGGAAACGGTTTGGCAGGATCTACTAACACTACTA	CGGCCAACTGTGGATTAGAGTTCTAGGTGCTTTGTATTCTCGCCAGCATT	RASAL3	NM_022904	TSS1500						19:15574395-15575740	Promoter_Associated	RASAL3	ENST00000343625.5	TSS1500	RASAL3	ENST00000343625.5	TSS1500	chr19:15575600-15575790	3						TRUE
cg06676778	chr5	148209341	-	cg06676778	23673555		TAAACCATAACTCCTATTTATAAAAAAATTATAATACTATCAAAAAACAC		II			NA	NA	NA	NA	NA	NA	chr5:148206075-148206482	S_Shelf	GGTGAGGCCTGTGGGCCATGACTCCTGTTTGTGAAGAGATTATAATACTGTCAAGAGGCA[CG]TTAGGGGAAATCACAAAAGTAAACACATTTCTTCTCCCAGCCCCTTTCTATTTTTGCCTG	CGTGCCTCTTGACAGTATTATAATCTCTTCACAAACAGGAGTCATGGCCC																	chr5:148209300-148209650	3						TRUE
cg08456754	chr19	10226701	+	cg08456754	88692540		AAACTAAAACCRATACAAACCACRCAAAACAAAACAAAAAAATATATACC		II			NA	NA	rs28510792	0.038399	rs28510792	0.038399	chr19:10226164-10226702	Island	ACCTCTGCGGTTGGGCTGCATGGACTCCCCGCGGCGGCTGGCCCCGTCGCGCAGGCTCGG[CG]GCACATACTTCCCTGTCTTGTTCTGCGTGGCCTGCACCGGCTCTAGCTCTGGGGACCAAA	AGCTAGAGCCGGTGCAGGCCACGCAGAACAAGACAGGGAAGTATGTGCCG	EIF3G	NM_003755	Body					19:10087165-10088417													chr19:10219972-10230919	6		TRUE
cg09586583	chr1	54755153	+	cg09586583	87645147		TAACCTACAAAACAAACCTACAACCTATCATCTACTCTAATAAACACAAC		II			NA	NA	NA	NA	NA	NA		OpenSea	TAGTGCTTTTTACACATCAGATGCATCAGCAAACACTCGCTTCTGGGGCCACCCAGACTG[CG]CTGTGCTCACCAGAGCAGATGACAGGTTGCAGGTCTGCCCTGCAGGTCAGGAGGATGCAA	CGCTGTGCTCACCAGAGCAGATGACAGGTTGCAGGTCTGCCCTGCAGGTC	SSBP3;SSBP3;SSBP3	NM_001009955;NM_018070;NM_145716	Body;Body;Body				TRUE				SSBP3;SSBP3	ENST00000326956.6;ENST00000417664.2	3'UTR;5'UTR	SSBP3;SSBP3;SSBP3;SSBP3;SSBP3;SSBP3;SSBP3	ENST00000326956.6;ENST00000533946.1;ENST00000426150.1;ENST00000533209.1;ENST00000528787.1;ENST00000417664.2;ENST00000525990.1	3'UTR;3'UTR;3'UTR;3'UTR;3'UTR;5'UTR;5'UTR			chr1:54754786-54756665	6				TRUE
cg07986058	chr15	26094704	+	cg07986058	17711910		CTCTTTTTCTCCTTTCAATTTCCTATCCTATATTAATTCCTCTATAAAAC		II			NA	NA	NA	NA	NA	NA		OpenSea	TACGCCTTCTCCAAGTCCCAAGGGCGCATTATGAAGGAATTCCCATTAAGTCTGGCCAGA[CG]CTTTACAGAGGAATTAACACAGGATAGGAAACTGAAAGGAGAAAAAGAGAAAAGACCAGA	CGCTTTACAGAGGAATTAACACAGGATAGGAAACTGAAAGGAGAAAAAGA	ATP10A	NM_024490	Body				TRUE		15:26094443-26094936	Promoter_Associated_Cell_type_specific	ATP10A	ENST00000553577.1	3'UTR	ATP10A;ATP10A	ENST00000389967.4;ENST00000553577.1	3'UTR;3'UTR	chr15:26093865-26095095	3						TRUE
cg12958813	chr1	198509669	-	cg12958813	71806907		TAATCCAAAAATCTATACTTATCCCTACATTCCACTACTTTATTTATTTC		II			NA	NA	NA	NA	NA	NA		OpenSea	CAAGGTCTGCCTAATCCAAAAGTCTATGCTTATCCCTGCATTCCACTGCTTTGTTTATTT[CG]TGACAGACCCCTCACAGGTGAGACTTACTCTTCTTGGCTTCCTCTAGCTTGTCCTTGGCC	AATCCAAAAGTCTATGCTTATCCCTGCATTCCACTGCTTTGTTTATTTCG	ATP6V1G3;ATP6V1G3	NM_133326;NM_133262	Body;Body																				TRUE	TRUE
cg00792968	chr13	22635873	+	cg00792968	3672489		CAAATATTTTAAACTAACAATATAAACAAATCAAACCCAAATAAATACAC		II			NA	NA	NA	NA	NA	NA		OpenSea	CATGCCTCTCTCCCCTCCCCACACCGAGCTACCCTGCCGGCAGCACAGAGTGAACAGCGC[CG]TGCACCCATCTGGGCCTGACCTGCCTACATTGTTAGCCTAAAATACTTGTGAGTATATAT	AAGTATTTTAGGCTAACAATGTAGGCAGGTCAGGCCCAGATGGGTGCACG							TRUE		13:22635464-22636681	Promoter_Associated									chr13:22635159-22637192	6	chr13:22634954-22637281	6		TRUE
cg27361520	chr2	103038171	+	cg27361520	79600914		ACTACCACCTAACTACTAATACTAACCTAACTATCTACTAAAAACAAAAC		II			NA	NA	NA	NA	NA	NA		OpenSea	CTATCCGTGGCATTCTGCAAGGCGCATTGCACAGAACCCCCTTTCTTTCTTCCATGAACA[CG]CCTTGCTCTCAGCAGACAGCCAGGTCAGCATCAGCAGCCAGGTGGTAGCATCCTGTACTT	CGCCTTGCTCTCAGCAGACAGCCAGGTCAGCATCAGCAGCCAGGTGGTAG	IL18RAP	NM_003853	5'UTR								IL18RAP;IL18RAP	ENST00000264260.2;ENST00000409369.1	5'UTR;5'UTR	IL18RAP;IL18RAP;IL18RAP;IL18RAP	ENST00000264260.2;ENST00000450855.1;ENST00000409369.1;ENST00000497795.1	5'UTR;5'UTR;5'UTR;TSS1500					chr2:103036295-103039965	6		TRUE
cg09126279	chr4	40675171	+	cg09126279	35797224		TAAAAATATAATTAAAACAAAATTTAATACAAACAAACAAACCTACCCAC		II			NA	NA	NA	NA	NA	NA		OpenSea	GAGCTTTATTCCTTTTGCATCCTGTGGATCTTGGTTGGTTAACACATTACTGAATGGTGA[CG]TGGGTAGGTCTGTCTGCCTGCATCAAATCCTGCCCTAACCACATTCTCAAGATAGTTTTC	CGTGGGTAGGTCTGTCTGCCTGCATCAAATCCTGCCCTAACCACATTCTC					chr4:40674929-40674929		TRUE		4:40674903-40675429	Promoter_Associated							chr4:40674585-40675290	3						TRUE
cg23889047	chr1	7705756	+	cg23889047	9742413		TACAAAAAACACCTACCCCAAAAACCTAAATACTCTAACCTAATACCAAC		II			NA	NA	NA	NA	NA	NA		OpenSea	AGGCAGCTCCCCCAGCCGCCTCGGGGTTTAGCTCCACCCTGCCTGCCAGCCCCAGAGCTC[CG]CTGGCATCAGGCCAGAGTACTCAGGCCTCTGGGGCAGGTGTCCTCTGCAGCACTGGGCGG	CGCTGGCATCAGGCCAGAGTACTCAGGCCTCTGGGGCAGGTGTCCTCTGC	CAMTA1	NM_015215	Body						1:7705656-7705901	Unclassified_Cell_type_specific							chr1:7705325-7706015	3						TRUE
cg16210395	chr15	57802103	+	cg16210395	28663135		TTTATTAAAATCTTAACCCCATTTCCCAATCAAAAATAATATAATAAACC		II			NA	NA	rs73423507	0.025582	NA	NA		OpenSea	TTCAGCATGTTGAAGCATGCTGTTTGGCTGTTTTAGAAGAATGTTTTTCTTAGATGCCAT[CG]GTTTACCACACCACCCTTGACTGGGAAATGGGGCTAAGATTTTAATAAATTAGCCAACCA	CGGTTTACCACACCACCCTTGACTGGGAAATGGGGCTAAGATTTTAATAA	CGNL1	NM_032866	Body				TRUE																	TRUE
cg22566142	chr5	96298493	-	cg22566142	49808960		ACTACACTAAAACCAACTTCCAAAAATATTCTTAATTACTCTACTATACC		II			NA	NA	rs79128738	0.030966	rs79128738	0.030966		OpenSea	TTGTAAATACCACTGCACTGGGACCAACTTCCAGAGATATTCTTAATTACTCTGCTGTGC[CG]TCTCTTTATTGCTTAGCTGGGTATTAGCATATGATTTGCCCTCAGTGAATGTTGGCTTTT	CGGCACAGCAGAGTAATTAAGAATATCTCTGGAAGTTGGTCCCAGTGCAG	LNPEP;LNPEP	NM_005575;NM_175920	Body;5'UTR				TRUE		5:96298254-96298662	Unclassified	Y_RNA;LNPEP	ENST00000364014.1;ENST00000395770.3	TSS200;5'UTR	Y_RNA;LNPEP	ENST00000364014.1;ENST00000395770.3	TSS200;5'UTR	chr5:96298180-96298670	3						TRUE
cg17715243	chr10	1156212	-	cg17715243	18675888		TTTCTCAACTATACRCATACAAAATAAAAACTTAATCAACAAATAAAACC		II			rs10794720	0.121173	NA	NA	NA	NA		OpenSea	CGGCCTGGCGGTTTCTCAGCTGTGCGCATGCAGGATGAGGGCTTGGTCAGCAGGTGGAGC[CG]TGGACGCCTTTATTGAACACAAACTCTTCCTTCCTGACATCAGATCAGCTGTAAACCTTT	CGGCTCCACCTGCTGACCAAGCCCTCATCCTGCATGCGCACAGCTGAGAA	WDR37	NM_014023	Body				TRUE	10:1146113-1146219	10:1155668-1156799	Promoter_Associated							chr10:1156105-1156395	3						TRUE
cg00568164	chr11	44927222	+	cg00568164	29643103		CAACAAATCATTAAACACAATTCCATTCAACCAACATTAATTAAACATCC		II			NA	NA	NA	NA	NA	NA		OpenSea	CCCCTGGGGGATGGGGGACATTTGCATCTCAGTGCAGCCCCGGCTGTGCCTGGCAAGCAG[CG]GATGCTCAATCAATGTTGGCTGAATGGAATTGTGTTCAATGACTTGCTGCCATGGGTATA	AGCAAGTCATTGAACACAATTCCATTCAGCCAACATTGATTGAGCATCCG	TSPAN18;TSPAN18	NM_130783;NM_001031730	5'UTR;TSS1500				TRUE				TSPAN18;TSPAN18	ENST00000520358.2;ENST00000340160.3	5'UTR;5'UTR	TSPAN18;TSPAN18;TSPAN18;TSPAN18;TSPAN18;TSPAN18	ENST00000518429.2;ENST00000533786.1;ENST00000533202.1;ENST00000533080.1;ENST00000520358.2;ENST00000340160.3	TSS1500;5'UTR;5'UTR;5'UTR;5'UTR;5'UTR	chr11:44926905-44927375	3						TRUE
cg06039489	chr20	20037100	+	cg06039489	24782585		RTTTTCCCCTAAATATAATCTATAACAACTATCACTACAAACCAACTAAC		II			NA	NA	NA	NA	NA	NA	chr20:20032740-20033471	S_Shelf	ATAGTTGCAGAAACTTCTAAACAGGCCAGTTCTCAGAAACTTCATTCTCCTATGGAGGAA[CG]TCAGCTGGTTTGCAGTGACAGTTGTCACAGACTACACCCAGGGGAAAACGTGTCACACCA	CGTCAGCTGGTTTGCAGTGACAGTTGTCACAGACTACACCCAGGGGAAAA	C20orf26;C20orf26;CRNKL1	NM_001167816;NM_015585;NM_016652	TSS200;5'UTR;TSS1500								C20orf26;C20orf26;C20orf26;C20orf26;CRNKL1;C20orf26;C20orf26	ENST00000343997.5;ENST00000389655.3;ENST00000377306.1;ENST00000451767.2;ENST00000377340.2;ENST00000339482.4;ENST00000389656.3	5'UTR;5'UTR;5'UTR;TSS200;TSS1500;5'UTR;5'UTR	C20orf26;C20orf26;C20orf26;C20orf26;C20orf26;C20orf26;CRNKL1;C20orf26;C20orf26	ENST00000343997.5;ENST00000389655.3;ENST00000377306.1;ENST00000494029.1;ENST00000475466.1;ENST00000451767.2;ENST00000377327.4;ENST00000339482.4;ENST00000389656.3	5'UTR;5'UTR;5'UTR;5'UTR;5'UTR;TSS200;TSS1500;5'UTR;5'UTR								TRUE
cg20754708	chr3	193419842	+	cg20754708	95757494		CAAAACACACTCTTTACAAATACTAATAATATTATAACATCCTATCACCC		II			NA	NA	NA	NA	NA	NA		OpenSea	ACTTGTGTACAATGGGCCTGTTCTGGTTCATGTGAAAATCAACATCCTTTTTTGTGTTAC[CG]GGTGACAGGATGCTACAATACTATTAGCATTTGCAAAGAGTGTGCTCTGTCCAAGGGTGT	CGGGTGACAGGATGCTACAATACTATTAGCATTTGCAAAGAGTGTGCTCT							TRUE												chr3:193419655-193419892	5	chr3:193419541-193420507	6		TRUE
cg25765315	chr12	92472232	-	cg25765315	56674296		TTATTATTCCTTCTTATAAAAATATCTTAAAACTTTACCCAACTAACTCC		II			NA	NA	NA	NA	NA	NA		OpenSea	GCACTCCACCCTTGTTATTCCTTCTTGTGAAGATATCTTGGGACTTTGCCCAACTGACTC[CG]TGCTCACACTTCATTGTTTTGTCCTCTCTTCTTTCTCATTCAGGAGCTCTCTTGGGAATA	CGGAGTCAGTTGGGCAAAGTCCCAAGATATCTTCACAAGAAGGAATAACA							TRUE				RP11-24B21.1;RP11-24B21.1;RP11-24B21.1;RP11-24B21.1	ENST00000551843.1;ENST00000546975.1;ENST00000549802.1;ENST00000553207.1	3'UTR;5'UTR;5'UTR;5'UTR	RP11-24B21.1;RP11-24B21.1;RP11-24B21.1;RP11-24B21.1;RP11-24B21.1;RP11-24B21.1	ENST00000551843.1;ENST00000552106.1;ENST00000552277.1;ENST00000546975.1;ENST00000549802.1;ENST00000553207.1	3'UTR;3'UTR;5'UTR;5'UTR;5'UTR;5'UTR	chr12:92471900-92472415	3						TRUE
cg08970648	chr3	50644192	+	cg08970648	98612931		CCCCCTCACAAAACAAAACTATATCTACATAAAACTAATCTCACTATAAC		II			rs74957911	0.012153	NA	NA	NA	NA		OpenSea	GGCGGCCCTCAAACCAGCACCCCCTCTTCCTGACAGCACAGGCACTCCCCCCGGGGCCTG[CG]CCACAGTGAGACCAGCTCTATGCAGATACAGCTCTGTCCTGTGAGGGGGTGAGACACAGG	CGCCACAGTGAGACCAGCTCTATGCAGATACAGCTCTGTCCTGTGAGGGG	CISH;CISH	NM_145071;NM_013324	3'UTR;3'UTR						3:50643994-50644246	Promoter_Associated_Cell_type_specific	CISH;CISH	ENST00000443053.2;ENST00000348721.3	3'UTR;3'UTR	CISH;CISH;CISH	ENST00000491847.1;ENST00000443053.2;ENST00000348721.3	3'UTR;3'UTR;3'UTR	chr3:50644080-50644395	3						TRUE
cg03906681	chr15	38378237	-	cg03906681	69726176		TATAAAATATTAACTCATTTCTAAAAACAAAAACATTTAAACTATCTCAC		II			NA	NA	NA	NA	NA	NA		OpenSea	TCTGCTTACATTGTAAGGTGTTGGCTCATTTCTGAAAGCAAAGGCATTTAAACTATCTCA[CG]GACAACTCACTCTGGCCCAAACCACCACATTCACTTGAAACAAGAAGTGTATGCAGTGGT	GTAAGGTGTTGGCTCATTTCTGAAAGCAAAGGCATTTAAACTATCTCACG							TRUE		15:38378123-38378362	Unclassified_Cell_type_specific							chr15:38378005-38378415	3						TRUE
cg26294551	chr3	194120827	+	cg26294551	14615284		AAAAACAATTTAACTTTCCCCAATTAAACTAAACATATAAACRACCRAAC		II			rs57496231	0.0133	NA	NA	NA	NA	chr3:194117601-194118988	S_Shore	CTCAGGCAATCCGCCCGCCTCGGCCTCCCAAACTGCTGGGATTACAGGCATGAGCCACCA[CG]CCCGGCCGCTCACATGTTCAGTTTAACTGGGGAAAGTCAAACTGCTCTCCAAAGTGGTTG	CGCCCGGCCGCTCACATGTTCAGTTTAACTGGGGAAAGTCAAACTGCTCT	GP5	NM_004488	TSS1500								GP5	ENST00000323007.3	TSS1500	GP5	ENST00000323007.3	TSS1500	chr3:194120820-194121095	3					TRUE	TRUE
cg18527651	chr3	10284280	+	cg18527651	37785562		AAAAATCTTAACTCTAAAAAATACTATAACATTACAAAACTACCAATAAC		II			NA	NA	NA	NA	NA	NA		OpenSea	GGAGTATGTGATGATAATCACCCCCAGCAGATTCCATTACCTCAGCAGCTCTTGTTCCCC[CG]CCACTGGCAGTTCTGCAATGCCATAGCATTTTCCAGAGCTAAGATCTCTGGGTTGTATTT	GAGATCTTAGCTCTGGAAAATGCTATGGCATTGCAGAACTGCCAGTGGCG	IRAK2	NM_001570	3'UTR						3:10283889-10284590	Unclassified_Cell_type_specific	IRAK2	ENST00000256458.4	3'UTR	IRAK2	ENST00000256458.4	3'UTR	chr3:10284025-10284350	3						TRUE
cg00476430	chr8	81947741	-	cg00476430	38793820		AAATTCAACAAACAAACACAACTAACATTAAACAAAATACTACTATAAAC		II			NA	NA	NA	NA	NA	NA		OpenSea	CTCAACATGGGAGATTCAGCAAACAAACACAGCTGGCATTGGGCAAGATACTACTGTGGG[CG]AGGCACAGAGAGAGTATAATTAGTGATGTGCTCCAGTGGACTGTGGGGTAGGTTTAAACA	CGCCCACAGTAGTATCTTGCCCAATGCCAGCTGTGTTTGTTTGCTGAATC	PAG1	NM_018440	5'UTR				TRUE				RP11-172E10.1;PAG1	ENST00000518302.1;ENST00000220597.3	TSS1500;5'UTR	RP11-172E10.1;PAG1;PAG1	ENST00000518302.1;ENST00000519326.1;ENST00000220597.3	TSS1500;3'UTR;5'UTR	chr8:81947480-81947795	3						TRUE
cg23108232	chr14	59628483	+	cg23108232	85603500		TTTTCCCTTTTATTCCTATAAACATTAATCTACCCATCCCCAAATAATAC		II			NA	NA	NA	NA	NA	NA		OpenSea	GTCTAAGATTTCCCTTCCTCCTCTTGCATCATATTTCACCCCAAAGCCTTGAATGACTAA[CG]CACCACTTGGGGATGGGCAGACCAATGTTCACAGGAACAAAAGGGAAAAGGGTGGGCTGG	CGCACCACTTGGGGATGGGCAGACCAATGTTCACAGGAACAAAAGGGAAA							TRUE										chr14:59628240-59628835	3						TRUE
cg15250073	chr6	16769480	-	cg15250073	69809873		ACTCCCAAAACTAACTTTTCCTACTATCAATTTCATAATTATATTACTCC		II			rs1144702	0.021105	NA	NA	NA	NA		OpenSea	GTGAACCCTTCACTCCCAGGGCTAGCTTTTCCTGCTGTCAATTTCATAATTATATTGCTC[CG]CCCCTTGGCTTAGCACTTCCTTTCCCCTCACTACCTTCTCACCCCAACCCCCAGCAATGA	CTCCCAGGGCTAGCTTTTCCTGCTGTCAATTTCATAATTATATTGCTCCG							TRUE		6:16769331-16769726	Unclassified							chr6:16769385-16770135	3						TRUE
cg08826152	chr17	15869607	-	cg08826152	76783823		TATACATTTACTTAACAATCTACATTTCTAAAATACTTTATACACATTCC		II			rs17715109	0.063848	NA	NA	NA	NA		OpenSea	GTAGAACTCTGTGTGCATTTACTTAGCAATCTGCATTTCTAAAGTGCTTTGTACACATTC[CG]TCTATGTTAAAAGCCTCAGCAGCAGGTTGGAGGCGGGTTCTGGGGCTAGTGTTTCCGATG	CGGAATGTGTACAAAGCACTTTAGAAATGCAGATTGCTAAGTAAATGCAC	ADORA2B	NM_000676	Body		chr17:15869590-15869590		TRUE		17:15869502-15869990	Unclassified_Cell_type_specific							chr17:15869460-15870535	3						TRUE
cg08422172	chr16	11886668	-	cg08422172	96662987		AACCTAAAAACCTATCCACCTAACTCTTCTACACATTACRTACCAAAAAC		II			NA	NA	NA	NA	NA	NA	chr16:11890324-11891521	N_Shelf	GCCTGGCTCCAAGCCTGAGAGCCTATCCACCTGGCTCTTCTGCACATTACGTGCCAAAGA[CG]CCTGGAGGGGAGTGAGCATCTGTCTAGGGTGGCCCTGGGCTGGGCTCTGAAAGACAAATA	GCCTGAGAGCCTATCCACCTGGCTCTTCTGCACATTACGTGCCAAAGACG									16:11886490-11886737	Promoter_Associated_Cell_type_specific	ZC3H7A;ZC3H7A	ENST00000575170.1;ENST00000355758.4	3'UTR;5'UTR	ZC3H7A;ZC3H7A;ZC3H7A;ZC3H7A;ZC3H7A;ZC3H7A	ENST00000575170.1;ENST00000576018.1;ENST00000574995.1;ENST00000571198.1;ENST00000572781.1;ENST00000355758.4	3'UTR;5'UTR;5'UTR;5'UTR;5'UTR;5'UTR	chr16:11886185-11886935	3						TRUE
cg03540329	chr3	141928789	-	cg03540329	7746866		AACTAACAAAAATCTCCCAAAAAACATTAACTAAAAAAACAAAACAACTC		II			rs73872596	0.016926	NA	NA	NA	NA		OpenSea	GATCTGAAGTTAGCTGGCAGAAATCTCCCAAGAGACATTGACTAAAGAAACAAAACAGCT[CG]TGATTTTTTTTTTTTAGAACAAAAGGAATTTAAAAGAACCAAAATGGAAGTGTTATCAGT	CGAGCTGTTTTGTTTCTTTAGTCAATGTCTCTTGGGAGATTTCTGCCAGC	GK5	NM_001039547	Body				TRUE				GK5	ENST00000472759.1	3'UTR	GK5;GK5;GK5	ENST00000460544.1;ENST00000472759.1;ENST00000489085.1	3'UTR;3'UTR;3'UTR	chr3:141928585-141928935	3						TRUE
cg21220462	chr9	92005563	-	cg21220462	90662105		CRCAAAAACTATCTACCAATTTCCATAAAAAACRAATAACTACCTACTCC		II			NA	NA	NA	NA	NA	NA		OpenSea	AGAAAGGGCCACGCAAGAACTATCTACCAATTTCCATGAGAGACGAATGGCTACCTGCTC[CG]AGATGAGCTCCTGGCCAGGGACATGGCGGCTGTGTTTCATGTGGTTTCCCCCAGCTCCCC	CGGAGCAGGTAGCCATTCGTCTCTCATGGAAATTGGTAGATAGTTCTTGC	SEMA4D;SEMA4D	NM_006378;NM_001142287	Body;Body				TRUE										chr9:92005465-92005750	3						TRUE
cg06937882	chr20	24974362	+	cg06937882	6760175		ACATTTTAAACATAACTTTTCCAAAAATAATTCCTCRTACCACTAATAAC		II			rs6114981	0.212572	NA	NA	NA	NA	chr20:24972665-24973700	S_Shore	ATTTGAGATTCAAAGAGGAATCGAATCTGGAGGAAGTGACAGGCAGAAGAAATCAAAGCC[CG]TTACCAGTGGCACGAGGAATTATCTCTGGAAAAGCCATGTTCAAAATGCAGTGTTAAGAA	CATTTTGAACATGGCTTTTCCAGAGATAATTCCTCGTGCCACTGGTAACG	C20orf3	NM_020531	TSS1500			RDMR			20:24974221-24974371	Promoter_Associated	C20orf3;C20orf3	ENST00000447138.1;ENST00000217456.2	TSS1500;TSS1500	C20orf3;C20orf3;C20orf3	ENST00000451442.1;ENST00000447138.1;ENST00000217456.2	TSS1500;TSS1500;TSS1500	chr20:24974285-24974615	3						TRUE
cg06508867	chr16	87814178	-	cg06508867	4724312		AAAATAATATAAATCTAACRCTAAAAACATTTACAACCCRCAAAATCACC		II			NA	NA	NA	NA	NA	NA	chr16:87812833-87813070	S_Shore	GGGGGTCAGGGGAAATAATATGAATCTGACGCTGGGGACATTTGCAACCCGCAGAGTCAC[CG]CCACCTGGTGTCTCTTCAGTGTCTATGGAGACCAGTAAATGACTGTTTGCTCCACTGTTC	AAATAATATGAATCTGACGCTGGGGACATTTGCAACCCGCAGAGTCACCG									16:87814087-87814597	Unclassified	RP4-536B24.4;RP4-536B24.3	ENST00000563993.1;ENST00000561567.1	TSS1500;3'UTR	RP4-536B24.4;RP4-536B24.4;RP4-536B24.3	ENST00000570159.1;ENST00000563993.1;ENST00000561567.1	TSS1500;TSS1500;3'UTR	chr16:87813965-87814575	3						TRUE
cg18022012	chr2	10444757	+	cg18022012	79627881		RAAACRCCAAAACTCTCCAAAAAATAAATCRTAATAAAAACTAAATACTC		II			NA	NA	NA	NA	NA	NA	chr2:10442308-10444509	S_Shore	ACCTTAATTTAAAACATTTACTTTTGAAACCTACTAGTCGTAAAATTGAACCGCAGTGAA[CG]AGCACCCAGCTCTTACCACGACTCACTCTCTGGAGAGTTCTGGCGCCTCGGCGCTGGCTC	CGAGCACCCAGCTCTTACCACGACTCACTCTCTGGAGAGTTCTGGCGCCT	HPCAL1;HPCAL1	NM_002149;NM_134421	5'UTR;5'UTR					2:10362208-10362487	2:10443656-10445129	Promoter_Associated	HPCAL1;HPCAL1	ENST00000307845.3;ENST00000381765.3	5'UTR;5'UTR	HPCAL1;HPCAL1;HPCAL1	ENST00000423674.1;ENST00000307845.3;ENST00000381765.3	5'UTR;5'UTR;5'UTR	chr2:10444720-10445135	3						TRUE
cg17850498	chr1	21565755	-	cg17850498	39634590		CCRAAAATAAACRTCTATAAACTACAACCTCCTAAACATAACCCAAAAAC		II			NA	NA	NA	NA	NA	NA		OpenSea	CTCTGTGCAAACCGGAAATAGGCGTCTGTGGGCTGCAACCTCCTGGGCATGGCCCAGGGA[CG]CGTGCTGGGCTAATGTCAGCCCCAGTCACTCCCCGGCCAGGCATCCCTCTGTGGACAGTA	CGGAAATAGGCGTCTGTGGGCTGCAACCTCCTGGGCATGGCCCAGGGACG	ECE1;ECE1;ECE1;ECE1	NM_001113347;NM_001397;NM_001113349;NM_001113348	Body;Body;Body;Body				TRUE				ECE1	ENST00000528294.1	3'UTR	ECE1;ECE1;ECE1	ENST00000470394.1;ENST00000526194.1;ENST00000528294.1	TSS1500;3'UTR;3'UTR	chr1:21565705-21566155	3						TRUE
cg02234653	chr2	224625080	-	cg02234653	67708846		CCAAAAAATACRCTAACTAACATAAACTAAAAATACCAAAACTACTAACC		II			NA	NA	NA	NA	NA	NA		OpenSea	ATGTGAACCTGCCAGGAAATACGCTGACTGACATGGGCTGAAGATACCAAGGCTACTGGC[CG]AGCAAGATTGCTCAGGAGATACTAGGGCTAGAAATCTGCCCTTACCTTCAAAAGAGGTTT	CGGCCAGTAGCCTTGGTATCTTCAGCCCATGTCAGTCAGCGTATTTCCTG	AP1S3	NM_001039569	Body				TRUE							AP1S3;AP1S3	ENST00000415298.1;ENST00000334271.3	3'UTR;3'UTR	chr2:224624860-224625175	3						TRUE
cg02111433	chr16	53947953	+	cg02111433	79773826		TAAAAAATAATCRTAAAAAAACRCTATCCTCCACTAAAACAAAACAATAC		II			NA	NA	NA	NA	NA	NA		OpenSea	AAAAAGAAAAAAAAAAAAAAAAGCTGGTCATAGGCCCTGGCCACAGTCCCTCGGCCTTCT[CG]CATTGTCCTGCCCCAGTGGAGGACAGCGTCTTCTCACGATCACTTCCCAGGGACTCTCTT	CGCATTGTCCTGCCCCAGTGGAGGACAGCGTCTTCTCACGATCACTTCCC	FTO	NM_001080432	Body				TRUE							FTO	ENST00000464071.1	3'UTR	chr16:53947865-53948270	3						TRUE
cg13540411	chr9	131999055	-	cg13540411	51694137		ACTTTAAAATAACATAATATATTCCTAAAAACTAAAAATCCTAAAAACAC		II			NA	NA	NA	NA	NA	NA		OpenSea	TGAGACACAGGGCTTTGGAATGACATGGTGTGTTCCTGGGGGCTAGGGGTCCTGGGAACA[CG]GGGCAGCCGGGGGTCCTACCCAAAGCCAAGCCTGTGTGTGGTAGGGGCTGCTTTCATTCT	CTTTGGAATGACATGGTGTGTTCCTGGGGGCTAGGGGTCCTGGGAACACG							TRUE		9:131997918-131999883	Promoter_Associated_Cell_type_specific									chr9:131997938-132000219	6				TRUE
cg08306955	chr6	25137971	-	cg08306955	60765904		TCRACTCTTATTCTTATACAAAACRTAATCTTTACCAATACTCTTATTAC		II			NA	NA	NA	NA	NA	NA	chr6:25139920-25140246	N_Shore	CATGCCCTCAGTCGGCTCTTATTCTTGTACAAGACGTAGTCTTTGCCAGTGCTCTTATTG[CG]AAAGAAATTGATTCCTTCCTTAAGACTGGCAACTTCAACAGGTGATAGGCACAACAGGAT	CGCAATAAGAGCACTGGCAAAGACTACGTCTTGTACAAGAATAAGAGCCG	CMAH;CMAH	NR_002174;NR_027626	Body;Body				TRUE		6:25137919-25139570	Promoter_Associated	CMAHP;CMAHP;CMAHP;CMAHP;CMAHP	ENST00000436589.2;ENST00000436589.2;ENST00000377989.3;ENST00000424282.2;ENST00000377993.1	1stExon;5'UTR;5'UTR;5'UTR;5'UTR	CMAHP;CMAHP;CMAHP;CMAHP;CMAHP;CMAHP;CMAHP;CMAHP	ENST00000436589.2;ENST00000436589.2;ENST00000399346.2;ENST00000377989.3;ENST00000462823.1;ENST00000458373.1;ENST00000424282.2;ENST00000377993.1	1stExon;5'UTR;5'UTR;5'UTR;3'UTR;5'UTR;5'UTR;5'UTR	chr6:25137760-25138055	3						TRUE
cg08189198	chr14	51290136	-	cg08189198	81723274		ACATCTTTAATCCAAACCAAATTACAAAACTCTCTAACTTAAAAATAATC		II			NA	NA	rs116710599	0.012163	rs116710599	0.012163		OpenSea	TCACTAACCAAGCATCTTTAATCCAAGCCAAATTACAGAACTCTCTAACTTAGAGGTGAT[CG]TCCATACGGCAGATCATTACAACATGAAAAACGTAAGCTAAGATGTTGAACACAGCCAGA	CATCTTTAATCCAAGCCAAATTACAGAACTCTCTAACTTAGAGGTGATCG	NIN;NIN;NIN;NIN;NIN	NM_182946;NM_020921;NM_182944;NM_016350;NM_016350	5'UTR;5'UTR;5'UTR;1stExon;5'UTR								RP11-286O18.1;NIN;NIN;NIN;NIN	ENST00000555966.1;ENST00000382043.4;ENST00000389868.3;ENST00000486950.1;ENST00000324292.5	5'UTR;5'UTR;5'UTR;TSS1500;TSS200	RP11-286O18.1;NIN;NIN;NIN;NIN;NIN;NIN;NIN;NIN	ENST00000555966.1;ENST00000453401.2;ENST00000382043.4;ENST00000496749.1;ENST00000476352.1;ENST00000245441.5;ENST00000486950.1;ENST00000324292.5;ENST00000463419.1	5'UTR;5'UTR;5'UTR;5'UTR;5'UTR;5'UTR;TSS1500;TSS200;3'UTR	chr14:51289880-51291015	3						TRUE
cg05627733	chr21	40760258	+	cg05627733	3809458		TAAAAAACCTACATAAAATCTAAAAATCAAATCRTAATAACRTACTTAAC		II			NA	NA	rs116858734	0.012587	NA	NA	chr21:40760626-40760829	N_Shore	GTGGGAGTATCGCTTGAGCCCAGGAAGTCGAGGTTGCAGTGAGCCGAGATCTAATGCAGG[CG]TCAAGTACGTTACCACGATCTGATCCTCAGACCCCATGCAGGTTCCCCACGTTTCGCAGT	GGGGAACCTGCATGGGGTCTGAGGATCAGATCGTGGTAACGTACTTGACG	WRB;WRB	NM_004627;NM_001146218	Body;5'UTR			DMR			21:40759363-40760978	Promoter_Associated	WRB;WRB;WRB	ENST00000398753.1;ENST00000380708.1;ENST00000466787.1	5'UTR;5'UTR;5'UTR	WRB;WRB;WRB;WRB;WRB;WRB;WRB;TMPRSS3	ENST00000471468.1;ENST00000398753.1;ENST00000442773.1;ENST00000380713.3;ENST00000380708.1;ENST00000487869.1;ENST00000466787.1;ENST00000553129.1	5'UTR;5'UTR;5'UTR;5'UTR;5'UTR;5'UTR;5'UTR;3'UTR	chr21:40759300-40760790	3						TRUE
cg00739471	chr14	69415588	+	cg00739471	24657278		ACTTTAACCCCCTAACAAAAATCTACACRTAACTATCTTTTAAATACCCC		II			NA	NA	NA	NA	NA	NA		OpenSea	TCTGCTCTCAGAGAGCTGTGATCTAGCTGACAGAACAGACACACTGCCTCCTGAGGCGCA[CG]GGGCACCCAAAAGACAGCCACGTGCAGATCTCTGCCAGGGGGTCAAAGCAGCTCATAATG	CGGGGCACCCAAAAGACAGCCACGTGCAGATCTCTGCCAGGGGGTCAAAG	ACTN1;ACTN1;ACTN1	NM_001130004;NM_001102;NM_001130005	Body;Body;Body								ACTN1	ENST00000376839.3	5'UTR	ACTN1;ACTN1;ACTN1;ACTN1	ENST00000553779.1;ENST00000376839.3;ENST00000553370.1;ENST00000555616.1	TSS1500;5'UTR;5'UTR;5'UTR	chr14:69415440-69415730	3						TRUE	TRUE
cg07016730	chr22	50912306	+	cg07016730	20637959		AACCCACCRAAATTACCCTAATATTACCCCCATCTATAAAAAAATTAAAC		II			rs4824153	0.286235	NA	NA	NA	NA	chr22:50912550-50913857	N_Shore	AGCCTGAGTGCCAGTCCCAGCCTCTCTGAGCCGGCTCAGGCCAGGCAGTCAGCTTATCCG[CG]CCTAACTTCTCTACAGATGGGGGCAACACCAGGGCAACCCCGGTGGGCTGCTGGGAGGAA	GCCCACCGGGGTTGCCCTGGTGTTGCCCCCATCTGTAGAGAAGTTAGGCG	SBF1	NM_002972	Body			RDMR								SBF1	ENST00000399627.3	3'UTR	chr22:50912165-50913355	3						TRUE
cg20987610	chr8	95222020	-	cg20987610	19671943		CTACCCTCCCATTAACTAAATAAAATATACTTATTCTACAAAATCAAATC		II			NA	NA	NA	NA	NA	NA		OpenSea	TCTTCACACCTCTGCCCTCCCATTAGCTGAATAAAGTGTGCTTGTTCTACAAAATCAAAT[CG]CTTCCACTTGCCACATGTTTCAGTTCCTGGAATCAAGGGCAAGCATCTCATCACACAGCA	TGCCCTCCCATTAGCTGAATAAAGTGTGCTTGTTCTACAAAATCAAATCG	CDH17;CDH17	NM_004063;NM_001144663	TSS1500;5'UTR								CDH17;CDH17;CDH17	ENST00000441892.2;ENST00000027335.3;ENST00000450165.2	TSS1500;TSS1500;5'UTR	CDH17;CDH17;CDH17	ENST00000441892.2;ENST00000027335.3;ENST00000450165.2	TSS1500;TSS1500;5'UTR							TRUE	TRUE
cg10660253	chr12	7940546	+	cg10660253	69608557		CCRATAAATAAAACTAATACATCATACTTCAAACAAATAATCTATATCTC		II			NA	NA	NA	NA	NA	NA		OpenSea	ATTAAGAGAGACAGGAGGGCAAGTTTTTCCCTTCTTTTAAAGAAATCATCCTATTTCCTA[CG]AGACATAGACTATCTGCCTGAAGCATGATGTACTAGCCCCACTCACCGGCTCCCTGATGC	CGAGACATAGACTATCTGCCTGAAGCATGATGTACTAGCCCCACTCACCG	NANOG	NM_024865	TSS1500								NANOG;NECAP1	ENST00000229307.4;ENST00000545179.1	TSS1500;5'UTR	NANOG;NANOG;NANOG;NECAP1	ENST00000541267.1;ENST00000229307.4;ENST00000526434.1;ENST00000545179.1	5'UTR;TSS1500;TSS1500;5'UTR			chr12:7940140-7941115	6				TRUE
cg10206039	chr1	1157637	+	cg10206039	56761140		ACCRTCCAAACAAAAACCCCTACTAACCCAATTATAAAACACAACTAAAC		II			rs79281810	0.122141	NA	NA	NA	NA	chr1:1159168-1159528	N_Shore	CCACGGGCATGACCGGGAAGGGCACACGGAGCCCCAGGGTGGCAGCAACGCCACGGTACC[CG]CTCAGCTGTGCCTCACAACTGGGCCAGCAGGGGCTTCTGCCTGGACGGCTCTCCCAGACC	CCGTCCAGGCAGAAGCCCCTGCTGGCCCAGTTGTGAGGCACAGCTGAGCG	SDF4;SDF4	NM_016176;NM_016547	Body;Body					1:1147333-1147617			SDF4	ENST00000494748.1	TSS1500	SDF4	ENST00000494748.1	TSS1500			chr1:1157227-1159692	6				TRUE
cg02605292	chr17	9936785	+	cg02605292	88749245		AACTCCCTCCCTTACTTCTAAACTTAAATCCATTTTAAATACAATAAAAC		II			rs7222232	0.011154	NA	NA	NA	NA		OpenSea	GTCATTGTTTTGGGCACTTTCTAGACTTCTGAGGAAAACCCCAGAACCAAATTTACCAAG[CG]TCCTATTGCATTCAAAATGGATTTAAGTTCAGAAGCAAGGGAGGGAGTCCAAAGTTGCTA	ACTCCCTCCCTTGCTTCTGAACTTAAATCCATTTTGAATGCAATAGGACG	GAS7;GAS7	NM_201432;NM_201433	Body;Body				TRUE				GAS7	ENST00000540214.1	5'UTR	GAS7	ENST00000540214.1	5'UTR			chr17:9936307-9937636	6	chr17:9936401-9937585	3		TRUE
cg17085123	chr1	54943133	+	cg17085123	79716480		TCCRATACACACCTACTTATTAAACTATACAAACRTTTAAACTACAAAAC		II			NA	NA	NA	NA	NA	NA	chr1:54940346-54940753	S_Shelf	TGCTTCAGCCCCTTGGGCAGAATGAGTTCCTGTTTCCTGAAGGCATCTGGGCTTTCTGTG[CG]TTCTGTAGCTCAAACGTTTGCATAGTTTAATAAGCAGGTGTGTACCGGACCAGTGGATGT	CCGGTACACACCTGCTTATTAAACTATGCAAACGTTTGAGCTACAGAACG									1:54942760-54943384	Unclassified_Cell_type_specific							chr1:54942785-54943195	3						TRUE
cg10193804	chr17	16876525	+	cg10193804	7606930		CTCCRCCTTTAACTATTACTAAACCTCCCATCCCCTAAAAAATTTCAAAC		II			rs146483836	0.0298	NA	NA	NA	NA		OpenSea	GGAGGAACATTACAGCCCGTATTGCACTGCATGGCGACTGCACTCCTGTGTCTTCCCCAT[CG]TCTGAAACCTCCCAGGGGATGGGAGGCCCAGCAACAGCCAAAGGCGGAGTGAGAGGAACG	CGTCTGAAACCTCCCAGGGGATGGGAGGCCCAGCAACAGCCAAAGGCGGA	TNFRSF13B	NM_012452	TSS1500								TNFRSF13B;TNFRSF13B	ENST00000437538.2;ENST00000261652.2	TSS1500;TSS1500	TNFRSF13B;TNFRSF13B	ENST00000437538.2;ENST00000261652.2	TSS1500;TSS1500			chr17:16876336-16877649	6				TRUE
cg05897699	chr15	75146514	+	cg05897699	75757837		CCCTCACAAACAAAAACACATCACTCATCCTACTATAAATTTACCCCCTC		II			NA	NA	NA	NA	NA	NA		OpenSea	CATTTGTCTACATGGAACAAATCAAAAGACAGAATTGAGTGGGACTCCATTAGCTGGTGA[CG]AGGGGGCAAACCCACAGCAGGATGAGTGATGTGCCCCTGCCTGTGAGGGGACTCCCTCGG	CGAGGGGGCAAACCCACAGCAGGATGAGTGATGTGCCCCTGCCTGTGAGG	SCAMP2	NM_005697	Body											SCAMP2;SCAMP2;SCAMP2;SCAMP2	ENST00000563829.1;ENST00000565345.1;ENST00000566557.1;ENST00000569124.1	3'UTR;5'UTR;3'UTR;3'UTR								TRUE
cg19919989	chr5	66492464	+	cg19919989	95772534		CAACTCCAAACATTAAATAAACCCACCAAACAATCCTAACCTATAATAAC		II			NA	NA	NA	NA	NA	NA		OpenSea	GGTGATGACTTTACAGCCGGCAGAAAACAGCACCACCCAAAAGAAGCAGCTGACGTCAAA[CG]CCATCACAGGCTAGGATTGCTTGGTGGGTTTACCTAATGCTTGGAGCTGAGAAATGGAAT	CGCCATCACAGGCTAGGATTGCTTGGTGGGTTTACCTAATGCTTGGAGCT	CD180	NM_005582	1stExon								CD180	ENST00000256447.4	1stExon	CD180	ENST00000256447.4	1stExon	chr5:66492365-66492615	3						TRUE
cg05859441	chr16	24989662	+	cg05859441	63718214		AATTCTTAAATACCTTACACAAAAACTCAATAAACATAAACCCTCTCAAC		II			NA	NA	NA	NA	NA	NA		OpenSea	ATTTCTCCCAGTGCCTGGGACGTTATCTTTCACAGAAACAGAAGGTGCTCATTTAATATT[CG]TTGAGAGGGCCCATGTCTACTGAGTTCCTGTGCAAGGTATTCAAGAATCAACAGCAAATA	CGTTGAGAGGGCCCATGTCTACTGAGTTCCTGTGCAAGGTATTCAAGAAT	ARHGAP17;ARHGAP17	NM_001006634;NM_018054	Body;Body				TRUE				ARHGAP17	ENST00000575975.1	3'UTR	ARHGAP17;ARHGAP17;ARHGAP17;ARHGAP17	ENST00000571575.1;ENST00000575975.1;ENST00000575447.1;ENST00000573449.1	TSS1500;3'UTR;3'UTR;5'UTR	chr16:24989620-24990175	3						TRUE
cg13240704	chr17	80167171	+	cg13240704	99704556		TATACRTAATTCTAAAAATCCRCAAAATCTAAACTCAACTACAAAACTTC		II			NA	NA	NA	NA	NA	NA	chr17:80170322-80171302	N_Shelf	TTTTCTTTGAACGTGCATTTGCCAAAAAAAAGTGAGTAAGTGAGAAATAGAAGTTGAAGT[CG]AAGTCTTGTAGTTGAGTTTAGACTTTGCGGACTTTTAGAACCACGTATACATGTTTCATG	ATACGTGGTTCTAAAAGTCCGCAAAGTCTAAACTCAACTACAAGACTTCG	CCDC57	NM_198082	5'UTR								CCDC57	ENST00000392347.1	5'UTR	CCDC57	ENST00000389641.4	5'UTR								TRUE
cg12078157	chr6	13612218	-	cg12078157	85722270		AAATAATAAACTAAATACTAAACAATCTAAAAATAACCTCTAATTCCCTC		II			NA	NA	NA	NA	NA	NA	chr6:13614901-13615903	N_Shelf	AATGGTCTTATGGGTGGTGAGCTGAGTACTGAACAATCTAAAAATAGCCTCTGATTCCCT[CG]CTGGAATCCAACCTGTTGATAAGTGATGGGGGTTTAGAAGTAGCAAAGAGCACCCACATT	GGTGGTGAGCTGAGTACTGAACAATCTAAAAATAGCCTCTGATTCCCTCG	SIRT5	NM_012241	3'UTR								SIRT5;SIRT5	ENST00000359782.3;ENST00000379250.4	3'UTR;3'UTR	SIRT5;SIRT5	ENST00000359782.3;ENST00000379250.4	3'UTR;3'UTR	chr6:13612005-13612230	3						TRUE
cg00782811	chr6	46293734	+	cg00782811	48742842		TTAACAAAAACCAAACAATTTACAAAATACCTCAACTTCCTACTCATCTC		II			NA	NA	NA	NA	NA	NA		OpenSea	GGGGAGGTGTAATTCTGCAGATGAGCCTCCTGAGGTTAAGGTTTGACAATTTTCTGCCTT[CG]AGATGAGCAGGAAGTTGAGGCATTTTGCAAATTGCTTGGCTTCTGTTAATTGCTCTGTGC	CGAGATGAGCAGGAAGTTGAGGCATTTTGCAAATTGCTTGGCTTCTGTTA	RCAN2	NM_005822	TSS1500				TRUE				RCAN2	ENST00000330430.6	TSS1500	RCAN2	ENST00000330430.6	TSS1500	chr6:46293285-46293770	3						TRUE
cg24243879	chr10	76614628	-	cg24243879	98802849		AACATAAACRTACACAAAAACCATACTAAACCTTTTCCTATCTATAACTC		II			NA	NA	NA	NA	NA	NA		OpenSea	CTATTAGAAACAGCATAGGCGTACACAGAAACCATGCTGGGCCTTTTCCTGTCTGTAGCT[CG]ACAGGCGTTACAGAAGAGCAACCTAACTTTACTTACAAGTTCAATTTTTCTTCCTCAGTA	CGAGCTACAGACAGGAAAAGGCCCAGCATGGTTTCTGTGTACGCCTATGC	MYST4	NM_012330	Body				TRUE										chr10:76614460-76614675	3						TRUE
cg19938199	chr15	63233164	+	cg19938199	3647562		ATAATCCAAAAATCCCAACTAATTCCAACTCCTCAAAACAAACATAAAAC		II			NA	NA	NA	NA	NA	NA		OpenSea	GTTGCTAGCGTGAGTTATTTTTGTCAGCTGAGTCACCACGCCAGAAAGCAAGAAATGACC[CG]CTTTATGTCTGCTCTGAGGAGCTGGAACCAGCTGGGATCTCTGGACCACTGAAAGCCCTG	TGGTCCAGAGATCCCAGCTGGTTCCAGCTCCTCAGAGCAGACATAAAGCG							TRUE										chr15:63232965-63233515	3						TRUE
cg15181441	chr6	126429144	+	cg15181441	8666275		CTCATTTCCTACTCACRAAATACTCTATCTACCATTATTTAAACTATATC		II			NA	NA	NA	NA	NA	NA		OpenSea	AATCATAAAGAATCATCCTGTTGAGCATTTATATCTGCTTAGTCTCTGATTATATGTCCT[CG]ACACAGCTTAAATAATGGCAGACAGAGCATCTCGTGAGCAGGAAATGAGAAAGTAACACA	TCATTTCCTGCTCACGAGATGCTCTGTCTGCCATTATTTAAGCTGTGTCG							TRUE				RP11-73O6.4	ENST00000563385.1	5'UTR	RP11-73O6.4	ENST00000563385.1	5'UTR	chr6:126428660-126429310	3						TRUE
cg26591684	chr7	148981316	+	cg26591684	91684413		AAAAAAATAACACATCCAAAAACCAAAACCCCCAAAAACAACCCTAAAAC		II			rs7789911	0.057991	NA	NA	NA	NA	chr7:148982079-148982675	N_Shore	CTGGAGTGATGGGACCCCAGCTATCCTTGTTTTTTACCGCCTTGTCTGGCACTGTGACCA[CG]CTTCAGGGCTGCTTCTGGGGGTCTTGGTCCCTGGATGTGCCATTTCCTTGCCCTTCTGAC	CGCTTCAGGGCTGCTTCTGGGGGTCTTGGTCCCTGGATGTGCCATTTCCT	ZNF783	NR_015357	Body						7:148981253-148982889	Promoter_Associated	ZNF783;ZNF783;ZNF783	ENST00000418158.2;ENST00000489518.1;ENST00000434415.1	TSS1500;5'UTR;3'UTR	RP4-800G7.2;ZNF783;ZNF783;ZNF783;ZNF783	ENST00000426347.1;ENST00000418158.2;ENST00000481519.1;ENST00000489518.1;ENST00000434415.1	TSS1500;TSS1500;5'UTR;5'UTR;3'UTR			chr7:148980439-148983429	6	chr7:148980424-148983098	6		TRUE
cg17883068	chr15	57277634	-	cg17883068	95808339		ATAAATCAAAAACCAAACTAATTTTAACTACTAAATTAATTACTTCCCTC		II			NA	NA	NA	NA	NA	NA		OpenSea	CTACTAAAATTGTGAGTCAGAAGCCAAACTAATTTTGGCTACTAAATTAGTTACTTCCCT[CG]GGCCTACCAATCTTCATATGTATACCATGGCTTATTTTGACTTAGCTGGTTAATTTATCC	TGAGTCAGAAGCCAAACTAATTTTGGCTACTAAATTAGTTACTTCCCTCG	TCF12;TCF12;TCF12;TCF12	NM_003205;NM_207037;NM_207036;NM_207038	Body;Body;Body;Body				TRUE							TCF12;TCF12	ENST00000558908.1;ENST00000560190.1	5'UTR;5'UTR	chr15:57276920-57277675	3						TRUE
cg16976499	chr6	76330505	-	cg16976499	38691203		AATAAATTTTTTATTCTATTTTATTTTTCCCTAATTCACCAAATCAAAAC		II			rs45541138	0.016	NA	NA	NA	NA		OpenSea	ACTGCCTCTTCAGTGAGTTTTTTGTTCTGTTTTGTTTTTCCCTAGTTCACCAAGTCAGAG[CG]TTGCCCTTCAGCTTGTCTGGTTTTCAGTCTGACATCTCATTTTGCTGGGGCCTTGAGGTT	CGCTCTGACTTGGTGAACTAGGGAAAAACAAAACAGAACAAAAAACTCAC	SENP6;SENP6	NM_015571;NM_001100409	Body;Body				TRUE							SENP6	ENST00000483859.2	5'UTR								TRUE
cg15789789	chr22	38664965	+	cg15789789	6649499		ATATAACTATCACRTAACTAACCTAACCAATATCTAATAAAACTCAACAC		II			NA	NA	NA	NA	NA	NA	chr22:38668385-38669223	N_Shelf	CTCAAATAAATGAATGGGCCTGTAAGGTCATAATAAAAGCATGTCCTGTGTGCCAGGTAC[CG]TGCTGAGCTCCATCAGACATTGGTCAGGCCAGCCACGTGACAGCCACACTGTTATTACTC	TGTGGCTGTCACGTGGCTGGCCTGACCAATGTCTGATGGAGCTCAGCACG	TMEM184B	NM_012264	5'UTR								TMEM184B;TMEM184B	ENST00000361684.4;ENST00000361906.3	5'UTR;5'UTR	TMEM184B;TMEM184B;TMEM184B;TMEM184B;TMEM184B;TMEM184B	ENST00000466117.1;ENST00000361684.4;ENST00000411679.1;ENST00000457534.1;ENST00000436674.1;ENST00000361906.3	3'UTR;5'UTR;5'UTR;5'UTR;5'UTR;5'UTR								TRUE
cg13526488	chr17	78793807	+	cg13526488	35797290		CTCCTCTCTCAACATATCTAAAATTAATCAAACTATAAAAACAAAAAACC		II			NA	NA	NA	NA	NA	NA	chr17:78796078-78796392	N_Shelf	TCTGCAGTTGGTGTTGGGCCCCACCCTGCCCTGGGCGCCTCTCTTCCTGAGGCTTGGGGA[CG]GTCCTCTGCCCTCATAGTTTGACTAACTCCAGATATGTTGAGAGAGGAGAGAACCCGTGA	CGGTCCTCTGCCCTCATAGTTTGACTAACTCCAGATATGTTGAGAGAGGA	RPTOR;RPTOR	NM_001163034;NM_020761	Body;Body				TRUE	17:76408066-76408617	17:78793753-78793948	Unclassified_Cell_type_specific	RPTOR	ENST00000575542.1	5'UTR	RPTOR;RPTOR;RPTOR	ENST00000574767.1;ENST00000575542.1;ENST00000577161.1	3'UTR;5'UTR;5'UTR	chr17:78793520-78794015	3						TRUE
cg03875678	chr14	25103546	+	cg03875678	78733564		TAAATAATAATATAATCACTACATAATTCTCACACAAACACCCAAAAAAC		II			NA	NA	NA	NA	NA	NA		OpenSea	TGGTGTCTCATCACAGATTTTCTGTAAATGCTGCCCACCCCCACTGCCTCTGCCTGATGA[CG]TCCTCTGGGTGCTTGTGTGAGAATCATGCAGTGACCACATCATCACCCACAGCTGATGAC	CGTCCTCTGGGTGCTTGTGTGAGAATCATGCAGTGACCACATCATCACCC	GZMB	NM_004131	TSS200								GZMB;GZMB;GZMB;GZMB;RP11-104E19.1;RP11-104E19.1	ENST00000382539.2;ENST00000526004.1;ENST00000415355.3;ENST00000216341.4;ENST00000557736.1;ENST00000555300.1	TSS200;TSS200;TSS200;TSS200;5'UTR;5'UTR	GZMB;GZMB;GZMB;GZMB;GZMB;RP11-104E19.1;RP11-104E19.1	ENST00000382539.2;ENST00000530830.1;ENST00000526004.1;ENST00000415355.3;ENST00000216341.4;ENST00000557736.1;ENST00000555300.1	TSS200;TSS200;TSS200;TSS200;TSS200;5'UTR;5'UTR	chr14:25103405-25103835	3					TRUE	TRUE
cg11753711	chr7	142378117	-	cg11753711	84606346		CAATTACTACTCCAAACTCTTTACATATATCTATATAAATAAATTACCCC		II			NA	NA	NA	NA	NA	NA		OpenSea	TCAGTGAATTCCAGTTACTGCTCCAAGCTCTTTACATGTGTCTATATAAATAGATTGCCC[CG]TTTAATGCTCACAAGTTCTCCTGCTCCTTGTCTGATCAAGCCACGCTGTTCACTGGTTCC	CGGGGCAATCTATTTATATAGACACATGTAAAGAGCTTGGAGCAGTAACT											TRBV25-1	ENST00000390398.3	TSS1500	TRBV25-1	ENST00000390398.3	TSS1500								TRUE
cg13084525	chr11	34642463	+	cg13084525	81627409		AAAATAAAAAATTACAAACACTAACTCATTTACATTTAACCAACTCACAC		II			rs286926	0.298797	NA	NA	NA	NA		OpenSea	GTCTCTCTGTTCTTGAGACACAGGCATTACCTGGTTAGACCTGTTTTGTTTGAACACTAA[CG]TGTGAGTTGGCCAAATGCAAATGAGCCAGTGTTTGTAATCCTTTATTTTATTTTTTTAAA	CGTGTGAGTTGGCCAAATGCAAATGAGCCAGTGTTTGTAATCCTTTATTT	EHF	NM_012153	TSS1500								EHF;EHF;EHF;EHF;EHF	ENST00000450654.2;ENST00000530286.1;ENST00000533754.1;ENST00000527001.1;ENST00000257831.3	TSS1500;TSS1500;TSS1500;TSS200;TSS200	EHF;EHF;EHF;EHF;EHF	ENST00000450654.2;ENST00000530286.1;ENST00000533754.1;ENST00000527001.1;ENST00000257831.3	TSS1500;TSS1500;TSS1500;TSS200;TSS200	chr11:34642305-34642610	3					TRUE	TRUE
cg06057569	chr22	50219754	+	cg06057569	73716539		AATCTAATAAATAACCAACTATTACTTCTACCCCACCTCAATAATAACRC		II			NA	NA	NA	NA	NA	NA	chr22:50220118-50220822	N_Shore	CCTGCAGAGGTGACACCACAGCCTGCAGAGAGCGACCCTAGTGCACCCGGGACGCCGACA[CG]CGTCATTACTGAGGTGGGGCAGAAGCAACAGTTGGTTACTCACCAGATCAGAAACGAACC	CGCGTCATTACTGAGGTGGGGCAGAAGCAACAGTTGGTTACTCACCAGAT	BRD1	NM_014577	TSS1500			RDMR		22:48605745-48607639	22:50219518-50219956	Promoter_Associated_Cell_type_specific	BRD1;BRD1;BRD1	ENST00000404760.1;ENST00000216267.8;ENST00000404034.1	5'UTR;TSS1500;TSS1500	BRD1;BRD1;BRD1	ENST00000404760.1;ENST00000216267.8;ENST00000404034.1	5'UTR;TSS1500;TSS1500	chr22:50219120-50220095	3						TRUE
cg14027234	chr11	66084163	-	cg14027234	88723504		AAACCRAACAAAAACCTCCAAAAACTAACTAAACCCAATTAATAAAAACC		II			rs75789995	0.01032	NA	NA	NA	NA	chr11:66083955-66084535	Island	CACACAGCGCTGGGCCGGGCAGGGGCCTCCAGAGGCTGGCTGGGCCCAGTTGGTGAAAGC[CG]TGTCCTGGTCCCCTGTGGTCCACGTGAAGCCGCGCAGTGGGCGCTGCAGCTGGCATTGCC	CGGCTTTCACCAACTGGGCCCAGCCAGCCTCTGGAGGCCCCTGCCCGGCC	CD248	NM_020404	1stExon					11:65840060-65841164			RP11-867G23.13;CD248	ENST00000534065.1;ENST00000311330.3	5'UTR;1stExon	RP11-867G23.13;CD248	ENST00000534065.1;ENST00000311330.3	5'UTR;1stExon	chr11:66083480-66084255	3					TRUE	TRUE
cg10765877	chr12	121973425	-	cg10765877	72782532		TATTCTAAAATTAACTATAATTACAAAACTCTATAAACATACTAAAACCC		II			NA	NA	NA	NA	NA	NA	chr12:121975028-121976140	N_Shore	GGTGATGAAAATGTTCTAAAATTAACTGTGGTTGCAAAACTCTGTGAACATACTAAAACC[CG]TTGAATTGTACACTTTTACATGGGTGAACGGTCTGTGAATTATGTCTCAGTAAGGCTGTT	CGGGTTTTAGTATGTTCACAGAGTTTTGCAACCACAGTTAATTTTAGAAC	KDM2B;KDM2B	NM_032590;NM_001005366	Body;Body			RDMR			12:121973203-121973426	Promoter_Associated_Cell_type_specific	KDM2B	ENST00000543852.1	5'UTR	KDM2B;KDM2B;KDM2B;KDM2B;KDM2B;KDM2B;KDM2B;KDM2B	ENST00000538379.1;ENST00000541511.1;ENST00000543852.1;ENST00000545022.1;ENST00000538046.1;ENST00000541318.1;ENST00000538503.1;ENST00000543025.1	5'UTR;5'UTR;5'UTR;TSS1500;3'UTR;5'UTR;3'UTR;3'UTR	chr12:121973300-121973815	3						TRUE
cg10803218	chr5	177544994	-	cg10803218	74751240		AAAAATAAAACCTCCTAACRACCATTATTCRAAAACAAAAATAAATACCC		II			NA	NA	NA	NA	NA	NA	chr5:177540207-177541234	S_Shelf	AAATGGTTGAGGAAGATGGAACCTCCTAACGACCATTGTTCGGGGGCAGGAGTGGGTGCC[CG]GAAGCATGGGTGGTAGTAGGGGACCCACAGCTGCAGCTGGCCTGCTGGGCTTCTGTTCGA	CGGGCACCCACTCCTGCCCCCGAACAATGGTCGTTAGGAGGTTCCATCTT	N4BP3	NM_015111	5'UTR						5:177544926-177545132	Unclassified_Cell_type_specific	N4BP3	ENST00000274605.5	5'UTR	N4BP3	ENST00000274605.5	5'UTR	chr5:177544940-177545895	3						TRUE
cg13276502	chr6	21600485	+	cg13276502	98698110		TTCRCAAATTTAAAATACCTTATACCACCTAACAAATAAATATCCCTTAC		II			rs6921422	0.08979	NA	NA	NA	NA	chr6:21596731-21597091	S_Shelf	CAGGTGGTAAAGTAAGAAGCATTTTTGTACAATGTCTTTTTCTCTGAGTCTGTTTTCATT[CG]TAAGGGATACTTACTTGTTAGGTGGTACAAGGCATCCTAAACCTGCGAAACCAAACAGTT	CGTAAGGGATACTTACTTGTTAGGTGGTACAAGGCATCCTAAACCTGCGA																	chr6:21600380-21600990	3						TRUE
cg17794358	chr6	32097257	+	cg17794358	33603986		CCAATCAAATACCAAAAACCCTTCAAACTTCTAATCTCTAATACTACCCC		II			rs28732176	0.116108	NA	NA	NA	NA	chr6:32097820-32098086	N_Shore	CTAGTTTGGGTTTGTCCAAGCCATGGCCACGGATTACGATCTTCTTGACAAAGCTCCCAT[CG]GGGCAGTACCAGAGATCAGAAGCTTGAAGGGCCTCTGGCATCTGACTGGTTGATCCATGA	CGGGGCAGTACCAGAGATCAGAAGCTTGAAGGGCCTCTGGCATCTGACTG	ATF6B;ATF6B;FKBPL	NM_004381;NM_001136153;NM_022110	TSS1500;TSS1500;Body								ATF6B;ATF6B;ATF6B;ATF6B	ENST00000375192.2;ENST00000468502.1;ENST00000375203.3;ENST00000375201.4	TSS1500;TSS1500;TSS1500;TSS1500	ATF6B;ATF6B;ATF6B;ATF6B;ATF6B	ENST00000375192.2;ENST00000468502.1;ENST00000495579.1;ENST00000375203.3;ENST00000375201.4	TSS1500;TSS1500;TSS1500;TSS1500;TSS1500	chr6:32097160-32097410	3						TRUE
cg17823234	chr19	38180021	+	cg17823234	93630595		TATTATCTAAACTAAAATACCATAATACRATTATAATTTCCTATAACCTC		II			NA	NA	NA	NA	NA	NA	chr19:38182793-38183327	N_Shelf	TTACCTGTAGTCCTAGCTACTAGGGGGCTGACCTGGGAGTATCGCTTGAGCCCAGGGTGT[CG]AGGCTACAGGAAACCACAATCGCACCATGGCACTCCAGCCTAGACAACACAGTGAGACCC	CGAGGCTACAGGAAACCACAATCGCACCATGGCACTCCAGCCTAGACAAC	ZNF781	NM_152605	5'UTR								ZNF781	ENST00000358582.2	5'UTR	ZNF781	ENST00000358582.2	5'UTR								TRUE
cg00252529	chr4	148730174	+	cg00252529	65758193		AAAAATCACCATACTAATACCAAACTTAATACAAACACCTAATTAACATC		II			NA	NA	NA	NA	NA	NA		OpenSea	CAGGAGGCCAAGGCAGGAGGATCTCTTGAGCCCAGGAGTTCCTGGCTGTAGTGTAGTGTG[CG]ATGTTAATCAGGTGTCTGCACTAAGTTTGGCATCAGTATGGTGACCTCTTGGGAGCCTGA	GAGGTCACCATACTGATGCCAAACTTAGTGCAGACACCTGATTAACATCG	ARHGAP10	NM_024605	Body				TRUE							ARHGAP10	ENST00000510379.1	5'UTR								TRUE
cg14089503	chr8	37755555	+	cg14089503	86764118		CRCTTAAATAAAAAACCTCCTAAATATTTCACTAAATAAAAAAACACTTC		II			NA	NA	NA	NA	NA	NA	chr8:37756454-37757339	N_Shore	TCAGCTGGTTTCATGCCTCCTGTTCCTCTGCCCTGCGCCCTGGCCCAGTCATTCTCGGCT[CG]AAGTGTTCTTCTATTCAGTGAAATACCCAGGAGGCCTTCCACCCAAGCGAAGGCGAGTAT	GCTTGGGTGGAAGGCCTCCTGGGTATTTCACTGAATAGAAGAACACTTCG	RAB11FIP1;RAB11FIP1	NM_025151;NM_001002814	Body;Body						8:37754821-37755751	Unclassified_Cell_type_specific	RAB11FIP1	ENST00000522727.1	5'UTR	RAB11FIP1	ENST00000522727.1	5'UTR	chr8:37755225-37755730	3						TRUE
cg15497006	chr1	27147585	-	cg15497006	68702563		AAACCAAATTTATCATACCTCACCTCAAAAACACCAACATTACTATATAC		II			NA	NA	NA	NA	NA	NA	chr1:27143740-27143953	S_Shelf	TTCTGATTGCAGAACCAAGTTTATCATGCCTCACCTCAAAGACACCAGCATTGCTGTATG[CG]GTGGTGTGCACCTATAGAACCAGCCACTCAGGAAGCTGAGGGGGAAGGATAGCTTGAGCC	AACCAAGTTTATCATGCCTCACCTCAAAGACACCAGCATTGCTGTATGCG									1:27147215-27147690	Promoter_Associated							chr1:27147265-27147795	3						TRUE
cg01940139	chr12	10460639	-	cg01940139	68713229		CAACTCAACTTCAACAATTCAACRCTATTCTTTCTAAAAAAATACACATC		II			NA	NA	NA	NA	NA	NA		OpenSea	TCTTTAATCTCCAGCTCAGCTTCAACAATTCAACGCTGTTCTTTCTGAAAAAGTACACAT[CG]TGCCTTCTCTACTTCGCTCTTGGAACATAATTTCTCATGGCAGGTATGTGTGATTTCAGT	AGCTCAGCTTCAACAATTCAACGCTGTTCTTTCTGAAAAAGTACACATCG	KLRD1;KLRD1;KLRD1;KLRD1;KLRD1	NM_002262;NM_001114396;NM_002262;NM_007334;NM_007334	1stExon;5'UTR;5'UTR;5'UTR;1stExon								KLRD1;KLRD1;KLRD1;KLRD1;KLRD1;KLRD1;KLRD1;KLRD1	ENST00000381907.4;ENST00000350274.5;ENST00000350274.5;ENST00000538997.1;ENST00000538997.1;ENST00000543777.1;ENST00000543777.1;ENST00000544747.1	5'UTR;5'UTR;1stExon;1stExon;5'UTR;5'UTR;1stExon;5'UTR	KLRD1;KLRD1;KLRD1;KLRD1;KLRD1;KLRD1;KLRD1;KLRD1;KLRD1;KLRD1	ENST00000381907.4;ENST00000381908.3;ENST00000381908.3;ENST00000539374.1;ENST00000538997.1;ENST00000538997.1;ENST00000344825.6;ENST00000344825.6;ENST00000544747.1;ENST00000540271.1	5'UTR;5'UTR;1stExon;TSS200;1stExon;5'UTR;5'UTR;1stExon;5'UTR;5'UTR								TRUE
cg01917259	chr1	38414057	-	cg01917259	99630477		CCTAATAACCAATTCAACTTTACATATATAAACCCCTTCCAAAAACAATC		II			NA	NA	NA	NA	NA	NA		OpenSea	GAAGTGGCCATCCTAATGACCAGTTCAACTTTGCATATGTAAACCCCTTCCAGAAACAGT[CG]TTGCCTTCTTCTCAATCCATTTCTTTTCCTGGAAACATCCACAGCACAAATGGAGCTCAA	CGACTGTTTCTGGAAGGGGTTTACATATGCAAAGTTGAACTGGTCATTAG	INPP5B	NM_005540	TSS1500								INPP5B;INPP5B	ENST00000373024.3;ENST00000373023.2	TSS1500;TSS1500	INPP5B;INPP5B	ENST00000373024.3;ENST00000373023.2	TSS1500;TSS1500								TRUE
cg26662512	chr7	2113177	-	cg26662512	94621980		TACTAACTTCAAATAATCTTTATAACTATAAATCACCATCTCCCCRATCC		II			NA	NA	NA	NA	NA	NA	chr7:2116367-2116781	N_Shelf	CCTGGGATCTGTACTGACTTCAGATGGTCTTTGTGACTGTAGGTCACCATCTCCCCGATC[CG]CTGGCTCCCCGAATACGCCTGCTCTTCCTCCGCCACTCTCGCCTCTCGTGTCTGGCTGTC	ACTGACTTCAGATGGTCTTTGTGACTGTAGGTCACCATCTCCCCGATCCG	MAD1L1;MAD1L1;MAD1L1	NM_003550;NM_001013837;NM_001013836	Body;Body;Body					7:2079698-2080086						MAD1L1;MAD1L1;MAD1L1;MAD1L1;MAD1L1	ENST00000483165.1;ENST00000491858.1;ENST00000464742.1;ENST00000421113.1;ENST00000444373.2	3'UTR;3'UTR;3'UTR;5'UTR;5'UTR			chr7:2105704-2116830	6				TRUE
cg00805360	chr10	135091210	-	cg00805360	75754127		TAAAAACAATAATAATAACAAAAAAAACAACTCAAATAACCACACAAAAC		II			NA	NA	NA	NA	NA	NA	chr10:135089969-135090491	S_Shore	CCCTCCTGGAGTGGGAACAGTGGTGGTGGCAGGAAAGGCAGCTCAGATGACCACACAGGG[CG]CTGCTGACAGATCACATGGGGGGGGGGGGCCTCAGGGCCTCCCTGGGGAGAGGCAGGGCA	CGCCCTGTGTGGTCATCTGAGCTGCCTTTCCTGCCACCACCACTGTTCCC	ADAM8;ADAM8;ADAM8	NM_001109;NM_001164489;NM_001164490	TSS1500;TSS1500;TSS1500				TRUE				ADAM8;ADAM8	ENST00000415217.3;ENST00000445355.3	TSS1500;TSS1500	ADAM8;ADAM8;ADAM8;ADAM8;ADAM8	ENST00000415217.3;ENST00000463298.1;ENST00000486609.1;ENST00000560135.1;ENST00000445355.3	TSS1500;TSS1500;TSS1500;TSS1500;TSS1500	chr10:135090220-135092775	3						TRUE
cg15890754	chr2	173294093	+	cg15890754	22679942		TACACTAACAAACTCAAATTCTACACACCAAATATTCCRAAACAATAAAC		II			NA	NA	NA	NA	NA	NA	chr2:173292099-173293183	S_Shore	AATTGTTGTTAAGCTGTAAATCTGAAATGAAAGGTTCCTGTTAACTCAGTTAATAGATGA[CG]TTTATTGTCTCGGAATACTTGGTGTGTAGAATTTGAGCTTGTTAGTGCAGAAATGATTGT	GCACTAACAAGCTCAAATTCTACACACCAAGTATTCCGAGACAATAAACG	ITGA6;ITGA6	NM_001079818;NM_000210	Body;Body			RDMR					ITGA6;AC078883.4	ENST00000409532.1;ENST00000441212.1	5'UTR;TSS1500	ITGA6;ITGA6;AC078883.4	ENST00000412899.1;ENST00000409532.1;ENST00000441212.1	5'UTR;5'UTR;TSS1500	chr2:173294020-173294775	3						TRUE
cg21010701	chr4	36283195	-	cg21010701	88651903		AATATATTCTATACACAATAACACCCATAATACAAAAACRCCCCTTCTTC		II			NA	NA	NA	NA	NA	NA		OpenSea	CCCCAGTGATTAATGTATTCTGTACACAGTAGCACCCATGGTACAGGAACGCCCCTTCTT[CG]GTCACCTAGTAACTTTTCACTAGTCAACACCAAACTGAATAACCACTATGTTGTGAGAAA	ATGTATTCTGTACACAGTAGCACCCATGGTACAGGAACGCCCCTTCTTCG	DTHD1	NM_001136536	TSS200								DTHD1	ENST00000357504.3	TSS200	DTHD1	ENST00000357504.3	TSS200	chr4:36283080-36283270	3						TRUE
cg03515927	chr8	145625650	+	cg03515927	21800290		ACCTACCCACCAACCTATATCCACCTCCAAATAAAATAATAATATTTACC		II			NA	NA	NA	NA	NA	NA	chr8:145621585-145621891	S_Shelf	GGCTGTTGAGAGCCACGCCATACGGGGGGACGCTCTGGTTCAGGTACAACAGCGAGTTGA[CG]GCAAACACCACCACCCCACCTGGAGGTGGACACAGGCTGGTGGGCAGGCTCAGTGCTCTC	CGGCAAACACCACCACCCCACCTGGAGGTGGACACAGGCTGGTGGGCAGG	CPSF1;MIR1234	NM_013291;NR_031600	Body;TSS200								MIR1234;CPSF1	ENST00000408875.1;ENST00000349769.3	TSS200;ExonBnd	CPSF1;CPSF1;CPSF1;CPSF1;MIR1234;CPSF1;CPSF1	ENST00000527916.1;ENST00000532560.1;ENST00000531683.1;ENST00000533492.1;ENST00000408875.1;ENST00000349769.3;ENST00000524684.1	TSS1500;3'UTR;3'UTR;TSS1500;TSS200;ExonBnd;3'UTR			chr8:145624965-145627812	6	chr8:145624651-145626460	5		TRUE
cg14818701	chr8	19540453	-	cg14818701	19669983		AACAACCCCATAACCATATATAAAATCCCAATTACCTATACTTATCCATC		II			NA	NA	rs73599295	0.073193	rs73599295	0.073193		OpenSea	GACCGCTGTCAAGCAACCCCATGACCATATATGAAATCCCAATTACCTGTACTTATCCAT[CG]CTAGTTCACTTCGCTGCAGTCCTTCGTAAACCAAAGAGCAGGTAGAACGAGTTCACCCTG	GCAACCCCATGACCATATATGAAATCCCAATTACCTGTACTTATCCATCG	CSGALNACT1;CSGALNACT1	NM_018371;NR_024040	TSS1500;TSS200								CSGALNACT1;CSGALNACT1;RP11-1105O14.1;CSGALNACT1	ENST00000311540.4;ENST00000332246.6;ENST00000519803.1;ENST00000544602.1	TSS200;TSS1500;5'UTR;5'UTR	CSGALNACT1;CSGALNACT1;CSGALNACT1;RP11-1105O14.1;CSGALNACT1;CSGALNACT1;CSGALNACT1;CSGALNACT1;CSGALNACT1;CSGALNACT1	ENST00000397998.3;ENST00000332246.6;ENST00000523227.1;ENST00000519803.1;ENST00000524213.1;ENST00000544602.1;ENST00000523262.1;ENST00000517494.1;ENST00000523227.1;ENST00000522573.1	TSS200;TSS1500;1stExon;5'UTR;5'UTR;5'UTR;5'UTR;5'UTR;3'UTR;3'UTR					chr8:19539604-19540975	6		TRUE
cg07707056	chr22	36562416	-	cg07707056	60659552		ACCTTAAACCCTATAAAAAAAAACTTATTTCACTTCRCAAAAATCATTCC		II			rs116003958	0.011295	NA	NA	NA	NA		OpenSea	CCCATAAAAGCACCTTAAACCCTGTAAAGAGGGGCTTATTTCACTTCGCAGAAATCATTC[CG]CTCTCCCTCTGAGAGTATATTACTGTGCTTCAATACACTTTGCCTTGAGCTTGCATTTTG	CCTTAAACCCTGTAAAGAGGGGCTTATTTCACTTCGCAGAAATCATTCCG	APOL3;APOL3	NM_145642;NM_145641	TSS200;TSS200								APOL3	ENST00000424878.2	TSS200	APOL3	ENST00000424878.2	TSS200								TRUE
cg12833118	chr4	2572546	+	cg12833118	21611155		CATAACCACCTAAATAAAACCCATCTATAAATAAAACTTACAATAAATAC		II			NA	NA	NA	NA	NA	NA		OpenSea	GCTAGGCTAGTTTTCAGGCCCCACTCCCCGGCCTGGGAGCTTTTGTGATTTAGGAGAATG[CG]TATTTACTGCAAGTCTCACTCACAGATGGGCCTTACTCAGGTGGTCATGTATCCTGGGTA	ATGACCACCTGAGTAAGGCCCATCTGTGAGTGAGACTTGCAGTAAATACG							TRUE										chr4:2572405-2572930	3						TRUE
cg14771451	chr22	18508298	-	cg14771451	24810243		CRACTCCTTAAAAAAAACTCTCTCTAATCCCAAATAATATTTACTTAACC		II			NA	NA	NA	NA	NA	NA	chr22:18506419-18507412	S_Shore	CTCTGGGCTGGCGACTCCTTGAGAAGGGCTCTCTCTGGTCCCAGGTGGTATTTACTTAAC[CG]TATCATCATCTGCTTCATTCGTGTTCCCTTCATGTCCATCATGTGAGGACGGGAACTGAC	CGGTTAAGTAAATACCACCTGGGACCAGAGAGAGCCCTTCTCAAGGAGTC	MICAL3;MICAL3;MICAL3	NM_001136004;NM_015241;NM_001122731	TSS1500;TSS1500;TSS1500						22:18506264-18508363	Unclassified	XXbac-B461K10.4	ENST00000441493.1	TSS1500	XXbac-B461K10.4	ENST00000441493.1	TSS1500	chr22:18508125-18508555	3						TRUE
cg18483549	chr17	30842946	+	cg18483549	98788571		AAAAATAAACTTTCCATCAAAAACATCTAAACAATAAAAACTCTTTTACC		II			NA	NA	NA	NA	NA	NA	chr17:30845903-30846702	N_Shelf	GAGAACAGAAAGATTTACACTCACTTATGTCAGCTAAAAAAATGTACCCTTGTCTCATTG[CG]GTAAAAGAGCCTCCACTGCTCAGATGCTTCTGATGGAAAGTCTACCCCCTGCTCCGATAC	GGGGTAGACTTTCCATCAGAAGCATCTGAGCAGTGGAGGCTCTTTTACCG	MYO1D	NM_015194	Body						17:30842660-30843112	Unclassified_Cell_type_specific							chr17:30842620-30843895	3						TRUE
cg11193201	chr1	161677452	+	cg11193201	75605853		CCTAAACAAAACCAATTCCAATAAAAACCAAACTACAAACATTAAAAAAC		II			NA	NA	NA	NA	NA	NA		OpenSea	AGACAAGTTTTCTTAAAAGAATAGTTTGCACTTGCTATCTCCACTTCCTCACTTCTCACA[CG]CTCCTCAATGCTTGCAGCCTGGCTTCCACTGGAATTGGTTTTGTCTAGGGCACAACGATC	CGCTCCTCAATGCTTGCAGCCTGGCTTCCACTGGAATTGGTTTTGTCTAG	FCRLA	NM_032738	Body						1:161677426-161677641	Unclassified_Cell_type_specific				FCRLA	ENST00000465403.1	5'UTR			chr1:161675318-161678605	6	chr1:161675237-161678577	6		TRUE
cg09916599	chr15	74234325	+	cg09916599	70775282		CCTACAAAACCTAAAATCAAACRCCCAAAAAAAATCTAAAAACTACCCCC		II			NA	NA	NA	NA	NA	NA		OpenSea	GGAACAGGACGGACAGGCCCCGGGCTCTGGCACATCCTGGGGAACAAGGGACCACAAGGA[CG]GGGGCAGTCTCCAGACTTCCCCTGGGCGCTTGACCCCAGGCCTTGCAGGGGAGAGAGCCA	CGGGGGCAGTCTCCAGACTTCCCCTGGGCGCTTGACCCCAGGCCTTGCAG	LOXL1	NM_005576	Body				TRUE		15:74234227-74234680	Unclassified_Cell_type_specific							chr15:74234285-74234655	3						TRUE
cg09581911	chr12	4699232	+	cg09581911	50786575		CTACTACTTACTAACTACAAACTTTCAACAACTCACACTAACTCTTTCTC		II			NA	NA	rs997868	0.267547	rs997868	0.267547		OpenSea	AAGCCTTATGAGGTAGGCCCCATTTTTGTTCCCATGGTAGTGATGAAATAATTGAGGTTT[CG]AGAAAGAGTCAGTGTGAGCTGTTGAAAGCCTGCAGCTAGTAAGTAGTAGAGCAGGGACTC	CGAGAAAGAGTCAGTGTGAGCTGTTGAAAGCCTGCAGCTAGTAAGTAGTA	DYRK4	NM_003845	TSS200								DYRK4;DYRK4;DYRK4	ENST00000010132.5;ENST00000543431.1;ENST00000540757.1	TSS1500;TSS1500;TSS200	DYRK4;DYRK4;DYRK4;DYRK4;DYRK4;DYRK4;DYRK4;DYRK4;DYRK4;DYRK4	ENST00000537719.1;ENST00000539701.1;ENST00000010132.5;ENST00000536645.1;ENST00000543431.1;ENST00000540757.1;ENST00000536157.1;ENST00000542905.1;ENST00000539309.1;ENST00000538520.1	3'UTR;3'UTR;TSS1500;TSS1500;TSS1500;TSS200;TSS200;TSS200;3'UTR;5'UTR	chr12:4699160-4699430	3						TRUE
cg26394380	chr2	85896001	+	cg26394380	10669176		CCTAAAAACCCCTACAACTACAAAAAACAATTTCTTTCTACTAAACCATC		II			NA	NA	NA	NA	NA	NA		OpenSea	CAGGAGGTGCTGCCCATGGCCCCTGGGGACCCCTCCAGGGTAGGGGCTGGGGCATAGCTG[CG]ATGGTTCAGCAGAAAGAAACTGTCCTCTGCAGCTGCAGGGGCTCTCAGGCAGGGCCCCCA	CTGAGAGCCCCTGCAGCTGCAGAGGACAGTTTCTTTCTGCTGAACCATCG	SFTPB;SFTPB	NM_000542;NM_198843	TSS1500;TSS1500				TRUE				SFTPB;SFTPB	ENST00000441838.2;ENST00000393822.3	TSS1500;TSS200	SFTPB;SFTPB;SFTPB;SFTPB	ENST00000428225.1;ENST00000519937.1;ENST00000441838.2;ENST00000393822.3	TSS1500;TSS1500;TSS1500;TSS200	chr2:85895365-85896235	3					TRUE	TRUE
cg21781422	chr6	37358794	-	cg21781422	96691226		RACACCCAACTACTTCAAAATACTTCRTAAACTCTACCTCACTACATATC		II			NA	NA	NA	NA	NA	NA		OpenSea	CCAGGATTCACGGCACCCAACTGCTTCAGGGTACTTCGTAGACTCTGCCTCACTACATGT[CG]AAAGAGTTATTTGAGTTCTCTTCTGTTTTTTTTTAATTTGTTGTTGTTGTTACTGTTTTG	CGACATGTAGTGAGGCAGAGTCTACGAAGTACCCTGAAGCAGTTGGGTGC	RNF8;RNF8	NM_003958;NM_183078	3'UTR;3'UTR								RNF8;RNF8	ENST00000373479.4;ENST00000469731.1	3'UTR;3'UTR	RNF8;RNF8;RNF8;RNF8	ENST00000373479.4;ENST00000498460.1;ENST00000469731.1;ENST00000229866.6	3'UTR;3'UTR;3'UTR;3'UTR								TRUE
cg09318840	chr2	87018944	+	cg09318840	65785117		AAACTTAAACAAACCAACATTCCAAACCRAAAAACCRCAAATACAAAAAC		II			NA	NA	NA	NA	NA	NA	chr2:87015974-87018182	S_Shore	CACCTGCAGCTGCAGCTTCACAGGCTTGAAGTCATTCAACCCCTGCGCTCTGTGCTTTCA[CG]CCCTTGCACTTGCGGTCCCTCGGCCTGGAATGCTGGTCTGTTTAAGCCCTGGAGGCAGCT	CGCCCTTGCACTTGCGGTCCCTCGGCCTGGAATGCTGGTCTGTTTAAGCC	CD8A;CD8A;CD8A;CD8A	NR_027353;NM_001145873;NM_171827;NM_001768	TSS200;5'UTR;TSS200;TSS200								CD8A;CD8A;CD8A;CD8A;CD8A	ENST00000409781.1;ENST00000352580.3;ENST00000442577.2;ENST00000283635.3;ENST00000456996.2	TSS1500;TSS1500;TSS1500;TSS200;5'UTR	CD8A;CD8A;CD8A;CD8A;CD8A	ENST00000409781.1;ENST00000352580.3;ENST00000442577.2;ENST00000283635.3;ENST00000456996.2	TSS1500;TSS1500;TSS1500;TSS200;5'UTR	chr2:87018745-87018995	3						TRUE
cg23463186	chr10	82263737	-	cg23463186	14641954		TAAAAAAACCCTCCCTAATTCAAAAACCTATATAATATATTTAAATAAAC		II			NA	NA	NA	NA	NA	NA		OpenSea	TTTGTTGTATATGGAAAAGCCCTCCCTGGTTCAGGAACCTGTGTGATGTATTTGGGTGGG[CG]CCTTTCTGTTGTGGTGCACATGGGGTATGGGTTCCTGCAGGTGGGAAGTTGGGGTTGGGG	CGCCCACCCAAATACATCACACAGGTTCCTGAACCAGGGAGGGCTTTTCC	TSPAN14;TSPAN14	NM_030927;NM_001128309	Body;Body				TRUE		10:82263615-82263776	Unclassified_Cell_type_specific				TSPAN14;TSPAN14	ENST00000372157.2;ENST00000469149.1	5'UTR;5'UTR			chr10:82263720-82264555	6	chr10:82254293-82267857	6		TRUE
cg07127410	chr22	29427851	-	cg07127410	95761541		CCACAAAAACAAACCTAATAACRACAACAAAAACAAAACTAATTCCTACC		II			NA	NA	NA	NA	NA	NA	chr22:29426510-29426843	S_Shore	CCCCTCCCTGACCACAGGAGCAGGCCTGGTGGCGGCAACAGAAACAGGGCTGGTTCCTGC[CG]CCCTGCATTTCAGCAGTGACGTGTTCCAGGCTCCGGCTTTAGATGGCTGTGTCTCTCAAG	CACAGGAGCAGGCCTGGTGGCGGCAACAGAAACAGGGCTGGTTCCTGCCG	ZNRF3	NM_032173	Body				TRUE		22:29427030-29428112	Unclassified	ZNRF3-AS1;ZNRF3	ENST00000325660.3;ENST00000462485.2	TSS1500;5'UTR	ZNRF3-AS1;ZNRF3	ENST00000325660.3;ENST00000462485.2	TSS1500;5'UTR	chr22:29426740-29427955	3						TRUE
cg02753187	chr17	46919180	-	cg02753187	75721335		CTCAAATCATCTTTAACAATATAAAAAAATTCTACATCCCTAAAAAAAAC		II			NA	NA	NA	NA	NA	NA		OpenSea	CTGTCATTTCTCTCAGGTCATCTTTAACAGTGTGGAGAAGTTCTACATCCCTGGAGGGGA[CG]TCACATGTCATTATACCTTCACCCAGCATTTCATCCCTCGTCGAAAGGATTGGATTGGCA	CGTCCCCTCCAGGGATGTAGAACTTCTCCACACTGTTAAAGATGACCTGA	CALCOCO2	NM_005831	Body						17:46918636-46919211	Unclassified	CALCOCO2	ENST00000508679.1	5'UTR	CALCOCO2;CALCOCO2;CALCOCO2;CALCOCO2;CALCOCO2;CALCOCO2;CALCOCO2;CALCOCO2	ENST00000510356.1;ENST00000372317.3;ENST00000511697.1;ENST00000502761.1;ENST00000503463.1;ENST00000513119.1;ENST00000575560.1;ENST00000507076.1	5'UTR;5'UTR;5'UTR;1stExon;5'UTR;5'UTR;5'UTR;5'UTR	chr17:46918740-46919215	3						TRUE
cg01002223	chr1	8987034	+	cg01002223	46708106		ACTAAACCACTAAAACCATATAAATTAACTATCCCTTAATTTTTATACTC		II			NA	NA	NA	NA	NA	NA		OpenSea	TGTTGTTTCTATCTCAGCCAATCTGGATTAGTATGAGATGCGGTCAAAAAACTCAAAGAC[CG]AGCACAAAAATTAAGGGACAGTCAATCCACATGGCCTCAGTGGTTCAGTAACTCCTGGGC	CTGAACCACTGAGGCCATGTGGATTGACTGTCCCTTAATTTTTGTGCTCG					chr1:8986862-8986862				1:8986398-8987132	Unclassified_Cell_type_specific														TRUE
cg23476937	chr19	8808334	-	cg23476937	14797275		TACTTAATATTCTCCACTAAATCCAAATCCTACTATCCCAAAAACAAACC		II			NA	NA	NA	NA	NA	NA	chr19:8807813-8808794	Island	AGCAATAGTGGTGCTTAATGTTCTCCACTAGGTCCAGGTCCTGCTGTCCCAGGGGCAGGC[CG]GCCTGGAGCAGCATCTCCGCCAGGAAGGCGGTCAGGTGGTTGCCCGCCAGGTCCAGACGC	CGGCCTGCCCCTGGGACAGCAGGACCTGGACCTAGTGGAGAACATTAAGC	ACTL9	NM_178525	1stExon					19:8668878-8669830			ACTL9	ENST00000324436.3	1stExon	ACTL9	ENST00000324436.3	1stExon	chr19:8807705-8808375	3						TRUE
cg26775079	chr19	56158830	-	cg26775079	72630877		CAAAAACTACCATCATACCCCACCATCTAACCTCAAATAATACCAACAAC		II			NA	NA	NA	NA	NA	NA	chr19:56159257-56159937	N_Shore	AAAGAGCCTCCCAGAGGCTGCCATCATACCCCACCATCTGACCTCAAATAATACCAGCAG[CG]CTCCTCTCTTCAGCCCTGACGATGGCCAGGTGCTGGGCTGAGCTTCTGTGTGTCGCATCA	CGCTGCTGGTATTATTTGAGGTCAGATGGTGGGGTATGATGGCAGCCTCT	CCDC106	NM_013301	TSS200			CDMR					CCDC106	ENST00000308964.2	TSS200	CCDC106	ENST00000308964.2	TSS200	chr19:56158745-56159695	3						TRUE
cg02789394	chr6	112191479	-	cg02789394	82747966		TATACCCCRTCTACTCTCTATTACCCCTTCTATAAACTAAAACAAATTAC		II			NA	NA	NA	NA	NA	NA	chr6:112193835-112194854	N_Shelf	TTAAAAGTGGGTGTGCCCCGTCTACTCTCTGTTGCCCCTTCTGTAAACTGAAACAGGTTA[CG]ATGATAAGCTATGGGATGGTGGAGCTACAAGATAGGGGTGTGGGACCCAGAGTCACTGCA	GTGCCCCGTCTACTCTCTGTTGCCCCTTCTGTAAACTGAAACAGGTTACG	FYN	NM_002037	5'UTR						6:112191338-112191543	Unclassified_Cell_type_specific	FYN;FYN;FYN;FYN	ENST00000368682.3;ENST00000356013.2;ENST00000368678.4;ENST00000354650.3	5'UTR;5'UTR;5'UTR;5'UTR	FYN;FYN;FYN;FYN;FYN;FYN;FYN;FYN	ENST00000520518.1;ENST00000368682.3;ENST00000518295.1;ENST00000484067.2;ENST00000356013.2;ENST00000368678.4;ENST00000523238.1;ENST00000354650.3	5'UTR;5'UTR;5'UTR;5'UTR;5'UTR;5'UTR;5'UTR;5'UTR	chr6:112191240-112191870	3						TRUE
cg20975414	chr1	145715571	-	cg20975414	44787282		TTACCTCRAAACAAAAATTCTTCTTTCTTATTCTCAAACTAAAAACTCAC		II			NA	NA	NA	NA	NA	NA	chr1:145713966-145714203	S_Shore	AGCAGGCCTTTTTACCTCGAGACAGAAGTTCTTCTTTCTTGTTCTCAGACTGGGGGCTCA[CG]TTGAAATGGCTCTCAGTCCTCAGATTGTCCTTGCATCTTGTTAAAACCCTATCTCTCCAG	CGTGAGCCCCCAGTCTGAGAACAAGAAAGAAGAACTTCTGTCTCGAGGTA	CD160	NM_007053	TSS200								CD160;CD160;CD160	ENST00000369290.1;ENST00000369290.1;ENST00000369288.1	5'UTR;1stExon;TSS200	CD160;CD160;CD160	ENST00000369290.1;ENST00000369290.1;ENST00000369288.1	5'UTR;1stExon;TSS200	chr1:145715465-145715735	3						TRUE
cg12104246	chr6	24718589	-	cg12104246	98758239		CTTCAAACTCAAATTTATTTCCAAACCAAAAAACRCTCAAAAATCTTTTC		II			NA	NA	NA	NA	NA	NA	chr6:24720387-24721920	N_Shore	CTACTACTAAGCTTCAGACTCAAATTTATTTCCAAACCAAAGAACGCTCAAGGGTCTTTT[CG]CATGCTGCAACTGCTCAATTCACAGAATCACCCCTAAGGGTGAAAAAACAGAGCATACAA	TTCAGACTCAAATTTATTTCCAAACCAAAGAACGCTCAAGGGTCTTTTCG	C6orf62	NM_030939	Body			RDMR					C6orf62	ENST00000540769.1	5'UTR	C6orf62	ENST00000540769.1	5'UTR					chr6:24700706-24723022	6		TRUE
cg11752788	chr7	123438230	+	cg11752788	30681912		AAAAATAACTTTAAACATCTAAATATATTACAACTAACTCTATAACTACC		II			NA	NA	NA	NA	NA	NA		OpenSea	ACTTTCTGTTATTCAAGACTCTGTAATGCAATAGGAATTTTGTAATTGGACACCTGTCAG[CG]GTAGTTACAGAGCTAGTTGCAACACACTCAGATGTTTAAAGTCACTCTTGTGTATTTAAG	AGAGTGACTTTAAACATCTGAGTGTGTTGCAACTAGCTCTGTAACTACCG							TRUE										chr7:123437960-123438435	3						TRUE
cg04875514	chr12	53497147	+	cg04875514	95746565		TAATCTAAAAACAAAACTTCTCAAATTCAAACCTCACTCTACTATCTATC		II			NA	NA	NA	NA	NA	NA		OpenSea	ACCCTTGGAGCTGGGCATCTGGATGGTGGTTGGGGTGTTAGGGGGATGTGGCGATCCCTG[CG]ACAGACAGCAGAGTGAGGTCTGAATCTGAGAAGCTCTGCCTCCAGATCAGATAACCTATC	GATCTGGAGGCAGAGCTTCTCAGATTCAGACCTCACTCTGCTGTCTGTCG	SOAT2	NM_003578	TSS200						12:53496632-53498065	Unclassified	SOAT2	ENST00000301466.3	TSS200	SOAT2;SOAT2	ENST00000551896.1;ENST00000542365.1	TSS200;TSS200	chr12:53497105-53497495	3						TRUE
cg10947611	chr2	240220382	+	cg10947611	4793586		TAAATACCTTTCTAACCTAACCCCTATAAATAAAATATCATAATTTCCAC		II			rs72992617	0.164437	NA	NA	NA	NA		OpenSea	CCTGCCACTCTTTACAGAGCCGTGAGACTGTGGCTAAATCATTTATCCAGCACCCAACAA[CG]TGGAAATCATGACACTCCACCTACAGGGGCTAGGCTAGAAAGGCATTTAATCAAACATTT	CGTGGAAATCATGACACTCCACCTACAGGGGCTAGGCTAGAAAGGCATTT	HDAC4	NM_006037	Body				TRUE		2:240219938-240220628	Unclassified	HDAC4	ENST00000456922.2	5'UTR	HDAC4;HDAC4;HDAC4;HDAC4;HDAC4	ENST00000535493.1;ENST00000463007.1;ENST00000446876.1;ENST00000493582.1;ENST00000456922.2	TSS200;TSS200;5'UTR;3'UTR;5'UTR	chr2:240220125-240220430	3						TRUE
cg13437554	chr19	2272716	+	cg13437554	78651471		TACTCCTCAACRAACTCCAAAAAAACTACAAAACTACAACRAATATCAAC		II			NA	NA	NA	NA	NA	NA	chr19:2272701-2273246	Island	CGGGCCTCAGGGTAGCTGCTAAGGCCCAGGAGGTAGGCAGGTGGGTCGGGCCAGCCGAGA[CG]CTGACACTCGCTGCAGCTTTGCAGTTCTCCTGGAGTTCGCTGAGGAGCAGCTGCGAGCCG	CGCTGACACTCGCTGCAGCTTTGCAGTTCTCCTGGAGTTCGCTGAGGAGC	OAZ1	NM_004152	Body					19:2223711-2224190	19:2272485-2272744	Promoter_Associated	OAZ1	ENST00000322297.4	ExonBnd	OAZ1	ENST00000322297.4	ExonBnd	chr19:2272445-2273350	3						TRUE
cg19380581	chr18	43611957	-	cg19380581	92722949		AACCTCATAAAACCAAAAAACAACCACTAAAATTAAAAAAATATTTCCCC		II			NA	NA	NA	NA	NA	NA	chr18:43608140-43608510	S_Shelf	ACTAGAATCTCAGCCTCATAAAACCAGGGAACAACCACTGAGGTTGAGAGGGTATTTCCC[CG]TAAATGGGAAGCAATGGGTCCAGGCAGGCAATGAAGGAATTACTAGAACATCACATAAAT	CGGGGAAATACCCTCTCAACCTCAGTGGTTGTTCCCTGGTTTTATGAGGC	PSTPIP2	NM_024430	Body								PSTPIP2	ENST00000495213.1	3'UTR	PSTPIP2;PSTPIP2	ENST00000495213.1;ENST00000469996.1	3'UTR;3'UTR								TRUE
cg14694085	chr3	42645487	+	cg14694085	40775901		AAAACCACAAACTAAACACCRTAACTCACACCTATAATTCTAACACTTTC		II			NA	NA	NA	NA	NA	NA	chr3:42641844-42642605	S_Shelf	ATCATGTTGGCCAGGCTGGTCTGAACTCCTGACCTCAAGTGATCCGCCCACCTCGGCCTC[CG]AAAGTGCTAGAATTACAGGTGTGAGCCACGGTGCCTAGCCTGTGGTTTTTATTAAAGAAA	AAACCACAGGCTAGGCACCGTGGCTCACACCTGTAATTCTAGCACTTTCG	NKTR	NM_005385	Body								NKTR;RP4-613B23.1	ENST00000460910.1;ENST00000438017.1	5'UTR;3'UTR	NKTR;NKTR;NKTR;NKTR;RP4-613B23.1	ENST00000468735.2;ENST00000460910.1;ENST00000487466.1;ENST00000478488.1;ENST00000438017.1	5'UTR;5'UTR;5'UTR;5'UTR;3'UTR								TRUE
cg02535219	chr16	11876908	-	cg02535219	46638526		CTTTCCTCTTCCCTCCTTTAACTTCAAATTTTATTTTTCCCTATCTACAC		II			NA	NA	NA	NA	NA	NA		OpenSea	GTCTCCCCTTCCTTTCCTCTTCCCTCCTTTGGCTTCAGGTTTTGTTTTTCCCTGTCTACA[CG]CACGCATAAGCTGTCCCTAGAACAGTTCCAGCCTTGTTTTGCTTCTGGAAGCTCTCCAGA	TTTCCTCTTCCCTCCTTTGGCTTCAGGTTTTGTTTTTCCCTGTCTACACG	ZC3H7A	NM_014153	TSS1500				TRUE				ZC3H7A;ZC3H7A;ZC3H7A	ENST00000396516.2;ENST00000575170.1;ENST00000355758.4	TSS1500;3'UTR;5'UTR	ZC3H7A;ZC3H7A;ZC3H7A;ZC3H7A;ZC3H7A;ZC3H7A;ZC3H7A;ZC3H7A	ENST00000396516.2;ENST00000572870.1;ENST00000575170.1;ENST00000576018.1;ENST00000574995.1;ENST00000571198.1;ENST00000572781.1;ENST00000355758.4	TSS1500;TSS200;3'UTR;5'UTR;5'UTR;5'UTR;5'UTR;5'UTR	chr16:11876805-11877355	3						TRUE
cg02061660	chr5	110088130	+	cg02061660	51746285		AAAAAACTAAACCACACAAATAACCTTAATTACAAAAACTCCTACCTCRC		II			NA	NA	NA	NA	NA	NA		OpenSea	TCGTTCTACCCCCACAGTACCCTTTACTTAATTTACATGTGGCTTTTTTCAGACTGTTAA[CG]CGAGGTAGGAGTTCCTGTAACCAAGGCTACCTGTGTGGTTCAGTCTCTCACAAAACCCAT	CGCGAGGTAGGAGTTCCTGTAACCAAGGCTACCTGTGTGGTTCAGTCTCT	SLC25A46	NM_138773	Body				TRUE		5:110087892-110088228	Unclassified_Cell_type_specific	SLC25A46	ENST00000513706.1	TSS1500	SLC25A46;SLC25A46;SLC25A46	ENST00000513706.1;ENST00000508781.1;ENST00000502462.2	TSS1500;5'UTR;5'UTR	chr5:110088000-110088310	3						TRUE
cg14537031	chr8	100888033	+	cg14537031	77790153		CCTTTATAATAACAAAATACAACCCTTTATAATAACAAATACTTACAATC		II			NA	NA	NA	NA	NA	NA		OpenSea	CTTGCTGACCTCAAATTCTGGGGTTCAAGCAATCCTCCCACCTCAACCCACAAGTAGCTA[CG]ACTGCAAGCACCTGCCACCATAAAGGGCTGCATTTTGCCACCATAAAGGGCTGCATTTTT	CGACTGCAAGCACCTGCCACCATAAAGGGCTGCATTTTGCCACCATAAAG	VPS13B;VPS13B	NM_017890;NM_152564	3'UTR;3'UTR								VPS13B;VPS13B	ENST00000357162.2;ENST00000395996.1	3'UTR;3'UTR	VPS13B;VPS13B;COX6C;COX6C;VPS13B	ENST00000493587.1;ENST00000357162.2;ENST00000522934.1;ENST00000520517.1;ENST00000395996.1	5'UTR;3'UTR;3'UTR;3'UTR;3'UTR					chr8:100881048-100888507	6		TRUE
cg17642041	chr3	45928007	+	cg17642041	67616870		AAAAAACAAACTTTATAAATTCTAAACAAACAACTACCCRATAACAACAC		II			NA	NA	NA	NA	NA	NA		OpenSea	CACCCTCTTGGGCTACCCCACCAGTGACAACACAGGCAGGGGTGGCCTGGCTTCCTTTCT[CG]TGTTGTTATCGGGTAGCTGCCTGCTCAGAACCCACAAAGCCTGCCCCTCATCCCAGGCAG	CGTGTTGTTATCGGGTAGCTGCCTGCTCAGAACCCACAAAGCCTGCCCCT	CCR9;CCR9	NM_031200;NM_006641	TSS200;TSS200								CCR9;CCR9;CCR9;CCR9;LZTFL1;CCR9	ENST00000355983.2;ENST00000357632.2;ENST00000357632.2;ENST00000395963.2;ENST00000536047.1;ENST00000395963.2	TSS200;1stExon;5'UTR;1stExon;5'UTR;5'UTR	CCR9;CCR9;CCR9;CCR9;CCR9;CCR9;LZTFL1;LZTFL1;LZTFL1;LZTFL1;CCR9	ENST00000422395.1;ENST00000357632.2;ENST00000357632.2;ENST00000395963.2;ENST00000463197.1;ENST00000463197.1;ENST00000492333.1;ENST00000472635.1;ENST00000536047.1;ENST00000483279.1;ENST00000395963.2	TSS200;1stExon;5'UTR;1stExon;1stExon;5'UTR;3'UTR;3'UTR;5'UTR;3'UTR;5'UTR								TRUE
cg08886790	chr2	111857973	+	cg08886790	39744936		AACRAATTTTTAATTTTTCAATACTACTAATTTTACAAACAATTCACTAC		II			NA	NA	NA	NA	NA	NA		OpenSea	TGAGGCAGGCTGTGTAACCCACGCACAGCAGGGAGGAAGGCCACTCCACCTCCCAGGGAA[CG]TAGTGAATTGCCTGTAAAATTAGCAGTATTGAAAAACCAAAAACTCGTTCACTAAGAGAG	ACGAGTTTTTGGTTTTTCAATACTGCTAATTTTACAGGCAATTCACTACG	ACOXL	NM_001142807	Body				TRUE				AC096670.3	ENST00000376593.2	3'UTR	ACOXL;ACOXL;AC096670.3	ENST00000443586.1;ENST00000441974.1;ENST00000376593.2	3'UTR;3'UTR;3'UTR					chr2:111857591-111859070	6		TRUE
cg08895056	chr17	19438253	+	cg08895056	31736867		CAACCCRCRCAAATACAAAATATAAACCTCAAAATCAAAAACTTATTCAC		II			NA	NA	NA	NA	NA	NA	chr17:19436788-19437692	S_Shore	GTGGTTTTCAAACCGAGAGGGTAGGACGCGGCACAAGAAGCAACTGGTATGCACTTAAGG[CG]TGAATAAGCTTTTGACTTTGAGGCCCACATTCTGCACCTGCGCGGGCTGAGGGGGGCCGC	AGCCCGCGCAGGTGCAGAATGTGGGCCTCAAAGTCAAAAGCTTATTCACG	SLC47A1	NM_018242	Body					17:19378798-19378846						SLC47A1;SLC47A1	ENST00000574596.1;ENST00000571335.1	5'UTR;5'UTR	chr17:19438040-19438475	3						TRUE
cg25952596	chr14	101535084	+	cg25952596	47710940		TTCCTAAATAATAACCTAAAAAACTCRACRAAAAAACCRTACCTATTAAC		II			NA	NA	NA	NA	NA	NA	chr14:101531643-101532384	S_Shelf	GGGAAGAGTGACATTAGCCTTATTTAATAGCTTCAATATAACCATCCCCGCACACCACGG[CG]TTAACAGGCACGGCCCCCCCGCCGAGTCTCCCAGGCCACCACTCAGGAAGAGTGCTGGGT	TCCTGAGTGGTGGCCTGGGAGACTCGGCGGGGGGGCCGTGCCTGTTAACG								14:100604834-100604975			AL132709.7	ENST00000429368.1	TSS1500	AL132709.7	ENST00000429368.1	TSS1500								TRUE
cg11348106	chr17	75208807	-	cg11348106	51719250		AATAACCTCRAAACRAAAACATTACTTCTAACCTTCATAATAAATACATC		II			rs1983158	0.143515	NA	NA	NA	NA	chr17:75209459-75209672	N_Shore	CCTGTGCTCACAGTAGCCTCGGGGCGGGGGCATTGCTTCTGGCCTTCATAATAGATGCAT[CG]TTTTGCTGCCTTTACAGTTTTCAGGGGTAAGGCTTGTCAGTGTTTCAGTGGTCTTAGAGG	CGATGCATCTATTATGAAGGCCAGAAGCAATGCCCCCGCCCCGAGGCTAC	SEC14L1;SEC14L1;SEC14L1;SEC14L1;SEC14L1	NM_001143999;NM_003003;NM_001143998;NM_001039573;NM_001144001	Body;Body;Body;Body;Body						17:75208560-75208826	Unclassified_Cell_type_specific							chr17:75208565-75209495	3						TRUE
cg15411840	chr6	109615455	-	cg15411840	79680328		TACTACCCTAAAACRTAAATACTAAACCTATAATAACAAACCTATATAAC		II			NA	NA	NA	NA	NA	NA	chr6:109611449-109612230	S_Shelf	ATGAAAAGGGCTGCTGCCCTGGGGCGTGGATGCTGGGCCTATGGTGACAGGCCTGTGTGA[CG]GAGGGTGGTGATTCAACAGGGTCATTCATGATGCCTCTTGTTTAGAGGGCAATGCGTGCT	GCTGCCCTGGGGCGTGGATGCTGGGCCTATGGTGACAGGCCTGTGTGACG	CCDC162	NR_028595	TSS200								CCDC162P	ENST00000422819.1	TSS200	CCDC162P;CCDC162P	ENST00000514758.1;ENST00000429614.1	5'UTR;TSS200	chr6:109615185-109615615	3						TRUE
cg16871449	chr12	132094100	+	cg16871449	31621970		AACCAAAACCACATATTCTCACTTATCAAAAAAAACTAAACTAACTACRC		II			NA	NA	NA	NA	NA	NA		OpenSea	CCCCATCCCGCCCTCCTCCTTCTGAGCCTCTAGAGCCCATTACATCACTCCGTACGCCTT[CG]CGTAGTCAGCCTAGCTCCCTCTGACAAGTGAGAACATGTGGTTTTGGTTTTCCACGCCTG	CGCGTAGTCAGCCTAGCTCCCTCTGACAAGTGAGAACATGTGGTTTTGGT								12:130659941-130660056	12:132093466-132094356	Unclassified							chr12:132094000-132094215	3						TRUE
cg21648425	chr2	87019192	+	cg21648425	75747440		AAAAAATCACTAAAACTCAAAAATCCCAAAACCAACCTAAACAAAACAAC		II			rs36226881	0.096479	NA	NA	NA	NA	chr2:87015974-87018182	S_Shore	TGTGTCCCCTTCCTTTTTGTTTCTTTAAAAAATAAAATAAAATAAAAAAGACTGGAGTCT[CG]CTGTTTTGCTCAGGCTGGCCTTGGGACTCCTGAGCTCCAGTGATCCTCCCACCCCAGCCC	CGCTGTTTTGCTCAGGCTGGCCTTGGGACTCCTGAGCTCCAGTGATCCTC	CD8A;CD8A;CD8A;CD8A	NM_001145873;NM_001768;NR_027353;NM_171827	5'UTR;TSS1500;TSS1500;TSS1500			RDMR					CD8A;CD8A;CD8A;CD8A;CD8A	ENST00000409781.1;ENST00000352580.3;ENST00000442577.2;ENST00000283635.3;ENST00000456996.2	TSS1500;TSS1500;TSS1500;TSS1500;5'UTR	CD8A;CD8A;CD8A;CD8A;CD8A	ENST00000409781.1;ENST00000352580.3;ENST00000442577.2;ENST00000283635.3;ENST00000456996.2	TSS1500;TSS1500;TSS1500;TSS1500;5'UTR								TRUE
cg00658590	chr3	60622526	-	cg00658590	6686498		CAAAAAAATAAATCCTTCACAACATAAAAATACTTTTAACTATTAAACAC		II			NA	NA	NA	NA	NA	NA		OpenSea	ACATAAAAAGCCAAAAAAGTGAGTCCTTCACAGCATGAGGATACTTTTAGCTGTTGGACA[CG]GAGAAGGTTTTCTCTTGGTCTTTTATTCAATCATTCACAGAAAGGGACATCCTGTGACCT	AAAAAAGTGAGTCCTTCACAGCATGAGGATACTTTTAGCTGTTGGACACG	FHIT;FHIT	NM_001166243;NM_002012	5'UTR;5'UTR				TRUE				FHIT;FHIT;FHIT	ENST00000476844.1;ENST00000492590.1;ENST00000468189.1	5'UTR;5'UTR;5'UTR	FHIT;FHIT;FHIT;FHIT	ENST00000490952.1;ENST00000476844.1;ENST00000492590.1;ENST00000468189.1	3'UTR;5'UTR;5'UTR;5'UTR								TRUE
cg00786138	chr1	8470722	-	cg00786138	18719837		TAATAAAAAATACCTCAACAAACAAAAAAACTACTTCAAAAACTTCCTTC		II			NA	NA	NA	NA	NA	NA		OpenSea	GAAGATTCAGGTAGTGAGAAATACCTCAACAGACAAGAAAGCTACTTCAAGGACTTCCTT[CG]GCAAGGCCTTTCAAACAAGTTTTAACATTGAAAACACCCATCCTTCAAAGAGCTTGAAGC	AGTGAGAAATACCTCAACAGACAAGAAAGCTACTTCAAGGACTTCCTTCG	RERE;RERE;RERE	NM_001042682;NM_012102;NM_001042681	5'UTR;Body;Body				TRUE		1:8470715-8470816	Unclassified_Cell_type_specific	RERE	ENST00000476556.1	5'UTR	RERE;RERE;RERE;RERE;RERE	ENST00000488215.1;ENST00000476556.1;ENST00000460659.1;ENST00000492766.1;ENST00000465125.1	3'UTR;5'UTR;3'UTR;3'UTR;3'UTR								TRUE
cg08350797	chr3	52084921	+	cg08350797	9673419		TTCATAAAACAACTACTAAACTTTAAACRAACRCTAAAACTAAACAACCC		II			NA	NA	NA	NA	NA	NA		OpenSea	CAGGTTGTGGTTGGTGGGCGTGGAAAAGTAGAGCTGCTCACTCGACGCGTGGTTGTCGCA[CG]GGCTGCTTAGCCCCAGCGTCCGCTCAAAGTCCAGCAGCTGCCCCATGAAGTTGAAGTTGG	CGGGCTGCTTAGCCCCAGCGTCCGCTCAAAGTCCAGCAGCTGCCCCATGA	DUSP7	NM_001947	Body					3:52059874-52060025									chr3:52084800-52085030	3						TRUE
cg10531986	chr9	132652466	-	cg10531986	51768152		CTCCTCAAAAAACCCRTAATAACACTTTCACAAAAAACACTATATAAAAC		II			NA	NA	NA	NA	NA	NA	chr9:132652350-132652715	Island	ACCTGCCTTGTCTCCTCAGGGGACCCGTGATGACACTTTCACAAAAGGCACTGTGTGAAG[CG]CGGAAGGGCTGCCAGGACGAGCCCGGGTGGACTGAGGGCCCAGGAAGGAGCAGGTAGGGG	TCCTCAGGGGACCCGTGATGACACTTTCACAAAAGGCACTGTGTGAAGCG	FNBP1	NM_015033	3'UTR					9:131692172-131692711			FNBP1;FNBP1	ENST00000372415.3;ENST00000479142.1	3'UTR;3'UTR	FNBP1;FNBP1	ENST00000372415.3;ENST00000479142.1	3'UTR;3'UTR	chr9:132651820-132652590	3						TRUE
cg11557546	chr15	26047653	-	cg11557546	93672418		AAAACTACAATAACAAATCACCACAAACCTAATAACTAAAAACCACACAC		II			NA	NA	NA	NA	NA	NA		OpenSea	ACTCGCTTCCTGGGGCTGCAGTAACAGGTCACCACAAACCTAGTGGCTGAAAACCACACA[CG]TTTATGATGTTATCGTTCTGTAGGTCAGAATTCCAACACAGGGCCCACTCAGCTAAGGTG	CGTGTGTGGTTTTCAGCCACTAGGTTTGTGGTGACCTGTTACTGCAGCCC	ATP10A	NM_024490	Body					15:23598436-23598762																TRUE
cg27210136	chr17	45932641	-	cg27210136	34632121		ACCTATATATACCTATAAACTTAAATATAAAATATCTTCTCTCCTCCACC		II			NA	NA	NA	NA	NA	NA	chr17:45928211-45928710	S_Shelf	GTACATATTATGCCTGTGTGTACCTGTGGGCTTGAGTGTAGGGTGTCTTCTCTCCTCCAC[CG]TAAATGCAGTTCCCCATAGGATGTGGATAGTGGTTTCTCCCTTACTATCCTTGCAGGTGT	CGGTGGAGGAGAGAAGACACCCTACACTCAAGCCCACAGGTACACACAGG	SP6	NM_199262	5'UTR								SP6	ENST00000342234.1	5'UTR	SP6	ENST00000342234.1	5'UTR							TRUE	TRUE
cg26473818	chr11	13945715	+	cg26473818	85745408		AATTTTCTTACAAAAAACTATTCAAAACTAACTTACTTCAACACTCAACC		II			NA	NA	NA	NA	NA	NA		OpenSea	TTTAAAGTCTGATTTATTCAGCCAAAAATGCAGTGACACGGATGGGGAGTAGTGGCTTGA[CG]GTTGAGTGCTGAAGCAAGTCAGTCTTGAATAGTTTTCTGCAAGAAAACCAACATAATTTC	CGGTTGAGTGCTGAAGCAAGTCAGTCTTGAATAGTTTTCTGCAAGAAAAC							TRUE		11:13945605-13946272	Unclassified	RP11-231N3.1	ENST00000532065.1	3'UTR	RP11-231N3.1	ENST00000532065.1	3'UTR	chr11:13945640-13945910	3						TRUE
cg07677157	chr12	66050928	-	cg07677157	88799261		TAATAAATAAATCATCACCTAACTCATAAACTCTTTTACTATAAATCACC		II			NA	NA	NA	NA	NA	NA		OpenSea	TTTCCTATGACTGATGAATGGATCATCACCTGACTCATAGGCTCTTTTGCTATGGATCAC[CG]AAGTGCAGCTTTTAAAATTCAGTAATGTGGCACCCAGCTGCTCAGAGTTTTAATATGGAG	CGGTGATCCATAGCAAAAGAGCCTATGAGTCAGGTGATGATCCATTCATC					chr12:66050559-66050559		TRUE				RP11-221N13.4	ENST00000540875.1	5'UTR	RP11-221N13.4	ENST00000540875.1	5'UTR	chr12:66050665-66051055	3						TRUE
cg16510793	chr9	116450346	+	cg16510793	15764139		RAAAAAAAATTATCTAAACTCCAAACCRAAAAATATAAACCTAAATATAC		II			NA	NA	NA	NA	NA	NA	chr9:116450145-116450454	Island	CCTGAGGACCAGCTGGGGGTGGGGGTCAGGGGAGGGAGCGGGCGATCTCACCCTGCAGCC[CG]CACACTCAGGCCTACACTCCCCGGTTTGGAGCCCAGATAACCCCTTCCCGTCCTCCCCTC	GGAAGGGGTTATCTGGGCTCCAAACCGGGGAGTGTAGGCCTGAGTGTGCG					chr9:116450183-116450183			9:115489934-115490306									chr9:116450160-116450695	3						TRUE
cg17292667	chr13	110787523	-	cg17292667	95601975		AAAAAAATCACACTACCCAAAAACCCACATTCAAACCCTTACCACATTCC		II			NA	NA	NA	NA	NA	NA	chr13:110790528-110791006	N_Shelf	AAGGACCCTGTGGGGGAGTCACACTGCCCAGGGGCCCACATTCAAACCCTTGCCACATTC[CG]TTCTAAGCGCATTACACAGGTCATCTAATTTATCCACAACCTACAAAGTTCTACAAGTGA	CGGAATGTGGCAAGGGTTTGAATGTGGGCCCCTGGGCAGTGTGACTCCCC																	chr13:110787160-110787555	3						TRUE
cg04677410	chr11	95846117	-	cg04677410	61646259		AAAAAAAACACTAAAATTTCCCTTTCTAATTATAAACTAAACAAAAATTC		II			NA	NA	NA	NA	NA	NA		OpenSea	GTCAACTGCTGAGAAGAAACACTGGGGTTTCCCTTTCTGGTTGTGGGCTAAGCAAAAGTT[CG]CCCTCTGCACTATGGGCTCTCTCTGCATTTGAGTCACAGAAAATCAGTGAGCAAAAAGGC	GAAGAAACACTGGGGTTTCCCTTTCTGGTTGTGGGCTAAGCAAAAGTTCG	MAML2	NM_032427	Body				TRUE										chr11:95845985-95846215	3						TRUE
cg14426428	chr6	106961936	+	cg14426428	89693331		TAATTTCTTACTCRCTAACACTTCCCCAAAATTTACAAATAATAACATTC		II			NA	NA	NA	NA	NA	NA	chr6:106959764-106960985	S_Shore	CACACAAAAAGCACACAAATCAAATAACAATACAAGATGATATCTGATGAAACTGCCAAA[CG]AATGTTACCATCTGTAAATCCTGGGGAAGTGCTAGCGAGCAAGAAATCACTGCTGGTGCT	GATTTCTTGCTCGCTAGCACTTCCCCAGGATTTACAGATGGTAACATTCG	AIM1	NM_001624	Body						6:106961783-106962746	Promoter_Associated							chr6:106961600-106962095	3						TRUE
cg15674899	chr5	150618077	+	cg15674899	52690237		TATTTTTAACTACTAAAAATATACCTCTACACCTTATTTAAACATCAAAC		II			NA	NA	NA	NA	NA	NA		OpenSea	CCAGGGAGCGGGAGGGGGTGATCTCCTCCCCCGGGCCCTGCTGCCTCCAGCTCACCCTGT[CG]CCTGATGTCTAAATAAGGTGCAGAGGCACACTCCCAGCAGCTAAAAATAAAACTTCCGCT	CGCCTGATGTCTAAATAAGGTGCAGAGGCACACTCCCAGCAGCTAAAAAT							TRUE		5:150617945-150619621	Unclassified							chr5:150617905-150618475	3						TRUE
cg06407137	chr17	72527515	+	cg06407137	87748525		CTTCCAAAATACATCTAAAATCTACATTTACCACTAATTACAAATCAAAC		II			NA	NA	NA	NA	NA	NA		OpenSea	AGGCTGAGAAGGAGCAGAGCAGGGGGCAGCCACATGGCTCTGCCTTCCCGGCTCCTCGTC[CG]CCTGATCTGCAACCAGTGGCAAATGCAGATCCCAGATGCACTCTGGAAGTTCTGCCTGAG	CGCCTGATCTGCAACCAGTGGCAAATGCAGATCCCAGATGCACTCTGGAA	CD300LB	NM_174892	1stExon								CD300LB;CD300LB;CD300LB	ENST00000392621.1;ENST00000314401.2;ENST00000392621.1	1stExon;1stExon;5'UTR	CD300LB;CD300LB;CD300LB	ENST00000392621.1;ENST00000314401.2;ENST00000392621.1	1stExon;1stExon;5'UTR	chr17:72527320-72527735	3					TRUE	TRUE
cg27027427	chr10	91091912	+	cg27027427	33795103		AAATTACATATTAACCAAACTCCCTAATCTCACTACAATTTCTACCTCTC		II			NA	NA	NA	NA	NA	NA		OpenSea	GTGGTGCACGTCTGTAATCCCAGCTACTCAGGAGGCTGAGGCAGGAGAATCACTTGAACC[CG]AGAGGCAGAAATTGCAGTGAGACTAGGGAGTCTGGTTAACATGTAACCCCTCACCACACA	GGTTACATGTTAACCAGACTCCCTAGTCTCACTGCAATTTCTGCCTCTCG	IFIT3;IFIT3	NM_001549;NM_001031683	Body;TSS1500								IFIT3;IFIT3;LIPA;LIPA;LIPA	ENST00000371811.4;ENST00000543062.1;ENST00000541980.1;ENST00000371829.1;ENST00000487618.1	TSS1500;TSS1500;5'UTR;5'UTR;3'UTR	IFIT3;IFIT3;LIPA;LIPA;LIPA;LIPA;LIPA	ENST00000371811.4;ENST00000543062.1;ENST00000541980.1;ENST00000282673.4;ENST00000371829.1;ENST00000487618.1;ENST00000463623.1	TSS1500;TSS1500;5'UTR;5'UTR;5'UTR;3'UTR;3'UTR	chr10:91091900-91092070	3						TRUE
cg13692739	chr9	139005232	+	cg13692739	7606820		TCCCAAACAATCATTATAACAAAAAAATATCACTTAAAAAAAAACCAACC		II			NA	NA	NA	NA	NA	NA	chr9:139008034-139008896	N_Shelf	AGCGACCCTCCCGCCTTGGCCTCCCAAAGTGTTGGAATTACAGGTGTGAGCCACTGCACC[CG]GCTGGTTTCCCTTTAAGTGACACTTTCTTGCCATAATGACTGCCTGGGAGGAAATCGTTG	CCCAGGCAGTCATTATGGCAAGAAAGTGTCACTTAAAGGGAAACCAGCCG									9:139005123-139005523	Unclassified_Cell_type_specific							chr9:139005225-139005390	3						TRUE
cg15235922	chr8	125678187	-	cg15235922	6746345		AAAAACAATCTACAATATTAAAATTCCACTCTACTACTAATAAATCTCAC		II			rs57069027	0.032922	NA	NA	NA	NA		OpenSea	ATCTGGCCCCCAGAGACAGTCTACAGTGTTGAAGTTCCACTCTACTGCTGATGAGTCTCA[CG]ATTTTGGGCAAGTTACTTAACCTAGCTGTGGTCTCCATTGTTTCATCCATAAAATATTAG	CGTGAGACTCATCAGCAGTAGAGTGGAACTTCAACACTGTAGACTGTCTC	MTSS1	NM_014751	Body				TRUE				MTSS1	ENST00000354184.4	5'UTR	MTSS1;MTSS1	ENST00000529463.1;ENST00000354184.4	3'UTR;5'UTR			chr8:125677994-125679563	5				TRUE
cg00065048	chr1	27962037	+	cg00065048	64679840		TCCAATAACTCTAATAACAACAATCTAAAATCAACTAACTATAAAAACTC		II			NA	NA	NA	NA	NA	NA	chr1:27960567-27961023	S_Shore	ATTGGAGGTTAAGAGGGGCTTTTCTCCATCACTGAGGACCAGATCGGGACTGGCCTTACT[CG]AGTTCTCACAGCCAGTTGACTTCAGACTGCTGTCACCAGAGCCACTGGACATGGATCACA	CGAGTTCTCACAGCCAGTTGACTTCAGACTGCTGTCACCAGAGCCACTGG	FGR	NM_005248	TSS1500								FGR;FGR	ENST00000545953.1;ENST00000374005.3	TSS1500;TSS1500	FGR;FGR;FGR	ENST00000475472.1;ENST00000545953.1;ENST00000374005.3	TSS1500;TSS1500;TSS1500	chr1:27961840-27962235	3						TRUE
cg00095326	chr1	228940949	-	cg00095326	98747960		CTATTAAAATACTAAACRACCAAATCAAACCTCCATATCCCTCRAAAAAC		II			NA	NA	NA	NA	NA	NA		OpenSea	CACAGTGAGAGCTGTTAAAATGCTAAACGACCAGGTCAAGCCTCCATATCCCTCGAGAGG[CG]TTTATGCATTTTACTGGAACACTCTGGCATGAAGCGTTCCCTGAAACAATTAAAAAGATA	CGCCTCTCGAGGGATATGGAGGCTTGACCTGGTCGTTTAGCATTTTAACA							TRUE		1:228940774-228941014	Unclassified_Cell_type_specific							chr1:228940425-228941235	3						TRUE
cg00232402	chr18	77385290	-	cg00232402	5665483		TAAAAAACTATTAACTACAAACRTAAAACTCAAAACTTCRAAAACTTTCC		II			NA	NA	NA	NA	NA	NA	chr18:77386827-77387050	N_Shore	CATTAGCTTTTTAAGGAGCTGTTAACTGCAAACGTGGGACTCAGAGCTTCGGGGACTTTC[CG]TGTTGAGTGTTCCGCCAGCAGTGCTTGCATGTCTCAGCAGCACAGAGCTATTTCTGGGGA	CGGAAAGTCCCCGAAGCTCTGAGTCCCACGTTTGCAGTTAACAGCTCCTT					chr18:77385208-77385208				18:77385261-77385403	Unclassified_Cell_type_specific							chr18:77385200-77385615	3						TRUE
cg01011757	chr2	233416425	+	cg01011757	66796992		ACACCAAATCACAACCTAAACTAATAATAATTCCACTTTACRTTTATATC		II			NA	NA	NA	NA	NA	NA	chr2:233415005-233415811	S_Shore	ATAAGGGTCAGATCACACTCAGCGATGCTTAAAGATGCTTGTGAACATTGCTAACTATTG[CG]ATATAAACGTAAAGTGGAATTACTATTAGTTTAGGTTGTGACCTGGTGCTTTTGATGGGA	CACCAGGTCACAACCTAAACTAATAGTAATTCCACTTTACGTTTATATCG	TIGD1;EIF4E2	NM_145702;NM_004846	TSS1500;Body						2:233414753-233416662	Promoter_Associated	TIGD1;EIF4E2	ENST00000408957.3;ENST00000479834.1	TSS1500;5'UTR	EIF4E2;TIGD1;EIF4E2;EIF4E2	ENST00000463074.1;ENST00000408957.3;ENST00000479834.1;ENST00000498242.1	5'UTR;TSS1500;5'UTR;5'UTR					chr2:233414240-233417342	6		TRUE
cg01417714	chr1	155223726	-	cg01417714	3806161		AATAAAATTAAAAACAACTTTCAATTCCTACCCCRACTCTAAACAAAACC		II			NA	NA	NA	NA	NA	NA	chr1:155224624-155225655	N_Shore	GCTTCATCACAGGTGGAGTTAGGGGCAACTTTCAGTTCCTGCCCCGACTCTGGACAGGGC[CG]GAGGAGGGGAACAGAGGGACAGCACACACAGACCTTTCCTTCCTGAGTGGAGCAGGGAGG	CGGCCCTGTCCAGAGTCGGGGCAGGAACTGAAAGTTGCCCCTAACTCCAC	FAM189B;FAM189B	NM_198264;NM_006589	Body;Body				TRUE				FAM189B;FAM189B	ENST00000472550.1;ENST00000323361.4	3'UTR;5'UTR	FAM189B;FAM189B;FAM189B	ENST00000481822.1;ENST00000472550.1;ENST00000323361.4	3'UTR;3'UTR;5'UTR	chr1:155223645-155223975	3						TRUE
cg24509815	chr22	37523151	+	cg24509815	96774581		AACTTCACAAACCCACAAAAAAAACTAATAAAAAATAAACCCTAAAATCC		II			NA	NA	NA	NA	NA	NA		OpenSea	GGAGGTCCCAGGCCTGGCAGCATCAGGGCCCACCACTAGGCGGGGCTGCTGCCTGGGCCT[CG]GACTCCAGGGTTTACTCCCCATCAGCTTCTCTTGTGGGTCTGTGAAGCCACTGTGGGAAG	CGGACTCCAGGGTTTACTCCCCATCAGCTTCTCTTGTGGGTCTGTGAAGC	IL2RB	NM_000878	3'UTR						22:37522739-37523301	Unclassified	IL2RB	ENST00000216223.5	3'UTR	IL2RB	ENST00000216223.5	3'UTR	chr22:37523020-37523235	3						TRUE
cg26848442	chr18	67624264	+	cg26848442	85766447		AATAATAAAATTACTTCCAAAAACAAATAAACTTAACTTCAAAAAACCCC		II			NA	NA	NA	NA	NA	NA		OpenSea	TTCTCTCTACCAGAACTTCCTCAGATAGCAACTGAAGTGAATCACTAATATTTCATGAAG[CG]GGGTTTTTTGAAGTCAAGTTTACCTGCTTCTGGAAGCAACTTTACTATTGCAGCTACTCA	CGGGGTTTTTTGAAGTCAAGTTTACCTGCTTCTGGAAGCAACTTTACTAT	CD226	NM_006566	TSS200						18:67623970-67624321	Unclassified_Cell_type_specific	CD226	ENST00000280200.3	TSS200	CD226	ENST00000280200.3	TSS200	chr18:67623925-67624330	3						TRUE
cg03651021	chr8	19317380	+	cg03651021	34794973		ACTCTATAAAATTTCAACCACAATAACATAAAATAAAACACAATTTACAC		II			NA	NA	NA	NA	NA	NA	chr8:19319030-19319255	N_Shore	CCATCTTCACAACTCCCCTTTCTCTGAGAAGGTAGAGAGGCAGGAGAGAAGTCTAGGGAC[CG]TGCAAACTGTGTCTCATCCCATGTCACTGTGGCTGAAACTCCACAGAGTGTCACTTGTCA	CTCTGTGGAGTTTCAGCCACAGTGACATGGGATGAGACACAGTTTGCACG	CSGALNACT1;CSGALNACT1;CSGALNACT1	NM_018371;NM_001130518;NR_024040	Body;Body;Body								CSGALNACT1	ENST00000518542.1	3'UTR	CSGALNACT1	ENST00000518542.1	3'UTR	chr8:19317325-19317775	3						TRUE
cg02146340	chr3	13610059	-	cg02146340	26663243		CAAAAACCCTCACAACAAACTAAAAACCCRTTACTCTACAATTACCACCC		II			rs13064439	0.270701	NA	NA	NA	NA	chr3:13611923-13612435	N_Shore	ACAGGCACGCCCAGAGGCCCTCACAGCAGGCTGGAAGCCCGTTGCTCTGCAGTTACCACC[CG]TGTGCTGATGTGGCTCAGCCCTGGGGGCCCTCTCTGTCCTTCACCTTTCTGCTGCTGGTC	CGGGTGGTAACTGCAGAGCAACGGGCTTCCAGCCTGCTGTGAGGGCCTCT	FBLN2;FBLN2;FBLN2	NM_001004019;NM_001165035;NM_001998	5'UTR;TSS200;5'UTR								FBLN2;FBLN2;FBLN2	ENST00000492059.1;ENST00000404922.3;ENST00000295760.7	TSS200;5'UTR;5'UTR	FBLN2;FBLN2;FBLN2;FBLN2	ENST00000465610.1;ENST00000492059.1;ENST00000404922.3;ENST00000295760.7	5'UTR;TSS200;5'UTR;5'UTR	chr3:13609465-13610095	3						TRUE
cg12141056	chr1	184944785	+	cg12141056	37772868		ATAATAAAAAAAATCACAAAAAAAACTCCACCTAAACCCTAATAAACRTC		II			NA	NA	NA	NA	NA	NA	chr1:184942862-184943777	S_Shore	TCCTCACCTTATTCATTACACTAGCTGCCTAACTGATCTACCTTCTTCAGAGAAAAGCCA[CG]ACGTCTATCAGGGCCTAGGTGGAGTTTCCTCTGTGATCTTCTCTACCACCACTCCTTGTT	TGGTAGAGAAGATCACAGAGGAAACTCCACCTAGGCCCTGATAGACGTCG	FAM129A	NM_052966	TSS1500						1:184944716-184945068	Unclassified_Cell_type_specific	FAM129A	ENST00000367511.3	TSS1500	FAM129A	ENST00000367511.3	TSS1500	chr1:184944405-184944815	3						TRUE
cg08726900	chr16	89550474	-	cg08726900	31606182		AACTATAAAACTATAAAATACTAACACTACAAACTCTCRAAACRCTCTTC		II			NA	NA	NA	NA	NA	NA		OpenSea	AAATCCGAATCAACTGTGGGGCTGTGGAATACTAACACTACAAGCTCTCGAGACGCTCTT[CG]GCTGCCTGAAAGCTGGATTTCTTCTTTGTCACCATCAGAAAAGGCAAAGGTTATTCAGTG	ACTGTGGGGCTGTGGAATACTAACACTACAAGCTCTCGAGACGCTCTTCG	ANKRD11	NM_013275	5'UTR				TRUE				ANKRD11;ANKRD11	ENST00000378330.2;ENST00000301030.4	5'UTR;5'UTR	ANKRD11;ANKRD11;ANKRD11;ANKRD11;ANKRD11;ANKRD11	ENST00000562816.1;ENST00000378330.2;ENST00000378332.2;ENST00000301030.4;ENST00000568512.1;ENST00000566973.1	3'UTR;5'UTR;5'UTR;5'UTR;3'UTR;3'UTR								TRUE
cg06951646	chr7	98586548	+	cg06951646	9716985		CRATCTCACCTTAACTAAATATTTCCTCRATTTACTCTCRTTCTAATACC		II			NA	NA	NA	NA	NA	NA		OpenSea	GTGAAGGAGCGGCAGCTGCACCTGGGCGTGTCTGCCATCACCTGCTACCTGCACGCCTGC[CG]GCATCAGAACGAGAGCAAATCGAGGAAATACTTAGCCAAGGTGAGACCGAAAAAACGAGC	GGTCTCACCTTGGCTAAGTATTTCCTCGATTTGCTCTCGTTCTGATGCCG	TRRAP	NM_003496	Body					7:98424327-98424507																TRUE
cg20580088	chr14	62161583	+	cg20580088	69672961		CRAAATCTTTCCTTACCAAATTACCTAACCATAAATCAATATCACCCACC		II			NA	NA	NA	NA	NA	NA	chr14:62161847-62163231	N_Shore	TCCGCCACAGAAAAACTTAGTAGACAAGGTGAGTTCCCCTGTGCTCCGTGGCAAAGAGTG[CG]GTGGGTGACATTGACCCATGGTTAGGTAATCTGGTAAGGAAAGACCCCGTTGTAACACAT	CGGTGGGTGACATTGACCCATGGTTAGGTAATCTGGTAAGGAAAGACCCC	HIF1A;HIF1A	NM_001530;NM_181054	TSS1500;TSS1500						14:62161467-62163181	Promoter_Associated	HIF1A;RP11-618G20.4;HIF1A;HIF1A;HIF1A	ENST00000323441.6;ENST00000557544.1;ENST00000539494.1;ENST00000394988.4;ENST00000337138.4	TSS1500;3'UTR;TSS1500;TSS1500;TSS1500	HIF1A;RP11-618G20.4;HIF1A;HIF1A;HIF1A	ENST00000323441.6;ENST00000557544.1;ENST00000557446.1;ENST00000394988.4;ENST00000394997.1	TSS1500;3'UTR;TSS1500;TSS1500;TSS1500	chr14:62161565-62161835	3						TRUE
cg00494544	chr3	195268648	-	cg00494544	18783599		TAAAAATTACTAAACAAAAACTAAAATCCTTTCCAACCCCAAAAAACCAC		II			NA	NA	NA	NA	NA	NA	chr3:195269553-195270363	N_Shore	ATCCATGAGCGTGGGAGTTGCTAGACAAAAACTAAGGTCCTTTCCAGCCCCAAAAGGCCA[CG]ATTCTAACCTGTGAACCTACTCAATATTTCCTTCAAGGTAACACAAATCCCTAAAATTTA	CGTGGCCTTTTGGGGCTGGAAAGGACCTTAGTTTTTGTCTAGCAACTCCC	PPP1R2	NM_006241	Body											PPP1R2	ENST00000462906.1	3'UTR	chr3:195268365-195268730	3						TRUE
cg00546897	chr21	45232232	-	cg00546897	61746581		AAAATATATCCTCCACACTCCCTTAATAATCACRTAAATCCCRAAAAAAC		II			NA	NA	NA	NA	NA	NA		OpenSea	GTCACCCCCGAGGGATGTGTCCTCCACACTCCCTTGATGGTCACGTGGGTCCCGGGAGGG[CG]CGTGTGACTCTTCCCAGGATTGCAGCGTTGGGGCGTTGTGCCAGCCTGGCCCCGTGGGTG	CGCCCTCCCGGGACCCACGTGACCATCAAGGGAGTGTGGAGGACACATCC	LOC284837	NR_026961	Body					21:44056524-44056696			AP001053.11;AP001053.11	ENST00000400385.2;ENST00000400385.2	3'UTR;1stExon	AP001053.11;AP001053.11	ENST00000400385.2;ENST00000400385.2	3'UTR;1stExon	chr21:45232005-45233155	3					TRUE	TRUE
cg26653824	chr1	36866445	-	cg26653824	62632887		CTACTACAACRAATAAACAACTCCAAAAACCAACACTAACAACTCCAAAC		II			rs75367991	0.06033	NA	NA	NA	NA	chr1:36863211-36863603	S_Shelf	AGATAGGCCGGCTGCTGCAGCGGGTGGGCAGCTCCAAGGGCCAGCACTGGCAGCTCCAGG[CG]CCGGCACAGGCTTTGGCTCTGTGCAAGGCTGCGGCTGGACCAGACATACCGTAAGTGGCT	TGCTGCAGCGGGTGGGCAGCTCCAAGGGCCAGCACTGGCAGCTCCAGGCG																			chr1:36866293-36867611	6	chr1:36866110-36867961	6		TRUE
cg03427849	chr4	184578976	+	cg03427849	69771962		CCAAAAATCTCCAATTTAACAAAAAAATTTCATTCTTCTTTCAAATAACC		II			NA	NA	NA	NA	NA	NA	chr4:184579921-184580644	N_Shore	CACTTCCTCAGAGAAGGTCTGAGAAACTGGGCAGGAAACTATCTTCAAAGATCAGAACAT[CG]GTCATCTGAAAGAAGAATGAAATTTTCTTGTTAAACTGGAGATTCCTGGGCCCACCACAG	CGGTCATCTGAAAGAAGAATGAAATTTTCTTGTTAAACTGGAGATTCCTG	RWDD4A;C4orf41;C4orf41	NM_152682;NM_199053;NM_021942	Body;TSS1500;TSS1500						4:184578819-184579059	Promoter_Associated_Cell_type_specific	RWDD4;RWDD4;TRAPPC11;TRAPPC11	ENST00000510968.1;ENST00000512740.1;ENST00000334690.6;ENST00000360109.4	5'UTR;5'UTR;TSS1500;TSS1500	RWDD4;RWDD4;TRAPPC11;TRAPPC11;TRAPPC11	ENST00000510968.1;ENST00000512740.1;ENST00000334690.6;ENST00000360109.4;ENST00000504526.1	5'UTR;5'UTR;TSS1500;TSS1500;TSS1500	chr4:184578780-184579255	3						TRUE
cg07133479	chr2	86420600	+	cg07133479	41740947		AATCCCCAAACAAATAACTCTCTAACCTCRTCRTATTTAATTATATCAAC		II			NA	NA	NA	NA	NA	NA	chr2:86422068-86422858	N_Shore	AAAAGAAAGATGGGGTTTAATAAAGTGGAAAGGATCTTGACAAGTGAGATATTCTGGATA[CG]TTGATACAATCAAATACGACGAGGCTAGAGAGTCACCTGCTTGGGGATTAAAGTTCTGAG	CGTTGATACAATCAAATACGACGAGGCTAGAGAGTCACCTGCTTGGGGAT	IMMT;IMMT;IMMT	NM_006839;NM_001100170;NM_001100169	Body;Body;Body								IMMT	ENST00000254636.5	5'UTR	IMMT;IMMT;IMMT	ENST00000474969.1;ENST00000486633.1;ENST00000254636.5	3'UTR;3'UTR;5'UTR								TRUE
cg07185664	chr17	1412950	+	cg07185664	96748492		CCCACTAACCTATTTAAATACTAAATAAAAACTAAACTATTATCTAAATC		II			NA	NA	NA	NA	NA	NA	chr17:1412125-1412450	S_Shore	ATTCCTTTCACTTCCTTTTTCTTTTGCCCAGCTCCACAGTTCCCAGCCCTTCCCAGCTCA[CG]ACTCAGACAATAGCTCAGTCCTTACCCAGTACCCAAACAGGCCAGTGGGGGTGGATTTAG	CCACTGGCCTGTTTGGGTACTGGGTAAGGACTGAGCTATTGTCTGAGTCG	INPP5K;INPP5K;INPP5K	NM_130766;NM_001135642;NM_016532	Body;Body;Body						17:1412940-1413100	Unclassified_Cell_type_specific				INPP5K;INPP5K;INPP5K;INPP5K	ENST00000576646.1;ENST00000481867.1;ENST00000460733.1;ENST00000445774.2	3'UTR;TSS1500;3'UTR;3'UTR	chr17:1412845-1413195	3						TRUE
cg04999352	chr11	63304614	-	cg04999352	74699571		ACAATACRAAAAACCCRAAACTCCCATATAATAAAAAACTATAAAATACC		II			NA	NA	NA	NA	NA	NA		OpenSea	GCGTAACTGGCACAGTGCGGGGAGCCCGGGACTCCCATGTAGTAGAGAGCTGTGGGGTGC[CG]GGTGTCAAATCTACCTCAGCCTGAGGAGAAGCCAGAGTGTGGGCAGGTGGGGGACTCTGG	CGGCACCCCACAGCTCTCTACTACATGGGAGTCCCGGGCTCCCCGCACTG	RARRES3	NM_004585	Body				TRUE		11:63304126-63304934	Promoter_Associated	RARRES3;RARRES3	ENST00000354445.2;ENST00000537871.1	TSS1500;5'UTR	RARRES3;RARRES3;RARRES3	ENST00000354445.2;ENST00000537871.1;ENST00000544107.1	TSS1500;5'UTR;5'UTR	chr11:63304120-63305635	3						TRUE
cg13375187	chr15	39886363	+	cg13375187	99771288		ATCAATATAATCRTACCTAATAAAACCCRTCTTTAACCTATAACTAAAAC		II			NA	NA	NA	NA	NA	NA		OpenSea	CGCACCCTGTGGCATGACCCTCGTCACATAGGCTGGAAAGATTTCACCGCCTACAGATGG[CG]TCTCAGCCACAGGCCAAAGACGGGTTTCATTAGGTACGATCATACTGATTCACTTTCACT	TCAGTATGATCGTACCTAATGAAACCCGTCTTTGGCCTGTGGCTGAGACG	THBS1	NM_003246	Body				TRUE		15:39886266-39886472	Unclassified_Cell_type_specific	CTD-2033D15.1;CTD-2033D15.1	ENST00000560769.1;ENST00000560769.1	3'UTR;1stExon	THBS1;CTD-2033D15.1;CTD-2033D15.1;THBS1;THBS1	ENST00000484734.1;ENST00000560769.1;ENST00000560769.1;ENST00000559746.1;ENST00000559746.1	5'UTR;3'UTR;1stExon;1stExon;5'UTR	chr15:39885240-39886910	3						TRUE
cg15501231	chr6	31737630	+	cg15501231	94705867		TAACTTCACTATAAAATTCCCRAACCATATTCCCTTCTACTTCATCCTCC		II			NA	NA	NA	NA	NA	NA		OpenSea	TGGCAGGGAAGGCAACGACCAGTGTTAACAATGGCAGTAGGAGGGGAATGGGTAGAGCCA[CG]GAGGATGAAGCAGAAGGGAATATGGCCCGGGAACCCTACAGTGAAGCTAGTGGATCTAGG	CGGAGGATGAAGCAGAAGGGAATATGGCCCGGGAACCCTACAGTGAAGCT	C6orf27	NM_025258	Body						6:31737524-31738019	Unclassified	VWA7	ENST00000467576.1	3'UTR	VWA7	ENST00000467576.1	3'UTR	chr6:31737600-31737875	3						TRUE
cg01152408	chr6	41496060	+	cg01152408	87748551		ATAAAACCRACTATAACAAAAAAACCTCAAACTCCTCTTTAAAAATCCCC		II			NA	NA	NA	NA	NA	NA		OpenSea	TCTCAAGCTGACATTGCTGCAGGCGCCTTCTTGGCAGCCTTTCCTCAGATCTGCCTCCTC[CG]GGGACTTCTAAAGAGGAGCCTGAGGTTTCTCTGTTACAGCCGGCTTCACTTGCTGCCCTC	CGGGGACTTCTAAAGAGGAGCCTGAGGTTTCTCTGTTACAGCCGGCTTCA							TRUE				RP11-328M4.2;RP11-328M4.2;RP11-328M4.2;RP11-328M4.2;RP11-328M4.2	ENST00000440194.1;ENST00000414386.1;ENST00000454812.1;ENST00000439386.1;ENST00000432751.1	3'UTR;3'UTR;3'UTR;3'UTR;3'UTR	RP11-328M4.2;RP11-328M4.2;RP11-328M4.2;RP11-328M4.2;RP11-328M4.2	ENST00000440194.1;ENST00000414386.1;ENST00000454812.1;ENST00000439386.1;ENST00000432751.1	3'UTR;3'UTR;3'UTR;3'UTR;3'UTR	chr6:41495645-41496195	3						TRUE
cg27494470	chr6	84172561	+	cg27494470	84661579		CCTCCCAACTAAAAAACATAAACAAACACTAATATAATTTCTATAAACTC		II			NA	NA	NA	NA	NA	NA		OpenSea	TGAGCTTTCTCAGGCAGGCATTTTAAGGGATCTGGGTTTGTCATCCTGGGAACACAGCCT[CG]AGCTTACAGAAACTATACTAGTGTTTGCCCATGTCTCTTAGTTGGGAGGGCAGGAGGAGT	CTCCCAACTAAGAGACATGGGCAAACACTAGTATAGTTTCTGTAAGCTCG							TRUE										chr6:84172240-84172590	3						TRUE
cg05983405	chr10	72360348	-	cg05983405	54800883		ATCCCRAACCACAACTTCAATAAAACTAACTTTAACCCTAATTACATAAC		II			NA	NA	NA	NA	NA	NA	chr10:72360255-72360605	Island	CTACGAGCCGCATCCCGGGCCACAGCTTCAGTGGAGCTGACTTTGGCCCTGGTTACATGG[CG]CTGGCAGCCAGAGCCCTGGGCCCGCCAGTTGGTGAGCGCCAGAGGCAGGCGCTGGAGGGT	CGCCATGTAACCAGGGCCAAAGTCAGCTCCACTGAAGCTGTGGCCCGGGA	PRF1;PRF1	NM_001083116;NM_005041	Body;Body					10:72030271-72030533	10:72360264-72360505	Unclassified_Cell_type_specific							chr10:72360245-72360395	3						TRUE
cg18396992	chr1	232905846	+	cg18396992	94752886		AAACTCTAAAACCCTAAATACAAATCCCCTTATAAAATATCTTTATTAAC		II			NA	NA	NA	NA	NA	NA		OpenSea	GGGGAGACTTTCAAAGGCATCTGTCATGACTGTAGGGGAGGAAGCTTGGAGGATTTTTTG[CG]TTAATAAAGACATCTTACAAGGGGACTTGCATTTAGGGCCCCAGAGTTTCTTCAAAGTGG	AACTCTGGGGCCCTAAATGCAAGTCCCCTTGTAAGATGTCTTTATTAACG							TRUE										chr1:232905545-232905975	3						TRUE
cg01782486	chr1	154986512	+	cg01782486	63784551		CAAAATCTACTAAAAACCAAACACAAACAAATACTTTAACTCAAATTATC		II			NA	NA	NA	NA	NA	NA	chr1:154989749-154990234	N_Shelf	CTTGGAAGCTGCCTTCTCTTGTTTGCATATGTTTTACAGTGTCCTAACCGCTTTGGAGAG[CG]ATAACTTGAGTTAAAGCACCTGTCTGTGCCTGGCCTCCAGCAGATCTTGGTCCAGTGTGA	AAGATCTGCTGGAGGCCAGGCACAGACAGGTGCTTTAACTCAAGTTATCG	ZBTB7B	NM_015872	5'UTR						1:154986090-154986631	Promoter_Associated_Cell_type_specific	ZBTB7B;ZBTB7B;ZBTB7B;ZBTB7B	ENST00000292176.2;ENST00000535420.1;ENST00000368426.3;ENST00000487542.1	TSS1500;5'UTR;5'UTR;5'UTR	ZBTB7B;ZBTB7B;ZBTB7B;ZBTB7B;ZBTB7B;ZBTB7B	ENST00000292176.2;ENST00000535420.1;ENST00000368426.3;ENST00000487542.1;ENST00000461530.1;ENST00000483226.1	TSS1500;5'UTR;5'UTR;5'UTR;5'UTR;5'UTR			chr1:154971382-154986775	6	chr1:154983646-154986583	6	TRUE	TRUE
cg02901006	chr19	8117024	-	cg02901006	43757187		AACCACCATACCTAACCTAAAAAATTTCTTTCTTATTAAAATTATTCACC		II			NA	NA	NA	NA	NA	NA	chr19:8115250-8115524	S_Shore	TTACAGACATGAGCCACCATGCCTGGCCTAGAGAGTTTCTTTCTTGTTGGGGTTGTTCAC[CG]GTGGGAGGTGCACCATTGTGCCGTGCTGACTATATTCATAGAGTTATGTAACCATCACTC	GCCACCATGCCTGGCCTAGAGAGTTTCTTTCTTGTTGGGGTTGTTCACCG	CCL25	NM_005624	TSS1500								CCL25;CCL25	ENST00000315626.4;ENST00000390669.3	TSS1500;TSS1500	CCL25;CCL25;CCL25	ENST00000315626.4;ENST00000390669.3;ENST00000458625.1	TSS1500;TSS1500;TSS1500	chr19:8117005-8117255	3						TRUE
cg20959189	chr3	141122632	+	cg20959189	50791980		ATTAAACACATAAATCAAACACCCACAAAATAATTAACATATATAATTTC		II			NA	NA	NA	NA	NA	NA	chr3:141120983-141121678	S_Shore	TTCTATAGCTGTAAAATGGGGGAATGTTCCCTACATCTGAAGGTTGTTATGAAGACAACA[CG]AAACCACATATGTCAACCACTTTGTGGGTGTTTGACTTATGTGTTCAATATGTGCTAATT	TTGAACACATAAGTCAAACACCCACAAAGTGGTTGACATATGTGGTTTCG	ZBTB38	NM_001080412	5'UTR			CDMR			3:141122580-141122745	Unclassified_Cell_type_specific	ZBTB38	ENST00000514251.1	5'UTR	ZBTB38;ZBTB38;ZBTB38;ZBTB38;ZBTB38;ZBTB38;ZBTB38;ZBTB38;ZBTB38;ZBTB38;ZBTB38;ZBTB38	ENST00000509842.1;ENST00000512276.1;ENST00000507722.1;ENST00000513249.1;ENST00000503809.1;ENST00000513258.1;ENST00000506623.1;ENST00000509883.1;ENST00000514251.1;ENST00000510338.1;ENST00000504673.1;ENST00000513570.1	5'UTR;5'UTR;5'UTR;5'UTR;5'UTR;5'UTR;5'UTR;5'UTR;5'UTR;5'UTR;5'UTR;5'UTR	chr3:141122405-141122750	3						TRUE
cg18976418	chr14	39735496	-	cg18976418	89712284		ATACTAACAAAAAAAACATATATATAAAATAAATTATCCTTTACACCTAC		II			NA	NA	NA	NA	NA	NA	chr14:39735802-39736902	N_Shore	TGAGAATGATCATGCTGGCAAGGAAGACATATATATGAGATGGGTTATCCTTTACACCTA[CG]TCAGCTAAAACCGTCTCCTACGAACAAATCCAGCACTTGGCACTTTATTCGACGGTCCTA	TGCTGGCAAGGAAGACATATATATGAGATGGGTTATCCTTTACACCTACG	CTAGE5;CTAGE5;CTAGE5;CTAGE5	NM_005930;NM_203356;NM_203355;NM_203354	TSS1500;TSS200;TSS1500;Body			RDMR					CTAGE5;CTAGE5;CTAGE5;CTAGE5;CTAGE5;CTAGE5;CTAGE5	ENST00000396158.2;ENST00000280083.3;ENST00000556148.1;ENST00000348007.3;ENST00000396165.4;ENST00000396165.4;ENST00000557038.1	TSS1500;TSS1500;TSS1500;TSS1500;1stExon;5'UTR;5'UTR	CTAGE5;CTAGE5;CTAGE5;CTAGE5;CTAGE5;CTAGE5;CTAGE5;CTAGE5	ENST00000556990.1;ENST00000396158.2;ENST00000280083.3;ENST00000556148.1;ENST00000348007.3;ENST00000396165.4;ENST00000396165.4;ENST00000557038.1	TSS1500;TSS1500;TSS1500;TSS1500;TSS1500;1stExon;5'UTR;5'UTR	chr14:39735020-39737275	3						TRUE
cg14468508	chr9	134304802	-	cg14468508	21809932		CTTCTTTCTTAAAAAACTTTTCAAAATTATCTCTTCAAAAAAACAAATAC		II			NA	NA	NA	NA	NA	NA		OpenSea	GAGGAGGGAAGCTTCTTTCTTGGAGGGCTTTTCAAGGTTGTCTCTTCAAAGGGGCAAGTG[CG]GATGGCATAGCCCCCATGTGGTCTCTCCCTTGCTAGCCCTGGGGAGTTCTTGCTTTCTGT	CGCACTTGCCCCTTTGAAGAGACAACCTTGAAAAGCCCTCCAAGAAAGAA	BAT2L1	NM_013318	TSS1500								PRRC2B;PRRC2B;PRRC2B;PRRC2B	ENST00000357304.4;ENST00000458550.1;ENST00000405995.1;ENST00000541684.1	TSS1500;TSS1500;5'UTR;5'UTR	PRRC2B;PRRC2B;PRRC2B;PRRC2B	ENST00000357304.4;ENST00000458550.1;ENST00000405995.1;ENST00000541684.1	TSS1500;TSS1500;5'UTR;5'UTR	chr9:134304760-134305070	3						TRUE
cg01799671	chr16	81560752	-	cg01799671	11797905		TATATTTTCTTAATTTTTATCTACTACAAAATTTCTCAACTCTCCAACTC		II			NA	NA	NA	NA	NA	NA		OpenSea	CCTGAAAGGAATGTGTTTTCTTGGTTTTTGTCTGCTACAGAATTTCTCAGCTCTCCAGCT[CG]TTGGCTCAAAGTGTGTCAGGAAAGGGGGTGCTGGGTAACAAGACGATGGTGGAGAGTGAG	CGAGCTGGAGAGCTGAGAAATTCTGTAGCAGACAAAAACCAAGAAAACAC	CMIP;CMIP	NM_030629;NM_198390	Body;Body		chr16:81560583-81560583		TRUE										chr16:81560545-81560995	3						TRUE
cg01119319	chr7	38356808	-	cg01119319	5782597		RTCATATAAAATAAACACCAAAAACTATATAACTTCACCAAATCTCTCTC		II			NA	NA	NA	NA	NA	NA		OpenSea	CTGACAGTGCCGTCATATGAAATGGACACCAGGAACTGTATGACTTCACCAGGTCTCTCT[CG]ATACCAATATACAGATGTTGCAGAAATTGTTATTCCAGACACCACACATTCCAGGCGGGC	CGAGAGAGACCTGGTGAAGTCATACAGTTCCTGGTGTCCATTTCATATGA																					chr7:38356045-38359048	6		TRUE
cg27276522	chr12	68049525	+	cg27276522	47704114		CCTAAATTACAAAATAAAATTCCAACTCCTTCTTACTAACAAACCAAAAC		II			NA	NA	NA	NA	NA	NA		OpenSea	GGAAGCTCACACTCCACATAGTCATTGTGCATATTATGTATCCAATAAAGAAAATGTGAA[CG]TCTTGGTCTGCTAGTAAGAAGGAGTTGGAATTTCATTTTGTAATCCAGGTGTTCCCAAAT	CGTCTTGGTCTGCTAGTAAGAAGGAGTTGGAATTTCATTTTGTAATCCAG	DYRK2;DYRK2	NM_006482;NM_003583	Body;5'UTR				TRUE				DYRK2	ENST00000393555.3	5'UTR	DYRK2;DYRK2;DYRK2	ENST00000319833.6;ENST00000543747.1;ENST00000393555.3	5'UTR;5'UTR;5'UTR								TRUE
cg23336143	chr2	36635519	-	cg23336143	84680282		AATTTCTAACTTAACTATAAATAACCTCTCAATTTTTCCCAAAACTCRAC		II			NA	NA	NA	NA	NA	NA		OpenSea	CGCGTGTTTGTGGTTTCTGACTTGGCTGTAGGTGACCTCTCAGTTTTTCCCAGGGCTCGG[CG]TGTGCTCTGTAACACAGAGCTGCTGAGTTGCTGCTTTGCCCAGCTGTGTCCGGCTAAGCC	CGCCGAGCCCTGGGAAAAACTGAGAGGTCACCTACAGCCAAGTCAGAAAC	CRIM1	NM_016441	Body				TRUE										chr2:36635360-36635930	3						TRUE
cg09808606	chr16	21620545	-	cg09808606	77714914		TAAACAAAACCTTACAAAATTTAAAAAATTAACAAAAACCCCATAACAAC		II			NA	NA	NA	NA	NA	NA		OpenSea	AAAATTAGGTTTAAGCAAGGCCTTGCAGAGTTTGAGAAATTGACAGAAACCCCATGGCAG[CG]ATCTCTGTGGTTATCCTTATGTTTCCTCTAGGATTTTGTTAGAAACTCCAAATTCTGTTT	CGCTGCCATGGGGTTTCTGTCAATTTCTCAAACTCTGCAAGGCCTTGCTT	METTL9;METTL9	NM_001077180;NM_016025	Body;Body		chr16:21620302-21620302		TRUE										chr16:21620320-21620590	3						TRUE
cg05567236	chr1	243420065	+	cg05567236	31666848		ACTAACCAACTATATAAACTCTAACCTATAATTCAACCTCTCTAAACTTC		II			NA	NA	NA	NA	NA	NA	chr1:243417741-243418775	S_Shore	CATACAGTAAATCATCTGCAGCTTACACCAATCGTGTGAATATTTTACACATGGGGAAAG[CG]AAGCTCAGAGAGGTTGAATTACAGGCCAGAGCCCACACAGCTGGTTAGTTGCAGAGCCAG	CTAACCAGCTGTGTGGGCTCTGGCCTGTAATTCAACCTCTCTGAGCTTCG	SDCCAG8;CEP170;CEP170;CEP170	NM_006642;NM_014812;NM_001042405;NM_001042404	Body;TSS1500;TSS1500;TSS1500								CEP170;CEP170;SDCCAG8	ENST00000366543.1;ENST00000532008.2;ENST00000343783.6	TSS1500;TSS1500;5'UTR	CEP170;CEP170;CEP170;SDCCAG8;SDCCAG8	ENST00000366544.1;ENST00000522995.1;ENST00000532008.2;ENST00000490065.1;ENST00000343783.6	TSS1500;TSS1500;TSS1500;5'UTR;5'UTR			chr1:243416914-243420095	6	chr1:243416378-243420848	6		TRUE
cg19268652	chr6	12119552	-	cg19268652	79785584		CAAACACAATTATCTCTTCRTACTTCCTCATAAATTACCTTTACAAATTC		II			NA	NA	NA	NA	NA	NA		OpenSea	AGTCCCTTGAGCAGGCACAGTTGTCTCTTCGTGCTTCCTCATGGGTTGCCTTTGCAAATT[CG]GAGGGAGTTGGTGTGAAACCTGTGGTGAAAATACTGGCTTTGATATCAGAAAGTCCCTCA	AGGCACAGTTGTCTCTTCGTGCTTCCTCATGGGTTGCCTTTGCAAATTCG	HIVEP1	NM_002114	Body				TRUE		6:12119415-12119752	Unclassified_Cell_type_specific							chr6:12119365-12119770	3						TRUE
cg15726426	chr1	111216839	+	cg15726426	78780541		CRAAAAAATCCRCTTCTACCAACTAAACRAAAAAACCATAAAAAAATTCC		II			NA	NA	NA	NA	NA	NA	chr1:111216244-111217937	Island	CGCTGGAAGTCGCGGCGGGGCAAGGGCCGCTCCTCCTCCCGCAGGAAGCCCTCGTCCTCG[CG]GAACTTCTCCATGGCCTCCTCGCCCAGCTGGTAGAAGCGGATCTCCTCGGAGAAAATGTC	GAGGAGATCCGCTTCTACCAGCTGGGCGAGGAGGCCATGGAGAAGTTCCG	KCNA3	NM_002232	1stExon					1:111017334-111019820	1:111216338-111218035	Promoter_Associated	KCNA3	ENST00000369769.2	1stExon	KCNA3	ENST00000369769.2	1stExon			chr1:111214467-111218414	6	chr1:111214628-111218497	6		TRUE
cg06703343	chr22	36563048	-	cg06703343	31772833		AAAAAACCAAAATTTATAAACCAAAATACRTCTAAAACAAATCTCAATCC		II			rs132663	0.439131	NA	NA	NA	NA		OpenSea	AGCAACTCGGGGAGGAGCCAAGATTTGTAAACCAAGATGCGTCTGAGACAGATCTCAATC[CG]TTTAGTGGTTTATTTTGTCATGGTTGAGGATGCCCACAGGAAAAAAAAAAGAGACACAAG	CGGATTGAGATCTGTCTCAGACGCATCTTGGTTTACAAATCTTGGCTCCT	APOL3;APOL3	NM_145641;NM_145642	TSS1500;TSS1500						22:36562868-36563156	Unclassified_Cell_type_specific	APOL3	ENST00000424878.2	TSS1500	APOL3	ENST00000424878.2	TSS1500	chr22:36562940-36563150	3						TRUE
cg26552743	chr11	58826414	-	cg26552743	23711543		AAAACAAAATCTCTACAAATAAAACTCAATATTATATATTTTAAATACTC		II			NA	NA	NA	NA	NA	NA	chr11:58830063-58830739	N_Shelf	CCAAGGGTATCAAAACAGGATCTCTGCAGATGGAGCTCAGTGTTATGTGTTTTGGATGCT[CG]CAATAAGATTTTCATGCACCATAAACTTTCCTGAGTATCTCAACCAGTTTTGTTGATGCC	AAACAGGATCTCTGCAGATGGAGCTCAGTGTTATGTGTTTTGGATGCTCG									11:58825464-58826892	Unclassified	RP11-142C4.6	ENST00000533954.1	TSS1500	RP11-142C4.6;RP11-142C4.6	ENST00000532098.1;ENST00000533954.1	TSS1500;TSS1500			chr11:58825247-58827111	6	chr11:58825537-58826492	6		TRUE
cg20598190	chr2	240866924	+	cg20598190	55724286		ATACTTTATATAATAACRAAAATACATCCTAAAAACTACACCRTTAAATC		II			NA	NA	NA	NA	NA	NA	chr2:240868278-240868590	N_Shore	AGCAGTGCACAGTCATGTCCCAGGCCCTCACGTTCACTCCCCACCCACTGGCTGACTCAC[CG]ACCTAACGGTGCAGTCCTCAGGATGTATCCCCGTCATTACACAAAGCATGACTGTATTGC	TGCTTTGTGTAATGACGGGGATACATCCTGAGGACTGCACCGTTAGGTCG					chr2:240866823-240866823				2:240866747-240867401	Unclassified_Cell_type_specific							chr2:240866820-240867395	3						TRUE
cg00008629	chr9	115093661	-	cg00008629	32669551		ATCCTACCATACAAAAATTCTTCTCTTCTAAACCCCAAAAAACTATCTTC		II			NA	NA	NA	NA	NA	NA	chr9:115095149-115095919	N_Shore	TCCCCTTTAAAGTCCTGCCATACAAAAATTCTTCTCTTCTAAGCCCCAAGAAACTGTCTT[CG]ATTAATGTTTTTCTTCATATCTCCTAGAAGAAAGCTACGAATACATTCTACATATTGTTA	CGAAGACAGTTTCTTGGGGCTTAGAAGAGAAGAATTTTTGTATGGCAGGA	ROD1;ROD1;ROD1	NM_001163790;NM_005156;NM_001163788	Body;Body;5'UTR						9:115093506-115093751	Promoter_Associated_Cell_type_specific	PTBP3;PTBP3;PTBP3	ENST00000487997.1;ENST00000343327.2;ENST00000374257.1	3'UTR;5'UTR;5'UTR	PTBP3;PTBP3;PTBP3	ENST00000487997.1;ENST00000343327.2;ENST00000374257.1	3'UTR;5'UTR;5'UTR	chr9:115093060-115094375	3						TRUE
cg08246318	chr6	42894099	+	cg08246318	16809150		TAAAAAAATCTAAATTTCCTACCAACRCTAAACAAACAAAAAACRCACAC		II			NA	NA	NA	NA	NA	NA	chr6:42892932-42893262	S_Shore	TTGTTACATAAAGAAGATTCTTGTATTGATCAAGTATGAGGCTTCCACAGTAGAGCATAA[CG]TGTGCGTCCCCTGCTTGCCCAGCGCTGGCAGGAAATCCAGACTTTCCCAAGGGTTCTCTG	CGTGTGCGTCCCCTGCTTGCCCAGCGCTGGCAGGAAATCCAGACTTTCCC																								TRUE
cg13322063	chr5	83215335	-	cg13322063	2768194		TTCAAACAAAACTACTAATAAACCAAATCCTTCAAAAATCRACAAAAATC		II			rs73769685	0.021948	NA	NA	NA	NA		OpenSea	CAACAACTCAATTCAGGCAGGACTACTAATGGACCAGATCCTTCAGAAGTCGACAGAAGT[CG]ACATTTGGATCACCGCAACAGGAAAAGAACCATGACCAGCTACCAGCTAAAGGCAAAGGA	CGACTTCTGTCGACTTCTGAAGGATCTGGTCCATTAGTAGTCCTGCCTGA							TRUE										chr5:83214825-83215450	3						TRUE
cg06935361	chr13	32964454	-	cg06935361	3719422		TTAAACCACCACCATACACACRTCAACTAAACTCTAATTTTAAACTAAAC		II			NA	NA	NA	NA	NA	NA		OpenSea	AACTTCCTGCCTTAAACCACCACCATACACACGTCAGCTAAACTCTAATTTTAGGCTGGG[CG]CAGTAGCTAATGCTTGTAATCCCAGGACTTTGGGAGGCTGAGGCGGCTCGCAAGGCTAGG	CGCCCAGCCTAAAATTAGAGTTTAGCTGACGTGTGTATGGTGGTGGTTTA	BRCA2	NM_000059	Body				TRUE										chr13:32964285-32964455	3						TRUE
cg01302201	chr16	85658569	-	cg01302201	2769328		RACCTATATCACTTTACTATTCRCAACTTTACTTTCTAAAATCTACTTAC		II			NA	NA	NA	NA	NA	NA	chr16:85658742-85658998	N_Shore	GTGGCCCCAGCGGCCTGTGTCACTTTGCTGTTCGCAGCTTTGCTTTCTGGGGTCTGCTTA[CG]TAAAGGGAAGTAAGGGTACAGGTAGCCGGCGCCCTGTAAAAGTTGCCCCCTGGTACCTTG	CGTAAGCAGACCCCAGAAAGCAAAGCTGCGAACAGCAAAGTGACACAGGC	KIAA0182;KIAA0182	NM_001134473;NM_014615	5'UTR;Body					16:84215707-84216497			KIAA0182	ENST00000405402.2	5'UTR	KIAA0182;KIAA0182	ENST00000405402.2;ENST00000411612.1	5'UTR;5'UTR			chr16:85657056-85663999	6	chr16:85638720-85660642	6		TRUE
cg09626634	chr13	99960369	+	cg09626634	82788405		CTACATATCTAATAATTTAACCTACAAATAAACTACATTCTAACAAACAC		II			NA	NA	rs60595385	0.018679	NA	NA		OpenSea	GTGAAAGAGACTCATGCCATTCACCTCATAGTTGTAGTTGACTCAGTTTAAACCAACTAA[CG]TGTCTGTCAGAATGCAGTTTATTTGTAGGCTAAATTACCAGATATGTAGCACTCAGATCA	CGTGTCTGTCAGAATGCAGTTTATTTGTAGGCTAAATTACCAGATATGTA	GPR183;UBAC2;UBAC2;UBAC2	NM_004951;NM_001144072;NM_177967;NR_026644	TSS1500;Body;Body;Body								GPR183	ENST00000376414.4	TSS1500	GPR183;UBAC2;UBAC2;UBAC2;UBAC2	ENST00000376414.4;ENST00000468067.1;ENST00000473091.1;ENST00000494576.1;ENST00000473194.1	TSS1500;5'UTR;5'UTR;5'UTR;5'UTR	chr13:99960085-99960470	3					TRUE	TRUE
cg00899907	chr6	31765567	+	cg00899907	3632350		TACRTACAACTACCAACAAATAAAATCRACACACAATTACTACAAAATAC		II			NA	NA	NA	NA	NA	NA	chr6:31763240-31763905	S_Shore	GAGGGAGGGGAAGAGGAGGAGGAGCCATCACTGTTTCTGCTGCAGGGCTTCCTTCCTTGC[CG]CATCCTGTAGCAACTGTGTGTCGACCTCATCTGCTGGCAGCTGCACGTATCGGACCACTG	ACGTGCAGCTGCCAGCAGATGAGGTCGACACACAGTTGCTACAGGATGCG	LSM2	NM_021177	Body						6:31765387-31765832	Promoter_Associated_Cell_type_specific	LSM2	ENST00000491421.1	3'UTR	LSM2;LSM2;LSM2;LSM2;LSM2	ENST00000491421.1;ENST00000493387.1;ENST00000470083.1;ENST00000470086.1;ENST00000477182.1	3'UTR;3'UTR;3'UTR;3'UTR;3'UTR	chr6:31765465-31765670	3						TRUE
cg20130571	chr3	35974541	-	cg20130571	32807273		ATAATTAAAAATATCCTTTCCTCCTTCCTCTTTAACAATACAATCAACCC		II			NA	NA	NA	NA	NA	NA		OpenSea	AGTCACTGTTAATAGTTGGAAGTATCCTTTCCTCCTTCCTCTTTAACAGTGCAGTCAACC[CG]CACTTCTTACGCTTGAGGCAGATCTGGGGAAGTGTTGCGGTTTGACCTCTGTGTGACCCC	CGGGTTGACTGCACTGTTAAAGAGGAAGGAGGAAAGGATACTTCCAACTA							TRUE										chr3:35974465-35974815	3						TRUE
cg21418052	chr13	31773806	-	cg21418052	77637502		TAATTACTACTCRCTTCCACTTCACAAATAAAACTACTAATAAAAATAAC		II			NA	NA	NA	NA	NA	NA	chr13:31773919-31775034	N_Shore	GGGAGGAAAAGTGATTACTGCTCGCTTCCACTTCACAGGTAGAACTACTGATGGGGGTGA[CG]CGGTAAGGTGGGAGGGCATGAAGGCAGGGGACGCGGCCTAGGTCAGGAGGGACGCAGAGG	GATTACTGCTCGCTTCCACTTCACAGGTAGAACTACTGATGGGGGTGACG	B3GALTL	NM_194318	TSS1500						13:31773146-31774702	Promoter_Associated	B3GALTL	ENST00000343307.4	TSS1500	B3GALTL	ENST00000343307.4	TSS1500	chr13:31773705-31773915	3					TRUE	TRUE
cg09654116	chr7	158816213	+	cg09654116	14808953		CRCAACCAACRACRAACATTATAAAATAAATCAACAACAATATCTACATC		II			NA	NA	NA	NA	NA	NA	chr7:158816092-158816409	Island	GCAGACACTGCTCCCGGCCCACCTCACCACACCCGCCCCTGGCTGCGCCACAGTCCCACC[CG]ATGCAGACACTGCTGCTGACCCACCTCACAATGCCCGCCGCTGGCTGCGCCCACAGTCCC	GCAGCCAGCGGCGGGCATTGTGAGGTGGGTCAGCAGCAGTGTCTGCATCG	LOC154822	NR_024394	Body					7:158508974-158509170			AC004863.6;AC004863.6	ENST00000438049.1;ENST00000413238.1	5'UTR;5'UTR	AC004863.6;AC004863.6	ENST00000438049.1;ENST00000413238.1	5'UTR;5'UTR			chr7:158814946-158817690	6	chr7:158814720-158816864	6		TRUE
cg08897688	chr12	13256869	+	cg08897688	64781146		ACAACACTAATCTAAAATCTCACAACTCAATATAATCTAACTAAACTCAC		II			NA	NA	NA	NA	NA	NA	chr12:13254049-13254631	S_Shelf	GGGAACTTAGTCAAGTGCAGATCCTGACTTAGTCAAGTGCAGAGTCTGGGATGGCTCTCA[CG]TGAGTCCAGCCAGACCACACTGAGTTGTGAGACTCTAGACCAGTGCTGTCAAAGCAAAAT	CAGCACTGGTCTAGAGTCTCACAACTCAGTGTGGTCTGGCTGGACTCACG	GSG1;GSG1	NM_001080554;NM_001080555	TSS1500;TSS1500								GSG1;GSG1	ENST00000432710.2;ENST00000324458.8	TSS1500;TSS1500	GSG1;GSG1;GSG1;GSG1	ENST00000545401.1;ENST00000432710.2;ENST00000542415.1;ENST00000324458.8	TSS1500;TSS1500;TSS1500;TSS1500								TRUE
cg15094117	chr5	147184031	-	cg15094117	27708581		CTTACCCTCTATCTACTAAAAATACTACCATTAATACTAAAACTACATCC		II			NA	NA	NA	NA	NA	NA		OpenSea	GCCTAGCTGCCCTTGCCCTCTGTCTGCTGGAGGTGCTGCCATTGATGCTGAAACTGCATC[CG]GGCAACTGAGCAGGAAAGTTAGGAGTTTATCTTCCTGCTGCTGCGGCTGAATGCATGACT	TTGCCCTCTGTCTGCTGGAGGTGCTGCCATTGATGCTGAAACTGCATCCG							TRUE										chr5:147183880-147184190	3						TRUE
cg22870373	chr7	1967665	-	cg22870373	33660865		CAACACRTAAAAAACAACTACTTCTCCAAACAATAAAAAACCACCAACTC		II			NA	NA	NA	NA	NA	NA	chr7:1967664-1967994	Island	GCAGCACCAAGCAGCACGTGGGGGGCAGCTACTTCTCCAGACAGTGGAGAGCCACCAGCT[CG]TGCCCGAGGCCTTGGCTGACGTCACATCACTTCTGTCTCCAGCACTACAGTCGGAGCCCA	AGCACGTGGGGGGCAGCTACTTCTCCAGACAGTGGAGAGCCACCAGCTCG	MAD1L1;MAD1L1;MAD1L1	NM_003550;NM_001013837;NM_001013836	Body;Body;Body			CDMR		7:1934191-1934629									chr7:1967380-1967830	3						TRUE
cg26357596	chr5	54397592	-	cg26357596	2603380		AATTCAATACCCAACATCCTAACAACACATCTAACCATATATATTATATC		II			NA	NA	NA	NA	NA	NA		OpenSea	TGGGGATGGTTGGTTCAGTACCCAACATCCTGACAGCACATCTGACCATGTATATTGTAT[CG]GAGACCACATCCTCAGCTCAGAAAAAGAGCTGAACTCATTTCAAATAGAAAGCACACTGC	GTTCAGTACCCAACATCCTGACAGCACATCTGACCATGTATATTGTATCG	GZMA	NM_006144	TSS1500						5:54397259-54397746	Unclassified_Cell_type_specific	GZMA	ENST00000274306.6	TSS1500	GZMA	ENST00000274306.6	TSS1500	chr5:54397420-54397935	3						TRUE
cg18041642	chr17	62062565	-	cg18041642	28772581		TATATCCCCTAACCCCCATATAACCTACTTAAATACATACACATACCCTC		II			NA	NA	NA	NA	NA	NA		OpenSea	ATTCACCCTCATATATCCCCTGACCCCCATATGGCCTACTTAGATGCATGCACATGCCCT[CG]CCAGTGTACACACACACACACGCGCGCACACACACACACACACACACACACACACTCATT	ATATCCCCTGACCCCCATATGGCCTACTTAGATGCATGCACATGCCCTCG							TRUE		17:62062518-62062778	Unclassified_Cell_type_specific							chr17:62062500-62062795	3						TRUE
cg13751548	chr9	37005935	+	cg13751548	75642261		TCATAAACTCTATAAACTATCAAAAACTACCAATAAAATTTCCAATACTC		II			NA	NA	NA	NA	NA	NA	chr9:37002489-37002957	S_Shelf	GAGCACTAGGAAGTATGACTCCCACTCTGTCGGGTCACAGCCACTCTCAGACGTCACCTG[CG]AGCACTGGAAACCCCACTGGCAGCCCTTGACAGTTCATAGAGTTCATGAGATCGAAGCAA	CATGAACTCTATGAACTGTCAAGGGCTGCCAGTGGGGTTTCCAGTGCTCG	PAX5	NM_016734	Body						9:37005822-37006031	Unclassified_Cell_type_specific	RP11-297B17.3	ENST00000509911.2	5'UTR	RP11-297B17.3	ENST00000509911.2	5'UTR	chr9:37005825-37006075	3						TRUE
cg16316344	chr11	47738494	+	cg16316344	80653170		TTTCTCTAATCRACCACCCCTAAAATACTAAAATCTAAATAATTTACCTC		II			NA	NA	NA	NA	NA	NA	chr11:47736739-47737106	S_Shore	CGAGCTACCAGTTCTAGAACTTATGAGAACTACTCTAAAGAGTGTGGCCATCTATCAGCA[CG]AGGTAAACCACTTAGACCTCAGCACTTCAGGGGTGGCCGACTAGAGAAAAGAGGCCAGAA	TTCTCTAGTCGGCCACCCCTGAAGTGCTGAGGTCTAAGTGGTTTACCTCG	FNBP4	NM_015308	3'UTR								FNBP4	ENST00000263773.5	3'UTR	FNBP4	ENST00000263773.5	3'UTR	chr11:47738280-47738550	3						TRUE
cg04741118	chr12	96720813	+	cg04741118	77619385		ACCACTACAATCAAAATTAAAAACTATTTCATCATAACAATAAATCTCTC		II			NA	NA	NA	NA	NA	NA		OpenSea	ACTGTGAAGGGTTAAAGATAGTAGGAGGTAAGGGGGTAGGGAAGACTACAAAAGGTAACA[CG]AGAGATCTATTGTCATGATGAAACAGTTCTTAATCTTGATTGCAGTGGTTATACGAATCA	CGAGAGATCTATTGTCATGATGAAACAGTTCTTAATCTTGATTGCAGTGG	CDK17;CDK17	NM_001170464;NM_002595	Body;Body				TRUE		12:96720805-96720862	Unclassified_Cell_type_specific	CDK17	ENST00000542666.1	5'UTR	CDK17	ENST00000542666.1	5'UTR			chr12:96720394-96720982	6				TRUE
cg26947766	chr5	169780320	+	cg26947766	23683556		TCTAATAAATCAATTCTCTATACCTTAATCAAAATCTAAAAAAACTCCCC		II			NA	NA	NA	NA	NA	NA		OpenSea	GGCCACTCTGAGGCTGCCTACAAACTTTCTGCTGAGTGCCGACAGCTGCTTCCTGCTCTG[CG]GGGAGTTCTTCCAGATCCTGATCAAGGCACAGAGAATTGATCTATCAGATTAACCAGGAA	CGGGGAGTTCTTCCAGATCCTGATCAAGGCACAGAGAATTGATCTATCAG	KCNIP1	NM_001034838	TSS1500				TRUE				KCNIP1	ENST00000518527.1	TSS200	KCNIP1;KCNIP1	ENST00000517344.1;ENST00000518527.1	TSS1500;TSS200	chr5:169779965-169780855	3						TRUE
cg18304186	chr8	103129364	+	cg18304186	7628422		ACCACAAAATAATAATTAAATACAACAAATATTTATCCTCTCACRACTCC		II			NA	NA	NA	NA	NA	NA		OpenSea	GAAGTCGCCCCTAGAATCCCTGGAGGAAGCACGGCATTTCGGCCTCAGACTTCTAGCCTC[CG]GAGCCGTGAGAGGATAAATATCTGTTGCATTCAACCACCATTTTGTGGTCATTTGTTTCA	CGGAGCCGTGAGAGGATAAATATCTGTTGCATTCAACCACCATTTTGTGG	NCALD;NCALD;NCALD;NCALD;NCALD;NCALD;NCALD	NM_001040629;NM_001040624;NM_001040626;NM_001040630;NM_001040628;NM_001040625;NM_001040627	5'UTR;5'UTR;5'UTR;5'UTR;5'UTR;5'UTR;5'UTR								NCALD;NCALD;NCALD	ENST00000521599.1;ENST00000311028.3;ENST00000395923.1	5'UTR;5'UTR;5'UTR	NCALD;NCALD;NCALD;NCALD;NCALD;NCALD;NCALD;NCALD;NCALD;NCALD;NCALD;NCALD	ENST00000517639.1;ENST00000517531.1;ENST00000524209.1;ENST00000517822.1;ENST00000523923.1;ENST00000521599.1;ENST00000521964.1;ENST00000311028.3;ENST00000522206.1;ENST00000522078.1;ENST00000395923.1;ENST00000518952.1	3'UTR;5'UTR;5'UTR;5'UTR;5'UTR;5'UTR;5'UTR;5'UTR;5'UTR;5'UTR;5'UTR;3'UTR								TRUE
cg16736889	chr16	20421627	+	cg16736889	24698596		AAATCTTCAAATAAATCATATACATATTAAAATTTAAAAAACACTAACCC		II			NA	NA	NA	NA	NA	NA		OpenSea	TTATTATTACTAAGAGGAATTTAATGCAAGGAAACTGAAACTGAGGTCACACGCAGCTCC[CG]GGCCAGTGCCTCTCAAACTTTAACATGCATATGACTCATCTGAAGATCCCGTTAACTTGC	CGGGCCAGTGCCTCTCAAACTTTAACATGCATATGACTCATCTGAAGATC	ACSM5	NM_017888	5'UTR								ACSM5	ENST00000575584.1	5'UTR	ACSM5;ACSM5	ENST00000575584.1;ENST00000575070.1	5'UTR;5'UTR	chr16:20421520-20421770	3						TRUE
cg05098566	chr6	30652282	-	cg05098566	74652542		AAAACRAAAATAACCCCCCAAAACCAAAATCTCCTCRACAATTAAATACC		II			NA	NA	NA	NA	NA	NA	chr6:30654392-30654934	N_Shelf	CAGCTGCGGCTGAGACGGAGGTAGCCCCCCAGAACCAAGATCTCCTCGGCAGTTGGGTAC[CG]CTTCTTCCCAGCCCCCGGGACTGCAGCATCAACTGTGGCTGGAGAGGTTGGGGTGGCTGG	CGGTACCCAACTGCCGAGGAGATCTTGGTTCTGGGGGGCTACCTCCGTCT	KIAA1949;KIAA1949	NM_001134870;NM_133471	Body;1stExon			RDMR					PPP1R18;PPP1R18	ENST00000488324.1;ENST00000274853.3	3'UTR;1stExon	PPP1R18;PPP1R18;PPP1R18	ENST00000467662.1;ENST00000488324.1;ENST00000274853.3	3'UTR;3'UTR;1stExon					chr6:30649548-30659581	6		TRUE
cg17950169	chr1	226067900	+	cg17950169	42738868		TAAAAAAAATTATAAATCCCCAAAACTCTACCCTAACCTAAATACTCATC		II			NA	NA	NA	NA	NA	NA	chr1:226069605-226070898	N_Shore	GCAAATACTATCAGCCTGAGACGGAGGTAAGGTCAGGTGGCCAGTCCTGTCTGCCCTCTC[CG]ATGAGCACCCAGGTTAGGGTAGAGCTCTGGGGACCCACAATCTCTCTCAGACCTTTCAGC	GAGAGAGATTGTGGGTCCCCAGAGCTCTACCCTAACCTGGGTGCTCATCG	TMEM63A	NM_014698	5'UTR						1:226067518-226067955	Promoter_Associated_Cell_type_specific	TMEM63A	ENST00000366835.3	5'UTR	TMEM63A	ENST00000366835.3	5'UTR	chr1:226067405-226068235	3						TRUE
cg02243061	chr5	112305407	-	cg02243061	92688240		CTATTTCTTATTTATATCATTACAATAAACRCTACTCTCATTTTTAACTC		II			NA	NA	NA	NA	NA	NA		OpenSea	GGGTACTTTCTCTGTTTCTTGTTTGTATCATTGCAGTAAACGCTACTCTCATTTTTGGCT[CG]TTGGTCTAATTGGCTACTCTGATACCTGTTAGCTCAGCTAGTGCTCTCTGTCTCTCTCCC	CGAGCCAAAAATGAGAGTAGCGTTTACTGCAATGATACAAACAAGAAACA							TRUE		5:112305188-112305528	Unclassified_Cell_type_specific							chr5:112305020-112305550	3						TRUE
cg12219469	chr10	5936426	+	cg12219469	20661230		ACCTAAAATCACCTCRTAACTCATAAATAATAATACCAACACAAAAACCC		II			NA	NA	NA	NA	NA	NA		OpenSea	AGATACAGAGTGAAGAATGTCACAGTAGGAAGTGCACTGGACTAGGGGAGTCAGGAGACC[CG]GGTTCTTGTGTTGGCACCATCACTCATGAGCTACGAGGTGACTTCAGGCAAGTCCTCTCT	CCTGAAGTCACCTCGTAGCTCATGAGTGATGGTGCCAACACAAGAACCCG	FBXO18;FBXO18;FBXO18	NM_032807;NM_178150;NM_032807	1stExon;Body;5'UTR								FBXO18;FBXO18;FBXO18;FBXO18;FBXO18	ENST00000379999.5;ENST00000379999.5;ENST00000397269.3;ENST00000544954.1;ENST00000470089.1	5'UTR;1stExon;5'UTR;5'UTR;5'UTR	FBXO18;FBXO18;FBXO18;FBXO18;FBXO18;FBXO18	ENST00000379999.5;ENST00000379999.5;ENST00000397269.3;ENST00000544954.1;ENST00000470089.1;ENST00000462507.1	5'UTR;1stExon;5'UTR;5'UTR;5'UTR;5'UTR					chr10:5936291-5940482	6		TRUE
cg02505099	chr3	122718411	+	cg02505099	81705100		AACTCATTTATAATTACAACTAATCACCATTTACCTCAAATACAAATATC		II			NA	NA	rs76428306	0.044967	rs76428306	0.044967		OpenSea	AGTGAGCCACCATGCCCGGCCTTAAGTAGATTTTTTTTTTTTTAAACCCACCAAAGATAA[CG]ACATCTGTACCTGAGGCAAATGGTGACCAGCTGTAACCACAAATGAGCCTCTACCTCCTG	CGACATCTGTACCTGAGGCAAATGGTGACCAGCTGTAACCACAAATGAGC	SEMA5B	NM_001031702	5'UTR				TRUE				SEMA5B;SEMA5B;SEMA5B;SEMA5B	ENST00000465147.1;ENST00000418793.2;ENST00000195173.4;ENST00000357599.3	3'UTR;5'UTR;5'UTR;5'UTR	SEMA5B;SEMA5B;SEMA5B;SEMA5B;SEMA5B;SEMA5B;SEMA5B	ENST00000465147.1;ENST00000477001.1;ENST00000418793.2;ENST00000421053.1;ENST00000195173.4;ENST00000357599.3;ENST00000475244.1	3'UTR;3'UTR;5'UTR;5'UTR;5'UTR;5'UTR;5'UTR	chr3:122718405-122718695	3						TRUE
cg06433467	chr5	67730071	-	cg06433467	74688951		CATATACTATACRCAAAAACATTCCAATAATAATTTCAAATACAAAAAAC		II			NA	NA	NA	NA	NA	NA		OpenSea	TGGGAAGCAGGCATGTGCTGTGCGCAGAGGCATTCCAATAATAGTTTCAGATGCAGAGGA[CG]GGCGGGCTGCTGTGACTCATGTCCCCAGCGCACGCACGTCTCCAGGCAGAGGGGACGTGG	ATGTGCTGTGCGCAGAGGCATTCCAATAATAGTTTCAGATGCAGAGGACG						DMR		5:67765789-67765897	5:67729978-67730609	Unclassified	CTC-537E7.3	ENST00000507733.1	3'UTR	CTC-537E7.3	ENST00000507733.1	3'UTR	chr5:67729920-67730755	3						TRUE
cg13943333	chr4	87959251	-	cg13943333	8675273		ATACATTAAAATAATCCCCTAAAAACTCTTCCAAAAAAACAACTAACATC		II			NA	NA	NA	NA	NA	NA		OpenSea	AGAGAGTGCTAATGCATTGAGATAATCCCCTGGGGGCTCTTCCAGGAAAACAACTGACAT[CG]TGCTGTTTTGTCATTGTAGTTGGCTGATATTTTTAATATGAAATCAGATTGTAAGACTTT	TGCATTGAGATAATCCCCTGGGGGCTCTTCCAGGAAAACAACTGACATCG	AFF1;AFF1	NM_001166693;NM_005935	Body;Body				TRUE				AFF1;AFF1	ENST00000541943.1;ENST00000544085.1	5'UTR;5'UTR	AFF1;AFF1;AFF1;AFF1;AFF1	ENST00000541943.1;ENST00000504956.1;ENST00000511442.1;ENST00000511722.1;ENST00000544085.1	5'UTR;5'UTR;5'UTR;5'UTR;5'UTR	chr4:87958900-87959330	3						TRUE
cg15360181	chr3	143567492	-	cg15360181	3787266		CTTTCATACTAAACAAATCTACAAACAATAATACTAAAATCTTAAATCAC		II			NA	NA	NA	NA	NA	NA		OpenSea	CATGAAAATATCTTTCATACTGGACAAATCTGCAAGCAATGATGCTAAGATCTTGAATCA[CG]GTCTTATTATTCCAAATAAGTCTTCTTAAGCTGCATAAATATGAACTGTAGATTAATAAT	TTTCATACTGGACAAATCTGCAAGCAATGATGCTAAGATCTTGAATCACG	SLC9A9	NM_173653	TSS200				TRUE		3:143567212-143567525	Unclassified	SLC9A9;SLC9A9	ENST00000498717.2;ENST00000316549.6	TSS200;TSS200	SLC9A9;SLC9A9;SLC9A9;SLC9A9	ENST00000474151.1;ENST00000498717.2;ENST00000474727.2;ENST00000316549.6	TSS200;TSS200;TSS200;TSS200	chr3:143567200-143567510	3						TRUE
cg12898019	chr17	74621049	-	cg12898019	45777204		ATCTATAATAAAATTAAATAATACCTTCAAAATTTCACAACTATAAACTC		II			NA	NA	NA	NA	NA	NA		OpenSea	TCTTCTAGACAATCTGTAGTGAAGTTAAGTAATACCTTCAAGATTTCACAACTGTAAACT[CG]ATCTGGAATTCAAACCAGATCTATATGTTTCTGTAAATCCAGGCTCTTTTTTCTGTATCA	CGAGTTTACAGTTGTGAAATCTTGAAGGTATTACTTAACTTCACTACAGA	ST6GALNAC1	NM_018414	3'UTR								ST6GALNAC1;ST6GALNAC1	ENST00000156626.6;ENST00000359088.4	3'UTR;3'UTR	ST6GALNAC1;ST6GALNAC1	ENST00000156626.6;ENST00000359088.4	3'UTR;3'UTR	chr17:74621005-74621575	3						TRUE
cg04948284	chr11	65313608	+	cg04948284	44752580		AAAATAAAAACAAACRATAATACTCCCCCCTACACTCCTATTTATTATAC		II			NA	NA	NA	NA	NA	NA	chr11:65313843-65314455	N_Shore	ACAGTCTGTCTTTCCTTCTCCAGTTTTCAATGAGTCCCAGCCCCCAGCCCCGCCTCTTGG[CG]TATAATAAACAGGAGTGCAGGGGGGAGTACTATCGTCTGCCCTCATTCTTTGATATCTTT	GAATGAGGGCAGACGATAGTACTCCCCCCTGCACTCCTGTTTATTATACG	LTBP3;LTBP3;LTBP3	NM_001164266;NM_021070;NM_001130144	Body;Body;Body						11:65313505-65314566	Promoter_Associated	LTBP3;LTBP3;LTBP3	ENST00000529189.1;ENST00000301874.6;ENST00000530785.1	5'UTR;5'UTR;TSS1500	LTBP3;LTBP3;LTBP3;LTBP3;LTBP3	ENST00000529189.1;ENST00000301874.6;ENST00000530785.1;ENST00000525443.1;ENST00000528516.1	5'UTR;5'UTR;TSS1500;TSS1500;3'UTR	chr11:65313285-65313635	3						TRUE
cg08506127	chr2	87018958	+	cg08506127	61785218		AAAAACTACCTCCAAAACTTAAACAAACCAACATTCCAAACCRAAAAACC		II			NA	NA	NA	NA	NA	NA	chr2:87015974-87018182	S_Shore	GCTTCACAGGCTTGAAGTCATTCAACCCCTGCGCTCTGTGCTTTCACGCCCTTGCACTTG[CG]GTCCCTCGGCCTGGAATGCTGGTCTGTTTAAGCCCTGGAGGCAGCTCCTGTGCTGTCTCA	CGGTCCCTCGGCCTGGAATGCTGGTCTGTTTAAGCCCTGGAGGCAGCTCC	CD8A;CD8A;CD8A;CD8A	NR_027353;NM_001145873;NM_171827;NM_001768	TSS200;5'UTR;TSS200;TSS200								CD8A;CD8A;CD8A;CD8A;CD8A	ENST00000409781.1;ENST00000352580.3;ENST00000442577.2;ENST00000283635.3;ENST00000456996.2	TSS1500;TSS1500;TSS1500;TSS200;5'UTR	CD8A;CD8A;CD8A;CD8A;CD8A	ENST00000409781.1;ENST00000352580.3;ENST00000442577.2;ENST00000283635.3;ENST00000456996.2	TSS1500;TSS1500;TSS1500;TSS200;5'UTR	chr2:87018745-87018995	3						TRUE
cg17813891	chr14	100532036	-	cg17813891	53664582		TTACATAAAATTACACAACAAATTAATAACAATCTACTCCCTCTCTAACC		II			NA	NA	NA	NA	NA	NA		OpenSea	GGGCAGGGGGCTTACATGAGGTTACACAGCAGGTTAGTGACAGTCTGCTCCCTCTCTAGC[CG]CTGGTCTTTCCATTACACAGGCCTGTGTCTCTTGATGCCTGTGACCTTTAATGGCTTCTG	CGGCTAGAGAGGGAGCAGACTGTCACTAACCTGCTGTGTAACCTCATGTA	EVL	NM_016337	Body						14:100531453-100532105	Promoter_Associated	CTD-2376I20.1;EVL	ENST00000554245.1;ENST00000555048.1	3'UTR;5'UTR	EVL;CTD-2376I20.1;EVL;EVL;EVL;EVL;EVL;EVL	ENST00000554460.1;ENST00000554245.1;ENST00000557153.1;ENST00000557023.1;ENST00000555706.1;ENST00000553771.1;ENST00000555048.1;ENST00000557637.1	5'UTR;3'UTR;TSS1500;5'UTR;5'UTR;5'UTR;5'UTR;5'UTR	chr14:100532020-100532510	3					TRUE	TRUE
cg20181262	chr12	132283956	-	cg20181262	8653347		CACCACRTAAATTATCTAACCAAATCTTCACAAATTCTCCTCTATATCTC		II			NA	NA	NA	NA	NA	NA	chr12:132284454-132284685	N_Shore	ATGAATTTCTTCACCACGTGGGTTGTCTGGCCAGGTCTTCACAGGTTCTCCTCTGTGTCT[CG]CCCTGCACAGGATCTCATGGCCAAAGTCAGAGCGATGCTTGCAGCTTCCAAAAACCTGCA	ACCACGTGGGTTGTCTGGCCAGGTCTTCACAGGTTCTCCTCTGTGTCTCG	SFRS8	NM_004592	Body					12:130849765-130850073			SFSWAP	ENST00000539506.1	5'UTR	SFSWAP;SFSWAP	ENST00000537582.1;ENST00000539506.1	5'UTR;5'UTR	chr12:132283465-132284095	3						TRUE
cg02222982	chr11	67207599	+	cg02222982	17747549		AACRAAATATAAACAACATACCCAAACRAAACCTAAAAATCAACAAATAC		II			NA	NA	NA	NA	NA	NA	chr11:67203319-67203662	S_Shelf	CTCTCACCTTAGATGCCCCTATCCCCGAGTGGCCTCGGTAGCCCTCTTACCGGGCGATCT[CG]CACTTGCTGACCTCCAGGCCCCGCTTGGGCATGCTGCCCATACCCCGCTGCGGCTCCTTG	CGCACTTGCTGACCTCCAGGCCCCGCTTGGGCATGCTGCCCATACCCCGC	CORO1B;CORO1B	NM_001018070;NM_020441	Body;Body					11:66964001-66964228	11:67207594-67208409	Unclassified	CORO1B;CORO1B	ENST00000393893.1;ENST00000539724.1	ExonBnd;3'UTR	CORO1B;CORO1B;CORO1B	ENST00000393893.1;ENST00000537042.1;ENST00000539724.1	ExonBnd;3'UTR;3'UTR	chr11:67207500-67207775	3						TRUE
cg23948703	chr17	42928238	-	cg23948703	1808983		CAATAAAACCTCTTAAAAAATAACATATATTCAAAATATAAACACCAAAC		II			rs117979815	0.037431	NA	NA	NA	NA		OpenSea	GGAAGCAGAGGCAGTGAAGCCTCTTGGGAGATGACATATATTCAGAATGTAAGCACCAGA[CG]GGGCAGGGGAGACGAGGATGAAAGGAGCAGAGCAAGACAGAGGTCAGAATGTTCTGTTCA	AGTGAAGCCTCTTGGGAGATGACATATATTCAGAATGTAAGCACCAGACG	EFTUD2;EFTUD2	NM_004247;NM_001142605	3'UTR;3'UTR								EFTUD2	ENST00000262414.5	3'UTR	EFTUD2	ENST00000262414.5	3'UTR	chr17:42927845-42928335	3						TRUE
cg20218040	chr6	14369697	-	cg20218040	52770592		AATCAACATTACATAACTCCTAAAAACCAACCCATTTTAACAATATTAAC		II			NA	NA	NA	NA	NA	NA		OpenSea	CCCCAAAGGCAGGTCAACATTGCATGACTCCTAGGGACCAGCCCATTTTGGCAATATTGG[CG]TTGGGCTGTTTTAGAAGACATCCTGAAAGCATTGAAGAGGTGAGAAGAGAGAATACATGA	CGCCAATATTGCCAAAATGGGCTGGTCCCTAGGAGTCATGCAATGTTGAC							TRUE																	TRUE
cg07708521	chr5	139088316	+	cg07708521	88614375		ATAAATCATATAAAACTAACTTCAAAAAAAAATCCATATAAACTATTATC		II			NA	NA	NA	NA	NA	NA	chr5:139088812-139091024	N_Shore	GGCTTTTCCTGGTCTTTCAGGCTCCAGCTCAGATGTCTTCTCCTCAGAGGCCTCCCCTGA[CG]ACAATAGCTCATATGGACCCCTCCCTGAAGTCAGTCTCACATGACCTACTTTAATGTCCT	TAGGTCATGTGAGACTGACTTCAGGGAGGGGTCCATATGAGCTATTGTCG							TRUE		5:139087690-139088386	Unclassified_Cell_type_specific	CTB-35F21.1	ENST00000515296.1	5'UTR	CTB-35F21.1	ENST00000515296.1	5'UTR	chr5:139088300-139091435	3						TRUE
cg11134246	chr1	44458001	+	cg11134246	61810220		ACAAATAACTTTATAACRAAAACCCTAAAACAACTACCRAAACTCCTAAC		II			NA	NA	NA	NA	NA	NA	chr1:44457150-44457772	S_Shore	CGCCCCATCTCTGACCCCTCTTCTCTTCTGGCACCACCGCCTCTCCTAAAGGACCTCTTG[CG]CCAGGAGCTCCGGCAGTTGCTCCAGGGTCTCCGCCACAAAGCCATCTGTGAGGGCAGGTG	CGCCAGGAGCTCCGGCAGTTGCTCCAGGGTCTCCGCCACAAAGCCATCTG	CCDC24	NM_152499	Body						1:44456544-44458277	Promoter_Associated	CCDC24	ENST00000486064.1	5'UTR	CCDC24;CCDC24;CCDC24;CCDC24;CCDC24;CCDC24;CCDC24;CCDC24;CCDC24;CCDC24	ENST00000486064.1;ENST00000460543.1;ENST00000463846.1;ENST00000490563.1;ENST00000490064.1;ENST00000486504.1;ENST00000485811.1;ENST00000485811.1;ENST00000466180.1;ENST00000479055.1	5'UTR;5'UTR;5'UTR;5'UTR;5'UTR;5'UTR;1stExon;5'UTR;5'UTR;5'UTR	chr1:44457985-44458175	3						TRUE
cg16445268	chr10	94835624	+	cg16445268	33649167		TAAAACCCCAAATAAATAATCAAAAATATAACTACACTAACCRTAATTTC		II			NA	NA	NA	NA	NA	NA	chr10:94833272-94835256	S_Shore	GGTCTCACTCTATTCTTAGGCACTAAAGCAATCTTCAACCGAACTCCTCTTTGGAGGACA[CG]AAACCACGGCCAGTGCAGCCACATCTCTGATCACTTACCTGGGGCTCTACCCACATGTTC	AGAGCCCCAGGTAAGTGATCAGAGATGTGGCTGCACTGGCCGTGGTTTCG	CYP26A1;CYP26A1	NM_000783;NM_057157	Body;Body			RDMR											chr10:94835380-94835715	3						TRUE
cg00433709	chr16	75107666	+	cg00433709	19739226		CACAAATCAATCAAAATACAACACRAAAATATTAACCACAAAACCATATC		II			rs13337868	0.243141	NA	NA	NA	NA		OpenSea	ATTCATCATGTACATGCTCTGCGGGGACCTTGCCCGTTCCCCTGGGGATCATCTGCTACC[CG]ACATGGTTCTGTGGCCAACATCCTCGTGCTGTATTCTGATTGACCTGTGTGAGGATTTCG	ACAGGTCAATCAGAATACAGCACGAGGATGTTGGCCACAGAACCATGTCG	ZNRF1	NM_032268	Body				TRUE				ZNRF1	ENST00000568511.1	5'UTR	ZNRF1;ZNRF1	ENST00000568511.1;ENST00000564320.1	5'UTR;3'UTR	chr16:75107545-75107735	3						TRUE
cg13590228	chr3	150477925	-	cg13590228	69649247		CRACTCTCTATTATTTCTCATCCTCTACAACTAACACATCTTAATTAATC		II			rs75942495	0.153029	NA	NA	NA	NA	chr3:150479734-150481888	N_Shore	TACAGGCCTTACGGCTCTCTGTTGTTTCTCATCCTCTACAACTAACACATCTTGGTTGGT[CG]CTGGGCCTATGTATACATTCAAGTTTGGTTTATCCAGACTAACTGGCTGAGCTGCCCTGC	GGCTCTCTGTTGTTTCTCATCCTCTACAACTAACACATCTTGGTTGGTCG	SIAH2	NM_005067	Body						3:150477517-150478774	Promoter_Associated							chr3:150477745-150477930	3						TRUE
cg19918549	chr14	100531800	-	cg19918549	99705858		AAAAATCTATAATCCTCTAATCAACATAAACTAATAAAAATACAAAACTC		II			NA	NA	NA	NA	NA	NA		OpenSea	TGCTGTCTTCAGAGGGTCTGTGGTCCTCTGATCAACATAGGCTGGTGGGAGTACAGGACT[CG]CCTCCTCAGGGTTCCCTGTGCTGCCACTTTTCAGCCATGGCCACAAGGTGAGTATTGGAA	AGGGTCTGTGGTCCTCTGATCAACATAGGCTGGTGGGAGTACAGGACTCG	EVL;EVL	NM_016337;NM_016337	1stExon;5'UTR	low-CpG:99601444-99601579					14:100531453-100532105	Promoter_Associated	EVL;EVL;EVL;EVL;EVL;CTD-2376I20.1;EVL	ENST00000392920.3;ENST00000392920.3;ENST00000539470.1;ENST00000539470.1;ENST00000555048.1;ENST00000554245.1;ENST00000555048.1	5'UTR;1stExon;5'UTR;1stExon;1stExon;3'UTR;5'UTR	EVL;EVL;EVL;EVL;EVL;EVL;EVL;EVL;EVL;EVL;EVL;EVL;EVL;CTD-2376I20.1;EVL;EVL;EVL;EVL;EVL;EVL	ENST00000392920.3;ENST00000392920.3;ENST00000557023.1;ENST00000553771.1;ENST00000539470.1;ENST00000539470.1;ENST00000555048.1;ENST00000553875.1;ENST00000553875.1;ENST00000554045.1;ENST00000554045.1;ENST00000557637.1;ENST00000554460.1;ENST00000554245.1;ENST00000557153.1;ENST00000557023.1;ENST00000555706.1;ENST00000553771.1;ENST00000555048.1;ENST00000557637.1	5'UTR;1stExon;1stExon;1stExon;5'UTR;1stExon;1stExon;5'UTR;1stExon;5'UTR;1stExon;1stExon;5'UTR;3'UTR;TSS1500;5'UTR;5'UTR;5'UTR;5'UTR;5'UTR	chr14:100531480-100532015	3						TRUE
cg02947253	chr1	112046700	-	cg02947253	76711418		CTCCTAACCTTAACCAAAACTATTCCTACTAAATTCTTACACRAATTAAC		II			NA	NA	NA	NA	NA	NA		OpenSea	TTGGTGGCAGCCTCCTAACCTTAGCCAGAACTATTCCTGCTAAGTTCTTGCACGAGTTGA[CG]CTTTGCTGAGCACAGCCGATACCCAGCCTTTGCAGCAAAGATCCTTGGTCAAAGGGATAA	TCCTAACCTTAGCCAGAACTATTCCTGCTAAGTTCTTGCACGAGTTGACG	ADORA3;ADORA3;ADORA3;ADORA3;ADORA3	NM_001081976;NM_000677;NM_020683;NM_020683;NM_000677	Body;5'UTR;5'UTR;1stExon;1stExon								ADORA3;ADORA3;ADORA3	ENST00000486342.1;ENST00000369716.4;ENST00000241356.4	TSS1500;TSS1500;TSS1500	ADORA3;ADORA3;ADORA3;ADORA3	ENST00000486342.1;ENST00000369716.4;ENST00000495493.1;ENST00000241356.4	TSS1500;TSS1500;TSS1500;TSS1500	chr1:112046445-112046795	3					TRUE	TRUE
cg24249648	chr6	159416530	-	cg24249648	69771598		TTTACCTTTTCCAACCTCTAAAAACTACCCTCATTCCRTAACTTATAATC		II			NA	NA	NA	NA	NA	NA	chr6:159420465-159421293	N_Shelf	GAGAATGTTTCTTTGCCTTTTCCAGCCTCTAGAGACTGCCCTCATTCCGTGGCTTGTGGT[CG]CCTTCCAGTCAGCATTTGTGTGATTCTGACCTTTGCTTCTAATGACACATCTCCTTCTAT	TTGCCTTTTCCAGCCTCTAGAGACTGCCCTCATTCCGTGGCTTGTGGTCG	RSPH3	NM_031924	Body														chr6:159416400-159416670	3						TRUE
cg07719172	chr12	109889431	-	cg07719172	66787107		ACTCRATCTCTTACCTACTCACTAATAAAAATAAACCCRATCATCAAAAC		II			NA	NA	NA	NA	NA	NA		OpenSea	AGAGGAGGGCGGCTCGGTCTCTTGCCTGCTCACTGGTGGAGGTGGGCCCGGTCATCAGGG[CG]CTTGATGTGGATCCTCCGCACGCGCTCGATCCGCTCCCGCTCCTCGTCCTCGTCCAGGTG	CGCCCTGATGACCGGGCCCACCTCCACCAGTGAGCAGGCAAGAGACCGAG	KCTD10	NM_031954	Body				TRUE	12:108373814-108373897			MYO1H	ENST00000543960.1	5'UTR	KCTD10;MYO1H;KCTD10	ENST00000440541.2;ENST00000543960.1;ENST00000537165.1	3'UTR;5'UTR;3'UTR	chr12:109889285-109889615	3						TRUE
cg01598596	chr3	187464648	-	cg01598596	25600909		AAATACTACCTATATTTAAAACAAACTACCACAACTACAATACACTACAC		II			NA	NA	NA	NA	NA	NA	chr3:187461974-187462197	S_Shelf	GCCAGTATCACAGATACTGCCTGTATTTAGAACAGACTGCCACAACTACAATGCACTACA[CG]CAGCACAGTCTTCTTAGCTTTGAAGCTGAGTTGGGGGGTGGGGTGGGGGGGGGGTAGAGA	GATACTGCCTGTATTTAGAACAGACTGCCACAACTACAATGCACTACACG	BCL6	NM_001706	TSS1500								BCL6;BCL6	ENST00000496823.1;ENST00000406870.2	TSS1500;TSS1500	BCL6;BCL6;BCL6;BCL6	ENST00000480458.1;ENST00000496823.1;ENST00000470319.1;ENST00000406870.2	TSS1500;TSS1500;TSS1500;TSS1500	chr3:187463940-187464930	3						TRUE
cg07963670	chr8	23161764	+	cg07963670	48706928		AAACCAAACRCATATATTCCAAAACTCTACATCTATTCTCAATTCCTCCC		II			NA	NA	NA	NA	NA	NA		OpenSea	TGCAAGCAGGCTGCAAATCCCTTGCCGCTGGTTTACATAACGAGGCTCCCTCTCTTCCCT[CG]GGAGGAATTGAGAACAGATGCAGAGTCTTGGAACACATGCGCTTGGTTTAGAATAGCCCT	CGGGAGGAATTGAGAACAGATGCAGAGTCTTGGAACACATGCGCTTGGTT	LOXL2	NM_002318	Body				TRUE										chr8:23161485-23161910	3						TRUE
cg01619796	chr21	38790095	+	cg01619796	26702827		AACTCAATTTACCAAAAACAATATAAAAATCTACRAACAATCCAAAAACC		II			NA	NA	NA	NA	NA	NA		OpenSea	GATTTTAAGACAACTAAAAAAAATGGTTTGTAAGTTTAACTTCAAAAAACCATGTAAGCT[CG]GTTCCTGGATTGTTCGTAGACCTTCACATTGCCTTTGGCAAACTGAGCTAGAACATACTG	CGGTTCCTGGATTGTTCGTAGACCTTCACATTGCCTTTGGCAAACTGAGC	DYRK1A;DYRK1A	NM_101395;NM_130436	5'UTR;TSS1500								DYRK1A;DYRK1A;DYRK1A	ENST00000451934.1;ENST00000338785.3;ENST00000462274.1	TSS1500;5'UTR;5'UTR	DYRK1A;DYRK1A;DYRK1A;DYRK1A;TMPRSS3	ENST00000451934.1;ENST00000338785.3;ENST00000455097.1;ENST00000462274.1;ENST00000553129.1	TSS1500;5'UTR;5'UTR;5'UTR;3'UTR			chr21:38789938-38790561	6				TRUE
cg21997986	chr4	102745414	+	cg21997986	52616118		CAATTATTATTAACCACTTCTAACCTCTACTTTACTAACTAAAAACTTTC		II			NA	NA	NA	NA	NA	NA		OpenSea	CCCTGGAGCTAATGAGCTGCTGGGCAGGTGCACAGACTGAGGAAGTACTCTTAGCACCAG[CG]AAAGTCCTCAGTCAGTAAAGCAGAGGTCAGAAGTGGTCAATAATAACTGACCACTAAGCA	AGTTATTATTGACCACTTCTGACCTCTGCTTTACTGACTGAGGACTTTCG	BANK1;BANK1;BANK1	NM_001127507;NM_017935;NM_001083907	Body;Body;5'UTR								BANK1	ENST00000444316.2	5'UTR	BANK1	ENST00000444316.2	5'UTR								TRUE
cg13254203	chr1	35585672	-	cg13254203	19690599		TTCTAACAACAATCAAAACACAAAAAATTTCTATAAACTCCAATTTACCC		II			NA	NA	NA	NA	NA	NA	chr1:35586331-35586591	N_Shore	AAAAAAAAAAATTCTAGCAACAGTCAAAACACAGAAGGTTTCTATAGACTCCAATTTGCC[CG]TGAGTTTGTGGGGATGGTGCTAAGTTCTGAAGATGTAGTGGTCTAGGTTCTCATGAACTC	CGGGCAAATTGGAGTCTATAGAAACCTTCTGTGTTTTGACTGTTGCTAGA																	chr1:35585640-35585995	3						TRUE
cg24765783	chr19	937444	-	cg24765783	99651288		CACRACTAAATCATACTCCRCTAAATAAATATACCRTATTATATTTACCC		II			NA	NA	rs73507573	0.110858	rs73507573	0.110858	chr19:939595-939816	N_Shelf	TCCTTCCTTTTCACGGCTGAGTCATACTCCGCTGGATGGATGTGCCGTATTGTGTTTGCC[CG]TTCCGCTGTTGGTGACCACTCGACCTGTTTCTGCCTTTTGGGTTTGTAGTGCTGTACACG	CGGGCAAACACAATACGGCACATCCATCCAGCGGAGTATGACTCAGCCGT	ARID3A	NM_005224	Body					19:888324-888467	19:937253-937711	Gene_Associated							chr19:937320-937710	3						TRUE
cg20214316	chrX	7062489	-	cg20214316	11686980		AAACAACCTACATAAAATTAACAAAAAATAACAACRCAAAACACACTCAC		II			NA	NA	NA	NA	NA	NA	chrX:7065693-7066488	N_Shelf	GGTGTCTAAAGAAACAGCCTACATGAAGTTAACAAAGAATGACAGCGCAAAACACACTCA[CG]CTATGTCTGTGGAATTTTGGCCACACAGTGGACATGACTGTCAACTGTCTCAGGCAGCCC	AACAGCCTACATGAAGTTAACAAAGAATGACAGCGCAAAACACACTCACG	HDHD1A;HDHD1A	NM_001135565;NM_012080	Body;Body								HDHD1	ENST00000498474.2	3'UTR	HDHD1	ENST00000498474.2	3'UTR								TRUE
cg01365766	chr16	79192835	-	cg01365766	61673822		CACTACTATAATCCCAATTCCTACAACAATACCCAAAACACACCAAAAAC		II			NA	NA	NA	NA	NA	NA		OpenSea	TAGGTCATTTTCACTGCTGTAGTCCCAGTTCCTACAACAGTGCCCAGGACACACCAGGAA[CG]TGACATTTATTGAATAGATGAAAGAACAGTGTAAAAACCACATTGCTCTTCACTCTGCCT	ACTGCTGTAGTCCCAGTTCCTACAACAGTGCCCAGGACACACCAGGAACG	WWOX	NM_016373	Body				TRUE							WWOX	ENST00000569332.1	3'UTR								TRUE
cg20540372	chr10	98031961	-	cg20540372	3634932		TCRTCAAATATACAACCTCCTTATTACCTAATAAAATCAAAAATTACCTC		II			NA	NA	NA	NA	NA	NA		OpenSea	GATGAACTCTATCGTCAGATGTGCAGCCTCCTTATTGCCTGATAGAGTCAGGAGTTACCT[CG]CCGATAGCCAGATGCTTTCAAACAAACCAGGATGTACCCAAAAGTCAGATGAGAACAAAT	CGTCAGATGTGCAGCCTCCTTATTGCCTGATAGAGTCAGGAGTTACCTCG	BLNK;BLNK	NM_001114094;NM_013314	TSS1500;TSS1500								BLNK;BLNK	ENST00000224337.5;ENST00000393889.2	TSS1500;TSS1500	BLNK;BLNK;BLNK;BLNK	ENST00000495266.1;ENST00000467799.1;ENST00000224337.5;ENST00000393889.2	TSS1500;TSS1500;TSS1500;TSS1500	chr10:98031880-98032190	3						TRUE
cg06748978	chr2	25562512	+	cg06748978	35640869		CTACTAAATTTCTAAAACAAAATAATCCCCCTCTACCTCCAAATTCTACC		II			NA	NA	NA	NA	NA	NA	chr2:25563309-25563661	N_Shore	CATGTGCACACACAGACTCCCACCTTGACAGAGCCACCTGTCACAGCCCAAGCAGGGCCT[CG]GTAGAACCTGGAGGCAGAGGGGGACCATTTTGCCCCAGAAACCCAGCAGGAACTCCCTAC	CGGTAGAACCTGGAGGCAGAGGGGGACCATTTTGCCCCAGAAACCCAGCA	DNMT3A;DNMT3A;DNMT3A	NM_022552;NM_175630;NM_175629	5'UTR;5'UTR;5'UTR				TRUE				DNMT3A;DNMT3A	ENST00000321117.5;ENST00000264709.3	5'UTR;5'UTR	DNMT3A;DNMT3A;DNMT3A	ENST00000321117.5;ENST00000380756.3;ENST00000264709.3	5'UTR;5'UTR;5'UTR	chr2:25562345-25563275	3						TRUE
cg07285675	chr3	30667873	-	cg07285675	24689266		AACCTATCTAAAAACATACCTCACAATAAAAATAATTAAAAACCAAAACC		II			NA	NA	NA	NA	NA	NA		OpenSea	GAGCAAATACAGGCCTATCTAAAAGCATACCTCACAGTAAAGATGGTTAAAAACCAAAAC[CG]GAGGAGGCAGAGTACTCTTGGTGGGGCTGGTAGTGGGGGGAATGGATGATTTTCCAAAAG	GCCTATCTAAAAGCATACCTCACAGTAAAGATGGTTAAAAACCAAAACCG	TGFBR2;TGFBR2	NM_001024847;NM_003242	Body;Body				TRUE				TGFBR2;TGFBR2	ENST00000383765.3;ENST00000439925.2	5'UTR;5'UTR	TGFBR2;TGFBR2	ENST00000383765.3;ENST00000439925.2	5'UTR;5'UTR					chr3:30667057-30669529	6		TRUE
cg12096354	chr15	70816640	-	cg12096354	5767416		ACACAACTAATCAAATACAAAACTAAAATTTTTACCCAATTTTACTAACC		II			NA	NA	rs57962183	0.051693	rs57962183	0.051693		OpenSea	CACCCAAGTTCACACAGCTAGTCAGGTGCAGAACTGGGATTTTTACCCAGTTTTGCTGAC[CG]CCAGAGTCCCCAGTGTCATTGACCACCAAATTATCCAGTTAGGTGTCTGCAAAGGAAAAA	CACAGCTAGTCAGGTGCAGAACTGGGATTTTTACCCAGTTTTGCTGACCG							TRUE																	TRUE
cg10498814	chr2	86142098	+	cg10498814	20697987		AATAAACAACATCTCAAACTAAATATCTCAAAAACATATAATAAAAAACC		II			NA	NA	NA	NA	NA	NA		OpenSea	CTGCTGTTGCTAGCTCTGTCATGCTTCACCACCCCTTAACCTTGCCCACATCCCTGCAAG[CG]GTCCTTCACTACATGCTCCTGAGACACCCAGTTTGAGATGCTGTTTACTTCCTGATGGAA	CGGTCCTTCACTACATGCTCCTGAGACACCCAGTTTGAGATGCTGTTTAC							TRUE										chr2:86141985-86142315	3						TRUE
cg19768356	chr6	36547772	-	cg19768356	37619272		CTTTACCAAACCTCTCTATAAATCTAAAAACCAAATAAAATAACACACAC		II			NA	NA	NA	NA	NA	NA		OpenSea	TAGCCTGGATCCTTTGCCAGACCTCTCTGTAGGTCTGAGAACCAAATAAGGTAACACACA[CG]AGGCAGGCATTGAAGTCCAGGCACCACTGAGTGGGAAGGGAGGGTGGGGCTGAAATCAAA	TTTGCCAGACCTCTCTGTAGGTCTGAGAACCAAATAAGGTAACACACACG					chr6:36547678-36547678		TRUE		6:36547365-36547914	Unclassified							chr6:36547465-36547895	3						TRUE
cg18770149	chr1	149903180	+	cg18770149	43781564		ATCACTAATACAACRAAAATAAATAACAACTAAACATCCCTTCCTAACTC		II			NA	NA	NA	NA	NA	NA	chr1:149899625-149899893	S_Shelf	ATGCCCCCGATGCCATCCCGAATCATTCTCACCTCTTCACTGGCCCCAGTTCCCCCAAGC[CG]AGTCAGGAAGGGATGTCCAGCTGCCACCCACTCTCGCTGTACTAGTGATTGGAAGCCAAA	TCACTAGTACAGCGAGAGTGGGTGGCAGCTGGACATCCCTTCCTGACTCG	MTMR11;MTMR11	NM_181873;NM_001145862	Body;Body	low-CpG:148169747-148170097							MTMR11	ENST00000492824.1	3'UTR	MTMR11;MTMR11;MTMR11;MTMR11;MTMR11;MTMR11;MTMR11	ENST00000466496.1;ENST00000482025.1;ENST00000492824.1;ENST00000495054.1;ENST00000490310.1;ENST00000490310.1;ENST00000495054.1	3'UTR;3'UTR;3'UTR;3'UTR;3'UTR;1stExon;1stExon								TRUE
cg19995539	chr12	120539137	-	cg19995539	23671170		AACCAACAAAAACRTAAAACTAAATACAACRACCAACTAAAAATCCTAAC		II			NA	NA	NA	NA	NA	NA	chr12:120541564-120541788	N_Shelf	GATGGCCATGTGACCAGCAAGGACGTGAGGCTGAGTGCAGCGGCCAGCTGGAAGTCCTGG[CG]CCCAGGGCTGACTCCCAGGCCCAACGCCAGGGCCTTGCCTTCCTTGTCACTTCTCCCCTC	ACCAGCAAGGACGTGAGGCTGAGTGCAGCGGCCAGCTGGAAGTCCTGGCG	RAB35;RAB35	NM_006861;NM_001167606	Body;Body				TRUE		12:120538886-120539248	Gene_Associated_Cell_type_specific				RAB35	ENST00000540803.1	3'UTR	chr12:120539005-120539355	3						TRUE
cg13715010	chr9	135904966	-	cg13715010	48665914		AATATTCTCAAACCCAATCCCTTCATCTCTTAACTAAATTATACAATCTC		II			rs55941204	0.039305	NA	NA	NA	NA	chr9:135905412-135906550	N_Shore	TCTCATCTCCCAATATTCTCAAACCCAGTCCCTTCATCTCTTGACTGGATTATGCAGTCT[CG]GAGCTGGTTTATCTGAACTCACTTTCTCCCCCTTTGATCTGTTCTCCACACAACAGCCAG	ATATTCTCAAACCCAGTCCCTTCATCTCTTGACTGGATTATGCAGTCTCG	GTF3C5;GTF3C5	NM_001122823;NM_012087	TSS1500;TSS1500								GTF3C5;GTF3C5;GTF3C5;GTF3C5	ENST00000372097.5;ENST00000372089.5;ENST00000342018.7;ENST00000460815.1	TSS1500;TSS1500;TSS1500;TSS1500	GTF3C5;GTF3C5;GTF3C5;GTF3C5;GTF3C5;GTF3C5;GTF3C5	ENST00000372097.5;ENST00000440319.1;ENST00000372089.5;ENST00000372108.5;ENST00000439697.1;ENST00000485692.1;ENST00000460815.1	TSS1500;TSS1500;TSS1500;TSS1500;TSS1500;TSS1500;TSS1500	chr9:135904940-135905130	3						TRUE
cg26196531	chr22	36236656	-	cg26196531	35681221		AACTCCAAAAACAAACCTACTAAAAAATAACAATTTAATATACRCTATAC		II			NA	NA	NA	NA	NA	NA		OpenSea	TGACATCTCCCAACTCCAGAAGCAGGCCTGCTGGAGAATGGCAGTTTGGTGTACGCTGTG[CG]CACGCGTGTGTGCGTGTGTGCGTGTGTGTGTGTGTGTGTGTGTGTGTAGGGGGGAGGAGG	ACTCCAGAAGCAGGCCTGCTGGAGAATGGCAGTTTGGTGTACGCTGTGCG	RBM9;RBM9;RBM9;RBM9;RBM9;RBM9	NM_001082578;NM_001082579;NM_001082576;NM_001031695;NM_014309;NM_001082577	Body;Body;TSS200;TSS200;TSS200;TSS200								RBFOX2;RBFOX2;RBFOX2;RBFOX2;RBFOX2	ENST00000414461.2;ENST00000416721.2;ENST00000405409.2;ENST00000449924.2;ENST00000359369.4	TSS1500;TSS1500;TSS200;TSS1500;5'UTR	RBFOX2;RBFOX2;RBFOX2;RBFOX2;RBFOX2;RBFOX2;RBFOX2	ENST00000397305.3;ENST00000414461.2;ENST00000416721.2;ENST00000405409.2;ENST00000491982.1;ENST00000449924.2;ENST00000359369.4	TSS200;TSS1500;TSS1500;TSS200;TSS1500;TSS1500;5'UTR	chr22:36236445-36236750	3						TRUE
cg05559643	chr4	122137696	+	cg05559643	42600285		TAACAAATAATTTTCTCCTTTAATAACTAACATAATTAACTTCCCTTAAC		II			NA	NA	NA	NA	NA	NA		OpenSea	ATGAGCCATCCACATGGAATCTAAAATAAAAAAATATGAAGGACATGAGGCTCAGATGTA[CG]TCAAGGGAAGTTAACTATGTCAGTCACCAAAGGAGAAAACCACCTGTTAAATGCATTTTT	CGTCAAGGGAAGTTAACTATGTCAGTCACCAAAGGAGAAAACCACCTGTT	TNIP3	NM_001128843	TSS200								TNIP3;TNIP3	ENST00000507879.1;ENST00000454328.1	5'UTR;TSS200	TNIP3;TNIP3	ENST00000507879.1;ENST00000454328.1	5'UTR;TSS200	chr4:122137640-122137910	3						TRUE
cg06202778	chr4	57514827	-	cg06202778	56642130		CAATAAAACATACAACACTATACTAAAAAACCACAACAACTTAATTAAAC		II			NA	NA	NA	NA	NA	NA		OpenSea	AGGACAGCTAGCAATGGAACATACAACACTATGCTGAAAAACCACAACAGCTTGGTTAAG[CG]GAGGAGAGAAACAGAGATGGCCTTCATGGAGTGAAGCTGTCAATGCCTGCCATCTCCTTA	AATGGAACATACAACACTATGCTGAAAAACCACAACAGCTTGGTTAAGCG	HOPX;HOPX;HOPX;HOPX;HOPX	NM_001145459;NM_001145460;NM_139211;NM_032495;NM_139212	3'UTR;3'UTR;3'UTR;3'UTR;3'UTR								HOPX;HOPX;HOPX;HOPX;HOPX;HOPX;HOPX;HOPX;HOPX;HOPX	ENST00000420433.1;ENST00000554144.1;ENST00000508121.1;ENST00000381260.2;ENST00000381255.3;ENST00000503864.1;ENST00000555760.1;ENST00000509435.1;ENST00000514890.1;ENST00000506661.1	3'UTR;3'UTR;3'UTR;3'UTR;3'UTR;3'UTR;3'UTR;3'UTR;3'UTR;3'UTR	HOPX;HOPX;HOPX;HOPX;HOPX;HOPX;HOPX;HOPX;HOPX;HOPX	ENST00000420433.1;ENST00000554144.1;ENST00000508121.1;ENST00000381260.2;ENST00000381255.3;ENST00000503864.1;ENST00000555760.1;ENST00000509435.1;ENST00000514890.1;ENST00000506661.1	3'UTR;3'UTR;3'UTR;3'UTR;3'UTR;3'UTR;3'UTR;3'UTR;3'UTR;3'UTR								TRUE
cg22888848	chr2	222320536	-	cg22888848	78707843		CACTTAAACATTTCAAAAAAAACAACAATTTTAAATATACCTCCTTCCCC		II			NA	NA	NA	NA	NA	NA		OpenSea	AGAGAGAAAGACACTTGAACATTTCAGAAAGGGCAGCAGTTTTGAATGTACCTCCTTCCC[CG]AGAGCTATCAAAAACCTGCCTATTTTTGCCTAGTTCAAAAGCCACTTCCTCCTTGTACCC	CGGGGAAGGAGGTACATTCAAAACTGCTGCCCTTTCTGAAATGTTCAAGT	EPHA4	NM_004438	Body				TRUE																	TRUE
cg08063160	chr2	238578376	-	cg08063160	85658978		TAAATACTAAAAACTAAAATTCAACAAAACCACAATAATACCTCCACCCC		II			rs4663780	0.149509	NA	NA	NA	NA		OpenSea	GAGCAGAGGAGTGAGTGCTAAAAGCTGGAGTTCAGCAGAACCACAGTGATGCCTCCACCC[CG]GGTAAATGCTTAACCACACTCCTCCCTGTAAAAATAACGGTGTCATTAAACATGGACCGG	CGGGGTGGAGGCATCACTGTGGTTCTGCTGAACTCCAGCTTTTAGCACTC	LRRFIP1	NM_001137550	Body		chr2:238578306-238578306			2:238243115-238243286						LRRFIP1	ENST00000465870.1	5'UTR	chr2:238578225-238578875	3						TRUE
cg10009497	chr7	1095416	-	cg10009497	3783867		TATCAATAACTAAAAACAACACACAAAACACACAATAAAACAACCCTCCC		II			rs12533004	0.162855	NA	NA	NA	NA	chr7:1097405-1097953	N_Shore	GTGTGCCCTCCTGTCAGTGACTGGAGGCAGCACACAAGGCACACAGTGAGACAGCCCTCC[CG]CTCCGATCTTCTAATCACAGACCCTGGACAGATCCGGGGGCCCTGGGCGCCCCGTGAGGC	CGGGAGGGCTGTCTCACTGTGTGCCTTGTGTGCTGCCTCCAGTCACTGAC	C7orf50;C7orf50;C7orf50	NM_001134395;NM_032350;NM_001134396	Body;Body;Body					7:1061942-1061997			GPR146;GPR146;RP11-449P15.1;C7orf50	ENST00000474396.1;ENST00000397095.1;ENST00000549241.1;ENST00000488073.1	5'UTR;5'UTR;3'UTR;3'UTR	GPR146;GPR146;GPR146;GPR146;C7orf50;RP11-449P15.1;C7orf50	ENST00000444847.1;ENST00000427680.1;ENST00000474396.1;ENST00000397095.1;ENST00000444428.1;ENST00000549241.1;ENST00000488073.1	5'UTR;TSS1500;5'UTR;5'UTR;TSS1500;3'UTR;3'UTR	chr7:1095365-1096155	3						TRUE
cg06754532	chr4	156426843	-	cg06754532	58733911		CTATAAACAAATTCTTAAAAAATCAAAATTTTCAATCTATTTCTCCCCCC		II			NA	NA	NA	NA	NA	NA		OpenSea	GATGGAAAGAACTGTGAACAAATTCTTAAGAGATCAGAGTTTTCAGTCTGTTTCTCCCCC[CG]TGAATTTCCTGTCCTTGTTTTGTTCACAGTATCTCTTTAGTTTGTAACCCAAAAAATCTG	CGGGGGGAGAAACAGACTGAAAACTCTGATCTCTTAAGAATTTGTTCACA							TRUE																	TRUE
cg15291905	chr7	41741671	-	cg15291905	89736992		TACAAAAAAATCTTTAAAAAATCCATCTATTAAAACRTTCCTTCCCTCTC		II			NA	NA	NA	NA	NA	NA	chr7:41745178-41745462	N_Shelf	TGCTTTTATCTTGCAGAAGAATCTTTAAGGGGTCCATCTGTTAAAGCGTTCCTTCCCTCT[CG]GTTTCTTTCCCACACATAAGCCCTCTTGGTTTCTGAAGATACACTCAGCTTATATCTGAC	GCAGAAGAATCTTTAAGGGGTCCATCTGTTAAAGCGTTCCTTCCCTCTCG	INHBA;LOC285954;LOC285954	NM_002192;NR_027118;NR_027119	5'UTR;Body;Body				TRUE				INHBA;INHBA;AC005027.3;AC005027.4;AC005027.4;AC005027.4	ENST00000242208.4;ENST00000442711.1;ENST00000416150.1;ENST00000422822.1;ENST00000420821.1;ENST00000415848.2	5'UTR;TSS1500;3'UTR;5'UTR;5'UTR;5'UTR	INHBA;INHBA;AC005027.3;AC005027.4;AC005027.4;AC005027.4	ENST00000242208.4;ENST00000442711.1;ENST00000416150.1;ENST00000422822.1;ENST00000420821.1;ENST00000415848.2	5'UTR;TSS1500;3'UTR;5'UTR;5'UTR;5'UTR	chr7:41741580-41742115	3						TRUE
cg25947408	chr5	133451383	-	cg25947408	42779967		TCCRCCRCCTTCAAAAAACAAAATTAACCAAAATTTCTTAATTAAAAAAC		II			NA	NA	NA	NA	NA	NA	chr5:133449320-133451260	S_Shore	TGACTGACTAATCCGCCGCCTTCAGGAGACAGAATTGGCCAAGGTTTCTTGGTTGGAGGG[CG]GGGGGTGGGAGGTCAAGTAGGGGCCACCTCGGGGAGGCCTGCCCTCCAGGTCCTTCCCCT	CCGCCGCCTTCAGGAGACAGAATTGGCCAAGGTTTCTTGGTTGGAGGGCG	TCF7;TCF7;TCF7;TCF7;TCF7;TCF7;TCF7	NM_201634;NM_001134852;NM_001134851;NM_003202;NM_213648;NM_201632;NM_201633	5'UTR;TSS1500;TSS1500;Body;TSS200;5'UTR;5'UTR								TCF7;TCF7;TCF7;TCF7	ENST00000432532.2;ENST00000520958.1;ENST00000520958.1;ENST00000518915.1	5'UTR;5'UTR;1stExon;5'UTR	TCF7;TCF7;TCF7;TCF7;TCF7;TCF7;TCF7;TCF7;TCF7;TCF7;TCF7;TCF7	ENST00000519165.1;ENST00000520652.1;ENST00000518887.1;ENST00000517851.1;ENST00000522375.1;ENST00000520958.1;ENST00000520958.1;ENST00000518915.1;ENST00000519447.1;ENST00000517741.1;ENST00000517741.1;ENST00000522653.1	TSS1500;TSS1500;5'UTR;5'UTR;5'UTR;5'UTR;1stExon;5'UTR;5'UTR;5'UTR;1stExon;5'UTR	chr5:133450545-133452855	3						TRUE
cg13538637	chr7	7759221	+	cg13538637	2780970		ACTACTTTCCATAACTATCTATAACTCAACTCTCTAAAAAATATACAATC		II			rs1468760	0.097691	NA	NA	NA	NA		OpenSea	TGTATTCTAACCACAGTCAACAGTAGAGTCTCACAAGGGATTTCACAAAAGACTTCAAAC[CG]ACTGTATATTTTTCAGAGAGTTGAGCTATAGACAGCCATGGAAAGTAGTAGTTTTTTTTT	CTACTTTCCATGGCTGTCTATAGCTCAACTCTCTGAAAAATATACAGTCG	RPA3	NM_002947	TSS1500								RPA3;AC006465.3	ENST00000223129.4;ENST00000469183.1	TSS1500;5'UTR	RPA3;AC006465.3;AC006465.3;AC006465.3;AC006465.3;AC006465.3	ENST00000223129.4;ENST00000493246.1;ENST00000463725.1;ENST00000469183.1;ENST00000468567.1;ENST00000482067.1	TSS1500;5'UTR;5'UTR;5'UTR;5'UTR;5'UTR			chr7:7758671-7759636	6	chr7:7758163-7759441	6		TRUE
cg19352832	chr8	42608976	+	cg19352832	37628142		TTACTTCTCTAAAACRTTTCTTACAATTAAAAAAATCCCTAATAACCCAC		II			rs77990632	0.027905	NA	NA	NA	NA		OpenSea	GCAGATGCACAGCCTCTGTGAGTGCCTCAGACAGCAGAGTCTGCGGCAAAGCCCTGACTC[CG]TGGGTCACCAGGGACTTTCCCAACTGCAAGAAACGCTCCAGAGAAGCAACTGCTCAGAGA	TGCTTCTCTGGAGCGTTTCTTGCAGTTGGGAAAGTCCCTGGTGACCCACG	CHRNA6	NM_004198	Body						8:42608885-42609251	Unclassified							chr8:42608845-42609150	3						TRUE
cg24383418	chr3	27770852	-	cg24383418	87741570		CCCTAACTCAAAACACCCAACTAAAAATAATAACCTAAAAATATAAATTC		II			NA	NA	NA	NA	NA	NA	chr3:27771638-27771942	N_Shore	AGAGGCGAAGACCCTGGCTCAAAGCACCCAGCTGAAAATGGTAGCCTGGGGATGTGAATT[CG]AGCGGTCTGGGCTGCGGGGCTCCTAGTGGGGGGATTAAGTACGTGTGAATGGTGGCAGGG	CCTGGCTCAAAGCACCCAGCTGAAAATGGTAGCCTGGGGATGTGAATTCG							TRUE	3:27745856-27746102	3:27769717-27771111	Unclassified							chr3:27770685-27771335	3						TRUE
cg10671066	chr1	160492861	+	cg10671066	79747504		ATAATCACTAAATAACTCCCTAATTTTATACAACTTACTCAACCTAAATC		II			NA	NA	NA	NA	NA	NA		OpenSea	TGCCAGCGTCCCCTTTCCCGCCCCAATCCCTTGGCAGAGAGCCAGACAACTGTATACAGA[CG]ATTTAGGTTGAGCAAGCTGCACAAAACCAGGGAGTCACTCAGTGACTACACCGATCTGGA	TAGTCACTGAGTGACTCCCTGGTTTTGTGCAGCTTGCTCAACCTAAATCG	SLAMF6	NM_052931	Body														chr1:160492580-160493135	3					TRUE	TRUE
cg08614871	chr10	3824555	-	cg08614871	72685123		CATTACTACCCRATCACTACAAAAACAAAACCTTTTATAATTAAACATCC		II			NA	NA	NA	NA	NA	NA	chr10:3823789-3824017	S_Shore	AGGACAGATAACATTGCTGCCCGGTCACTACAGGGGCAAAACCTTTTGTAATTAAGCATC[CG]TGTCCTTACGGAAGTTAGAGGAAATCTGTTTCTAGAATGGTAAGAATTCAGAGGAAAAGT	CGGATGCTTAATTACAAAAGGTTTTGCCCCTGTAGTGACCGGGCAGCAAT	KLF6;KLF6;KLF6;KLF6	NR_027653;NM_001160124;NM_001160125;NM_001300	Body;Body;Body;Body			RDMR					KLF6	ENST00000173785.4	TSS1500	KLF6;KLF6	ENST00000380946.3;ENST00000173785.4	3'UTR;TSS1500	chr10:3824060-3825835	3						TRUE
cg05587756	chr12	10874734	+	cg05587756	18779875		TCTATACCCACRACTACAAACAACCATTCAATATCCACCAATAACTACAC		II			NA	NA	NA	NA	NA	NA	chr12:10875137-10876180	N_Shore	CCGACAAAGTTTTTTCAGCTGCTACACCACGTGCGTTCCCACAGTCCGGGAAGAGGGAAG[CG]TGTAGCCATTGGTGGACACTGAATGGCTGTTTGCAGCCGTGGGCACAGAGAGGGGGAGGA	CTGTGCCCACGGCTGCAAACAGCCATTCAGTGTCCACCAATGGCTACACG	CSDA;CSDA	NM_003651;NM_001145426	Body;Body					12:10765925-10767469	12:10874137-10875635	Promoter_Associated				CSDA;CSDA;CSDA;CSDA;CSDA	ENST00000536107.1;ENST00000540747.1;ENST00000546298.1;ENST00000540747.1;ENST00000540447.1	3'UTR;3'UTR;TSS200;1stExon;3'UTR	chr12:10874265-10875555	3						TRUE
cg10142566	chr2	175645413	-	cg10142566	74638128		CTCAACCTACTCRCCTAATTAATAAAAAAACCCCCACTAATAAAAATAAC		II			rs117063969	0.030382	NA	NA	NA	NA		OpenSea	ACAGGTTTCTCCTCAACCTACTCGCCTGATTGGTGGGAAAACCCCCACTGGTAGAAGTGG[CG]GCTGTCAGGGTAGGAGGGCAGAGGCTGGTGCAAGATTTGGAGGCTTTTATCCTTCTTATG	TCAACCTACTCGCCTGATTGGTGGGAAAACCCCCACTGGTAGAAGTGGCG							TRUE										chr2:175645000-175646135	3						TRUE
cg05897122	chr4	53112707	-	cg05897122	21696836		TAAATCCTCATTAAATTTACATTTCAATTAACTCCTAAAAACTACAAAAC		II			NA	NA	NA	NA	NA	NA		OpenSea	CAACATGCACATGAATCCTCATTAAATTTGCATTTCAATTAGCTCCTGAGAGCTGCAGAA[CG]TGTTTCAAATATTCCTTCATCACATCACTCTCAATCCAGCCTACCTACCTCTTTGACTCC	GAATCCTCATTAAATTTGCATTTCAATTAGCTCCTGAGAGCTGCAGAACG							TRUE																	TRUE
cg09244312	chr13	42120657	-	cg09244312	3768407		AAACTACCTCTAAAAAAACAAACTTTAAACATTCCTAAAACTATCCCTCC		II			NA	NA	NA	NA	NA	NA		OpenSea	CAGAAAACCGAGGGCTGCCTCTGGGGGAGCAGGCTTTGGGCATTCCTGGGGCTGTCCCTC[CG]CTCTGCCACTTAACAACCGTGTGGCTGTGGTTGAGTGACTCAGCTCTCTCTGTAAAGCAG	CGGAGGGACAGCCCCAGGAATGCCCAAAGCCTGCTCCCCCAGAGGCAGCC							TRUE										chr13:42120305-42120850	3						TRUE
cg11753157	chr14	99734018	-	cg11753157	84645324		ACCACTAAAAATATACTCTACCCTAAAAAATTAAAATAATTATAAACACC		II			NA	NA	NA	NA	NA	NA	chr14:99736040-99737584	N_Shelf	AAGACATGTGGACCACTGGAGATATACTCTACCCTGGGGAGTTAAGATAATTGTGAGCAC[CG]CTGCCTTCAAAACACACAGCTACAGCAAAACCTAATTCAAAAGGTAACCATGGAATTAAC	CCACTGGAGATATACTCTACCCTGGGGAGTTAAGATAATTGTGAGCACCG	BCL11B;BCL11B	NM_022898;NM_138576	Body;Body			RDMR																		TRUE
cg01507342	chr17	65387096	-	cg01507342	37662272		ATTTCCCAACACTTTAACAAAAAAAACTCTCTTAAAACTCCTCATCRAAC		II			NA	NA	NA	NA	NA	NA		OpenSea	CTAATTCTTTCATTTCCCAGCACTTTGACAAAGGGGACTCTCTTAAAACTCCTCATCGGA[CG]TTAGTGGAAGTCGACTCATGTATCTAAACATGTAGCCAGCGTAAGTTCTTGGTCAGATTG	CGTCCGATGAGGAGTTTTAAGAGAGTCCCCTTTGTCAAAGTGCTGGGAAA	PITPNC1;PITPNC1	NM_181671;NM_012417	Body;Body		chr17:65386872-65386872	DMR	TRUE		17:65386807-65387276	Unclassified							chr17:65386260-65387210	3						TRUE
cg16217908	chr3	111809470	+	cg16217908	22600294		CTAATTACTCTATAACTTCCTAAAAAAACTCAACTTAAAATTTTACAACC		II			NA	NA	NA	NA	NA	NA	chr3:111804865-111805570	S_Shelf	GAGCTGAGGACAGGTCAGTGAGGGCACTAGGCTACAGGAAGAGGCATTTCCTATAGATGA[CG]GCTGTAAAATTTTAAGCTGAGTTCCTCCAGGAAGTCATAGAGTAATTAGTGGTTTTTTTC	CGGCTGTAAAATTTTAAGCTGAGTTCCTCCAGGAAGTCATAGAGTAATTA	C3orf52	NM_024616	Body						3:111809460-111809525	Unclassified_Cell_type_specific				C3orf52	ENST00000497610.1	5'UTR	chr3:111809320-111809810	3						TRUE
cg14484844	chr9	139590683	+	cg14484844	2745205		AAAACCRATACTATAACACAAACAACAACTAATACCAAATAACCCTAACC		II			rs4880126	0.280482	NA	NA	NA	NA	chr9:139590437-139590761	Island	GACGGTGACAGGTGTTCGGCCGCCTGCTGTCTTTGCACGTCCATGTGCCCTGAGTGTCTC[CG]GCCAGGGCCACCTGGCACCAGCTGCTGTCTGTGCCACAGCACCGGTTCTAACCAGCCCCG	CGGCCAGGGCCACCTGGCACCAGCTGCTGTCTGTGCCACAGCACCGGTTC					chr9:139590539-139590539				9:139590565-139590900	Unclassified_Cell_type_specific							chr9:139590560-139591190	3						TRUE
cg21474838	chr12	10460612	-	cg21474838	29781904		TACTCAACTTTCAAATTCTTTAATCTCCAACTCAACTTCAACAATTCAAC		II			NA	NA	NA	NA	NA	NA		OpenSea	AAATTTCTTCATACTCAACTTTCAGATTCTTTAATCTCCAGCTCAGCTTCAACAATTCAA[CG]CTGTTCTTTCTGAAAAAGTACACATCGTGCCTTCTCTACTTCGCTCTTGGAACATAATTT	ACTCAACTTTCAGATTCTTTAATCTCCAGCTCAGCTTCAACAATTCAACG	KLRD1;KLRD1;KLRD1;KLRD1;KLRD1	NM_002262;NM_001114396;NM_002262;NM_007334;NM_007334	1stExon;5'UTR;5'UTR;5'UTR;1stExon								KLRD1;KLRD1;KLRD1;KLRD1;KLRD1;KLRD1;KLRD1;KLRD1	ENST00000381907.4;ENST00000350274.5;ENST00000350274.5;ENST00000538997.1;ENST00000538997.1;ENST00000543777.1;ENST00000543777.1;ENST00000544747.1	5'UTR;5'UTR;1stExon;1stExon;5'UTR;5'UTR;1stExon;5'UTR	KLRD1;KLRD1;KLRD1;KLRD1;KLRD1;KLRD1;KLRD1;KLRD1;KLRD1;KLRD1	ENST00000381907.4;ENST00000381908.3;ENST00000381908.3;ENST00000539374.1;ENST00000538997.1;ENST00000538997.1;ENST00000344825.6;ENST00000344825.6;ENST00000544747.1;ENST00000540271.1	5'UTR;5'UTR;1stExon;TSS200;1stExon;5'UTR;5'UTR;1stExon;5'UTR;5'UTR							TRUE	TRUE
cg09644974	chr2	177358138	-	cg09644974	12680938		CTACTCTAATACTACAAACATTCTATTTAATACRAAAAAACCAACCATTC		II			NA	NA	NA	NA	NA	NA	chr2:177355071-177355525	S_Shelf	TGGGGCGACACCTGCTCTGATGCTGCAGACATTCTGTTTGATGCGGAGAGGCCAGCCATT[CG]GCTGTGATTTTGTAGTCTCTGGGGAGATATTTTTTCATCACTGTTGGTGGAGTGGGAGGA	TGCTCTGATGCTGCAGACATTCTGTTTGATGCGGAGAGGCCAGCCATTCG																	chr2:177358025-177358450	3						TRUE
cg18857618	chr2	87048489	-	cg18857618	17728834		TTTCTAAAACRCCATTAAACCCTACTAAAAAAATTACTAATATCCACCTC		II			NA	NA	NA	NA	NA	NA		OpenSea	ATGTGGTGTGATTTCTAAGACGCCATTGAGCCCTGCTAAAGGAGTTGCTAATATCCACCT[CG]TTCTGCGGTTAAGAAACCAACAGGAAAAAGAACGCACAACTCCCAGCACAGTGCTGGCGC	CGAGGTGGATATTAGCAACTCCTTTAGCAGGGCTCAATGGCGTCTTAGAA	CD8B;CD8B;CD8B	NM_172213;NM_172101;NM_172102	Body;3'UTR;Body					2:86902000-86902371			CD8B	ENST00000393759.2	3'UTR	CD8B	ENST00000393759.2	3'UTR	chr2:87048380-87048755	3						TRUE
cg03001484	chr6	70507230	+	cg03001484	98600419		TACAACCTAATAAAAAATTCTACTAATCACACACATTCCACCTTATACAC		II			NA	NA	NA	NA	NA	NA	chr6:70506292-70507024	S_Shore	CTGGAGATCCAAGTCAATTTTAGAGGTTTATACTTCTTCACCAAAAGGAAGTTTGGCCCT[CG]TGTACAAGGTGGAATGTGTGTGATTAGCAGAACTCCTTACCAGGTTGCAAGAATGGCTGA	GCAACCTGGTAAGGAGTTCTGCTAATCACACACATTCCACCTTGTACACG	LMBRD1	NM_018368	TSS200						6:70505886-70507358	Promoter_Associated	LMBRD1	ENST00000370577.3	TSS1500	LMBRD1;LMBRD1	ENST00000472827.1;ENST00000370577.3	TSS1500;TSS1500			chr6:70504762-70507384	6	chr6:70504696-70507773	6		TRUE
cg11964030	chr15	91167134	-	cg11964030	59793845		CTCACAATTCTAAAAACACACCATATAATCTCACACCTCCCTACTTTTAC		II			NA	NA	NA	NA	NA	NA		OpenSea	TGGTCTGAATCCTCACAGTTCTGAGGGCACACCATGTGGTCTCACACCTCCCTGCTTTTG[CG]CATGCTGTGAGCTTTGCCTGAAATCTTTTTCCTGACTAGATCACCTGAGTTCTTTAGCCT	TCACAGTTCTGAGGGCACACCATGTGGTCTCACACCTCCCTGCTTTTGCG	CRTC3;CRTC3	NM_022769;NM_001042574	Body;Body				TRUE				RP11-387D10.2	ENST00000559531.1	3'UTR	CRTC3;CRTC3;RP11-387D10.2	ENST00000560320.1;ENST00000561255.1;ENST00000559531.1	TSS1500;5'UTR;3'UTR	chr15:91166745-91167255	3						TRUE
